# Supplementary material for: Author Correction: Comparative transcriptome analysis reveals differentially expressed genes related to the tissue-specific accumulation of anthocyanins in pericarp and aleurone layer for maize
Source: Sci Rep. 2022 Apr 11;12:6023. doi: 10.1038/s41598-022-09965-5 (PMC9001688; doi:10.1038/s41598-022-09965-5)
Supplement: Supplementary file 1 — Supplementary Table 1. [file 41598_2022_9965_MOESM1_ESM.xls]

Gene_id	readcount_Ha0414A	readcount_Ha6130A	log2.Fold_change.	pvalue	qvalue	genename	description
AC152495.1_FG017	6.56473197941453	0	3.7147	0.0058802	0.003743	-	ATP binding|apoptosis|defense response
AC177890.3_FG005	7.97146026071765	0	3.9948	0.0020254	0.0014007	-//-
AC177897.2_FG022	43.6085767203965	2.6810814747287	4.0237	4.8351e-13	8.4036e-13	-	transporter activity|copper ion binding|transport|membrane|oxidoreductase activity|transmembrane transport|oxidation reduction|Transcribed locus
AC177908.3_FG002	152.864473234938	51.6108183885275	1.5665	1.323e-20	3.2243e-20	-	transferase, transferring glycosyl groups|transferase activity, transferring glycosyl groups|transferase, transferring glycosyl groups (LOC100281481), mRNA|transferase, transferring glycosyl groups |Transferase, transferring glycosyl groups|Transcribed locus, strongly similar to XP_002465134.1 hypothetical protein SORBIDRAFT_01g032570 [Sorghum bicolor]|Putative uncharacterized proteinTransferase, transferring glycosyl groups ;
AC186603.6_FG003	0	23.4594629038761	-5.6447	2.9339e-06	2.9714e-06	-	monooxygenase activity|iron ion binding|isoprenoid biosynthetic process|electron carrier activity|heme binding|oxidation reduction|Clone 347628 cytochrome P450 CYP76M15|Cytochrome P450 CYP76M15
AC187262.4_FG007	28.1345656260623	0	5.8143	2.411e-09	3.1997e-09	-	hypothetical protein LOC100272240|homoiothermy|ice binding|response to freezing|hypothetical protein LOC100272240 (LOC100272240), mRNA|hypothetical protein LOC100272240 |Hypothetical protein LOC100272240|Transcribed locus, strongly similar to NP_001140208.1 hypothetical protein LOC100272240 [Zea mays]|Induced stolen tip protein TUB8Putative uncharacterized protein ;
AC188986.3_FG002	0	10.7243258989148	-4.4228	0.0027892	0.001885	-//-
AC191585.3_FG003	0	12.0648666362792	-4.5927	0.0013242	0.00094511	-//-
AC194257.3_FG004	77.3700554716713	0	7.2737	2.5754e-21	6.4986e-21	-//-
AC194267.4_FG011	0	10.7243258989148	-4.4228	0.0027892	0.001885	-//-
AC197255.3_FG004	25.3211090634561	0	5.6623	1.4204e-08	1.7708e-08	-//-
AC197672.3_FG002	0	291.567610376746	-9.1877	8.6422e-51	5.1664e-50	-	catalytic activity|acetyl-CoA carboxylase activity|ATP binding|fatty acid biosynthetic process|metabolic process|ligase activity|product:acetyl-CoA carboxylase|product:acetyl CoA carboxylase|Acetyl CoA carboxylase|Acetyl-CoA carboxylase|Acetyl CoA carboxylase Fragment (EC 6.4.1.2)|Acetyl-coenzyme A carboxylase ACC2B Fragment |Acetyl-coenzyme A carboxylase ACC2A Fragment |Acetyl-CoA carboxylase Fragment
AC198650.3_FG003	7.03364140651557	0	3.3915	0.0054271	0.0034982	-//-
AC199058.2_FG001	0	11.394596267597	-4.5103	0.00192	0.0013366	-//-
AC199911.5_FG001	0	18.7675703231009	-5.2302	3.5402e-05	3.1398e-05	-	vacuolar ATP synthase subunit D 1|ATP synthesis coupled proton transport|membrane|proton-transporting two-sector ATPase complex, catalytic domain|ATPase activity, coupled to transmembrane movement of substances|proton-transporting ATPase activity, rotational mechanism|vacuolar ATP synthase subunit D 1 (LOC100284945), mRNA|vacuolar ATP synthase subunit D 1 |Vacuolar ATP synthase subunit D 1|Vacuolar ATP synthase subunit D 1
AC201824.3_FG007	13.1294639588291	0	4.7147	4.8121e-05	4.2064e-05	-//-
AC203985.4_FG001	0	15.41621847969	-4.9464	0.00021218	0.00017096	-	glycerol 3-phosphate permease|transmembrane transport|glycerol 3-phosphate permease (LOC100281074), mRNA|glycerol 3-phosphate permease |Glycerol 3-phosphate permease|Glycerol 3-phosphate permease |Putative uncharacterized protein
AC203985.4_FG005	0	443.7189840676	-9.7935	6.9606e-71	6.4585e-70	-	prefoldin subunit 2|protein folding|prefoldin complex|unfolded protein binding|prefoldin subunit 2 (LOC100282755), mRNA|prefoldin subunit 2 |Prefoldin subunit 2|Prefoldin subunit 2
AC204711.3_FG002	0	29.4918962220157	-5.8822	1.4389e-07	1.639e-07	-	hypothetical protein LOC100216852|hydrolase, hydrolyzing O-glycosyl compounds|hydrolase activity, hydrolyzing O-glycosyl compounds|carbohydrate metabolic process|hypothetical protein LOC100216852 (LOC100216852), mRNA|hydrolase, hydrolyzing O-glycosyl compounds (LOC100286196), mRNA|hypothetical protein LOC100216852 |hydrolase, hydrolyzing O-glycosyl compounds |Hydrolase, hydrolyzing O-glycosyl compounds|Putative uncharacterized protein |Hydrolase, hydrolyzing O-glycosyl compounds
AC204711.3_FG003	0	1005.40555302326	-10.974	1.4543e-133	3.0481e-132	-	senescence-associated protein DIN1|senescence-associated protein DIN1 (LOC100286331), mRNA|senescence-associated protein DIN1 |Senescence-associated protein DIN1 |Senescence-associated protein DIN1
AC205052.4_FG004	6.56473197941453	0	3.7147	0.0058802	0.003743	-//-
AC205888.4_FG004	7.97146026071765	1.34054073736435	2.572	0.007331	0.0045776	-	nucleic acid binding|zinc ion binding
AC206201.3_FG004	37.9816635951841	18.0972999544187	1.0695	0.00014379	0.0001192	-	biosynthetic process
AC206840.3_FG002	0	14.7459481110079	-4.8822	0.00030499	0.00023956	-	hypothetical protein LOC100278758|hypothetical protein LOC100278916|hypothetical protein LOC100278758 (LOC100278758), mRNA|hypothetical protein LOC100278916 (LOC100278916), mRNA|hypothetical protein LOC100278758 |hypothetical protein LOC100278916 |Hypothetical protein LOC100278758|Hypothetical protein LOC100278916|Putative uncharacterized protein |Putative uncharacterized protein |Putative uncharacterized protein
AC206947.3_FG005	67.5229575025495	0	7.0773	4.332e-19	9.9707e-19	-//-
AC207683.3_FG002	0	17.4270295857366	-5.1233	7.2133e-05	6.181e-05	-//-
AC207755.3_FG005	27.1967467718602	99.8702849336441	-1.8766	2.9842e-07	3.3103e-07	-	homoiothermy|ice binding|response to freezing
AC207874.3_FG001	15.4740110943343	0	4.529	1.12e-05	1.0563e-05	-//-
AC208113.3_FG009	0	18.0972999544187	-5.1777	5.0497e-05	4.399e-05	-//-
AC208201.3_FG002	377.472088816336	119.978395994109	1.6536	4.5149e-51	2.7451e-50	-	hypothetical protein LOC100383423|product:protein phosphatase type 2-C|DNA binding|structural constituent of ribosome|catalytic activity|serine-type carboxypeptidase activity|protein serine/threonine phosphatase activity|ligand-dependent nuclear receptor activity|intracellular|nucleus|ribosome|regulation of transcription, DNA-dependent|translation|protein amino acid dephosphorylation|proteolysis|protein serine/threonine phosphatase complex|homoiothermy|ice binding|response to freezing|hypothetical protein LOC100383423 (LOC100383423), mRNA|hypothetical protein LOC100383423 |Hypothetical protein LOC100383423|Protein phosphatase type 2-CPutative uncharacterized protein ;
AC208653.3_FG003	0	23.4594629038761	-5.5521	3.0631e-06	3.076e-06	-//-
AC208897.3_FG003	9.37818854202076	65.6864961308532	-2.8082	5.7415e-09	7.3745e-09	-	hypothetical protein LOC100383408|hypothetical protein LOC100383408 (LOC100383408), mRNA|hypothetical protein LOC100383408 |Hypothetical protein LOC100383408|Putative uncharacterized protein
AC210816.3_FG006	16.4118299485363	3.35135184341088	2.2919	0.00024946	0.00019884	-	Clone 19541 mRNA sequence|Putative uncharacterized protein
AC211390.3_FG001	108.786987087441	40.8864924896127	1.4118	9.9731e-14	1.8111e-13	-//-
AC211892.4_FG002	15.9429205214353	3.35135184341088	2.2501	0.00034276	0.00026758	-	protein binding|Putative uncharacterized protein
AC212895.4_FG001	0	20.1081110604653	-5.3297	1.7476e-05	1.6156e-05	-//-
AC213053.3_FG005	0	12.0648666362792	-4.5927	0.0013242	0.00094511	-//-
AC214146.3_FG007	11.722735677526	36.1945999088375	-1.6265	0.0077694	0.0048329	-//-
AC214266.3_FG002	0	40.2162221209305	-6.3297	7.6808e-10	1.0599e-09	-	UDP-galactose translocator|Golgi membrane|sugar:hydrogen symporter activity|carbohydrate transport|integral to membrane|UDP-galactose translocator (LOC100283535), mRNA|UDP-galactose translocator |Putative uncharacterized proteinUDP-galactose translocator ;|Putative uncharacterized protein
AC215639.3_FG002	0	12.0648666362792	-4.5927	0.0013242	0.00094511	-	iron ion binding|oxidoreductase activity|oxidation reduction
AC215690.3_FG002	0	1285.57856713241	-11.328	5.989e-161	1.6671e-159	-	acyl-desaturase|fatty acid metabolic process|fatty acid biosynthetic process|oxidoreductase activity|acyl-[acyl-carrier-protein] desaturase activity|transition metal ion binding|oxidation reduction|Acyl-[acyl-carrier-protein] desaturase (EC 1.14.19.2)
AC217264.3_FG005	241.957264384136	108.583799726512	1.1559	1.5972e-23	4.4391e-23	-	DNA binding|Transcribed locus, moderately similar to XP_002466889.1 hypothetical protein SORBIDRAFT_01g015920 [Sorghum bicolor]|Transcribed locus, moderately similar to XP_002466889.1 hypothetical protein SORBIDRAFT_01g015920 [Sorghum bicolor]
AC217358.3_FG005	808.868761749291	381.383839780158	1.0847	6.2065e-70	5.6701e-69	-	prohibitin4|product:prohibitin|membrane|Prohibitin4|Mitochondrial prohibitin complex protein 2Putative uncharacterized protein ;|Prohibitin
AC217358.3_FG007	85.3415157323889	503.373046880313	-2.5603	2.4587e-51	1.5104e-50	-	hypothetical protein LOC100279063|metabolic process|oxidoreductase activity|oxidation reduction|hypothetical protein LOC100279063 (LOC100279063), mRNA|hypothetical protein LOC100279063 |Hypothetical protein LOC100279063|Putative uncharacterized protein
AC217358.3_FG010	21.5698336466478	10.0540555302326	1.1012	0.0036249	0.0024132	-	hypothetical protein LOC100217107|hypothetical protein LOC100217107 (LOC100217107), mRNA|hypothetical protein LOC100217107 |Hypothetical protein LOC100217107|Putative uncharacterized protein |RNA-binding protein containing a PIN domain
AC217401.3_FG001	24.852199636355	12.0648666362792	1.0426	0.0024121	0.0016515	-	LOC100285372|hydrolase activity, hydrolyzing O-glycosyl compounds|carbohydrate metabolic process|Non-cyanogenic beta-glucosidase
AC217950.3_FG004	0	26.810814747287	-5.7447	5.5382e-07	5.9795e-07	-	nucleic acid binding|zinc ion binding
AC217977.3_FG001	0	19.4378406917831	-4.3734	6.0773e-05	5.2582e-05	-//-
AC217977.3_FG003	60.9582255231349	11.394596267597	2.4195	4.9128e-13	8.5303e-13	-	protein aq_1857|structural molecule activity|iron-sulfur cluster assembly|iron-sulfur cluster binding|protein aq_1857 (LOC100284859), mRNA|protein aq_1857 |Protein aq_1857|Protein aq_1857
AC218900.3_FG001	167.400665475071	36.8648702775196	2.183	2.4768e-30	8.6688e-30	-	gibberellin receptor GID1L2|metabolic process|hydrolase activity|gibberellin receptor GID1L2 (LOC100282856), mRNA|gibberellin receptor GID1L2 |Gibberellin receptor GID1L2|Gibberellin receptor GID1L2
AC225147.4_FG003	236.330351258923	73.7297405550393	1.6805	3.9664e-33	1.4907e-32	-	hypothetical protein LOC100192747|protein binding|zinc ion binding|hypothetical protein LOC100192747 (LOC100192747), mRNA|hypothetical protein LOC100192747 |Hypothetical protein LOC100192747|PHD finger proteinPutative uncharacterized protein ;
AC231747.1_FG001	0	184.324351387598	-8.5261	4.5695e-35	1.813e-34	-	hypothetical protein LOC100217064|binding|protein binding|zinc ion binding|hypothetical protein LOC100217064 (LOC100217064), mRNA|hypothetical protein LOC100217064 |Putative uncharacterized protein
AC233785.2_FG001	3.7512754168083	44.9081147017057	-3.5815	2.3372e-08	2.8575e-08	-//-
AC233898.1_FG002	106.442439951936	0	7.7339	1.4623e-27	4.677e-27	-	protein dimerization activity
AC234157.1_FG003	54.8624029708214	1.34054073736435	5.3549	6.2542e-17	1.328e-16	-//-
AC234189.1_FG003	8.90927911491972	1.34054073736435	2.7325	0.0036834	0.0024494	-//-
AC234203.1_FG010	211.478151622568	61.6648739187601	1.778	1.8927e-31	6.7707e-31	-	hypothetical protein LOC100272615|homoiothermy|ice binding|response to freezing|hypothetical protein LOC100272615 (LOC100272615), mRNA|hypothetical protein LOC100272615 |Hypothetical protein LOC100272615|Putative uncharacterized protein
AC234528.1_FG005	265.871645166289	109.924340463877	1.2742	2.8154e-28	9.1691e-28	-	hypothetical protein LOC100273676|catalytic activity|dihydroxy-acid dehydratase activity|metabolic process|branched chain family amino acid biosynthetic process|hypothetical protein LOC100273676 (LOC100273676), mRNA|hypothetical protein LOC100273676 |Hypothetical protein LOC100273676|Putative uncharacterized protein
AC235547.1_FG005	244.301811519641	115.286503413334	1.0834	2.7972e-22	7.3067e-22	-	wound and phytochrome signaling involved receptor like kinase|product:wound and phytochrome signaling involved receptor like kinase|protein kinase activity|protein serine/threonine kinase activity|protein binding|ATP binding|protein amino acid phosphorylation|wound and phytochrome signaling involved receptor like kinase (WPK1), mRNA|wound and phytochrome signaling involved receptor like kinase |TSA: Zea mays contig34348, mRNA sequence|Wound and phytochrome signaling involved receptor like kinase|Wound and phytochrome signaling involved receptor like kinase |Putative uncharacterized protein |Wound and phytochrome signaling involved receptor like kinase
AF546187.1_FG001	27358.5205242101	4420.43308145894	2.6297	0	0	-	alpha zein 19kDa D1|product:19kD alpha zein D1|nutrient reservoir activity|product:19kD alpha zein D1|alpha zein 19kDa D1 (az19D1), mRNA|alpha zein 19kDa D1 |Clone 10690 mRNA sequence|Z1D alpha zein protein|Clone Contig7 mRNA sequence|Z1D alpha zein protein|Z1A alpha zein protein|Alpha zein 19kDa D1|Z1A alpha zein protein Fragment |Z1D alpha zein protein Fragment |Z1D alpha zein protein Fragment |Z1D alpha zein protein Fragment |19kD alpha zein D1Putative uncharacterized protein ;
AF546187.1_FG002	15.0051016672332	0	4.9074	1.3024e-05	1.2179e-05	-	nutrient reservoir activity
AF546187.1_FG007	11350.4215924077	1.34054073736435	13.048	0	0	-	zein-alpha 19D1|alpha zein 19kDa D2|product:19kD alpha zein D2|nutrient reservoir activity|product:19kD alpha zein D2|alpha zein 19kDa D2 (az19D2), mRNA|zein-alpha 19D1 (LOC100101516), mRNA|alpha zein 19kDa D2 |zein-alpha 19D1 precursor |Clone Contig3 mRNA sequence|Z1D alpha zein protein|Z1D alpha zein protein|Z1A alpha zein protein|Clone 1380223 mRNA sequence|Alpha zein 19kDa D2|Zein-alpha 19D1|Z1A alpha zein protein Fragment |Z1D alpha zein protein Fragment |Z1D alpha zein protein Fragment |Z1D alpha zein protein Fragment |19kD alpha zein D2Putative uncharacterized protein ;|Zein-alpha 19D1 Precursor (19 kDa zein 19D1)
AF546187.1_FG011	1.87563770840415	16.0864888483722	-3.1004	0.002088	0.0014423	-	monooxygenase activity|sodium:amino acid symporter activity|iron ion binding|sodium ion transport|electron carrier activity|membrane|heme binding|oxidation reduction|TSA: Zea mays contig53082, mRNA sequence|Cytochrome P450 CYP81N4
AF546187.1_FG012	51.1111275540131	736.62713518171	-3.8492	1.9042e-121	3.4972e-120	-	intracellular|zinc ion binding|zinc-finger protein 1 (LOC100281147), mRNA|zinc-finger protein 1 |Zinc-finger protein 1
GRMZM2G000710	0	150.140562584807	-8.2302	1.1961e-29	4.0898e-29	-	hypothetical protein LOC100276073|hypothetical protein LOC100276073 (LOC100276073), mRNA|hypothetical protein LOC100276073 |Hypothetical protein LOC100276073|Putative uncharacterized protein |Putative uncharacterized protein
GRMZM2G000810	17.8185582298394	0	4.7325	2.1711e-06	2.2232e-06	-	protein folding|heat shock protein binding|unfolded protein binding
GRMZM2G001079	78.7767837529744	174.270295857366	-1.1455	0.00015528	0.00012825	-	galactosylgalactosylxylosylprotein 3-beta-glucuronosyltransferase activity|membrane|homoiothermy|ice binding|response to freezing|beta3-glucuronyltransferase|galactosylgalactosylxylosylprotein 3-beta-glucuronosyltransferase activity|membrane|homoiothermy|ice binding|response to freezing|beta3-glucuronyltransferase (LOC100281273), mRNA|beta3-glucuronyltransferase |Beta3-glucuronyltransferase|Beta3-glucuronyltransferase |hypothetical protein LOC100382681|hypothetical protein LOC100382681 (LOC100382681), mRNA|hypothetical protein LOC100382681 |Putative uncharacterized protein
GRMZM2G001197	7.50255083361661	0	3.9074	0.002882	0.0019382	-//-
GRMZM2G001265	0	128.021640418295	-8.0002	5.3089e-26	1.614e-25	-	receptor activity|multicellular organismal development|zinc ion binding|membrane|palmitoyltransferase ZDHHC20 (LOC100282464), mRNA|Palmitoyltransferase ZDHHC20
GRMZM2G001288	16.4118299485363	49.600007282481	-1.5956	0.0022763	0.0015657	-	hydrolase activity, hydrolyzing O-glycosyl compounds|carbohydrate metabolic process|homoiothermy|ice binding|response to freezing|TSA: Zea mays contig00835, mRNA sequence|Full-length cDNA clone ZM_BFc0155F11|hydrolase activity, hydrolyzing O-glycosyl compounds|carbohydrate metabolic process|homoiothermy|ice binding|response to freezing|TSA: Zea mays contig00835, mRNA sequence|hydrolase activity, hydrolyzing O-glycosyl compounds|carbohydrate metabolic process|homoiothermy|ice binding|response to freezing|TSA: Zea mays contig00835, mRNA sequence
GRMZM2G001500	0	982.616360488069	-10.94	3.0037e-131	6.0807e-130	-	ATP binding|Stromal 70 kDa heat shock-related protein|Putative uncharacterized protein |stromal 70 kDa heat shock-related protein|ATP binding|protein folding|unfolded protein binding|stromal 70 kDa heat shock-related protein (LOC100286168), mRNA|stromal 70 kDa heat shock-related protein |Stromal 70 kDa heat shock-related protein |Putative uncharacterized protein
GRMZM2G001530	0	36.1945999088375	-6.1777	5.3171e-09	6.854e-09	-	LOC100282280|DNA binding|type I hypersensitivity|Dnajc2 protein
GRMZM2G001551	0	48.9297369137988	-6.6126	1.2818e-11	2.0244e-11	-	GTP binding|intracellular|Putative uncharacterized protein |nucleolar GTP-binding protein 1|GTP binding|intracellular|nucleolar GTP-binding protein 1 (LOC100285001), mRNA|nucleolar GTP-binding protein 1 |Nucleolar GTP-binding protein 1|Putative uncharacterized protein |Nucleolar GTP-binding protein 1
GRMZM2G001577	79.2456931800754	162.205429221086	-1.0334	0.0017332	0.00122	-	hypothetical protein LOC100382479 (LOC100382479), mRNA|hypothetical protein LOC100382479 |Hypothetical protein LOC100382479|Clone 322973 mRNA sequence
GRMZM2G001592	79.7146026071765	203.091921710699	-1.3492	3.8844e-07	4.2716e-07	-	hypothetical protein LOC100277670|hypothetical protein LOC100277670 (LOC100277670), mRNA|hypothetical protein LOC100277670 |Hypothetical protein LOC100277670|Putative uncharacterized protein |Putative uncharacterized protein
GRMZM2G001606	74.087689481964	158.854077377675	-1.1004	0.00065418	0.00049215	-	Putative uncharacterized protein |hormone activity|extracellular region|Putative uncharacterized protein
GRMZM2G001661	78.3078743258734	28.8216258533335	1.442	1.7371e-10	2.5119e-10	-	wiscott-Aldrich syndrome, C-terminal|homoiothermy|ice binding|response to freezing|wiscott-Aldrich syndrome, C-terminal (LOC100281859), mRNA|wiscott-Aldrich syndrome, C-terminal |Wiscott-Aldrich syndrome, C-terminal|Wiscott-Aldrich syndrome, C-terminal
GRMZM2G001696	37.9816635951841	119.978395994109	-1.6594	7.3304e-07	7.8621e-07	-	phosphoenolpyruvate carboxykinase|product:phosphoenolpyruvate carboxykinase|phosphoenolpyruvate carboxykinase activity|phosphoenolpyruvate carboxykinase (ATP) activity|ATP binding|gluconeogenesis|purine nucleotide binding|product:phosphoenolpyruvate carboxykinase|phosphoenolpyruvate carboxykinase (LOC541622), mRNA|phosphoenolpyruvate carboxykinase |TSA: Zea mays contig55167, mRNA sequence|Putative uncharacterized protein |Phosphoenolpyruvate carboxykinase [ATP] (PEP carboxykinase)(PEPCK)(EC 4.1.1.49)(Phosphoenolpyruvate carboxylase)|phosphoenolpyruvate carboxykinase|phosphoenolpyruvate carboxykinase activity|phosphoenolpyruvate carboxykinase (ATP) activity|ATP binding|gluconeogenesis|purine nucleotide binding|phosphoenolpyruvate carboxykinase |TSA: Zea mays contig55167, mRNA sequence|Phosphoenolpyruvate carboxykinase|Putative uncharacterized protein |Phosphoenolpyruvate carboxykinase [ATP] (PEP carboxykinase)(PEPCK)(EC 4.1.1.49)(Phosphoenolpyruvate carboxylase)
GRMZM2G001803	181.936857715203	41.5567628582949	2.1303	3.9336e-32	1.4301e-31	-	hypothetical protein LOC100192506|membrane|metal ion transport|metal ion transmembrane transporter activity|transmembrane transport|hypothetical protein LOC100192506 (LOC100192506), mRNA|hypothetical protein LOC100192506 |Hypothetical protein LOC100192506|Putative uncharacterized proteinZinc transporter SLC39A7 ;|hypothetical protein LOC100192506|membrane|metal ion transport|metal ion transmembrane transporter activity|transmembrane transport|hypothetical protein LOC100192506 |Putative uncharacterized proteinZinc transporter SLC39A7 ;
GRMZM2G001805	0	241.297332725583	-8.9147	1.2632e-43	6.4665e-43	-	hypothetical protein LOC100192614|hypothetical protein LOC100192614 (LOC100192614), mRNA|hypothetical protein LOC100192614 |Hypothetical protein LOC100192614|Putative uncharacterized protein
GRMZM2G001850	317.451682147403	144.77839963535	1.1327	9.5706e-30	3.2915e-29	-	nucleic acid binding
GRMZM2G001853	0	1207.82720436528	-11.238	1.5602e-153	3.9706e-152	-	Hypothetical protein LOC100274741|Putative uncharacterized protein |hypothetical protein LOC100274741|hypothetical protein LOC100274741 (LOC100274741), mRNA|hypothetical protein LOC100274741 |Putative uncharacterized protein |Putative uncharacterized protein
GRMZM2G001918	523.77183007186	195.718947655195	1.4202	2.6601e-60	2.0339e-59	-	hypothetical protein LOC100382028|outer membrane|hypothetical protein LOC100382028 (LOC100382028), mRNA|hypothetical protein LOC100382028 |Hypothetical protein LOC100382028|Full-length cDNA clone ZM_BFc0154J16|Putative uncharacterized protein |Putative uncharacterized protein
GRMZM2G002167	2.34454713550519	22.1189221665118	-3.2379	0.00021096	0.0001709	-//-
GRMZM2G002320	0	92.4973108781402	-7.5313	7.5077e-20	1.7715e-19	-	hypothetical protein LOC100383142|DNA binding|protein dimerization activity|hypothetical protein LOC100383142 |Putative uncharacterized protein |hypothetical protein LOC100383142|DNA binding|protein dimerization activity|hypothetical protein LOC100383142 |Putative uncharacterized protein |hypothetical protein LOC100383142|DNA binding|protein dimerization activity|hypothetical protein LOC100383142 (LOC100383142), mRNA|hypothetical protein LOC100383142 |Hypothetical protein LOC100383142|Putative uncharacterized protein |DNA binding
GRMZM2G002368	15.0051016672332	0	4.9074	1.3024e-05	1.2179e-05	-	hypothetical protein LOC100272506|hypothetical protein LOC100272506 (LOC100272506), mRNA|hypothetical protein LOC100272506 |Hypothetical protein LOC100272506|TSA: Zea mays cultivar W22 CL394Contig1.betc, mRNA sequence|Putative uncharacterized protein
GRMZM2G002391	0	203.091921710699	-8.666	6.0498e-38	2.6287e-37	-	Transcribed locus, moderately similar to NP_001148456.1 nucleoside transporter [Zea mays]|Putative uncharacterized protein |nucleoside transporter|nucleoside transmembrane transporter activity|transport|membrane|protein homooligomerization|nucleoside transporter (LOC100282071), mRNA|nucleoside transporter |Transcribed locus, moderately similar to NP_001148456.1 nucleoside transporter [Zea mays]|Nucleoside transporter|Putative uncharacterized protein |Nucleoside transporter
GRMZM2G002921	0	24.1297332725583	-5.5927	2.1705e-06	2.2232e-06	-	acyl carrier activity|fatty acid biosynthetic process|phosphopantetheine binding|cofactor binding
GRMZM2G003304	55.3313123979225	140.756777423257	-1.347	2.4866e-05	2.2418e-05	-	hypothetical protein LOC100279599|DNA binding|transcription factor activity|nucleus|regulation of transcription, DNA-dependent|transcription regulator activity|sequence-specific DNA binding|hypothetical protein LOC100279599 (LOC100279599), mRNA|hypothetical protein LOC100279599 |Hypothetical protein LOC100279599|Homeodomain leucine zipper protein CPHB-5 |Putative uncharacterized protein
GRMZM2G003506	9.8470979691218	38.8756813835662	-1.9811	0.00075834	0.00056549	-	membrane protein|membrane protein (LOC100285512), mRNA|membrane protein |Membrane protein|Membrane protein |Putative uncharacterized protein
GRMZM2G003595	22.5076525008498	4.02162221209305	2.4846	8.932e-06	8.491e-06	-	Putative uncharacterized protein |Hypothetical protein LOC100278940|Hypothetical protein LOC100303831|Putative uncharacterized protein
GRMZM2G003631	40.3262107306893	1.34054073736435	4.9108	8.8381e-13	1.5154e-12	-//-
GRMZM2G003635	72.2120517735599	169.57840327659	-1.2316	3.745e-05	3.3126e-05	-	protein folding|heat shock protein binding|unfolded protein binding|Transcribed locus|TSA: Zea mays contig07626, mRNA sequence|TSA: Zea mays contig05762, mRNA sequence|Transcribed locus, strongly similar to XP_002443546.1 hypothetical protein SORBIDRAFT_08g021330 [Sorghum bicolor]|TSA: Zea mays contig10505, mRNA sequence|heat shock protein binding|Transcribed locus|Transcribed locus, strongly similar to XP_002443546.1 hypothetical protein SORBIDRAFT_08g021330 [Sorghum bicolor]
GRMZM2G003648	0	10.7243258989148	-4.4228	0.0027892	0.001885	-//-
GRMZM2G003715	0	72.3891998176749	-7.1777	3.6275e-16	7.4708e-16	-	hypothetical protein LOC100383037|DNA binding|regulation of transcription|hypothetical protein LOC100383037 (LOC100383037), mRNA|hypothetical protein LOC100383037 |Putative uncharacterized protein
GRMZM2G003762	39166.5977174684	118054.049765623	-1.5918	0	0	-	Transcribed locus|Putative uncharacterized protein |Transcribed locus|Putative uncharacterized protein |Full-length cDNA clone ZM_BFb0077O18|Transcribed locus|Putative uncharacterized protein |Putative uncharacterized protein
GRMZM2G003765	0	1191.07044514822	-11.218	6.438e-152	1.5499e-150	-	DAG protein|DAG protein (LOC100284899), mRNA|DAG protein |DAG protein |Putative uncharacterized protein |DAG protein|DAG protein (LOC100284899), mRNA|DAG protein |DAG protein |Putative uncharacterized protein
GRMZM2G003897	0	252.69192899318	-8.9812	2.811e-45	1.4904e-44	-	LOC100283837|nucleic acid binding|RNA binding|NucleolinPutative uncharacterized protein ;
GRMZM2G003952	7.97146026071765	0	3.9948	0.0020254	0.0014007	-//-
GRMZM2G003979	0	242.637873462947	-8.9227	8.0559e-44	4.1478e-43	-	protein binding|zinc ion binding|TSA: Zea mays contig33060, mRNA sequence
GRMZM2G004106	16.4118299485363	4.69189258077523	1.8065	0.001055	0.00076681	-	chemocyanin|copper ion binding|electron carrier activity|Chemocyanin|Transcribed locus|Clone 7128 mRNA sequence|Chemocyanin
GRMZM2G004412	2.34454713550519	63.0054146561245	-4.7481	1.2702e-13	2.288e-13	-	nucleotide binding|protein binding|ATP binding|apoptosis|defense response|nucleoside-triphosphatase activity|Transcribed locus, moderately similar to NP_001167833.1 hypothetical protein LOC100381533 [Zea mays]|TSA: Zea mays contig35110, mRNA sequence
GRMZM2G004445	119.102994483664	31.5027073280622	1.9187	1.0196e-19	2.3962e-19	-	hypothetical protein LOC100383586|hypothetical protein LOC100383586 (LOC100383586), mRNA|hypothetical protein LOC100383586 |Hypothetical protein LOC100383586|Putative uncharacterized protein
GRMZM2G004500	5.15800369811142	24.1297332725583	-2.2259	0.0032193	0.0021593	-	hypothetical protein LOC100272271|polygalacturonase activity|carbohydrate metabolic process|hypothetical protein LOC100272271 (LOC100272271), mRNA|hypothetical protein LOC100272271 |Hypothetical protein LOC100272271|Putative uncharacterized protein
GRMZM2G004517	15.9429205214353	1.34054073736435	3.572	2.1508e-05	1.9689e-05	-//-
GRMZM2G004523	36.1060258867799	83.7837960852719	-1.2144	0.0044621	0.0029139	-	transposon protein Mutator sub-class|signal transducer activity|protein binding|response to light stimulus|transposon protein Mutator sub-class (LOC100285938), mRNA|transposon protein Mutator sub-class |Transposon protein Mutator sub-class|Transposon protein Mutator sub-class |Putative uncharacterized protein |Putative uncharacterized protein |signal transducer activity|response to light stimulus|Putative uncharacterized protein
GRMZM2G004572	32.3547504699716	12.0648666362792	1.4232	4.6025e-05	4.0384e-05	-	hypothetical protein LOC100381429|protein kinase activity|protein serine/threonine kinase activity|protein binding|ATP binding|protein amino acid phosphorylation|phosphopantetheine binding|hypothetical protein LOC100381429 (LOC100381429), mRNA|hypothetical protein LOC100381429 |Hypothetical protein LOC100381429|Leucine-rich repeat transmembrane protein kinase 1 |Putative uncharacterized protein |protein binding|phosphopantetheine binding
GRMZM2G004957	0	44.9081147017057	-6.4889	8.3435e-11	1.2438e-10	-	transcription factor activity|gamma-glutamyltransferase activity|nucleus|regulation of transcription, DNA-dependent|transcription regulator activity|sequence-specific DNA binding|transcription factor activity|gamma-glutamyltransferase activity|nucleus|regulation of transcription, DNA-dependent|transcription regulator activity|sequence-specific DNA binding|Transcribed locus
GRMZM2G005024	0	454.443309966515	-9.828	3.149e-72	3.0655e-71	-	product:tryptophan synthase beta-subunit|catalytic activity|tryptophan synthase activity|tryptophan metabolic process|metabolic process|pyridoxal phosphate binding|product:tryptophan synthase beta-subunit|TSA: Zea mays contig44698, mRNA sequence|Orange pericarp2|Tryptophan synthase beta chain 2, chloroplastic Precursor; Fragment (EC 4.2.1.20)(Orange pericarp 2)|catalytic activity|metabolic process|pyridoxal phosphate binding|TSA: Zea mays contig44698, mRNA sequence|catalytic activity|metabolic process|pyridoxal phosphate binding|homoiothermy|ice binding|response to freezing|Clone 1462018 mRNA sequence
GRMZM2G005126	0	312.345991805894	-9.287	1.1566e-53	7.5753e-53	-	nucleic acid binding|zinc ion binding|Transcribed locus, moderately similar to XP_002443818.1 hypothetical protein SORBIDRAFT_07g002750 [Sorghum bicolor]|Clone 360857 mRNA sequence|Full-length cDNA clone ZM_BFb0223P01
GRMZM2G005624	1.40672828130311	24.8000036412405	-4.1399	9.1426e-06	8.6819e-06	-	LOC100274482|transcription factor activity|nucleus|regulation of transcription, DNA-dependent|transcription regulator activity|sequence-specific DNA binding|Putative uncharacterized protein |DNA binding protein
GRMZM2G005938	0	101.210825671008	-7.6612	2.1311e-21	5.3927e-21	-	TSA: Zea mays contig05743, mRNA sequence
GRMZM2G005947	0	250.010847518451	-8.9658	6.8567e-45	3.6247e-44	-	TSA: Zea mays contig01870, mRNA sequence|TSA: Zea mays contig43046, mRNA sequence|TSA: Zea mays contig01870, mRNA sequence
GRMZM2G006083	0	79.7621738731788	-7.3176	1.5443e-17	3.3715e-17	-	Transcribed locus, moderately similar to NP_001146156.1 hypothetical protein LOC100279725 [Zea mays]
GRMZM2G006293	1217.7577821814	376.691947199382	1.6928	2.0741e-164	6.0574e-163	-	40S ribosomal protein S27a|structural constituent of ribosome|intracellular|ribosome|translation|40S ribosomal protein S27a (LOC100284333), mRNA|40S ribosomal protein S27a |40S ribosomal protein S27a |40S ribosomal protein S27a |Ubiquitin fusion protein |Polyubiquitin homolog Fragment
GRMZM2G006490	0	170.248673645272	-8.4115	7.2694e-33	2.7149e-32	-//-
GRMZM2G006631	32.8236598970727	2.01081110604653	4.0289	3.517e-10	4.9964e-10	-	nucleus|transcription regulator activity|regulation of transcription|Clone 235094 mRNA sequence
GRMZM2G006673	408.889020432105	146.118940372714	1.4846	1.3047e-49	7.6455e-49	-	hypothetical protein LOC100304252|hypothetical protein LOC100304252 (LOC100304252), mRNA|hypothetical protein LOC100304252 |Hypothetical protein LOC100304252|Putative uncharacterized protein
GRMZM2G006977	126.60554531728	44.9081147017057	1.4953	1.3434e-16	2.8023e-16	-	hypothetical protein LOC100383926|catalytic activity|calcium-transporting ATPase activity|ATP binding|ATP biosynthetic process|cation transport|calcium ion transport|metabolic process|calcium ion transmembrane transporter activity|ATPase activity, coupled to transmembrane movement of ions, phosphorylative mechanism|membrane|hydrolase activity, acting on acid anhydrides, catalyzing transmembrane movement of substances|hypothetical protein LOC100383926 (LOC100383926), mRNA|hypothetical protein LOC100383926 |Transcribed locus, strongly similar to XP_002468315.1 hypothetical protein SORBIDRAFT_01g043620 [Sorghum bicolor]|Transcribed locus, strongly similar to XP_002468315.1 hypothetical protein SORBIDRAFT_01g043620 [Sorghum bicolor]|Putative uncharacterized protein
GRMZM2G007025	505.015452987818	202.421651342017	1.319	5.0035e-54	3.3013e-53	-	cell wall macromolecule catabolic process|TSA: Zea mays contig32579, mRNA sequence
GRMZM2G007120	0	15.41621847969	-4.9464	0.00021218	0.00017096	-	cation transport protein chaC|cation transport protein chaC (LOC100284213), mRNA|cation transport protein chaC |Cation transport protein chaCPutative uncharacterized protein ;|Cation transport protein chaC |Cation transport protein chaC
GRMZM2G007140	0	21.4486517978296	-5.4228	8.6739e-06	8.2545e-06	-	oxidoreductase activity
GRMZM2G007188	53.4556746895183	17.4270295857366	1.617	2.2352e-08	2.7387e-08	-	ADP-ribosylation factor-like protein 8B|GTP binding|intracellular|intracellular protein transport|small GTPase mediated signal transduction|protein transport|ADP-ribosylation factor-like protein 8B (LOC100282662), mRNA|ADP-ribosylation factor-like protein 8B |ADP-ribosylation factor-like protein 8B |GTP binding|small GTPase mediated signal transduction|protein transport|ADP-ribosylation factor-like protein 8B|Putative uncharacterized protein
GRMZM2G007229	0	374.010865724654	-9.5469	6.2193e-62	4.9684e-61	-	Transcribed locus, moderately similar to NP_001046589.1 Os02g0290300 [Oryza sativa Japonica Group]|TSA: Zea mays contig08172, mRNA sequence
GRMZM2G007441	10.7849168233239	157.513536640311	-3.8684	1.7793e-27	5.6705e-27	-	hypothetical protein LOC100382705|chromatin|chromatin binding|nucleus|chromatin assembly or disassembly|hypothetical protein LOC100382705 (LOC100382705), mRNA|hypothetical protein LOC100382705 |Hypothetical protein LOC100382705|Putative uncharacterized protein
GRMZM2G007721	0	329.102751022948	-9.3624	6.0181e-56	4.2044e-55	-	carbohydrate metabolic process|transferase activity, transferring hexosyl groups|lipid glycosylation|LOC100285431 (pco090816a), mRNA|LOC100285431 |LOC100285431
GRMZM2G007939	68.9296857838526	378.032487936747	-2.4553	1.2121e-36	5.0218e-36	-	polysaccharide catabolic process|beta-amylase activity|TSA: Zea mays contig56791, mRNA sequence|polysaccharide catabolic process|beta-amylase activity|polysaccharide catabolic process|beta-amylase activity
GRMZM2G008209	0	48.2594665451166	-6.5927	1.7484e-11	2.737e-11	-	hypothetical protein LOC100193520|hypothetical protein LOC100193520 (LOC100193520), mRNA|hypothetical protein LOC100193520 |Putative uncharacterized protein |Putative uncharacterized protein |Phosphopantothenate--cysteine ligase |Hypothetical protein LOC100193520|Putative uncharacterized protein |Putative uncharacterized protein |Putative uncharacterized protein
GRMZM2G008226	129.419001879887	277.49193263442	-1.1004	6.65e-06	6.4526e-06	-	catalytic activity|trehalose biosynthetic process|metabolic process|TSA: Zea mays contig31035, mRNA sequence|TSA: Zea mays contig42779, mRNA sequence|TSA: Zea mays contig03879, mRNA sequence|TSA: Zea mays contig43955, mRNA sequence
GRMZM2G008271	0	131.372992261706	-8.0375	1.4599e-26	4.539e-26	-	basal layer antifungal peptide|product:bap-1a protein|basal layer antifungal peptide (bap-1a), mRNA|basal layer antifungal peptide |Basal layer antifungal peptidePutative uncharacterized protein Precursor ;
GRMZM2G008290	264.933826312086	695.740642692098	-1.3929	1.5245e-22	4.0235e-22	-	metal ion binding protein|metal ion transport|metal ion binding|metal ion binding protein (LOC100284628), mRNA|metal ion binding protein |Metal ion binding protein|TSA: Zea mays contig65140, mRNA sequence|TSA: Zea mays contig47350, mRNA sequence|LOC100192886|Metal ion binding protein |Metal ion binding protein |LOC100192886|metal ion transport|metal ion binding|LOC100192886 (umc2181), mRNA|hypothetical protein LOC100192886 |TSA: Zea mays contig47350, mRNA sequence|Putative uncharacterized protein |metal ion transport|metal ion binding|TSA: Zea mays contig47350, mRNA sequence|LOC100192886|metal ion transport|metal ion binding|hypothetical protein LOC100192886 |Putative uncharacterized protein |metal ion transport|metal ion binding|metal ion transport|metal ion binding
GRMZM2G008327	79.2456931800754	16.7567592170544	2.2416	1.5928e-15	3.1493e-15	-	protein cdc2 kinase|product:protein cdc2 kinase|protein kinase activity|protein serine/threonine kinase activity|ATP binding|protein amino acid phosphorylation|protein cdc2 kinase (CDC2), mRNA|cell division control protein 2 homolog |Clone E04912703H09.c mRNA sequence|Protein cdc2 kinase|Cell division control protein 2Putative uncharacterized protein ;|Cell division control protein 2 homolog (EC 2.7.11.22)(EC 2.7.11.23)(p34cdc2)
GRMZM2G008403	0	46.9189258077523	-6.5521	3.2596e-11	5.0017e-11	-	basal layer antifungal peptide|product:bap1-b protein|basal layer antifungal peptide (bap1-b), mRNA|basal layer antifungal peptide |TSA: Zea mays cultivar W22 CL18Contig1.betc, mRNA sequence|Basal layer antifungal peptide|Basal layer antifungal peptide Precursor
GRMZM2G008607	1527.23800406808	3789.03839416034	-1.3109	2.1148e-99	3.1136e-98	-	hypothetical protein LOC100276862|hypothetical protein LOC100276862 (LOC100276862), mRNA|hypothetical protein LOC100276862 |Hypothetical protein LOC100276862|Putative uncharacterized protein |Putative uncharacterized protein |Putative uncharacterized protein
GRMZM2G008938	0	24.8000036412405	-5.6323	1.5399e-06	1.6025e-06	-	TSA: Zea mays contig24070, mRNA sequence|TSA: Zea mays contig23661, mRNA sequence
GRMZM2G009009	24.383290209254	5.3621629494574	2.185	1.2431e-05	1.1662e-05	-	hypothetical protein LOC100381517|hypothetical protein LOC100381517 (LOC100381517), mRNA|hypothetical protein LOC100381517 |Putative uncharacterized protein
GRMZM2G009196	0	41.5567628582949	-6.377	4.0573e-10	5.7049e-10	-	riboflavin synthase alpha chain|riboflavin synthase activity|riboflavin biosynthetic process|riboflavin synthase alpha chain (LOC100282978), mRNA|riboflavin synthase alpha chain |Riboflavin synthase alpha chain|Riboflavin synthase alpha chain
GRMZM2G009346	0	144.77839963535	-8.1777	8.9288e-29	2.9511e-28	-	hypothetical protein LOC100384319|hypothetical protein LOC100384319 |TSA: Zea mays contig04972, mRNA sequence|Putative uncharacterized protein
GRMZM2G009353	0	193.708136549149	-8.5977	1.6329e-36	6.7495e-36	-	potassium ion transport|potassium ion transmembrane transporter activity|membrane|potassium ion transport|potassium ion transmembrane transporter activity|membrane|Transcribed locus, strongly similar to XP_002444020.1 hypothetical protein SORBIDRAFT_07g006005 [Sorghum bicolor]
GRMZM2G009443	0	3610.07620572219	-12.818	0	0	-	hypothetical protein LOC100383416|nucleotide binding|DNA binding|nuclease activity|protein binding|ATP binding|nucleotide-excision repair|ATPase activity|nucleoside-triphosphatase activity|protein metabolic process|hypothetical protein LOC100383416 (LOC100383416), mRNA|hypothetical protein LOC100383416 |TSA: Zea mays contig53458, mRNA sequence|Hypothetical protein LOC100383416|Putative uncharacterized protein
GRMZM2G009448	0	156.172995902947	-8.287	1.2693e-30	4.4601e-30	-	glycine-rich RNA-binding protein 7|nucleic acid binding|membrane|protein homooligomerization|glycine-rich RNA-binding protein 7 (LOC100284207), mRNA|glycine-rich RNA-binding protein 7 |Transcribed locus, strongly similar to NP_001150574.1 glycine-rich RNA-binding protein 7 [Zea mays]|Glycine-rich RNA-binding protein 7|Glycine-rich RNA-binding protein 7 |Putative uncharacterized protein |Putative glycine-rich protein protein Fragment |membrane|protein homooligomerization|Putative glycine-rich protein protein Fragment
GRMZM2G009465	40.7951201577903	0	6.3503	1.1621e-12	1.9735e-12	-	LOC542000|TSA: Zea mays contig39225, mRNA sequence|TSA: Zea mays contig06306, mRNA sequence|Proline-rich protein Fragment |Proline-rich protein Fragment |Proline-rich protein Fragment |Proline-rich protein Fragment |Proline-rich protein Fragment |Proline-rich protein Fragment |Proline-rich protein Fragment |Proline-rich protein Fragment |Proline-rich protein Fragment |Proline-rich protein Fragment |Proline-rich protein Fragment |Proline-rich protein Fragment |Proline-rich proteinPutative uncharacterized protein Precursor ;
GRMZM2G009530	60.0204066689329	140.756777423257	-1.2297	0.00017825	0.0001458	-	GATA zinc finger family protein|transcription factor activity|regulation of transcription, DNA-dependent|zinc ion binding|sequence-specific DNA binding|GATA zinc finger family protein (LOC100282764), mRNA|GATA zinc finger family protein |GATA zinc finger family protein |Putative uncharacterized protein
GRMZM2G009588	6.09582255231349	31.5027073280622	-2.3696	0.0003897	0.00030237	-	steroid metabolic process
GRMZM2G009681	0	30.1621665906979	-5.9147	1.03e-07	1.1892e-07	-	LOC100282448|catalytic activity|3-beta-hydroxy-delta5-steroid dehydrogenase activity|steroid biosynthetic process|metabolic process|oxidoreductase activity|cellular metabolic process|coenzyme binding|Putative uncharacterized protein |Dihydroflavonol-4-reductase
GRMZM2G009687	0	9.38378516155045	-4.2302	0.0059209	0.003743	-	protein dimerization activity
GRMZM2G009795	0	59.6540628127136	-6.8985	9.7732e-14	1.7766e-13	-	hypothetical protein LOC100382621|hypothetical protein LOC100382621 (LOC100382621), mRNA|hypothetical protein LOC100382621 |Hypothetical protein LOC100382621|LOC100278260|Putative uncharacterized protein
GRMZM2G009888	0	18.0972999544187	-5.1777	5.0497e-05	4.399e-05	-	LOC100286193 (si605090c10), mRNA|TSA: Zea mays contig38133, mRNA sequence
GRMZM2G009901	107.380258806138	35.5243295401553	1.5958	3.4377e-15	6.7225e-15	-	hypothetical protein LOC100381620|hypothetical protein LOC100381620 (LOC100381620), mRNA|hypothetical protein LOC100381620 |Hypothetical protein LOC100381620|Putative uncharacterized protein |Putative uncharacterized protein
GRMZM2G009958	38.4505730222851	119.978395994109	-1.6417	9.7957e-07	1.0406e-06	-	LOC100276501|hypothetical protein LOC100304205|hypothetical protein LOC100304205 (LOC100304205), mRNA|hypothetical protein LOC100304205 |TSA: Zea mays contig52703, mRNA sequence|Transcribed locus|Putative uncharacterized protein |Putative uncharacterized protein |Transcribed locus|hypothetical protein LOC100304205|hypothetical protein LOC100304205 |Hypothetical protein LOC100304205|Transcribed locus|Putative uncharacterized protein
GRMZM2G010000	7.50255083361661	126.681099680931	-4.0777	2.1572e-23	5.9583e-23	-	heat shock protein binding|TSA: Zea mays contig35617, mRNA sequence|TSA: Zea mays contig47578, mRNA sequence|heat shock protein binding|TSA: Zea mays contig47578, mRNA sequence|heat shock protein binding|hypothetical protein LOC100383361 (LOC100383361), mRNA|TSA: Zea mays contig47578, mRNA sequence|Hypothetical protein LOC100383361
GRMZM2G010093	105.973530524835	241.967603094265	-1.1911	2.5187e-06	2.567e-06	-	LOC100284839|calcium ion binding|Calcineurin B-like proteinCalcineurin B-like protein 3Putative uncharacterized protein ;;|calcium ion binding|Calcineurin B-like proteinCalcineurin B-like protein 3Putative uncharacterized protein ;;|calcium ion binding
GRMZM2G010095	0	34.8540591714731	-6.1233	1.0205e-08	1.29e-08	-	Transcribed locus, moderately similar to NP_001066460.1 Os12g0236100 [Oryza sativa (japonica cultivar-group)]|Transcribed locus, moderately similar to NP_001066460.1 Os12g0236100 [Oryza sativa (japonica cultivar-group)]|TSA: Zea mays contig12068, mRNA sequence
GRMZM2G010323	0	233.254088301397	-8.8658	1.9009e-42	9.3548e-42	-	nucleic acid binding|zinc ion binding|hypothetical protein LOC100272580|nucleic acid binding|zinc ion binding|hypothetical protein LOC100272580 |Putative uncharacterized protein |Zinc finger C-x8-C-x5-C-x3-H type family protein |hypothetical protein LOC100272580|nucleic acid binding|zinc ion binding|hypothetical protein LOC100272580 |Putative uncharacterized protein |Zinc finger C-x8-C-x5-C-x3-H type family protein |hypothetical protein LOC100272580|nucleic acid binding|zinc ion binding|hypothetical protein LOC100272580 (LOC100272580), mRNA|hypothetical protein LOC100272580 |Hypothetical protein LOC100272580|Putative uncharacterized protein |Zinc finger C-x8-C-x5-C-x3-H type family protein |nucleic acid binding|zinc ion binding
GRMZM2G010406	0	107.243258989148	-7.7447	1.8757e-22	4.9359e-22	-	hypothetical protein LOC100274106|argininosuccinate synthase activity|ATP binding|arginine biosynthetic process|hypothetical protein LOC100274106 |Argininosuccinate synthase (EC 6.3.4.5)|Argininosuccinate synthase (EC 6.3.4.5)|Putative uncharacterized protein |argininosuccinate synthase activity|ATP binding|arginine biosynthetic process|argininosuccinate synthase activity|ATP binding|arginine biosynthetic process|Putative uncharacterized protein |argininosuccinate synthase activity|ATP binding|arginine biosynthetic process|Putative uncharacterized protein |argininosuccinate synthase activity|ATP binding|arginine biosynthetic process|Putative uncharacterized protein |Putative uncharacterized protein |hypothetical protein LOC100274106|argininosuccinate synthase activity|ATP binding|arginine biosynthetic process|hypothetical protein LOC100274106 (LOC100274106), mRNA|hypothetical protein LOC100274106 |Hypothetical protein LOC100274106|Argininosuccinate synthase (EC 6.3.4.5)|Argininosuccinate synthase (EC 6.3.4.5)|Putative uncharacterized protein
GRMZM2G010669	0	136.064884842482	-8.0882	2.4232e-27	7.695e-27	-	LOC542326|transcription factor activity|nucleus|regulation of transcription, DNA-dependent|sequence-specific DNA binding|Putative uncharacterized protein |Putative uncharacterized protein |MADS box proteinZMM1 protein ;|Putative MADS-domain transcription factor Fragment |transcription factor activity|nucleus|regulation of transcription, DNA-dependent|sequence-specific DNA binding|Putative uncharacterized protein |Putative uncharacterized protein |MADS box proteinZMM1 protein ;|Putative MADS-domain transcription factor Fragment |transcription factor activity|nucleus|regulation of transcription, DNA-dependent|sequence-specific DNA binding|Putative uncharacterized protein |Putative uncharacterized protein |MADS box proteinZMM1 protein ;|Putative MADS-domain transcription factor Fragment
GRMZM2G010797	0	239.286521619536	-8.9026	2.483e-43	1.2638e-42	-	hypothetical protein LOC100384408|hypothetical protein LOC100384408 |Putative uncharacterized protein |hypothetical protein LOC100384408|hypothetical protein LOC100384408 (LOC100384408), mRNA|hypothetical protein LOC100384408 |Hypothetical protein LOC100384408|Putative uncharacterized protein |hypothetical protein LOC100384408|hypothetical protein LOC100384408 |Putative uncharacterized protein
GRMZM2G010871	342.772791210859	138.075695948528	1.3118	4.9813e-37	2.0979e-36	-	heat shock factor protein HSF30|transcription factor activity|nucleus|regulation of transcription, DNA-dependent|sequence-specific DNA binding|heat shock factor protein HSF30 (LOC100280736), mRNA|heat shock factor protein HSF30 |Putative uncharacterized protein |Heat shock factor protein HSF30 |heat shock factor protein HSF30|transcription factor activity|nucleus|regulation of transcription, DNA-dependent|sequence-specific DNA binding|heat shock factor protein HSF30 (LOC100280736), mRNA|heat shock factor protein HSF30 |Heat shock factor protein HSF30|Putative uncharacterized protein |Heat shock factor protein HSF30 |heat shock factor protein HSF30|transcription factor activity|nucleus|regulation of transcription, DNA-dependent|sequence-specific DNA binding|heat shock factor protein HSF30 (LOC100280736), mRNA|heat shock factor protein HSF30 |Putative uncharacterized protein |Heat shock factor protein HSF30 |Putative uncharacterized protein |transcription factor activity|nucleus|regulation of transcription, DNA-dependent|sequence-specific DNA binding|Putative uncharacterized protein
GRMZM2G011078	103.160073962228	50.9405480198453	1.018	1.0268e-09	1.4071e-09	-	SC3 protein|protein transport|integral to membrane|SC3 protein (LOC100284090), mRNA|SC3 protein |SC3 protein|SC3 protein |Putative uncharacterized protein |protein transport|integral to membrane
GRMZM2G011240	0	345.18923987132	-8.5239	3.8184e-64	3.1639e-63	-	sucrose metabolic process
GRMZM2G011505	0	14.7459481110079	-4.9749	0.00028611	0.00022653	-	Clone 1577015 mRNA sequence|TSA: Zea mays contig06017, mRNA sequence
GRMZM2G011518	83.4658780239848	286.875717795971	-1.7812	1.6506e-16	3.4273e-16	-	hypothetical protein LOC100192068|GTP binding|intracellular|intracellular protein transport|small GTPase mediated signal transduction|protein transport|hypothetical protein LOC100192068 (LOC100192068), mRNA|hypothetical protein LOC100192068 |Putative uncharacterized protein |GTP binding|intracellular|intracellular protein transport|small GTPase mediated signal transduction|protein transport|ADP-ribosylation factorPutative uncharacterized protein ;|Putative uncharacterized protein |GTP binding|intracellular|small GTPase mediated signal transduction|Putative uncharacterized protein
GRMZM2G011559	95.6575231286118	30.8324369593801	1.6334	5.4806e-14	1.0055e-13	-	alpha-soluble NSF attachment protein|endoplasmic reticulum|Golgi apparatus|intracellular protein transport|alpha-soluble NSF attachment protein (LOC100286167), mRNA|alpha-soluble NSF attachment protein |Alpha-soluble NSF attachment protein |Alpha-soluble NSF attachment proteinPutative uncharacterized protein ;|endoplasmic reticulum|Golgi apparatus|intracellular protein transport|Alpha-soluble NSF attachment protein|endoplasmic reticulum|Golgi apparatus|intracellular protein transport
GRMZM2G011598	29.0723844802644	75.0702812924036	-1.3686	0.0016893	0.0011905	-	DNA binding|regulation of transcription|TSA: Zea mays contig59486, mRNA sequence|TSA: Zea mays contig43517, mRNA sequence
GRMZM2G011912	219.449611883286	52.2810887572097	2.0695	1.96e-37	8.3334e-37	-	hypothetical protein LOC100275624|hypothetical protein LOC100275624 (LOC100275624), mRNA|hypothetical protein LOC100275624 |Hypothetical protein LOC100275624|Putative uncharacterized protein
GRMZM2G012027	0	12.0648666362792	-4.5927	0.0013242	0.00094511	-//-
GRMZM2G012102	20.6320147924457	5.3621629494574	1.944	0.00014132	0.00011726	-	Transcribed locus, strongly similar to XP_002465765.1 hypothetical protein SORBIDRAFT_01g045410 [Sorghum bicolor]
GRMZM2G012176	0	253.362199361862	-8.9851	2.2501e-45	1.1966e-44	-	hypothetical protein LOC100383159|protein kinase activity|protein serine/threonine kinase activity|protein binding|ATP binding|protein amino acid phosphorylation|hypothetical protein LOC100383159 (LOC100383159), mRNA|hypothetical protein LOC100383159 |Hypothetical protein LOC100383159|Putative uncharacterized protein
GRMZM2G012224	392.477190483569	152.151373690854	1.3671	6.2775e-44	3.2415e-43	-	hypothetical protein LOC100277106|hypothetical protein LOC100277106 (LOC100277106), mRNA|hypothetical protein LOC100277106 |Transcribed locus, moderately similar to NP_001144239.1 hypothetical protein LOC100277106 [Zea mays]|Putative uncharacterized protein |homoiothermy|ice binding|response to freezing
GRMZM2G012280	229.765619279509	90.4864997720936	1.3444	5.4865e-26	1.6651e-25	-	nucleic acid binding|zinc ion binding|hypothetical protein LOC100192675 (LOC100192675), mRNA|Hypothetical protein LOC100192675|Cellular nucleic acid-binding protein |hypothetical protein LOC100192675|nucleic acid binding|zinc ion binding|hypothetical protein LOC100192675 |Putative uncharacterized protein
GRMZM2G012306	162.242661776959	356.583836138917	-1.1361	8.8985e-08	1.0354e-07	-	peptide transporter PTR2|transporter activity|oligopeptide transport|membrane|peptide transporter PTR2 (LOC100281619), mRNA|peptide transporter PTR2 |Peptide transporter PTR2|Peptide transporter PTR2Putative uncharacterized protein ;
GRMZM2G012566	96.1264325557128	29.4918962220157	1.7046	1.3399e-14	2.5557e-14	-	hypothetical protein LOC100277295 (LOC100277295), mRNA|Hypothetical protein LOC100277295|LOC100275298|LOC100275298|LOC100275298 (AY109929), mRNA|hypothetical protein LOC100277295 (LOC100277295), mRNA|hypothetical protein LOC100275298 |Hypothetical protein LOC100277295|Putative uncharacterized protein |Putative uncharacterized protein
GRMZM2G012585	138.797190421907	40.2162221209305	1.7871	2.6634e-21	6.7112e-21	-	Putative uncharacterized protein
GRMZM2G012758	33.2925693241737	11.394596267597	1.5469	1.596e-05	1.4809e-05	-	LOC100280934|hydrolase activity, hydrolyzing O-glycosyl compounds|carbohydrate metabolic process|Glucan endo-1,3-beta-glucosidase 7Putative uncharacterized protein ;
GRMZM2G012761	0	86.4648775600006	-7.434	9.185e-19	2.0925e-18	-	Clone 406785 mRNA sequence|hypothetical protein LOC100280286|intracellular|zinc ion binding|hypothetical protein LOC100280286 (LOC100280286), mRNA|hypothetical protein LOC100280286 |Hypothetical protein LOC100280286|Putative uncharacterized protein
GRMZM2G013311	25.7900184905571	0	5.6887	1.0546e-08	1.3268e-08	-	hypothetical protein LOC100192951|hypothetical protein LOC100192951 (LOC100192951), mRNA|hypothetical protein LOC100192951 |Hypothetical protein LOC100192951|TSA: Zea mays contig06142, mRNA sequence|Putative uncharacterized protein
GRMZM2G013342	117.22735677526	307.654099225118	-1.392	8.5597e-11	1.2739e-10	-	hypothetical protein LOC100191984|photosystem I reaction center|photosynthesis|hypothetical protein LOC100191984 (LOC100191984), mRNA|hypothetical protein LOC100191984 |Photosystem I reaction center subunit IIPutative uncharacterized protein ;|Photosystem I reaction center subunit II
GRMZM2G013478	0	44.2378443330236	-6.4672	1.143e-10	1.676e-10	-	nucleoside diphosphate kinase 2|nucleoside diphosphate kinase activity|ATP binding|GTP biosynthetic process|UTP biosynthetic process|CTP biosynthetic process|nucleoside diphosphate kinase 2 (LOC100283790), mRNA|nucleoside diphosphate kinase 2 |Nucleoside diphosphate kinase 2|Transcribed locus, moderately similar to XP_002442297.1 hypothetical protein SORBIDRAFT_08g017600 [Sorghum bicolor]|Nucleoside diphosphate kinase (EC 2.7.4.6)|Nucleoside diphosphate kinase (EC 2.7.4.6)|Nucleoside diphosphate kinase II Fragment
GRMZM2G013783	90.9684288576014	31.5027073280622	1.5299	1.3159e-12	2.2263e-12	-	hypothetical protein LOC100191849|catalytic activity|metabolic process|hypothetical protein LOC100191849 (LOC100191849), mRNA|hypothetical protein LOC100191849 |Hypothetical protein LOC100191849|AMP-binding proteinPutative uncharacterized protein ;|AMP-binding protein
GRMZM2G013957	475.005249653352	1610.65969594327	-1.7616	3.3065e-83	3.776e-82	-	LOC100192824|Putative uncharacterized protein |Putative uncharacterized protein
GRMZM2G014022	0	100.540555302326	-7.6516	2.7966e-21	7.017e-21	-	TSA: Zea mays contig32756, mRNA sequence
GRMZM2G014376	0	357.924376876281	-9.4835	8.2495e-60	6.201e-59	-	shikimate dehydrogenase1|3-dehydroquinate dehydratase activity|shikimate 5-dehydrogenase activity|cytoplasm|NADP or NADPH binding|oxidation reduction|shikimate dehydrogenase1 (sad1), mRNA|shikimate dehydrogenase1 |Shikimate dehydrogenase1|Putative uncharacterized protein |Shikimate dehydrogenase |3-dehydroquinate dehydratase activity|shikimate 5-dehydrogenase activity|cytoplasm|NADP or NADPH binding|oxidation reduction|Putative uncharacterized protein |3-dehydroquinate dehydratase activity|shikimate 5-dehydrogenase activity|cytoplasm|NADP or NADPH binding|oxidation reduction|Putative uncharacterized protein
GRMZM2G014392	41.7329390119924	128.691910786978	-1.6247	5.3455e-07	5.8031e-07	-	viviparous14|product:viviparous-14|9-cis-epoxycarotenoid dioxygenase 1, chloroplastic precursor |Viviparous14|9-cis-epoxycarotenoid dioxygenase 1, chloroplastic Precursor (EC 1.13.11.51)(Protein VIVIPAROUS14)(VP-14)
GRMZM2G014397	289.786025948442	142.097318160621	1.0281	8.1273e-25	2.3774e-24	-	LOC100193740|peroxidase activity|response to oxidative stress|heme binding|oxidation reduction|Putative uncharacterized protein |peroxidase activity|response to oxidative stress|heme binding|oxidation reduction|Putative uncharacterized protein |peroxidase activity|response to oxidative stress|heme binding|oxidation reduction
GRMZM2G014419	215.229427039376	102.551366408373	1.0695	1.429e-19	3.3496e-19	-	hypothetical protein LOC100272557|response to desiccation|hypothetical protein LOC100272557 (LOC100272557), mRNA|hypothetical protein LOC100272557 |Transcribed locus, moderately similar to NP_001140496.1 hypothetical protein LOC100272557 [Zea mays]|Hypothetical protein LOC100272557|Harpin-induced proteinPutative uncharacterized protein ;|response to desiccation|Putative uncharacterized protein
GRMZM2G015219	64.7095009399433	154.832455165582	-1.2587	5.031e-05	4.3956e-05	-	LOC100216592|Putative uncharacterized protein |Putative uncharacterized protein |Putative uncharacterized protein |Putative uncharacterized protein
GRMZM2G015238	0	534.875754208376	-10.063	4.537e-82	5.1155e-81	-	LOC100191488|serine-type endopeptidase activity|proteolysis|serine-type peptidase activity|Putative uncharacterized protein |Prolyl endopeptidase |Putative uncharacterized protein
GRMZM2G015281	256.024547197167	25.4702740099227	3.3294	1.7505e-62	1.4047e-61	-	DNA binding|transcription factor activity|regulation of transcription, DNA-dependent|Transcribed locus, moderately similar to XP_002465511.1 hypothetical protein SORBIDRAFT_01g040280 [Sorghum bicolor]
GRMZM2G015291	0	142.767588529303	-8.1575	1.9053e-28	6.2393e-28	-	TSA: Zea mays contig10393, mRNA sequence|TSA: Zea mays contig09756, mRNA sequence|TSA: Zea mays contig10393, mRNA sequence|TSA: Zea mays contig46579, mRNA sequence|TSA: Zea mays contig25131, mRNA sequence|TSA: Zea mays contig12363, mRNA sequence|TSA: Zea mays contig09756, mRNA sequence|TSA: Zea mays contig48261, mRNA sequence
GRMZM2G015344	90.4995194305003	304.302747381707	-1.7495	7.581e-17	1.6059e-16	-	hypothetical LOC542168|product:putative inosine-uridine preferring nucleoside hydrolase|hypothetical LOC542168 (LOC542168), mRNA|hypothetical protein LOC542168 |Hypothetical LOC542168|Putative uncharacterized protein |Pyrimidine-specific ribonucleoside hydrolase rihA |Putative inosine-uridine preferring nucleoside hydrolase
GRMZM2G015384	475.005249653352	213.145977240932	1.1561	1.4138e-44	7.408e-44	-	LOC100279759|protein binding|Putative uncharacterized protein |Actin-like protein 6A |Putative uncharacterized protein |protein binding|Putative uncharacterized protein |Actin-like protein 6A |Putative uncharacterized protein |protein binding
GRMZM2G015436	13.5983733859301	284.194636321242	-4.3854	3.6856e-53	2.3704e-52	-	catalytic activity|tryptophan synthase activity|tryptophan metabolic process|metabolic process|Indole-3-glycerol phosphate lyasePutative uncharacterized protein ;|catalytic activity|tryptophan synthase activity|tryptophan metabolic process|metabolic process|catalytic activity|tryptophan synthase activity|tryptophan metabolic process|metabolic process|catalytic activity|tryptophan synthase activity|tryptophan metabolic process|metabolic process
GRMZM2G015605	0	6148.39009192159	-13.586	0	0	-	LOC100135422|product:early drought induced protein|integral to membrane|Early drought induced proteinHydrophobic protein LTI6B ;|Putative uncharacterized protein
GRMZM2G015642	365.74935313881	158.854077377675	1.2032	3.9348e-36	1.6077e-35	-	LOC100193087|GTPase activity|shikimate kinase activity|ATP binding|GTP binding|intracellular|intracellular protein transport|small GTPase mediated signal transduction|Clone 396009 mRNA sequence|Putative uncharacterized protein |Clone 396009 mRNA sequence|Putative uncharacterized protein
GRMZM2G015767	4.22018484390934	26.810814747287	-2.6674	0.00033524	0.0002624	-	hypothetical protein LOC100191452|transporter activity|oligopeptide transport|membrane|hypothetical protein LOC100191452 (LOC100191452), mRNA|hypothetical protein LOC100191452 |Hypothetical protein LOC100191452|Putative uncharacterized protein |hypothetical protein LOC100191452|transporter activity|oligopeptide transport|membrane|hypothetical protein LOC100191452 |Putative uncharacterized protein |hypothetical protein LOC100191452|transporter activity|oligopeptide transport|membrane|hypothetical protein LOC100191452 |Putative uncharacterized protein
GRMZM2G015804	1163.36428863768	3191.82749566452	-1.4561	4.8578e-108	7.9395e-107	-	hydrolase activity, hydrolyzing O-glycosyl compounds|carbohydrate metabolic process|hydrolase activity, hydrolyzing O-glycosyl compounds|carbohydrate metabolic process|Hypothetical protein LOC100192939|hydrolase activity, hydrolyzing O-glycosyl compounds|carbohydrate metabolic process|hypothetical protein LOC100192939|hydrolase activity, hydrolyzing O-glycosyl compounds|carbohydrate metabolic process|hypothetical protein LOC100192939 (LOC100192939), mRNA|hypothetical protein LOC100192939 |Putative uncharacterized protein
GRMZM2G016150	323.078595272615	101.881096039691	1.665	2.9286e-44	1.521e-43	-	opaque2 heterodimerizing protein1|product:opaque2 heterodimerizing protein 1|transcription factor activity|nucleus|regulation of transcription, DNA-dependent|sequence-specific DNA binding|protein dimerization activity|opaque2 heterodimerizing protein1 (ohp1), mRNA|opaque2 heterodimerizing protein1 |Putative uncharacterized protein |Opaque2 heterodimerizing protein 1
GRMZM2G016241	74.087689481964	1554.35698497396	-4.3909	1.891e-282	1.0208e-280	-	glutathione transferase activity|cytoplasm|metabolic process|hypothetical protein LOC100384600 (LOC100384600), mRNA|Hypothetical protein LOC100384600|glutathione transferase activity|cytoplasm|metabolic process|Full-length cDNA clone ZM_BFb0106O02|Bronze-2 protein Fragment |Bronze-2 protein Fragment |Bronze-2 protein Fragment |Bronze-2 protein Fragment |Bronze-2 protein Fragment |Bronze-2 protein Fragment |Bronze-2 protein Fragment |Bronze-2 protein Fragment |Bronze-2 protein Fragment |Bronze-2 protein Fragment |Bronze-2 protein Fragment |Putative uncharacterized protein |Bronze-2 protein Fragment |Bronze-2 protein Fragment |Bronze-2 protein Fragment |Bronze-2 protein Fragment |Bronze-2 protein Fragment |Bronze-2 protein Fragment |Bronze-2 protein Fragment |Bronze-2 protein |Bronze-2 protein |Bronze-2 protein Fragment |Bronze-2 protein Fragment |Bronze-2 protein Fragment |Bronze-2 protein Fragment |Bronze-2 protein Fragment |Bronze-2Bronze-2 protein Fragment ;|Bronze-2Bronze-2 protein Fragment ;|Bronze-2Bronze-2 protein Fragment ;|Bronze-2Bronze-2 protein Fragment ;|Bz2 (Bronze2) protein |Bronze-2 protein Fragment |Bronze-2 protein Fragment |Bronze-2 protein Fragment |Bronze-2 protein Fragment |Probable glutathione S-transferase BZ2 (EC 2.5.1.18)(Protein bronze-2)
GRMZM2G016264	17.8185582298394	1.34054073736435	3.7325	5.5381e-06	5.409e-06	-	monooxygenase activity|iron ion binding|electron carrier activity|heme binding|oxidation reduction|Transcribed locus
GRMZM2G016281	9.37818854202076	60.9946035500779	-2.7013	4.7757e-08	5.6947e-08	-	protein folding|unfolded protein binding
GRMZM2G016439	90.4995194305003	374.681136093336	-2.0497	3.806e-27	1.2022e-26	-	histidine-containing phosphotransfer protein|product:histidine-containing phosphotransfer protein|two-component signal transduction system (phosphorelay)|signal transducer activity|histidine-containing phosphotransfer protein (HP1), mRNA|histidine-containing phosphotransfer protein |Histidine-containing phosphotransfer protein|Histidine-containing phosphotransfer proteinHistidine-containing phosphotransfer protein 5Putative uncharacterized protein ;;|two-component signal transduction system (phosphorelay)|signal transducer activity
GRMZM2G016521	351.213160898677	144.108129266668	1.2852	3.9361e-37	1.6696e-36	-	TSA: Zea mays contig14423, mRNA sequence
GRMZM2G016671	229.296709852408	99.8702849336441	1.1991	3.4266e-23	9.3915e-23	-	protein kinase activity|protein serine/threonine kinase activity|ATP binding|protein amino acid phosphorylation|Tousled-like kinase 1 Fragment |Tousled-like kinase 1 Fragment |protein kinase activity|protein serine/threonine kinase activity|ATP binding|protein amino acid phosphorylation|Tousled-like kinase 1 Fragment |protein serine/threonine kinase activity|ATP binding|protein amino acid phosphorylation
GRMZM2G016734	242.426173811237	69.7081183429462	1.7981	3.4704e-36	1.4213e-35	-	heat shock protein binding|TSA: Zea mays contig13070, mRNA sequence|hypothetical protein LOC100273261|heat shock protein binding|hypothetical protein LOC100273261 (LOC100273261), mRNA|hypothetical protein LOC100273261 |Putative uncharacterized protein |heat shock protein binding
GRMZM2G016892	268.685101728895	617.319009556283	-1.2001	3.0457e-14	5.6756e-14	-	hypothetical protein LOC100279572|hypothetical protein LOC100279572 (LOC100279572), mRNA|hypothetical protein LOC100279572 |Hypothetical protein LOC100279572|Tetratricopeptide repeat protein KIAA0103 |Putative uncharacterized protein
GRMZM2G016926	0	92.4973108781402	-7.5313	7.5077e-20	1.7715e-19	-	hypothetical protein LOC100192856|hypothetical protein LOC100192856 (LOC100192856), mRNA|hypothetical protein LOC100192856 |Hypothetical protein LOC100193859|Hypothetical protein LOC100192856|Putative uncharacterized protein |Putative uncharacterized protein |SAM domain family protein
GRMZM2G017164	0	11.394596267597	-4.5103	0.00192	0.0013366	-	protein kinase activity|protein serine/threonine kinase activity|ATP binding|sugar binding|protein amino acid phosphorylation|TSA: Zea mays contig00620, mRNA sequence|Transcribed locus, moderately similar to XP_002446138.1 hypothetical protein SORBIDRAFT_06g002210 [Sorghum bicolor]
GRMZM2G017170	8.44036968781868	0	4.0773	0.0014269	0.0010148	-//-
GRMZM2G017237	29.5412939073654	10.7243258989148	1.4618	7.875e-05	6.7254e-05	-	hypothetical protein LOC100381588|inositol or phosphatidylinositol phosphatase activity|hypothetical protein LOC100381588 |Putative uncharacterized protein |inositol or phosphatidylinositol phosphatase activity|inositol or phosphatidylinositol phosphatase activity|hypothetical protein LOC100381588|inositol or phosphatidylinositol phosphatase activity|hypothetical protein LOC100381588 (LOC100381588), mRNA|hypothetical protein LOC100381588 |Hypothetical protein LOC100381588|Putative uncharacterized protein
GRMZM2G017299	15.4740110943343	5.3621629494574	1.529	0.0034526	0.0023054	-	histidine biosynthetic process|catalytic activity|cytoplasm|glutamine metabolic process|biosynthetic process|cobalamin biosynthetic process|transferase activity, transferring pentosyl groups
GRMZM2G017419	0	13.4054073736435	-4.7447	0.00063329	0.00047704	-	thioredoxin F-type|cell redox homeostasis|thioredoxin F-type (LOC100283787), mRNA|thioredoxin F-type |Thioredoxin F-type |cell redox homeostasis
GRMZM2G017426	0	109.254070095195	-7.7715	8.3954e-23	2.2423e-22	-	hypothetical protein LOC100304309|hypothetical protein LOC100304309 (LOC100304309), mRNA|hypothetical protein LOC100304309 |Hypothetical protein LOC100304309|Putative uncharacterized protein
GRMZM2G017536	44.5463955745986	16.0864888483722	1.4695	1.166e-06	1.2277e-06	-	Hypothetical protein LOC100193341|Clone 1460229 mRNA sequence|Clone 318237 mRNA sequence|Putative uncharacterized protein
GRMZM2G017736	19.6941959382436	0	5.2997	5.472e-07	5.9296e-07	-	hypothetical protein LOC100279758 (LOC100279758), mRNA|Hypothetical protein LOC100279758|Putative uncharacterized protein
GRMZM2G017792	34.6992976054768	2.6810814747287	3.694	2.5551e-10	3.6536e-10	-	hypothetical protein LOC100272353|product:ABA stimulation MAP kinase|protein kinase activity|protein serine/threonine kinase activity|MAP kinase activity|ATP binding|protein amino acid phosphorylation|hypothetical protein LOC100272353 (LOC100272353), mRNA|hypothetical protein LOC100272353 |Hypothetical protein LOC100272353|Putative uncharacterized protein |ABA stimulation MAP kinase
GRMZM2G018030	159.429205214353	319.718965861397	-1.0039	2.6462e-05	2.3761e-05	-	calmodulin binding protein|calmodulin binding protein (LOC100282669), mRNA|calmodulin binding protein |Calmodulin binding protein|Calmodulin binding proteinPutative uncharacterized protein ;|Putative uncharacterized protein |calmodulin binding protein|calmodulin binding protein |Calmodulin binding proteinPutative uncharacterized protein ;|Putative uncharacterized protein |calmodulin binding protein|calmodulin binding protein |Calmodulin binding proteinPutative uncharacterized protein ;|Putative uncharacterized protein
GRMZM2G018417	43.1396672932955	11.394596267597	1.9207	4.4644e-08	5.3378e-08	-	outer mitochondrial membrane protein porin|mitochondrial outer membrane|anion transport|voltage-gated anion channel activity|transmembrane transport|outer mitochondrial membrane protein porin (LOC100281372), nuclear gene encoding mitochondrial protein, mRNA|outer mitochondrial membrane protein porin |Outer mitochondrial membrane protein porin|Outer mitochondrial membrane protein porin |hypothetical protein LOC100192034|hypothetical protein LOC100192034 (LOC100192034), mRNA|hypothetical protein LOC100192034 |Hypothetical protein LOC100192034|Putative uncharacterized protein |Putative uncharacterized protein |Putative uncharacterized protein |mitochondrial outer membrane|anion transport|voltage-gated anion channel activity|transmembrane transport|mitochondrial outer membrane|anion transport|voltage-gated anion channel activity|transmembrane transport|TSA: Zea mays contig49782, mRNA sequence|mitochondrial outer membrane|anion transport|voltage-gated anion channel activity|transmembrane transport
GRMZM2G018487	95.6575231286118	43.5675739643414	1.1346	4.8691e-10	6.8033e-10	-	WRKY1|transcription factor activity|sequence-specific DNA binding|regulation of transcription|Putative uncharacterized proteinWRKY transcription factor 21 ;|transcription factor activity|sequence-specific DNA binding|regulation of transcription|Putative uncharacterized proteinWRKY transcription factor 21 ;
GRMZM2G018678	1.40672828130311	12.7351370049613	-3.1784	0.0054276	0.0034982	-	hypothetical protein LOC100278566|hypothetical protein LOC100278566 (LOC100278566), mRNA|hypothetical protein LOC100278566 |Hypothetical protein LOC100278566|Putative uncharacterized protein |Putative uncharacterized protein
GRMZM2G018798	90.4995194305003	23.4594629038761	1.9477	1.4832e-15	2.9392e-15	-	protein binding|zinc ion binding|Clone 1562597 mRNA sequence|TSA: Zea mays contig21068, mRNA sequence
GRMZM2G018941	1730.74469542993	705.79469822233	1.2941	3.8073e-177	1.2332e-175	-	NADH-ubiquinone oxidoreductase 13 kDa-B subunit|mitochondrial inner membrane|oxidoreductase activity, acting on NADH or NADPH|respiratory electron transport chain|NADH-ubiquinone oxidoreductase 13 kDa-B subunit (LOC100285005), mRNA|NADH-ubiquinone oxidoreductase 13 kDa-B subunit |NADH-ubiquinone oxidoreductase 13 kDa-B subunit |Putative uncharacterized protein |mitochondrial inner membrane|oxidoreductase activity, acting on NADH or NADPH|respiratory electron transport chain|Putative uncharacterized protein
GRMZM2G018984	13.5983733859301	0	4.3425	4.2525e-05	3.7404e-05	-	hypothetical protein LOC100192457|hypothetical protein LOC100192457 (LOC100192457), mRNA|hypothetical protein LOC100192457 |TSA: Zea mays contig09547, mRNA sequence|Hypothetical protein LOC100192457|Transcribed locus, weakly similar to NP_001049177.1 Os03g0183000 [Oryza sativa Japonica Group]|Putative uncharacterized protein |DNA binding|transcription factor activity|regulation of transcription, DNA-dependent|TSA: Zea mays contig09547, mRNA sequence|Transcribed locus, weakly similar to NP_001049177.1 Os03g0183000 [Oryza sativa Japonica Group]|Putative uncharacterized proteinRoot abundant factor ;
GRMZM2G019246	0	349.881132452095	-9.4507	9.6951e-59	7.1965e-58	-//-
GRMZM2G019361	37.9816635951841	93.1675812468223	-1.2945	0.0011075	0.00080299	-	GTPase activity|GTP binding|GTPase activity|GTP binding|Hypothetical protein LOC100272397|Putative uncharacterized protein |GTPase activity|GTP binding|hypothetical protein LOC100272397 (LOC100272397), mRNA|hypothetical protein LOC100272397
GRMZM2G019411	122.854269900472	30.1621665906979	2.0261	2.7481e-21	6.9148e-21	-	pectinesterase-1|cell wall|pectinesterase activity|cell wall modification|Pectinesterase-1|Pectinesterase-1Putative uncharacterized protein ;
GRMZM2G019446	96.5953419828138	36.1945999088375	1.4162	2.1695e-12	3.6053e-12	-	product:opaque-2 heterodimerizing protein 1b|transcription factor activity|structural constituent of ribosome|intracellular|nucleus|ribosome|regulation of transcription, DNA-dependent|translation|sequence-specific DNA binding|protein dimerization activity|Opaque2 heterodimerizing protein1|Opaque-2 heterodimerizing protein 1b |transcription factor activity|nucleus|regulation of transcription, DNA-dependent|sequence-specific DNA binding|protein dimerization activity|Putative uncharacterized protein |structural constituent of ribosome|intracellular|ribosome|translation
GRMZM2G019689	14.5361922401322	4.02162221209305	1.8538	0.0017969	0.0012608	-	Clone 1614803 mRNA sequence|Transcribed locus, moderately similar to XP_002284545.1 PREDICTED: hypothetical protein [Vitis vinifera]
GRMZM2G019744	0	21.4486517978296	-5.4228	8.6739e-06	8.2545e-06	-	proteolysis|cysteine-type peptidase activity|TSA: Zea mays contig03219, mRNA sequence
GRMZM2G019799	8.90927911491972	31.5027073280622	-1.8221	0.0051846	0.0033574	-	catalytic activity|protein kinase activity|iron ion binding|ATP binding|protein amino acid phosphorylation|electron carrier activity|oxidoreductase activity|metal ion binding|FAD binding|iron-sulfur cluster binding|oxidation reduction
GRMZM2G019806	7.97146026071765	1.34054073736435	2.572	0.007331	0.0045776	-	hypothetical protein LOC100194106|symbiotic ammonium transporter|nucleus|transcription regulator activity|regulation of transcription|hypothetical protein LOC100194106 (LOC100194106), mRNA|symbiotic ammonium transporter (LOC100281399), mRNA|hypothetical protein LOC100194106 |symbiotic ammonium transporter |Hypothetical protein LOC100194106|Symbiotic ammonium transporter|Putative uncharacterized protein |Symbiotic ammonium transporter
GRMZM2G019926	126.136635890179	595.200087389771	-2.2384	6.1264e-49	3.5435e-48	-	biotin binding|ligase activity|Putative uncharacterized protein |methylcrotonoyl-CoA carboxylase subunit alpha|catalytic activity|carbamoyl-phosphate synthase activity|ATP binding|nitrogen compound metabolic process|metabolic process|biotin binding|ligase activity|methylcrotonoyl-CoA carboxylase subunit alpha (LOC100280665), mRNA|methylcrotonoyl-CoA carboxylase subunit alpha |Methylcrotonoyl-CoA carboxylase subunit alpha|Methylcrotonoyl-CoA carboxylase subunit alpha |Putative uncharacterized protein |catalytic activity|carbamoyl-phosphate synthase activity|ATP binding|nitrogen compound metabolic process|metabolic process|biotin binding|ligase activity|Putative uncharacterized protein
GRMZM2G020446	338.552606366949	131.372992261706	1.3657	4.3081e-38	1.8857e-37	-	hypothetical protein LOC100273126|catalytic activity|polyamine biosynthetic process|diaminopimelate decarboxylase activity|lysine biosynthetic process via diaminopimelate|hypothetical protein LOC100273126 (LOC100273126), mRNA|hypothetical protein LOC100273126 |Hypothetical protein LOC100273126|Putative uncharacterized protein |Diaminopimelate decarboxylase
GRMZM2G020514	0	13.4054073736435	-4.7447	0.00063329	0.00047704	-	hypothetical protein LOC100276858|hypothetical protein LOC100276989|hypothetical protein LOC100276858 (LOC100276858), mRNA|hypothetical protein LOC100276858 |hypothetical protein LOC100276989 |Putative uncharacterized protein |Putative uncharacterized protein |Putative uncharacterized protein
GRMZM2G020548	132.232458442493	58.9837924440314	1.1647	1.1868e-13	2.1487e-13	-	Transcribed locus, moderately similar to XP_002468579.1 hypothetical protein SORBIDRAFT_01g048320 [Sorghum bicolor]|DNA binding|acyl-CoA dehydrogenase activity|ligand-dependent nuclear receptor activity|nucleus|regulation of transcription, DNA-dependent|oxidation reduction
GRMZM2G020556	0	33.5135184341088	-6.0667	1.966e-08	2.4188e-08	-	hypothetical protein LOC100276858|hypothetical protein LOC100276858 (LOC100276858), mRNA|hypothetical protein LOC100276989 (LOC100276989), mRNA|hypothetical protein LOC100276858 |Hypothetical protein LOC100276989|Putative uncharacterized protein |Putative uncharacterized protein
GRMZM2G020582	8.44036968781868	0	3.6545	0.0018698	0.0013089	-//-
GRMZM2G020940	873.578262689234	1886.81108784032	-1.1109	9.5986e-33	3.5625e-32	-	hypothetical protein LOC100274379|hypothetical protein LOC100274379 (LOC100274379), mRNA|hypothetical protein LOC100274379 |TSA: Zea mays contig47080, mRNA sequence|TSA: Zea mays contig50329, mRNA sequence|Hypothetical protein LOC100274379|Putative uncharacterized protein |TSA: Zea mays contig50329, mRNA sequence|Putative uncharacterized protein
GRMZM2G021074	205.382329070255	870.681208918145	-2.0838	1.298e-62	1.0463e-61	-	catalytic activity|guanosine tetraphosphate metabolic process|Transcribed locus, moderately similar to NP_001061969.1 Os08g0457600 [Oryza sativa Japonica Group]|TSA: Zea mays contig12057, mRNA sequence
GRMZM2G021170	0	30.8324369593801	-5.9464	7.3812e-08	8.6453e-08	-	LOC100274127|tRNA binding|Putative uncharacterized protein |Multisynthetase complex auxiliary component p43
GRMZM2G021181	55.3313123979225	0	6.3672	1.2682e-16	2.6487e-16	-//-
GRMZM2G021725	0	10.7243258989148	-4.4228	0.0027892	0.001885	-	potassium ion transport|potassium ion transmembrane transporter activity|membrane|TSA: Zea mays contig28449, mRNA sequence
GRMZM2G021802	0	41.5567628582949	-6.377	4.0573e-10	5.7049e-10	-	LOC100192920|Putative uncharacterized protein |Putative uncharacterized protein
GRMZM2G021864	0	35.5243295401553	-6.1507	7.3629e-09	9.3961e-09	-	LOC100217197|ATP binding|Clone 353987 mRNA sequence|Putative uncharacterized protein |Putative uncharacterized protein
GRMZM2G022180	0	1111.30827127505	-11.118	3.8753e-144	8.7389e-143	-	calcium ion binding|endoplasmic reticulum|protein folding|unfolded protein binding|calcium ion binding|endoplasmic reticulum|protein folding|unfolded protein binding|Calnexin|Putative uncharacterized protein
GRMZM2G022283	0	14.7459481110079	-4.8822	0.00030499	0.00023956	-	catalytic activity|metabolic process|transferase activity|catalytic activity|Transcribed locus, moderately similar to XP_002442049.1 hypothetical protein SORBIDRAFT_08g008270 [Sorghum bicolor]
GRMZM2G022308	0	143.437858897985	-8.1643	1.4795e-28	4.863e-28	-	LOC100272273|Rab GTPase activator activity|intracellular|regulation of Rab GTPase activity|Putative uncharacterized protein |Rab GTPase activator activity|intracellular|regulation of Rab GTPase activity
GRMZM2G022359	0	102.551366408373	-7.6802	1.2388e-21	3.1527e-21	-	DNA binding|transcription factor activity|regulation of transcription, DNA-dependent|hypothetical protein LOC100193301|hypothetical protein LOC100193301 (LOC100193301), mRNA|hypothetical protein LOC100193301 |Hypothetical protein LOC100193301|Putative uncharacterized protein
GRMZM2G022365	1.87563770840415	75.0702812924036	-5.3228	1.0694e-16	2.2439e-16	-	methyl binding domain|product:putative methyl-binding domain protein MBD106|chromatin|DNA binding|ligand-dependent nuclear receptor activity|nucleus|regulation of transcription, DNA-dependent|heme binding|homoiothermy|ice binding|response to freezing|methyl binding domain (mbd106), mRNA|methyl binding domain |TSA: Zea mays contig52710, mRNA sequence|Methyl binding domain|Putative methyl-binding domain protein MBD106Putative uncharacterized protein ;|DNA binding|nucleus|heme binding
GRMZM2G022506	0	20.1081110604653	-5.3297	1.7476e-05	1.6156e-05	-	hypothetical protein LOC100191215|hypothetical protein LOC100191215 (LOC100191215), mRNA|hypothetical protein LOC100191215 |Putative uncharacterized protein |Putative uncharacterized protein |Putative uncharacterized protein |Hypothetical protein LOC100191215
GRMZM2G022662	110.193715368744	39.5459517522483	1.4784	1.7186e-14	3.2536e-14	-	elongation factor P|translation elongation factor activity|translational elongation|elongation factor P (LOC100282703), mRNA|elongation factor P |Elongation factor P|Elongation factor P |Elongation factor P
GRMZM2G022793	0	111.264881201241	-7.7979	3.7688e-23	1.0282e-22	-	transmembrane transport|TSA: Zea mays contig16448, mRNA sequence
GRMZM2G022866	22.0387430737488	4.02162221209305	2.4542	1.2296e-05	1.1548e-05	-	electron carrier activity|cell redox homeostasis|electron carrier activity|cell redox homeostasis|Putative uncharacterized protein
GRMZM2G022909	53.9245841166194	0	6.7529	6.7129e-16	1.3544e-15	-	ATP binding|Transcribed locus|ATP binding|protein folding|response to stress|unfolded protein binding|Transcribed locus|Putative uncharacterized protein
GRMZM2G023023	0	62.3351442874423	-6.962	2.9597e-14	5.5327e-14	-	carbon-nitrogen ligase activity, with glutamine as amido-N-donor|TSA: Zea mays contig11702, mRNA sequence
GRMZM2G023059	13.1294639588291	3.35135184341088	1.97	0.0022478	0.0015474	-//-
GRMZM2G023068	35.6371164596789	7.37297405550393	2.2731	7.5441e-08	8.8244e-08	-	hypothetical protein LOC100278182|hypothetical protein LOC100278182 (LOC100278182), mRNA|hypothetical protein LOC100278182 |Hypothetical protein LOC100278182|Putative uncharacterized protein |Putative uncharacterized protein
GRMZM2G023073	0	113.94596267597	-7.8322	1.3013e-23	3.6509e-23	-	membrane
GRMZM2G023194	0	254.702740099227	-8.9927	1.4423e-45	7.7862e-45	-	iron-sulfur protein1|product:Rieske Fe-S protein|ubiquinol-cytochrome-c reductase activity|membrane|oxidoreductase activity|2 iron, 2 sulfur cluster binding|oxidation reduction|product:Rieske Fe-S protein|iron-sulfur protein1 (isp1), mRNA|cytochrome b-c1 complex subunit Rieske, mitochondrial precursor |Ubiquinol-cytochrome c reductase iron-sulfur subunit (EC 1.10.2.2)|Cytochrome b-c1 complex subunit Rieske, mitochondrial Precursor (EC 1.10.2.2)(Ubiquinol-cytochrome c reductase iron-sulfur subunit)(Rieske iron-sulfur protein)(RISP)(Complex III subunit 5)
GRMZM2G023275	0	84.4540664539541	-7.4001	2.1321e-18	4.8081e-18	-	Transcribed locus, strongly similar to XP_002443942.1 hypothetical protein SORBIDRAFT_07g004780 [Sorghum bicolor]
GRMZM2G023289	1245.89234780746	565.708191167756	1.139	3.0155e-112	5.1162e-111	-	phosphoglucomutase 2|product:phosphoglucomutase 2|magnesium ion binding|carbohydrate metabolic process|intramolecular transferase activity, phosphotransferases|product:phosphoglucomutase 2|phosphoglucomutase 2 (LOC542358), mRNA|phosphoglucomutase, cytoplasmic 2 |Transcribed locus, strongly similar to XP_002466576.1 hypothetical protein SORBIDRAFT_01g010280 [Sorghum bicolor]|Phosphoglucomutase 2|Putative uncharacterized protein |Phosphoglucomutase, cytoplasmic 2 (PGM 2)(EC 5.4.2.2)(Glucose phosphomutase 2)|carbohydrate metabolic process|intramolecular transferase activity, phosphotransferases|magnesium ion binding|carbohydrate metabolic process|intramolecular transferase activity, phosphotransferases
GRMZM2G023291	22.9765619279509	7.37297405550393	1.6398	0.00022185	0.00017835	-	transcription factor activity|regulation of transcription, DNA-dependent|sequence-specific DNA binding
GRMZM2G024473	35.6371164596789	0	6.1553	2.4547e-11	3.7993e-11	-	Putative uncharacterized protein
GRMZM2G024624	7.97146026071765	0	3.9948	0.0020254	0.0014007	-	hypothetical protein LOC100194094 (LOC100194094), mRNA|hypothetical protein LOC100194094 |Hypothetical protein LOC100278285|Hypothetical protein LOC100194094
GRMZM2G024686	12.191645104627	4.02162221209305	1.6	0.0078933	0.0049013	-	aspartate kinase activity|metabolic process|cellular amino acid biosynthetic process|amino acid binding|Aspartokinase (EC 2.7.2.4)|Aspartokinase (EC 2.7.2.4)
GRMZM2G024705	17.8185582298394	0	5.1553	1.9146e-06	1.9738e-06	-//-
GRMZM2G024811	0	98.5297441962797	-7.6225	6.3338e-21	1.5628e-20	-	protein folding|Transcribed locus|Hypothetical protein LOC100384750
GRMZM2G024814	44.0774861474976	5.3621629494574	3.0392	1.8438e-11	2.8813e-11	-//-
GRMZM2G025048	25.3211090634561	8.71351479286828	1.539	0.00017449	0.00014312	-	protein serine/threonine kinase activity|ATP binding|sugar binding|protein amino acid phosphorylation
GRMZM2G025123	35.6371164596789	82.4432553479075	-1.21	0.0050036	0.0032473	-	Putative uncharacterized protein |Putative uncharacterized protein |TSA: Zea mays contig40366, mRNA sequence
GRMZM2G025548	0	16.7567592170544	-5.0667	0.00010319	8.6879e-05	-//-
GRMZM2G025552	37.9816635951841	16.0864888483722	1.2395	3.9964e-05	3.5228e-05	-	cell growth defect factor 2|cell growth defect factor 2 (LOC100280955), mRNA|cell growth defect factor 2 |Cell growth defect factor 2
GRMZM2G025731	203.037781934749	685.686587161865	-1.7558	3.371e-36	1.3837e-35	-	hypothetical protein LOC100272896|hypothetical protein LOC100272896 (LOC100272896), mRNA|hypothetical protein LOC100272896 |Hypothetical protein LOC100272896|Putative uncharacterized protein
GRMZM2G025793	144.42410354712	25.4702740099227	2.5034	1.5233e-29	5.169e-29	-	homoiothermy|ice binding|response to freezing|Transcribed locus, moderately similar to XP_002463880.1 hypothetical protein SORBIDRAFT_01g008200 [Sorghum bicolor]
GRMZM2G025939	0	67.0270368682175	-7.0667	3.7388e-15	7.2793e-15	-	dicarboxylic acid transport|membrane|sodium:dicarboxylate symporter activity
GRMZM2G026020	42.6707578661945	14.7459481110079	1.5329	1.1589e-06	1.2217e-06	-	Full-length cDNA clone ZM_BFb0110L06|Putative uncharacterized protein
GRMZM2G026322	52.9867652624173	5.3621629494574	3.3047	3.6809e-14	6.8449e-14	-	monooxygenase activity|iron ion binding|electron carrier activity|heme binding|oxidation reduction|Hypothetical protein LOC100194085
GRMZM2G026346	82.9969685968837	24.8000036412405	1.7427	4.619e-13	8.0436e-13	-	iron ion transmembrane transporter activity|nucleus|iron ion transport|outer membrane-bounded periplasmic space|hypothetical protein LOC100280053|iron ion transmembrane transporter activity|nucleus|iron ion transport|outer membrane-bounded periplasmic space|hypothetical protein LOC100280053 (LOC100280053), mRNA|hypothetical protein LOC100280053 |Hypothetical protein LOC100280053|Putative uncharacterized protein
GRMZM2G026654	40.7951201577903	18.7675703231009	1.1202	5.4209e-05	4.7132e-05	-	Putative uncharacterized protein |hypothetical protein LOC100383704|hypothetical protein LOC100383704 |Putative uncharacterized protein |hypothetical protein LOC100383704|hypothetical protein LOC100383704 (LOC100383704), mRNA|hypothetical protein LOC100383704 |Putative uncharacterized protein
GRMZM2G026703	2.34454713550519	308.994639962483	-7.0421	5.0848e-64	4.1937e-63	-	manganese ion binding|nutrient reservoir activity|apoplast|product:globulin-1 S allele precursor|product:penicillin-binding protein 2|Penicillin-binding protein 2|Globulin-1 S allele |Globulin-2 Precursor
GRMZM2G027068	10.7849168233239	0	4.4309	0.00025584	0.00020356	-	DNA binding protein|nucleus|transcription regulator activity|regulation of transcription|DNA binding protein (LOC100285058), mRNA|DNA binding protein |DNA binding protein|DNA binding protein
GRMZM2G027241	0	120.648666362792	-7.9147	9.3202e-25	2.7219e-24	-	pathogenicity protein PATH531-like protein|pathogenicity protein PATH531-like protein (LOC100284353), mRNA|pathogenicity protein PATH531-like protein |Pathogenicity protein PATH531-like protein |Putative uncharacterized protein |Putative uncharacterized protein
GRMZM2G027331	105.504621097734	45.5783850703879	1.2109	1.3516e-11	2.1328e-11	-	LOC100272877|Putative uncharacterized protein |Putative uncharacterized protein |Putative uncharacterized protein |homoiothermy|ice binding|response to freezing|Putative uncharacterized protein |homoiothermy|ice binding|response to freezing|homoiothermy|ice binding|response to freezing|Putative uncharacterized protein |Putative uncharacterized protein |Putative uncharacterized protein |Putative uncharacterized protein
GRMZM2G027431	0	33.5135184341088	-6.0667	1.966e-08	2.4188e-08	-	hypothetical protein LOC100275707|hypothetical protein LOC100275707 |Putative uncharacterized protein |Putative uncharacterized protein |hypothetical protein LOC100275707|hypothetical protein LOC100275707 (LOC100275707), mRNA|hypothetical protein LOC100275707 |Transcribed locus, strongly similar to NP_001143204.1 hypothetical protein LOC100275707 [Zea mays]|Hypothetical protein LOC100275707|Putative uncharacterized protein |Putative uncharacterized protein
GRMZM2G027462	393.415009337771	162.875699589769	1.2723	5.7193e-41	2.717e-40	-	hypothetical protein LOC100274309|double-stranded RNA binding|intracellular|hypothetical protein LOC100274309 (LOC100274309), mRNA|hypothetical protein LOC100274309 |Hypothetical protein LOC100274309|Putative uncharacterized protein
GRMZM2G027595	16.8807393756374	4.69189258077523	1.8471	0.0007841	0.00058324	-//-
GRMZM2G027663	30.9480221886685	14.0756777423257	1.1366	0.0003956	0.00030641	-	LOC100285440|thiamin biosynthetic process|Thiamine biosynthesis protein thiC |Putative uncharacterized protein |thiamin biosynthetic process|Thiamine biosynthesis protein thiC |Putative uncharacterized protein |thiamin biosynthetic process|Thiamine biosynthesis protein thiC |Putative uncharacterized protein |thiamin biosynthetic process
GRMZM2G027750	0	97.1892034589154	-7.6027	1.0943e-20	2.6706e-20	-	hypothetical protein LOC100384196|ubiquitin-dependent protein catabolic process|cullin-RING ubiquitin ligase complex|ubiquitin protein ligase binding|hypothetical protein LOC100384196 |TSA: Zea mays contig64023, mRNA sequence|Putative uncharacterized protein |Transcribed locus, moderately similar to XP_002445129.1 hypothetical protein SORBIDRAFT_07g004560 [Sorghum bicolor]
GRMZM2G027983	262.589279176581	81.7729849792254	1.6831	1.1257e-36	4.6745e-36	-	Clone 1706524 mRNA sequence|DNA binding|transposase activity|transposition, DNA-mediated|Transcribed locus, moderately similar to NP_001055952.1 Os05g0498800 [Oryza sativa Japonica Group]
GRMZM2G028014	0	34.8540591714731	-6.1233	1.0205e-08	1.29e-08	-	hypothetical protein LOC100273165|hypothetical protein LOC100273165 (LOC100273165), mRNA|hypothetical protein LOC100273165 |Hypothetical protein LOC100273165|Putative uncharacterized protein |Ubiquitin-protein ligase
GRMZM2G028104	0	87.8054182973649	-7.4562	5.2501e-19	1.2068e-18	-	3-N-debenzoyl-2-deoxytaxol N-benzoyltransferase|metabolic process|oxidoreductase activity|transferase activity, transferring acyl groups other than amino-acyl groups|oxidation reduction|3-N-debenzoyl-2-deoxytaxol N-benzoyltransferase (LOC100283365), mRNA|3-N-debenzoyl-2-deoxytaxol N-benzoyltransferase |3-N-debenzoyl-2-deoxytaxol N-benzoyltransferase|Putative uncharacterized protein |3-N-debenzoyl-2-deoxytaxol N-benzoyltransferase
GRMZM2G028286	972.049242380452	376.0216768307	1.3702	2.2736e-106	3.649e-105	-	Full-length cDNA clone ZM_BFb0311K05|TSA: Zea mays contig03826, mRNA sequence
GRMZM2G028307	0	331.783832497677	-9.3741	2.6104e-56	1.8528e-55	-	hypothetical protein LOC100384721 (LOC100384721), mRNA|hypothetical protein LOC100384721 |Hypothetical protein LOC100384721|hydrolase activity, hydrolyzing O-glycosyl compounds|carbohydrate metabolic process|Putative uncharacterized protein
GRMZM2G028500	107.849168233239	2.01081110604653	5.7451	1.3748e-31	4.9281e-31	-	hypothetical protein LOC100275193|hypothetical protein LOC100276703|hypothetical protein LOC100275193 (LOC100275193), mRNA|hypothetical protein LOC100276703 (LOC100276703), mRNA|hypothetical protein LOC100275193 |hypothetical protein LOC100276703 |Hypothetical protein LOC100275193|Putative uncharacterized protein |Putative uncharacterized protein |hypothetical protein LOC100275193|hypothetical protein LOC100276703|hypothetical protein LOC100276703 (LOC100276703), mRNA|hypothetical protein LOC100275193 |hypothetical protein LOC100276703 |Putative uncharacterized protein |Putative uncharacterized protein
GRMZM2G028712	0	48.9297369137988	-6.6126	1.2818e-11	2.0244e-11	-	DNA binding|protein dimerization activity
GRMZM2G028821	0	28.1513554846514	-4.9078	5.8577e-07	6.3168e-07	-	LOC541848|product:glutathione S-transferase GST 39|glutathione transferase activity|cytoplasm|metabolic process|product:glutathione S-transferase GST 39|glutathione S-transferase GSTU6 (LOC100281103), mRNA|glutathione S-transferase GSTU6 |Glutathione S-transferase GSTU6|Glutathione S-transferase GSTU6 |Glutathione S-transferase GST 39 (EC 2.5.1.18)|glutathione transferase activity|cytoplasm|metabolic process
GRMZM2G028945	0	54.2918998632562	-6.7627	1.0966e-12	1.8676e-12	-	eukaryotic translation initiation factor 3 subunit 3|eukaryotic translation initiation factor 3 subunit 3 (LOC100272851), mRNA|hypothetical protein LOC100272851 |Eukaryotic translation initiation factor 3 subunit 3|Eukaryotic translation initiation factor 3 subunit 3Putative uncharacterized protein ;|Putative uncharacterized protein |Putative uncharacterized protein |Putative uncharacterized protein
GRMZM2G029307	0	121.989207100156	-7.9306	5.5211e-25	1.6204e-24	-	protein binding|ubiquitin-dependent protein catabolic process|Putative uncharacterized protein |protein binding|ubiquitin-dependent protein catabolic process|Hypothetical protein LOC100273625|Putative uncharacterized protein |hypothetical protein LOC100273625|protein binding|ubiquitin-dependent protein catabolic process|hypothetical protein LOC100273625 (LOC100273625), mRNA|hypothetical protein LOC100273625 |Putative uncharacterized protein |hypothetical protein LOC100273625|protein binding|ubiquitin-dependent protein catabolic process|hypothetical protein LOC100273625 (LOC100273625), mRNA|hypothetical protein LOC100273625 |Putative uncharacterized protein
GRMZM2G029521	85.3415157323889	32.8432480654266	1.3777	7.6482e-11	1.1459e-10	-//-
GRMZM2G029527	82.0591497426817	26.810814747287	1.6138	4.4378e-12	7.1806e-12	-	hypothetical protein LOC100279383|exocyst|exocytosis|hypothetical protein LOC100279383 (LOC100279383), mRNA|hypothetical protein LOC100279383 |Hypothetical protein LOC100279383|Putative uncharacterized protein |Putative uncharacterized protein |exocyst|exocytosis|Putative uncharacterized protein
GRMZM2G029543	324.485323553918	117.967584888063	1.4598	4.4755e-39	2.0083e-38	-	malonyl CoA-acyl carrier protein transacylase|[acyl-carrier-protein] S-malonyltransferase activity|fatty acid biosynthetic process|metabolic process|malonyl CoA-acyl carrier protein transacylase (LOC100283964), mRNA|malonyl CoA-acyl carrier protein transacylase |Clone ceb1.pk0072.f6, mRNA sequence|Putative uncharacterized protein |Malonyl CoA-acyl carrier protein transacylase |Putative uncharacterized protein |Putative uncharacterized protein |[acyl-carrier-protein] S-malonyltransferase activity|fatty acid biosynthetic process|metabolic process|Clone ceb1.pk0072.f6, mRNA sequence|Putative uncharacterized protein
GRMZM2G029552	0	21.4486517978296	-5.4228	8.6739e-06	8.2545e-06	-	hypothetical protein LOC100381675|RNA binding|GTP binding|intracellular|small GTPase mediated signal transduction|hypothetical protein LOC100381675 (LOC100381675), mRNA|hypothetical protein LOC100381675 |Putative uncharacterized protein |hypothetical protein LOC100381675|RNA binding|GTP binding|intracellular|defense response|small GTPase mediated signal transduction|hypothetical protein LOC100381675 |Hypothetical protein LOC100381675|Putative uncharacterized protein |hypothetical protein LOC100381675|RNA binding|GTP binding|intracellular|small GTPase mediated signal transduction|hypothetical protein LOC100381675 |Putative uncharacterized protein |hypothetical protein LOC100381675|RNA binding|GTP binding|intracellular|small GTPase mediated signal transduction|hypothetical protein LOC100381675 |Putative uncharacterized protein
GRMZM2G030173	18.7563770840415	0	4.8065	1.1352e-06	1.1974e-06	-	xyloglucan endotransglucosylase/hydrolase protein 5|hydrolase activity, hydrolyzing O-glycosyl compounds|carbohydrate metabolic process|xyloglucan endotransglucosylase/hydrolase protein 5 (LOC100283976), mRNA|xyloglucan endotransglucosylase/hydrolase protein 5 |Xyloglucan endotransglucosylase/hydrolase protein 5|Xyloglucan endotransglucosylase/hydrolase protein 5
GRMZM2G030403	0	24.1297332725583	-5.5927	2.1705e-06	2.2232e-06	-	DNA binding
GRMZM2G030494	40.3262107306893	10.0540555302326	2.0039	6.7237e-08	7.9221e-08	-	protein folding|TSA: Zea mays contig47012, mRNA sequence
GRMZM2G030567	6.56473197941453	0	3.2919	0.0077697	0.0048329	-	hypothetical protein LOC100192905 (LOC100192905), mRNA|hypothetical protein LOC100192905 |Hypothetical protein LOC100192905
GRMZM2G030659	0	458.464932178608	-9.8407	9.9099e-73	9.7537e-72	-	hypothetical protein LOC100381523|nucleic acid binding|helicase activity|ATP binding|ATP-dependent helicase activity|hypothetical protein LOC100381523 (LOC100381523), mRNA|hypothetical protein LOC100381523 |Hypothetical protein LOC100381523|Putative uncharacterized protein
GRMZM2G030776	0	67.6973072368997	-7.081	2.7881e-15	5.4642e-15	-//-
GRMZM2G031022	293.53730136525	611.956846606826	-1.0599	2.513e-10	3.5988e-10	-	Putative uncharacterized protein |Putative uncharacterized protein |Putative uncharacterized protein |Putative uncharacterized protein |Putative uncharacterized protein |Putative uncharacterized protein |Putative uncharacterized protein |LOC100194078|LOC100194078 (pco079257), mRNA|hypothetical protein LOC100194078 |TSA: Zea mays contig04578, mRNA sequence|LOC100194078|Putative uncharacterized protein |Putative uncharacterized protein
GRMZM2G031033	470.316155382341	1670.31375875598	-1.8284	8.3717e-93	1.1385e-91	-	hypothetical protein LOC100278780|hypothetical protein LOC100279079|hypothetical protein LOC100278780 (LOC100278780), mRNA|hypothetical protein LOC100279079 (LOC100279079), mRNA|hypothetical protein LOC100278780 |hypothetical protein LOC100279079 |Putative uncharacterized protein |Putative uncharacterized protein |Putative uncharacterized protein
GRMZM2G031591	83.9347874510858	246.65949567504	-1.5552	3.7332e-11	5.7038e-11	-	hypothetical protein LOC100278465|hypothetical protein LOC100278465 (LOC100278465), mRNA|hypothetical protein LOC100278465 |Hypothetical protein LOC100278465|TSA: Zea mays contig11599, mRNA sequence|Putative uncharacterized protein
GRMZM2G031677	0	51.6108183885275	-6.6896	3.7292e-12	6.0671e-12	-	protein binding|transport|intracellular protein transport|vesicle-mediated transport|clathrin adaptor complex|protein binding|intracellular protein transport|vesicle-mediated transport|clathrin adaptor complex
GRMZM2G031718	18.2874676569405	81.1027146105432	-2.1489	1.6234e-07	1.841e-07	-	Full-length cDNA clone ZM_BFb0311M06
GRMZM2G031788	12.191645104627	2.01081110604653	2.6	0.00086606	0.00064126	-//-
GRMZM2G031893	103.628983389329	48.2594665451166	1.1025	1.7648e-10	2.5499e-10	-	protein kinase activity|protein serine/threonine kinase activity|ATP binding|protein amino acid phosphorylation|Transcribed locus, strongly similar to XP_002464385.1 hypothetical protein SORBIDRAFT_01g017320 [Sorghum bicolor]|Transcribed locus, strongly similar to XP_002464385.1 hypothetical protein SORBIDRAFT_01g017320 [Sorghum bicolor]
GRMZM2G032219	36.574935313881	17.4270295857366	1.0695	0.00019111	0.00015575	-	cell death|integral to membrane|barley mlo defense gene homolog1|product:seven transmembrane protein Mlo1|cell death|integral to membrane|product:seven transmembrane protein Mlo1|barley mlo defense gene homolog1 (mlo1), mRNA|barley mlo defense gene homolog1 |Barley mlo defense gene homolog1|Putative uncharacterized proteinSeven transmembrane protein Mlo1 ;
GRMZM2G032328	10.7849168233239	2.6810814747287	2.0081	0.0051978	0.0033623	-	LOC100280817|endoplasmic reticulum membrane|GPI anchor biosynthetic process|integral to membrane|Putative uncharacterized protein |Glycosylphosphatidylinositol anchor biosynthesis protein 11 |Glycosylphosphatidylinositol anchor biosynthesis protein 11
GRMZM2G032564	0	253.362199361862	-8.9851	2.2501e-45	1.1966e-44	-	60S ribosomal protein L34|structural constituent of ribosome|intracellular|ribosome|translation|60S ribosomal protein L34 (LOC100286075), mRNA|60S ribosomal protein L34 |60S ribosomal protein L34 |60S ribosomal protein L34 |structural constituent of ribosome|intracellular|ribosome|translation
GRMZM2G032684	0	59.6540628127136	-6.8985	9.7732e-14	1.7766e-13	-	hypothetical protein LOC100276377|metabolic process|oxidoreductase activity|oxidation reduction|hypothetical protein LOC100276377 (LOC100276377), mRNA|hypothetical protein LOC100276377 |Hypothetical protein LOC100276377|Putative uncharacterized protein |Putative uncharacterized protein |metabolic process|oxidoreductase activity|oxidation reduction|Putative uncharacterized protein |Clone 690049 mRNA sequence|metabolic process|oxidoreductase activity|oxidation reduction|Putative uncharacterized protein
GRMZM2G032912	63.7716820857412	28.8216258533335	1.1458	3.2666e-07	3.6123e-07	-	Transcribed locus, moderately similar to XP_002467918.1 hypothetical protein SORBIDRAFT_01g036350 [Sorghum bicolor]
GRMZM2G033570	1130.0717193135	2727.33013016777	-1.2711	1.1281e-66	9.5703e-66	-	ETHYLENE-INSENSITIVE3-like 1 protein|nucleus|transcription regulator activity|ETHYLENE-INSENSITIVE3-like 1 protein (LOC100285672), mRNA|ETHYLENE-INSENSITIVE3-like 1 protein |ETHYLENE-INSENSITIVE3-like 1 protein|Putative uncharacterized protein |ETHYLENE-INSENSITIVE3-like 1 protein |Putative uncharacterized protein |Putative uncharacterized protein
GRMZM2G033680	119.102994483664	255.373010467909	-1.1004	1.5511e-05	1.4415e-05	-	calcium ion binding
GRMZM2G033787	459.062329131916	1503.41643695412	-1.7115	2.204e-73	2.1935e-72	-	Putative uncharacterized protein |hypothetical protein LOC100217049|catalytic activity|metabolic process|hydrolase activity|hypothetical protein LOC100217049 (LOC100217049), mRNA|hypothetical protein LOC100217049 |Hypothetical protein LOC100217049|Sugar-starvation induced protein|PhosphatasePutative uncharacterized protein ;|Putative uncharacterized protein |Putative uncharacterized protein |Putative uncharacterized protein |Putative uncharacterized protein |Putative uncharacterized protein
GRMZM2G033828	52.5178558353163	16.7567592170544	1.6481	2.1801e-08	2.6766e-08	-	Putative uncharacterized protein |retinoblastoma-related 3|product:retinoblastoma-related 3|retinoblastoma-related 3 (rbr3), mRNA|retinoblastoma-related protein 3 |Retinoblastoma-related 3|Putative uncharacterized protein |Retinoblastoma-related protein 3 (ZmRBR3)
GRMZM2G034206	0	337.145995447134	-9.3972	4.9359e-57	3.5314e-56	-	LGC1|cell adhesion|Full-length cDNA clone ZM_BFc0112G11|Putative uncharacterized protein
GRMZM2G034302	125.198817035977	297.600043694886	-1.2492	2.6199e-08	3.1903e-08	-	sucrose transporter1|product:Sucrose Transporter|integral to plasma membrane|sucrose transmembrane transporter activity|sucrose transport|sucrose transporter1 (sut1), mRNA|sucrose transporter1 |Putative uncharacterized protein |Putative uncharacterized protein |Putative uncharacterized protein |Putative uncharacterized protein |Sucrose Transporter |Putative uncharacterized protein |Putative uncharacterized protein |Putative uncharacterized protein |integral to plasma membrane|sucrose transmembrane transporter activity|sucrose transport|sucrose transporter1|integral to plasma membrane|sucrose transmembrane transporter activity|sucrose transport|sucrose transporter1 |Putative uncharacterized protein |Putative uncharacterized protein |Putative uncharacterized protein |Putative uncharacterized protein |Sucrose Transporter |Putative uncharacterized protein |Putative uncharacterized protein |Putative uncharacterized protein
GRMZM2G034313	0	561.686568955663	-10.134	2.9048e-85	3.4271e-84	-	hypothetical protein LOC100383202|nucleic acid binding|RNA binding|zinc ion binding|hypothetical protein LOC100383202 (LOC100383202), mRNA|hypothetical protein LOC100383202 |Hypothetical protein LOC100383202|Putative uncharacterized protein
GRMZM2G034383	15.9429205214353	83.1135257165897	-2.3822	7.199e-09	9.2067e-09	-	TOM2B
GRMZM2G034417	73.618780054863	250.010847518451	-1.7638	2.5231e-14	4.7414e-14	-	inositol or phosphatidylinositol phosphatase activity|inositol or phosphatidylinositol phosphatase activity
GRMZM2G035282	0	20.7783814291474	-5.377	1.2304e-05	1.1548e-05	-	indole-3-acetate beta-glucosyltransferase|metabolic process|transferase activity, transferring hexosyl groups|indole-3-acetate beta-glucosyltransferase (LOC100285032), mRNA|indole-3-acetate beta-glucosyltransferase |Indole-3-acetate beta-glucosyltransferase|Indole-3-acetate beta-glucosyltransferase |Indole-3-acetate beta-glucosyltransferase
GRMZM2G035290	0	16.0864888483722	-5.0078	0.00014786	0.0001224	-//-
GRMZM2G035890	1.87563770840415	607.264954026051	-8.3388	2.2267e-113	3.8514e-112	-	negative regulation of translation|rRNA N-glycosylase activity|TSA: Zea mays contig57742, mRNA sequence|TSA: Zea mays contig59016, mRNA sequence|Transcribed locus
GRMZM2G035899	0	114.616233044652	-7.8407	9.9836e-24	2.8276e-23	-	hypothetical protein LOC100276255|protein binding|zinc ion binding|hypothetical protein LOC100276255 (LOC100276255), mRNA|hypothetical protein LOC100276255 |Hypothetical protein LOC100276255|Putative uncharacterized protein |protein binding|zinc ion binding
GRMZM2G036186	0	128.021640418295	-8.0002	5.3089e-26	1.614e-25	-	hypothetical protein LOC100280339|ubiquitin thiolesterase activity|ubiquitin-dependent protein catabolic process|hypothetical protein LOC100280339 (LOC100280339), mRNA|hypothetical protein LOC100280339 |Hypothetical protein LOC100280339|Ubiquitin carboxyl-terminal hydrolase (EC 3.1.2.15)|Ubiquitin carboxyl-terminal hydrolase (EC 3.1.2.15)|ubiquitin thiolesterase activity|ubiquitin-dependent protein catabolic process
GRMZM2G036427	0	742.65956849985	-10.537	6.9762e-106	1.0902e-104	-	fiber protein Fb19|structural constituent of ribosome|intracellular|ribosome|translation|response to stress|fiber protein Fb19 (LOC100283791), mRNA|fiber protein Fb19 |Putative uncharacterized protein |Putative uncharacterized protein |Fiber protein Fb19 |structural constituent of ribosome|intracellular|ribosome|translation|structural constituent of ribosome|intracellular|ribosome|translation|response to stress|response to stress
GRMZM2G036557	0	24.8000036412405	-5.6323	1.5399e-06	1.6025e-06	-	Clone 329728 mRNA sequence
GRMZM2G036629	19.6941959382436	52.2810887572097	-1.4085	0.0066512	0.0041795	-	metallothionein-like protein 1|metal ion binding|metallothionein-like protein 1 (LOC100284159), mRNA|metallothionein-like protein 1 |Metallothionein-like protein 1
GRMZM2G036685	344.648428919263	754.054164767447	-1.1295	1.2208e-14	2.331e-14	-	hypothetical protein LOC100193544|ATP binding|hypothetical protein LOC100193544 (LOC100193544), mRNA|hypothetical protein LOC100193544 |TSA: Zea mays contig11070, mRNA sequence|Hypothetical protein LOC100193544|Putative uncharacterized protein |ATP binding|TSA: Zea mays contig11070, mRNA sequence
GRMZM2G036927	27.6656561989612	8.71351479286828	1.6668	4.398e-05	3.8634e-05	-	Transcribed locus, strongly similar to NP_001173601.1 Os03g0701400 [Oryza sativa Japonica Group]|Putative uncharacterized protein |Putative uncharacterized protein |Hypothetical protein LOC100276422|Putative uncharacterized protein |Putative uncharacterized protein |Putative uncharacterized protein |Putative uncharacterized protein
GRMZM2G037255	7.03364140651557	37.5351406462018	-2.4159	8.3968e-05	7.1436e-05	-	cortical cell-delineating protein|cortical cell-delineating protein (LOC100285357), mRNA|cortical cell-delineating protein |Cortical cell-delineating protein|Cortical cell-delineating protein |Putative uncharacterized protein
GRMZM2G037265	109.255896514542	320.38923623008	-1.5521	5.4026e-14	9.9223e-14	-	alkaline alpha galactosidase 3|product:alkaline alpha galactosidase 3|alkaline alpha galactosidase 3 (LOC606431), mRNA|alkaline alpha galactosidase 3 |Alkaline alpha galactosidase 3|Hypothetical protein LOC100274312|Putative uncharacterized protein |Putative uncharacterized protein |Putative uncharacterized protein |Alkaline alpha galactosidase 3 (EC 2.4.1.82)|hypothetical protein LOC100274312|hypothetical protein LOC100274312 (LOC100274312), mRNA|hypothetical protein LOC100274312 |Putative uncharacterized protein |Putative uncharacterized protein |Putative uncharacterized protein |Putative uncharacterized protein |Putative uncharacterized protein |Putative uncharacterized protein |Putative uncharacterized protein
GRMZM2G037335	0	60.9946035500779	-6.9306	5.3721e-14	9.8764e-14	-	ATP binding|ATP biosynthetic process|ATPase activity, coupled to transmembrane movement of ions, phosphorylative mechanism|membrane|Transcribed locus|TSA: Zea mays contig12840, mRNA sequence|TSA: Zea mays contig47694, mRNA sequence|Transcribed locus|TSA: Zea mays contig12840, mRNA sequence
GRMZM2G037378	0	212.475706872249	-8.7312	2.3197e-39	1.0436e-38	-	hypothetical protein LOC100382503|DNA binding|nucleus|transcription initiation|histone modification|hypothetical protein LOC100382503 (LOC100382503), mRNA|hypothetical protein LOC100382503 |Hypothetical protein LOC100382503|Putative uncharacterized protein |Plus-3 domain-containing protein Fragment
GRMZM2G037650	17.3496488027384	64.3459553934888	-1.8909	3.4151e-05	3.0404e-05	-	hypothetical protein LOC100383835|DNA binding|hypothetical protein LOC100383835 (LOC100383835), mRNA|hypothetical protein LOC100383835 |Hypothetical protein LOC100383835|R2R3MYB-domain protein|Putative uncharacterized protein |R2R3MYB-domain protein Fragment
GRMZM2G037725	0	170.918944013955	-8.4172	5.6986e-33	2.1328e-32	-	LOC100192811|Putative uncharacterized protein |Putative uncharacterized protein
GRMZM2G038015	63.3027726586401	0	6.9842	4.0853e-18	9.1317e-18	-	DNA binding|transcription factor activity|nucleus|regulation of transcription, DNA-dependent|sequence-specific DNA binding|protein dimerization activity
GRMZM2G038217	191.783955684325	75.7405516610858	1.3403	6.7922e-22	1.7562e-21	-	LOC100273189|Putative uncharacterized protein |Putative uncharacterized protein |Putative uncharacterized protein
GRMZM2G038389	0	11.394596267597	-4.5103	0.00192	0.0013366	-	Transcribed locus, moderately similar to NP_001131468.1 hypothetical protein LOC100192803 [Zea mays]
GRMZM2G038485	58.1447689605287	11.394596267597	2.3513	3.1176e-12	5.1378e-12	-	LOC100282062|cell cycle|cyclin-dependent protein kinase regulator activity|Cyclin-dependent kinases regulatory subunit |Cyclin-dependent kinases regulatory subunitDrought responsive protein CKS2Putative uncharacterized protein ;;|Cyclin-dependent kinases regulatory subunit |Cyclin-dependent kinases regulatory subunit |cell cycle|cyclin-dependent protein kinase regulator activity|Cyclin-dependent kinases regulatory subunitDrought responsive protein CKS2Putative uncharacterized protein ;;|Cyclin-dependent kinases regulatory subunit |Cyclin-dependent kinases regulatory subunit
GRMZM2G038494	22.9765619279509	6.70270368682175	1.7773	0.00012077	0.00010101	-	LOC100274056|GTP binding|intracellular|Putative uncharacterized protein |Putative uncharacterized protein |Putative uncharacterized protein |GTP binding|intracellular
GRMZM2G038677	91.4373382847024	212.475706872249	-1.2164	5.6646e-06	5.5265e-06	-	hypothetical protein LOC100193573|cysteamine dioxygenase activity|oxidation reduction|hypothetical protein LOC100193573 |Putative uncharacterized protein |Cupin, RmlC-type |Cupin, RmlC-type |Putative uncharacterized protein |hypothetical protein LOC100193573|cysteamine dioxygenase activity|oxidation reduction|hypothetical protein LOC100193573 (LOC100193573), mRNA|hypothetical protein LOC100193573 |Hypothetical protein LOC100193573|Putative uncharacterized protein
GRMZM2G038855	23.4454713550519	8.71351479286828	1.428	0.00051105	0.00039074	-	Clone 400411 mRNA sequence
GRMZM2G038950	0	44.9081147017057	-6.4889	8.3435e-11	1.2438e-10	-	mitochondrial import inner membrane translocase subunit TIM14|heat shock protein binding|mitochondrial import inner membrane translocase subunit TIM14 (LOC100280573), nuclear gene encoding mitochondrial protein, mRNA|mitochondrial import inner membrane translocase subunit TIM14 |Mitochondrial import inner membrane translocase subunit TIM14Putative uncharacterized protein ;|Mitochondrial import inner membrane translocase subunit TIM14 |Putative uncharacterized protein |mitochondrial import inner membrane translocase subunit TIM14|heat shock protein binding|mitochondrial import inner membrane translocase subunit TIM14 |Mitochondrial import inner membrane translocase subunit TIM14|Mitochondrial import inner membrane translocase subunit TIM14Putative uncharacterized protein ;|Mitochondrial import inner membrane translocase subunit TIM14 |Putative uncharacterized protein
GRMZM2G038967	0	196.389218023877	-8.6176	6.3457e-37	2.6662e-36	-//-
GRMZM2G039186	25.7900184905571	86.4648775600006	-1.7453	9.2917e-06	8.8189e-06	-	membrane|Transcribed locus|Transcribed locus, moderately similar to XP_002442408.1 hypothetical protein SORBIDRAFT_08g019525 [Sorghum bicolor]
GRMZM2G039238	165.993937193767	71.7189294489927	1.2107	2.2039e-17	4.788e-17	-	hypothetical protein LOC100381786|glycine hydroxymethyltransferase activity|glycine metabolic process|L-serine metabolic process|membrane|pyridoxal phosphate binding|hypothetical protein LOC100381786 (LOC100381786), mRNA|hypothetical protein LOC100381786 |Hypothetical protein LOC100381786|TSA: Zea mays contig36736, mRNA sequence|Putative uncharacterized protein |glycine hydroxymethyltransferase activity|glycine metabolic process|L-serine metabolic process|pyridoxal phosphate binding|TSA: Zea mays contig36736, mRNA sequence
GRMZM2G039278	249.459815217752	95.1783923528689	1.3901	5.201e-29	1.7416e-28	-	hypothetical protein LOC100382629|monooxygenase activity|iron ion binding|electron carrier activity|heme binding|oxidation reduction|hypothetical protein LOC100382629 (LOC100382629), mRNA|hypothetical protein LOC100382629 |Hypothetical protein LOC100382629|Cytochrome P450 CYP81A4 |Putative uncharacterized protein
GRMZM2G039422	0	55.6324406006205	-6.7979	5.9694e-13	1.0335e-12	-//-
GRMZM2G039671	0	31.5027073280622	-5.9774	5.2948e-08	6.2842e-08	-	binding|TSA: Zea mays contig40788, mRNA sequence|TSA: Zea mays contig07085, mRNA sequence
GRMZM2G039824	0	178.291918069459	-8.4781	3.9691e-34	1.5371e-33	-	hypothetical protein LOC100276576|nucleus|integral to membrane|regulation of transcription|hypothetical protein LOC100276576 (LOC100276576), mRNA|hypothetical protein LOC100276576 |Hypothetical protein LOC100276576|Clone 1475515 mRNA sequence|TSA: Zea mays contig29939, mRNA sequence|TSA: Zea mays contig12379, mRNA sequence|TSA: Zea mays contig32276, mRNA sequence|TSA: Zea mays contig31511, mRNA sequence|Putative uncharacterized protein |Putative uncharacterized protein |hypothetical protein LOC100276576|nucleus|integral to membrane|regulation of transcription|hypothetical protein LOC100276576 |Clone 1475515 mRNA sequence|TSA: Zea mays contig29939, mRNA sequence|TSA: Zea mays contig12379, mRNA sequence|TSA: Zea mays contig32276, mRNA sequence|TSA: Zea mays contig31511, mRNA sequence|Putative uncharacterized protein |Putative uncharacterized protein |hypothetical protein LOC100381492|nucleus|integral to membrane|regulation of transcription|hypothetical protein LOC100381492 (LOC100381492), mRNA|hypothetical protein LOC100381492 |Clone 1475515 mRNA sequence|TSA: Zea mays contig29939, mRNA sequence|TSA: Zea mays contig32276, mRNA sequence|TSA: Zea mays contig31511, mRNA sequence|Hypothetical protein LOC100381492|Putative uncharacterized protein |nucleus|integral to membrane|regulation of transcription|TSA: Zea mays contig32276, mRNA sequence
GRMZM2G039857	0	10.0540555302326	-4.3297	0.0040598	0.0026698	-	RNA binding|Transcribed locus, moderately similar to XP_002439268.1 hypothetical protein SORBIDRAFT_09g003490 [Sorghum bicolor]|Transcribed locus, weakly similar to NP_001170678.1 hypothetical protein LOC100384743 [Zea mays]
GRMZM2G039891	49.235489845609	0	6.1988	4.5221e-15	8.7756e-15	-//-
GRMZM2G039906	513.924732102738	228.562195720622	1.169	1.2582e-48	7.193e-48	-	membrane|Hypothetical protein LOC100273403|hypothetical protein LOC100273403|hypothetical protein LOC100273403 (LOC100273403), mRNA|hypothetical protein LOC100273403 |Putative uncharacterized protein
GRMZM2G040078	0	33.5135184341088	-6.0667	1.966e-08	2.4188e-08	-	intracellular
GRMZM2G040369	96.5953419828138	32.8432480654266	1.5564	1.6661e-13	2.9771e-13	-	hypothetical protein LOC100272648|LOC100285098|GTPase activity|GTP binding|hypothetical protein LOC100272648 (LOC100272648), mRNA|LOC100285098 (cl2727_2b), mRNA|hypothetical protein LOC100272648 |LOC100285098 |LOC100285098|Transcribed locus, strongly similar to NP_001151465.1 LOC100285098 [Zea mays]|Putative uncharacterized protein |Putative uncharacterized protein |Elongation factor 2 |hypothetical protein LOC100272648|LOC100285098|GTPase activity|GTP binding|hypothetical protein LOC100272648 (LOC100272648), mRNA|hypothetical protein LOC100272648 |LOC100285098 |Transcribed locus, strongly similar to NP_001151465.1 LOC100285098 [Zea mays]|Putative uncharacterized protein |Putative uncharacterized protein |Elongation factor 2
GRMZM2G040389	60.9582255231349	16.0864888483722	1.922	7.7116e-11	1.1545e-10	-	selT/selW/selH selenoprotein domain containing protein|selT/selW/selH selenoprotein domain containing protein (LOC100283075), mRNA|selT/selW/selH selenoprotein domain containing protein |Transcribed locus|SelT/selW/selH selenoprotein domain containing protein|SelT/selW/selH selenoprotein domain containing protein |Putative uncharacterized protein
GRMZM2G040515	609.582255231349	69.7081183429462	3.1284	1.7202e-140	3.7834e-139	-	Pyrrolidone-carboxylate peptidase|Putative uncharacterized protein |proteolysis|pyrrolidone-carboxylate peptidase (LOC100281916), mRNA
GRMZM2G040728	6.56473197941453	27.4810851159692	-2.0656	0.0032516	0.0021794	-	hypothetical protein LOC100279836|monooxygenase activity|iron ion binding|electron carrier activity|heme binding|oxidation reduction|hypothetical protein LOC100279836 (LOC100279836), mRNA|hypothetical protein LOC100279836 |Hypothetical protein LOC100279836|Putative uncharacterized protein
GRMZM2G040743	164.118299485363	384.735191623568	-1.2291	5.8926e-10	8.2077e-10	-	hypothetical protein LOC100277352|calcium-dependent protein kinase, isoform 1|protein kinase activity|protein serine/threonine kinase activity|calcium ion binding|ATP binding|protein amino acid phosphorylation|hypothetical protein LOC100277352 (LOC100277352), mRNA|calcium-dependent protein kinase, isoform 1 (LOC100285662), mRNA|hypothetical protein LOC100277352 |calcium-dependent protein kinase, isoform 1 |Hypothetical protein LOC100277352|TSA: Zea mays contig30557, mRNA sequence|Calcium-dependent protein kinase, isoform 1|Putative uncharacterized protein |Calcium-dependent protein kinase, isoform 1 |Putative uncharacterized protein |calcium ion binding|TSA: Zea mays contig30557, mRNA sequence|Putative uncharacterized protein
GRMZM2G040828	70.3364140651557	8.0432444241861	3.1284	1.0295e-17	2.2642e-17	-	hypothetical protein LOC100217071|hypothetical protein LOC100217071 (LOC100217071), mRNA|hypothetical protein LOC100217071 |Hypothetical protein LOC100217071|Putative uncharacterized protein
GRMZM2G040968	0	58.9837924440314	-6.8822	1.3194e-13	2.3718e-13	-	hypothetical protein LOC100274067|ATP binding|kinase activity|phosphorylation|hypothetical protein LOC100274067 (LOC100274067), mRNA|hypothetical protein LOC100274067 |Hypothetical protein LOC100274067|Putative uncharacterized protein |hypothetical protein LOC100274067|ATP binding|kinase activity|phosphorylation|hypothetical protein LOC100274067 (LOC100274067), mRNA|hypothetical protein LOC100274067 |Hypothetical protein LOC100274067|Putative uncharacterized protein |hypothetical protein LOC100274067|ATP binding|kinase activity|phosphorylation|hypothetical protein LOC100274067 (LOC100274067), mRNA|hypothetical protein LOC100274067 |Hypothetical protein LOC100274067|Putative uncharacterized protein |Transcribed locus, strongly similar to XP_002453659.1 hypothetical protein SORBIDRAFT_04g010020 [Sorghum bicolor]
GRMZM2G041028	345.117338346364	165.556781064497	1.0598	3.927e-30	1.3664e-29	-	hypothetical protein LOC100192845|NADH-ubiquinone oxidoreductase subunit B17.2|NADH dehydrogenase (ubiquinone) activity|electron carrier activity|membrane|NADH-ubiquinone oxidoreductase subunit B17.2 (LOC100285721), mRNA|hypothetical protein LOC100192845 |NADH-ubiquinone oxidoreductase subunit B17.2 |NADH-ubiquinone oxidoreductase subunit B17.2|Putative uncharacterized protein |NADH-ubiquinone oxidoreductase subunit B17.2 |Putative uncharacterized protein
GRMZM2G041123	0	22.789192535194	-5.5103	4.328e-06	4.2646e-06	-	Putative uncharacterized protein |Hypothetical protein LOC100274490|Putative uncharacterized protein |Putative uncharacterized protein |Putative uncharacterized protein |Putative uncharacterized protein |Putative uncharacterized protein |Putative uncharacterized protein |Putative uncharacterized protein |Putative uncharacterized protein |Putative uncharacterized protein
GRMZM2G041996	0	41.5567628582949	-6.4696	4.1524e-10	5.8339e-10	-	DNA binding|transcription factor activity|regulation of transcription, DNA-dependent
GRMZM2G042089	0	113.275692307288	-7.8237	1.6968e-23	4.7085e-23	-	coatomer subunit delta|protein binding|transport|intracellular protein transport|vesicle-mediated transport|clathrin adaptor complex|coatomer subunit delta (LOC100283010), mRNA|coatomer subunit delta |Coatomer subunit delta|Putative uncharacterized protein |Coatomer subunit delta |protein binding|transport|intracellular protein transport|vesicle-mediated transport|clathrin adaptor complex|protein binding|transport|intracellular protein transport|vesicle-mediated transport|clathrin adaptor complex
GRMZM2G042133	176.778854017091	0	8.4658	2.8601e-41	1.3697e-40	-	protein folding|heat shock protein binding|unfolded protein binding
GRMZM2G042164	0	134.724344105117	-8.0739	4.0424e-27	1.2724e-26	-	proteolysis|serine-type peptidase activity|membrane|integral to membrane|serine-type peptidase activity|membrane|integral to membrane|serine-type peptidase activity|membrane|integral to membrane|TSA: Zea mays contig15016, mRNA sequence
GRMZM2G042253	49.235489845609	150.810832953489	-1.615	6.9658e-08	8.1911e-08	-	protein binding|ATP binding|cytoplasm|protein folding|protein refolding|cellular protein metabolic process|TSA: Zea mays contig00969, mRNA sequence|Transcribed locus, strongly similar to XP_002465562.1 hypothetical protein SORBIDRAFT_01g041170 [Sorghum bicolor]
GRMZM2G042313	99.4087985454201	359.935187982328	-1.8563	6.2375e-22	1.6151e-21	-	structural constituent of ribosome|intracellular|ribosome|translation|transport|amino acid transport|amino acid transmembrane transporter activity|membrane|transmembrane transport
GRMZM2G042552	279.93892797932	41.5567628582949	2.752	6.6268e-60	5.0024e-59	-	LOC100273289|Putative uncharacterized protein |protein transport|Putative uncharacterized protein |protein transport|Putative uncharacterized protein |Charged multivesicular body protein 3
GRMZM2G042683	326.360961262322	78.4216331358145	2.0571	1.6067e-54	1.0883e-53	-	ribonucleoprotein A|nucleic acid binding|homoiothermy|ice binding|response to freezing|ribonucleoprotein A (LOC100282223), mRNA|ribonucleoprotein A |Ribonucleoprotein A|Ribonucleoprotein A |Putative uncharacterized protein
GRMZM2G042704	199.755415945042	79.0919035044967	1.3366	1.121e-22	2.9851e-22	-	TSA: Zea mays contig37401, mRNA sequence|Putative uncharacterized protein |TSA: Zea mays contig37401, mRNA sequence|TSA: Zea mays contig37401, mRNA sequence|Putative uncharacterized protein |hypothetical protein LOC100277602|hypothetical protein LOC100277602 (LOC100277602), mRNA|hypothetical protein LOC100277602 |TSA: Zea mays contig37401, mRNA sequence|Putative uncharacterized protein |Putative uncharacterized protein |Transcribed locus, strongly similar to NP_001144587.1 hypothetical protein LOC100277602 [Zea mays]|TSA: Zea mays contig37401, mRNA sequence|Hypothetical protein LOC100277602|Putative uncharacterized protein
GRMZM2G042782	0	30.1621665906979	-5.9147	1.03e-07	1.1892e-07	-//-
GRMZM2G042895	0	14.0756777423257	-4.8151	0.00043911	0.0003385	-	DNA binding like|nucleus|transcription regulator activity|regulation of transcription|DNA binding like (LOC100284818), mRNA|DNA binding like |DNA binding like |Putative uncharacterized protein
GRMZM2G042992	0	976.583927169929	-10.932	1.2385e-130	2.4791e-129	-	ramosa 1 enhancer locus 2|hypothetical protein LOC100381576 (LOC100381576), mRNA|hypothetical protein LOC100381576 |Hypothetical protein LOC100381576|Putative uncharacterized protein |Putative uncharacterized protein
GRMZM2G042995	0	21.4486517978296	-5.4228	8.6739e-06	8.2545e-06	-	hypothetical protein LOC100383491|hypothetical protein LOC100383491 (LOC100383491), mRNA|hypothetical protein LOC100383491 |Hypothetical protein LOC100383491|TSA: Zea mays contig59741, mRNA sequence|Clone 356780 mRNA sequence|Putative uncharacterized protein
GRMZM2G043119	25.7900184905571	9.38378516155045	1.4586	0.00022896	0.00018349	-	mitochondrial glycoprotein|mitochondrial matrix|mitochondrial glycoprotein (LOC100285027), nuclear gene encoding mitochondrial protein, mRNA|mitochondrial glycoprotein |Mitochondrial glycoprotein|Mitochondrial glycoprotein
GRMZM2G043127	1997.08525002332	734.616324075664	1.4428	2.3462e-228	1.0194e-226	-	Transcribed locus|TSA: Zea mays contig61496, mRNA sequence|Putative uncharacterized protein
GRMZM2G043291	43.1396672932955	134.724344105117	-1.6429	2.0801e-07	2.3394e-07	-	LOC100282747|glutathione transferase activity|cytoplasm|metabolic process|IN2-1 proteinPutative uncharacterized protein ;|glutathione transferase activity|cytoplasm|metabolic process|IN2-1 protein |glutathione transferase activity|cytoplasm|metabolic process|glutathione transferase activity|cytoplasm|metabolic process
GRMZM2G043346	12.191645104627	58.3135220753492	-2.2579	3.5539e-06	3.5469e-06	-//-
GRMZM2G043470	7.03364140651557	28.1513554846514	-2.0009	0.0038229	0.0025348	-	hypothetical protein LOC100381573|protein kinase activity|protein serine/threonine kinase activity|ATP binding|protein amino acid phosphorylation|membrane|hypothetical protein LOC100381573 (LOC100381573), mRNA|hypothetical protein LOC100381573 |Hypothetical protein LOC100381573|Putative uncharacterized protein |hypothetical protein LOC100381573|protein kinase activity|protein serine/threonine kinase activity|ATP binding|protein amino acid phosphorylation|hypothetical protein LOC100381573 (LOC100381573), mRNA|hypothetical protein LOC100381573 |Hypothetical protein LOC100381573|Putative uncharacterized protein
GRMZM2G043737	0	555.654135637523	-10.118	1.5072e-84	1.7436e-83	-	Putative uncharacterized protein |Hypothetical protein LOC100276789|Putative uncharacterized protein |Putative uncharacterized protein
GRMZM2G043749	0	67.0270368682175	-7.0667	3.7388e-15	7.2793e-15	-	brain protein 44|brain protein 44 (LOC100285678), mRNA|brain protein 44 |Transcribed locus|Brain protein 44Putative uncharacterized protein ;|Brain protein 44 |brain protein 44|brain protein 44 (LOC100285678), mRNA|brain protein 44 |Brain protein 44Putative uncharacterized protein ;|Brain protein 44 |brain protein 44|brain protein 44 (LOC100285678), mRNA|brain protein 44 |Brain protein 44Putative uncharacterized protein ;|Brain protein 44
GRMZM2G043819	126.60554531728	20.1081110604653	2.6545	2.6622e-27	8.4388e-27	-	dephospho-CoA kinase activity|ATP binding|coenzyme A biosynthetic process|LOC100282561|dephospho-CoA kinase activity|ATP binding|coenzyme A biosynthetic process|phosphotransferase activity, alcohol group as acceptor|LOC100282561 (pco119340), mRNA|LOC100282561 |Dephospho-CoA kinase |Putative uncharacterized protein |dephospho-CoA kinase activity|ATP binding|coenzyme A biosynthetic process|dephospho-CoA kinase activity|ATP binding|coenzyme A biosynthetic process|LOC100282561
GRMZM2G044236	8.44036968781868	0	4.0773	0.0014269	0.0010148	-	protein kinase activity|protein serine/threonine kinase activity|ATP binding|protein amino acid phosphorylation
GRMZM2G044281	30.9480221886685	8.0432444241861	1.944	3.1436e-06	3.1532e-06	-	catalytic activity|3-beta-hydroxy-delta5-steroid dehydrogenase activity|steroid biosynthetic process|dTDP-4-dehydrorhamnose reductase activity|biosynthetic process|cellular metabolic process|extracellular polysaccharide biosynthetic process|coenzyme binding|Transcribed locus, strongly similar to NP_001049724.1 Os03g0278200 [Oryza sativa Japonica Group]|catalytic activity|3-beta-hydroxy-delta5-steroid dehydrogenase activity|steroid biosynthetic process|dTDP-4-dehydrorhamnose reductase activity|biosynthetic process|cellular metabolic process|extracellular polysaccharide biosynthetic process|coenzyme binding|Transcribed locus, strongly similar to NP_001049724.1 Os03g0278200 [Oryza sativa Japonica Group]|catalytic activity|3-beta-hydroxy-delta5-steroid dehydrogenase activity|steroid biosynthetic process|dTDP-4-dehydrorhamnose reductase activity|biosynthetic process|cellular metabolic process|extracellular polysaccharide biosynthetic process|coenzyme binding|Transcribed locus, strongly similar to NP_001049724.1 Os03g0278200 [Oryza sativa Japonica Group]
GRMZM2G044306	0	1449.79480745954	-11.502	3.2858e-176	1.0453e-174	-	DNA binding|DNA-directed RNA polymerase activity|protein kinase activity|ligand-dependent nuclear receptor activity|ATP binding|nucleus|DNA-directed RNA polymerase II, core complex|transcription|regulation of transcription, DNA-dependent|transcription from RNA polymerase II promoter|protein amino acid phosphorylation|RNA polymerase II largest subunit|Clone 677112 mRNA sequence|DNA-directed RNA polymerase Fragment (EC 2.7.7.6)|DNA-directed RNA polymerase Fragment (EC 2.7.7.6)|DNA binding|steroid hormone receptor activity|ligand-dependent nuclear receptor activity|steroid binding|nucleus|DNA-directed RNA polymerase II, core complex|regulation of transcription, DNA-dependent|transcription from RNA polymerase II promoter|nutrient reservoir activity|Hypothetical protein LOC100275019|Putative uncharacterized protein
GRMZM2G044382	0	48.2594665451166	-6.5927	1.7484e-11	2.737e-11	-	catalytic/ protein phosphatase type 2C|catalytic activity|catalytic/ protein phosphatase type 2C (LOC100283146), mRNA|catalytic/ protein phosphatase type 2C |Catalytic/ protein phosphatase type 2C|Catalytic/ protein phosphatase type 2C |Putative uncharacterized protein
GRMZM2G044506	30.9480221886685	0	5.9518	4.219e-10	5.9228e-10	-//-
GRMZM2G044557	115.351719066855	232.583817932715	-1.0117	0.0002853	0.00022609	-	hypothetical protein LOC100279294|protein kinase activity|protein serine/threonine kinase activity|ATP binding|protein amino acid phosphorylation|hypothetical protein LOC100279294 (LOC100279294), mRNA|hypothetical protein LOC100279294 |Hypothetical protein LOC100279294|Putative uncharacterized protein |protein kinase activity|protein serine/threonine kinase activity|ATP binding|protein amino acid phosphorylation|Putative uncharacterized protein
GRMZM2G044902	11.722735677526	2.01081110604653	2.5435	0.0012087	0.00087285	-	hypothetical protein LOC100193187|hypothetical protein LOC100193187 (LOC100193187), mRNA|hypothetical protein LOC100193187 |TSA: Zea mays contig64418, mRNA sequence|TSA: Zea mays contig00961, mRNA sequence|Hypothetical protein LOC100193187|Putative uncharacterized protein |Putative uncharacterized protein |TSA: Zea mays contig64418, mRNA sequence|TSA: Zea mays contig00961, mRNA sequence|Putative uncharacterized protein |Putative uncharacterized protein |TSA: Zea mays contig64418, mRNA sequence|TSA: Zea mays contig00961, mRNA sequence|TSA: Zea mays contig64418, mRNA sequence
GRMZM2G044908	76.4322366174692	17.4270295857366	2.1329	1.9811e-14	3.7467e-14	-	HIT zinc finger family protein |Putative uncharacterized protein |Putative uncharacterized protein |Transcribed locus
GRMZM2G044914	7.50255083361661	0	3.9074	0.002882	0.0019382	-//-
GRMZM2G045135	51.5800369811142	107.91352935783	-1.065	0.0074622	0.0046563	-	LOC100284297|catalytic activity|metabolic process|HAD-superfamily hydrolase, subfamily IIAPutative uncharacterized protein ;|HAD-superfamily hydrolase, subfamily IIA |catalytic activity|metabolic process|HAD-superfamily hydrolase, subfamily IIA
GRMZM2G045280	0	172.259484751319	-8.4284	3.5042e-33	1.3198e-32	-	LOC100282954|Putative uncharacterized protein |Coiled-coil domain containing 55
GRMZM2G045507	0	10.7243258989148	-4.4228	0.0027892	0.001885	-	Transcribed locus, moderately similar to NP_001151788.1 SET domain containing protein [Zea mays]
GRMZM2G045699	136.452643286402	3.35135184341088	5.3475	1.07e-39	4.8874e-39	-	Full-length cDNA clone ZM_BFb0277E02
GRMZM2G046101	85.81042515949	32.1729776967444	1.4153	3.6577e-11	5.5981e-11	-	glucan endo-1,3-beta-glucosidase 7|hydrolase activity, hydrolyzing O-glycosyl compounds|carbohydrate metabolic process|glucan endo-1,3-beta-glucosidase 7 (LOC100281994), mRNA|glucan endo-1,3-beta-glucosidase 7 |Transcribed locus, moderately similar to NP_001141090.1 hypothetical protein LOC100273173 [Zea mays]|Glucan endo-1,3-beta-glucosidase 7|Glucan endo-1,3-beta-glucosidase 7 |Putative uncharacterized protein
GRMZM2G046191	162.242661776959	0	8.342	1.4549e-38	6.4314e-38	-	indole-3-glycerol phosphate lyase1|product:putative tryptophan synthase alpha|catalytic activity|tryptophan synthase activity|tryptophan metabolic process|metabolic process|product:putative tryptophan synthase alpha|indole-3-glycerol phosphate lyase1 (igl1), mRNA|indole-3-glycerol phosphate lyase1 |Transcribed locus, strongly similar to NP_001105002.1 indole-3-glycerol phosphate lyase1 [Zea mays]|Indole-3-glycerol phosphate lyase |Putative uncharacterized protein |Putative tryptophan synthase alpha |Putative tryptophan synthase alpha Fragment |product:putative tryptophan synthase alpha|product:putative tryptophan synthase alpha|catalytic activity|tryptophan synthase activity|tryptophan metabolic process|metabolic process|Putative tryptophan synthase alpha Fragment |catalytic activity|metabolic process
GRMZM2G046231	134.577005577998	63.6756850248066	1.0796	6.4128e-13	1.107e-12	-//-
GRMZM2G046274	160.835933495656	344.518969502638	-1.099	5.4443e-07	5.9068e-07	-	clathrin binding protein|clathrin binding protein (LOC100283374), mRNA|clathrin binding protein |Clathrin binding protein|Clathrin binding protein
GRMZM2G046382	65.6473197941453	0	7.0367	1.17e-18	2.6587e-18	-//-
GRMZM2G046430	2.34454713550519	82.4432553479075	-5.136	5.7484e-18	1.2753e-17	-	TSA: Zea mays contig38038, mRNA sequence|hypothetical protein LOC100273943|hypothetical protein LOC100273943 (LOC100273943), mRNA|hypothetical protein LOC100273943 |Hypothetical protein LOC100273943|Putative uncharacterized protein
GRMZM2G046583	0	146.118940372714	-8.191	5.3938e-29	1.7994e-28	-	nicotinate phosphoribosyltransferase-like protein|nicotinate phosphoribosyltransferase activity|nicotinate nucleotide salvage|pyridine nucleotide biosynthetic process|nicotinate phosphoribosyltransferase-like protein (LOC100286133), mRNA|nicotinate phosphoribosyltransferase-like protein |TSA: Zea mays contig28185, mRNA sequence|Nicotinate phosphoribosyltransferase-like protein|Nicotinate phosphoribosyltransferase-like protein
GRMZM2G046861	0	116.627044150698	-7.8658	4.5164e-24	1.2873e-23	-	LOC100274676|Putative uncharacterized protein |Putative uncharacterized protein
GRMZM2G046888	12.191645104627	1.34054073736435	3.185	0.00033137	0.00025949	-	vegetative storage protein|vegetative storage protein (LOC100281446), mRNA|vegetative storage protein |Vegetative storage protein|Vegetative storage protein
GRMZM2G046932	720.244880027194	350.551402820778	1.0389	8.7087e-60	6.5187e-59	-	hypothetical protein LOC100383320|nucleotide binding|aminoacyl-tRNA ligase activity|glutamate-tRNA ligase activity|ATP binding|cytoplasm|translation|tRNA aminoacylation for protein translation|glutamyl-tRNA aminoacylation|ligase activity, forming aminoacyl-tRNA and related compounds|tRNA aminoacylation|hypothetical protein LOC100383320 (LOC100383320), mRNA|hypothetical protein LOC100383320 |Hypothetical protein LOC100383320|Putative uncharacterized protein
GRMZM2G047422	996.901442016807	131.372992261706	2.9238	5.0445e-218	2.0424e-216	-	TSA: Zea mays contig64718, mRNA sequence|TSA: Zea mays contig42843, mRNA sequence|Clone 372742 mRNA sequence
GRMZM2G047513	74.556598909065	164.886510695815	-1.1451	0.00023572	0.00018856	-	RNA binding|structural constituent of ribosome|intracellular|ribosome|translation|small ribosomal subunit
GRMZM2G047835	3.28236598970727	20.1081110604653	-2.615	0.0022091	0.0015218	-	hypothetical protein LOC100304392|cation transport|solute:hydrogen antiporter activity|integral to membrane|transmembrane transport|hypothetical protein LOC100304392 (LOC100304392), mRNA|hypothetical protein LOC100304392 |Hypothetical protein LOC100304392|Putative uncharacterized protein
GRMZM2G047875	14.0672828130311	55.6324406006205	-1.9836	5.5011e-05	4.7782e-05	-	cation transport|solute:hydrogen antiporter activity|integral to membrane|transmembrane transport
GRMZM2G047877	9.8470979691218	2.01081110604653	2.2919	0.0045511	0.0029644	-	Transcribed locus
GRMZM2G048129	471.253974236543	88.4756886660471	2.4132	1.2124e-89	1.5538e-88	-	LOC100281705|mtN19-like protein|mtN19-like protein (LOC100281915), mRNA|mtN19-like protein |MtN19-like protein|MtN19-like protein |MtN19-like protein |MtN19-like protein
GRMZM2G048175	310.886950167988	90.4864997720936	1.7806	1.7199e-45	9.2567e-45	-	hypothetical protein LOC100277782|histamine receptor activity|structural molecule activity|cell adhesion|G-protein coupled receptor protein signaling pathway|actin cytoskeleton|integral to membrane|hypothetical protein LOC100277782 (LOC100277782), mRNA|hypothetical protein LOC100277782 |Transcribed locus, moderately similar to NP_001144736.1 hypothetical protein LOC100277782 [Zea mays]|Hypothetical protein LOC100277782|Putative uncharacterized protein |Putative uncharacterized protein
GRMZM2G048324	3855.84221905184	1588.54077377675	1.2793	0	0	-	nucleoredoxin1|product:PDI-like protein|zinc ion binding|antioxidant activity|oxidoreductase activity|intracellular signaling pathway|cell redox homeostasis|product:PDI-like protein|Putative uncharacterized protein |PDI-like protein
GRMZM2G048403	6.09582255231349	27.4810851159692	-2.1725	0.0020806	0.0014378	-	DNA binding
GRMZM2G049031	56.2691312521246	19.4378406917831	1.5335	2.3387e-08	2.8575e-08	-	membrane|hypothetical protein LOC100193072|hypothetical protein LOC100193072 (LOC100193072), mRNA|hypothetical protein LOC100193072 |Hypothetical protein LOC100193072|Cell division control protein 50Putative uncharacterized protein ;|hypothetical protein LOC100193072|hypothetical protein LOC100193072 |Cell division control protein 50Putative uncharacterized protein ;
GRMZM2G049070	112.069353077148	233.254088301397	-1.0575	9.9471e-05	8.4184e-05	-	protein binding|zinc ion binding|Clone 326862 mRNA sequence|TSA: Zea mays contig57909, mRNA sequence
GRMZM2G049216	22.5076525008498	0	5.0695	8.8385e-08	1.0298e-07	-	Putative uncharacterized protein |hypothetical protein LOC100272698|hypothetical protein LOC100272698 (LOC100272698), mRNA|hypothetical protein LOC100272698 |Hypothetical protein LOC100272698|Putative uncharacterized protein |Putative uncharacterized protein |Putative uncharacterized protein
GRMZM2G049349	143.017375265817	942.400138367138	-2.7201	3.3369e-103	5.0809e-102	-	hypothetical protein LOC100274266|hypothetical protein LOC100274266 (LOC100274266), mRNA|hypothetical protein LOC100274266 |Hypothetical protein LOC100274266|Putative uncharacterized protein |Peptidase, M50 family
GRMZM2G049422	112.069353077148	245.318954937676	-1.1303	1.0671e-05	1.0084e-05	-	tetraspanin family protein|integral to membrane|tetraspanin family protein (LOC100284460), mRNA|tetraspanin family protein |Tetraspanin family protein|Tetraspanin family protein |Putative uncharacterized protein |tetraspanin family protein|integral to membrane|tetraspanin family protein |Tetraspanin family protein |Putative uncharacterized protein
GRMZM2G049547	153.333382662039	335.135184341087	-1.1281	2.8634e-07	3.1802e-07	-	metalloendopeptidase activity|proteolysis|hypothetical protein LOC100192539 (LOC100192539), mRNA|Hypothetical protein LOC100192539|hypothetical protein LOC100192539|metalloendopeptidase activity|proteolysis|hypothetical protein LOC100192539 |Putative uncharacterized protein
GRMZM2G049641	0	187.675703231009	-8.5521	1.3844e-35	5.5673e-35	-	hypothetical protein LOC100383614|protein binding|intracellular protein transport|vesicle-mediated transport|clathrin adaptor complex|hypothetical protein LOC100383614 (LOC100383614), mRNA|hypothetical protein LOC100383614 |Hypothetical protein LOC100383614|Putative uncharacterized protein |hypothetical protein LOC100383614|protein binding|intracellular protein transport|vesicle-mediated transport|clathrin adaptor complex|hypothetical protein LOC100383614 |Transcribed locus|Putative uncharacterized protein
GRMZM2G049790	34.2303881783758	170.248673645272	-2.3143	6.1077e-16	1.2379e-15	-	Putative uncharacterized protein |TSA: Zea mays contig06868, mRNA sequence|Hypothetical protein LOC100381494|Putative uncharacterized protein |TSA: Zea mays contig55037, mRNA sequence|Putative uncharacterized protein
GRMZM2G049813	0	92.4973108781402	-7.5313	7.5077e-20	1.7715e-19	-	Clone 225992 mRNA sequence|nucleic acid binding|DNA binding|DNA integration|Clone 1063638 mRNA sequence
GRMZM2G049879	9.37818854202076	0	4.2293	0.00071299	0.00053346	-	monooxygenase activity|iron ion binding|electron carrier activity|heme binding|oxidation reduction
GRMZM2G049892	0	9.38378516155045	-4.2302	0.0059209	0.003743	-	catalytic activity|glutamine metabolic process|biosynthetic process
GRMZM2G049912	204.913419643154	97.8594738275976	1.0662	1.1843e-18	2.6878e-18	-	hypothetical protein LOC100192756|hypothetical protein LOC100192756 (LOC100192756), mRNA|hypothetical protein LOC100192756 |Hypothetical protein LOC100192756|Putative uncharacterized protein |Putative uncharacterized protein
GRMZM2G050394	0	37.5351406462018	-6.2302	2.7802e-09	3.6634e-09	-	hypothetical protein LOC100193603|transporter activity|binding|mitochondrion|mitochondrial inner membrane|transport|mitochondrial transport|membrane|transmembrane transport|hypothetical protein LOC100193603 (LOC100193603), mRNA|hypothetical protein LOC100193603 |Hypothetical protein LOC100193603|Putative uncharacterized protein |Putative uncharacterized protein |binding|mitochondrion|mitochondrial inner membrane|transport|mitochondrial transport|membrane|transmembrane transport|TSA: Zea mays contig28397, mRNA sequence|Putative uncharacterized protein |binding|mitochondrion|mitochondrial inner membrane|transport|mitochondrial transport|membrane|transmembrane transport|TSA: Zea mays contig28397, mRNA sequence|Putative uncharacterized protein |transporter activity|binding|mitochondrion|mitochondrial inner membrane|transport|mitochondrial transport|membrane|transmembrane transport|Putative uncharacterized protein
GRMZM2G050514	15.9429205214353	6.70270368682175	1.2501	0.007512	0.0046841	-	glutamine synthetase|glutamine synthetase|product:glutamine synthetase|glutamate-ammonia ligase activity|phosphoglycerate kinase activity|glycolysis|glutamine biosynthetic process|nitrogen compound metabolic process|glutamine synthetase (LOC542520), mRNA|glutamine synthetase root isozyme 5 |glutamine synthetase root isozyme 1 |Glutamine synthetase (EC 6.3.1.2)|Glutamine synthetase (EC 6.3.1.2)|Putative uncharacterized protein |Glufosinate-resistant glutamine synthetase Fragment (EC 6.3.1.2)|Glutamine synthetase root isozyme 1 (EC 6.3.1.2)(GS122)(Glutamate--ammonia ligase)|Glutamine synthetase root isozyme 5 (EC 6.3.1.2)(GS117)(Glutamate--ammonia ligase)|glutamate-ammonia ligase activity|glutamine biosynthetic process|nitrogen compound metabolic process|glutamine synthetase|glutamine synthetase|glutamate-ammonia ligase activity|phosphoglycerate kinase activity|glycolysis|glutamine biosynthetic process|nitrogen compound metabolic process|glutamine synthetase root isozyme 5 |glutamine synthetase root isozyme 1 |Glutamine synthetase (EC 6.3.1.2)|Glutamine synthetase (EC 6.3.1.2)|Putative uncharacterized protein |Glufosinate-resistant glutamine synthetase Fragment (EC 6.3.1.2)|Glutamine synthetase root isozyme 1 (EC 6.3.1.2)(GS122)(Glutamate--ammonia ligase)|Glutamine synthetase root isozyme 5 (EC 6.3.1.2)(GS117)(Glutamate--ammonia ligase)
GRMZM2G050647	0	124.000018206202	-7.9542	2.5228e-25	7.5156e-25	-	TSA: Zea mays contig37260, mRNA sequence
GRMZM2G050973	0	272.129769684963	-9.0882	4.6708e-48	2.65e-47	-	TSA: Zea mays contig04743, mRNA sequence|binding|protein binding|zinc ion binding
GRMZM2G051114	19.2252865111426	1.34054073736435	3.8421	2.0123e-06	2.0734e-06	-	protein folding|heat shock protein binding|unfolded protein binding
GRMZM2G051675	18.7563770840415	50.2702776511631	-1.4223	0.0070925	0.0044412	-	hypothetical protein LOC100276339|hypothetical protein LOC100276339 (LOC100276339), mRNA|hypothetical protein LOC100276339 |Hypothetical protein LOC100276339|Putative uncharacterized protein
GRMZM2G051879	307.13567475118	998.032578967759	-1.7002	1.1655e-48	6.6979e-48	-	hypothetical protein LOC100192746|nucleosome|DNA binding|nucleosome assembly|hypothetical protein LOC100192746 |Histone H3 |Histone H3 |Histone H3 |Histone H3 |hypothetical protein LOC100192746|nucleosome|DNA binding|nucleosome assembly|hypothetical protein LOC100192746 (LOC100192746), mRNA|hypothetical protein LOC100192746 |Clone 208454 mRNA sequence|Histone H3 |Histone H3 |Histone H3 |Histone H3 |nucleosome|DNA binding|nucleosome assembly|hypothetical protein LOC100192746|nucleosome|DNA binding|nucleosome assembly|hypothetical protein LOC100192746 |Histone H3 |Histone H3 |Histone H3 |Histone H3 |Hypothetical protein LOC100192746
GRMZM2G052034	31.4169316157695	134.724344105117	-2.1004	3.7093e-11	5.6722e-11	-	hypothetical protein LOC100272854|protein binding|zinc ion binding|hypothetical protein LOC100272854 (LOC100272854), mRNA|hypothetical protein LOC100272854 |Hypothetical protein LOC100272854|Putative uncharacterized protein |zinc ion binding
GRMZM2G052166	0	226.551384614575	-8.8237	1.851e-41	8.8882e-41	-	nucleic acid binding|Arginine/serine-rich splicing factor 1 variant 3 |Arginine/serine-rich splicing factor 1Arginine/serine-rich splicing factor RSP41 ;|nucleic acid binding|Putative uncharacterized protein |nucleic acid binding|Arginine/serine-rich splicing factor 1 variant 1|Putative uncharacterized protein |nucleic acid binding|Putative uncharacterized protein |product:arginine/serine-rich splicing factor 1 variant 3|nucleic acid binding|Putative uncharacterized protein
GRMZM2G052206	126.136635890179	53.621629494574	1.2341	8.0865e-14	1.4775e-13	-	hypothetical protein LOC100384352|hypothetical protein LOC100384352 (LOC100384352), mRNA|hypothetical protein LOC100384352 |Hypothetical protein LOC100384352|Putative uncharacterized protein |transposon protein|protein kinase activity|protein serine/threonine kinase activity|MAP kinase activity|ATP binding|protein amino acid phosphorylation|transposon protein (LOC100281653), mRNA|transposon protein |Transposon protein|Transposon protein |protein kinase activity|protein serine/threonine kinase activity|ATP binding|protein amino acid phosphorylation
GRMZM2G052328	0	69.7081183429462	-7.1233	1.1598e-15	2.3164e-15	-	hypothetical protein LOC100276756|hypothetical protein LOC100276756 (LOC100276756), mRNA|hypothetical protein LOC100276756 |Putative uncharacterized protein |Putative uncharacterized protein
GRMZM2G052471	1040.0411093101	487.286558031941	1.0938	3.6021e-90	4.684e-89	-	thioredoxin-like protein 1|thioredoxin-like protein 1 (LOC100282808), mRNA|thioredoxin-like protein 1 |Putative uncharacterized protein |Thioredoxin-like protein 1 |Putative uncharacterized protein |Thioredoxin-like protein 1
GRMZM2G052515	177.716672871293	390.097354573026	-1.1343	2.395e-08	2.9224e-08	-	hypothetical protein LOC100192057|transcription factor activity|transcription factor complex|regulation of transcription, DNA-dependent|hypothetical protein LOC100192057 (LOC100192057), mRNA|hypothetical protein LOC100192057 |Putative uncharacterized proteinTranscription factor E2F2 ;|Transcription factor E2F2
GRMZM2G052779	0	22.789192535194	-5.5103	4.328e-06	4.2646e-06	-//-
GRMZM2G053008	0	63.6756850248066	-6.9927	1.6343e-14	3.0973e-14	-	hypothetical protein LOC100192729|hypothetical protein LOC100192729 (LOC100192729), mRNA|hypothetical protein LOC100192729 |Putative uncharacterized protein |Hypothetical protein LOC100192729|Putative uncharacterized protein
GRMZM2G053027	77.8389648987723	38.205411014884	1.0267	9.9889e-08	1.157e-07	-	hypothetical protein LOC100194362|protein binding|zinc ion binding|hypothetical protein LOC100194362 (LOC100194362), mRNA|hypothetical protein LOC100194362 |TSA: Zea mays contig64322, mRNA sequence|Hypothetical protein LOC100194362|Putative uncharacterized protein |VIP2 protein |protein binding|zinc ion binding|TSA: Zea mays contig64322, mRNA sequence
GRMZM2G053042	269.622920583097	2.01081110604653	7.067	2.9793e-71	2.8232e-70	-	Clone 323725 mRNA sequence|Transcribed locus
GRMZM2G053177	0	193.037866180466	-8.5927	2.0691e-36	8.5326e-36	-	hypothetical protein LOC100193884|hypothetical protein LOC100193884 (LOC100193884), mRNA|hypothetical protein LOC100193884 |Hypothetical protein LOC100193884|Putative uncharacterized protein |hypothetical protein LOC100384232|hypothetical protein LOC100384232 (LOC100384232), mRNA|hypothetical protein LOC100384232 |Clone Contig106 mRNA sequence|Hypothetical protein LOC100384232|Putative uncharacterized protein |Putative uncharacterized protein
GRMZM2G053231	53.9245841166194	0	6.7529	6.7129e-16	1.3544e-15	-//-
GRMZM2G053368	0	11.394596267597	-4.5103	0.00192	0.0013366	-//-
GRMZM2G053531	183.343585996506	502.702776511631	-1.4552	2.1483e-18	4.8384e-18	-	wound responsive protein|wound responsive protein |Wound responsive protein |Putative uncharacterized protein |wound responsive protein|wound responsive protein (LOC100303991), mRNA|wound responsive protein |Wound responsive protein|Wound responsive protein |Putative uncharacterized protein
GRMZM2G053669	55.3313123979225	329.102751022948	-2.5724	2.1389e-34	8.3747e-34	-	asparagine synthetase 3|asparagine synthase (glutamine-hydrolyzing) activity|asparagine biosynthetic process|metabolic process|product:asparagine synthetase|product:asparagine synthetase|asparagine synthetase 3 (AsnS3), mRNA|asparagine synthetase 3 |Asparagine synthetase 3|Zea asparagine synthetase homolog1|Asparagine synthetase (EC 6.3.5.4)|Asparagine synthetase (EC 6.3.5.4)
GRMZM2G053720	992.681257172898	4919.11423575848	-2.309	0	0	-	proline oxidase|proline dehydrogenase activity|glutamate biosynthetic process|proline catabolic process|oxidation reduction|proline oxidase (LOC100281186), mRNA|proline oxidase |Proline oxidase|Proline oxidase |proline dehydrogenase activity|glutamate biosynthetic process|proline catabolic process|oxidation reduction
GRMZM2G053916	609.582255231349	2804.41122256622	-2.2018	1.4796e-217	5.8574e-216	-	hypothetical protein LOC100191322|electron carrier activity|FAD binding|hypothetical protein LOC100191322 (LOC100191322), mRNA|hypothetical protein LOC100191322 |Hypothetical protein LOC100191322|Putative uncharacterized protein |Putative uncharacterized protein |Putative uncharacterized protein |Putative uncharacterized protein |Putative uncharacterized protein
GRMZM2G053946	29.0723844802644	10.7243258989148	1.4388	0.0001025	8.6582e-05	-	hypothetical protein LOC100276419|calcium ion binding|calcium-dependent phospholipid binding|hypothetical protein LOC100276419 (LOC100276419), mRNA|hypothetical protein LOC100276419 |Hypothetical protein LOC100276419|Putative uncharacterized protein |Putative uncharacterized protein
GRMZM2G054250	0	17.4270295857366	-5.1233	7.2133e-05	6.181e-05	-	catalytic activity|metabolic process|metal ion binding|Transcribed locus, strongly similar to XP_002443293.1 hypothetical protein SORBIDRAFT_08g017020 [Sorghum bicolor]|catalytic activity|metabolic process
GRMZM2G054304	3.7512754168083	22.1189221665118	-2.5598	0.0015845	0.001121	-	hypothetical protein LOC100193388|hypothetical protein LOC100193388 (LOC100193388), mRNA|hypothetical protein LOC100193388 |Hypothetical protein LOC100193388|Putative uncharacterized protein
GRMZM2G054359	0	103.221636777055	-7.6896	9.4499e-22	2.4153e-21	-	Transcribed locus
GRMZM2G054393	0	95.1783923528689	-7.5726	2.4923e-20	6.0408e-20	-	hypothetical protein LOC100277005|hypothetical protein LOC100277005 |Putative uncharacterized protein |hypothetical protein LOC100277005|hypothetical protein LOC100277005 (LOC100277005), mRNA|hypothetical protein LOC100277005 |Hypothetical protein LOC100277005|Putative uncharacterized protein
GRMZM2G054916	3652.33552768999	596.540628127136	2.6141	0	0	-	manganese ion binding|nutrient reservoir activity|apoplast|LOC100280650 (pco130570), mRNA|LOC100280650 |LOC100280650
GRMZM2G055037	14.5361922401322	98.5297441962797	-2.7609	1.8103e-12	3.0368e-12	-	ubiquitin-protein ligase/ zinc ion binding protein|protein binding|zinc ion binding|ubiquitin-protein ligase/ zinc ion binding protein (LOC100285989), mRNA|ubiquitin-protein ligase/ zinc ion binding protein |Ubiquitin-protein ligase/ zinc ion binding protein|Putative uncharacterized protein |Ubiquitin-protein ligase/ zinc ion binding protein
GRMZM2G055052	270.091830010198	34.1837888027909	2.9821	2.6481e-61	2.0691e-60	-	immediate-early fungal elicitor protein CMPG1|ubiquitin ligase complex|DNA binding|DNA topoisomerase (ATP-hydrolyzing) activity|ubiquitin-protein ligase activity|binding|ATP binding|chromosome|DNA topological change|protein ubiquitination|immediate-early fungal elicitor protein CMPG1 (LOC100286029), mRNA|immediate-early fungal elicitor protein CMPG1 |Immediate-early fungal elicitor protein CMPG1|Putative uncharacterized protein |Immediate-early fungal elicitor protein CMPG1
GRMZM2G055054	0	75.0702812924036	-7.2302	1.1435e-16	2.3938e-16	-	Transcribed locus|Transcribed locus, weakly similar to NP_001049059.1 Os03g0163500 [Oryza sativa Japonica Group]
GRMZM2G055125	0	173.600025488683	-8.4396	2.1566e-33	8.1916e-33	-	hypothetical protein LOC100216706|protein binding|hypothetical protein LOC100216706 (LOC100216706), mRNA|hypothetical protein LOC100216706 |Hypothetical protein LOC100216706|Putative uncharacterized protein |hypothetical protein LOC100216706|mps one binder kinase activator-like 1A|protein binding|mps one binder kinase activator-like 1A (LOC100285953), mRNA|hypothetical protein LOC100216706 |mps one binder kinase activator-like 1A |Putative uncharacterized protein |Mps one binder kinase activator-like 1APutative uncharacterized protein ;|Mps one binder kinase activator-like 1A
GRMZM2G055282	12.660554531728	3.35135184341088	1.9175	0.0030594	0.0020551	-//-
GRMZM2G055575	129.419001879887	48.9297369137988	1.4033	5.9281e-16	1.2028e-15	-	hypothetical protein LOC100381968|protein kinase activity|protein serine/threonine kinase activity|ATP binding|protein amino acid phosphorylation|signal transduction|hypothetical protein LOC100381968 (LOC100381968), mRNA|hypothetical protein LOC100381968 |Hypothetical protein LOC100381968|Putative uncharacterized protein |protein kinase activity|protein serine/threonine kinase activity|ATP binding|protein amino acid phosphorylation|signal transduction|protein kinase activity|protein serine/threonine kinase activity|ATP binding|protein amino acid phosphorylation|signal transduction|Putative uncharacterized protein
GRMZM2G055698	200.693234799244	47.5891961764344	2.0763	1.7633e-34	6.9345e-34	-	hypothetical protein LOC100383023|hypothetical protein LOC100383023 |Transcribed locus|Putative uncharacterized protein |membrane protein|serine-type endopeptidase activity|integral to membrane|membrane protein (LOC100283507), mRNA|membrane protein |Membrane protein|Membrane proteinPutative uncharacterized protein ;|hypothetical protein LOC100383023|hypothetical protein LOC100383023 (LOC100383023), mRNA|hypothetical protein LOC100383023 |Hypothetical protein LOC100383023|Putative uncharacterized protein
GRMZM2G056126	0	24.8000036412405	-5.6323	1.5399e-06	1.6025e-06	-	TSA: Zea mays contig30129, mRNA sequence
GRMZM2G056151	0	10.7243258989148	-4.4228	0.0027892	0.001885	-	protein binding|zinc ion binding
GRMZM2G056231	658.817745076958	119.308125625427	2.4652	8.4052e-127	1.6276e-125	-	hypothetical protein LOC100273753|nucleosome|DNA binding|nucleus|nucleosome assembly|hypothetical protein LOC100273753 (LOC100273753), mRNA|hypothetical protein LOC100273753 |Transcribed locus, strongly similar to NP_001141633.1 hypothetical protein LOC100273753 [Zea mays]|Hypothetical protein LOC100273753|Histone H2A
GRMZM2G056270	0	1181.01638961799	-11.206	6.0417e-151	1.4162e-149	-	RING finger and CHY zinc finger domain-containing protein 1|protein binding|zinc ion binding|RING finger and CHY zinc finger domain-containing protein 1 (LOC100282790), mRNA|RING finger and CHY zinc finger domain-containing protein 1 |RING finger and CHY zinc finger domain-containing protein 1|Putative uncharacterized proteinRING finger and CHY zinc finger domain-containing protein 1 ;|protein binding|zinc ion binding|Putative uncharacterized protein |zinc ion binding
GRMZM2G056373	75.4944177632671	31.5027073280622	1.2609	5.1088e-09	6.5951e-09	-	serine-type endopeptidase activity|proteolysis|serine-type endopeptidase activity|proteolysis
GRMZM2G056377	139.735009276109	24.1297332725583	2.5338	6.5471e-29	2.176e-28	-	Putative uncharacterized protein |Putative uncharacterized protein
GRMZM2G056424	14.5361922401322	83.7837960852719	-2.527	1.1483e-09	1.5627e-09	-	photosystem II 11 kD protein|photosystem II 11 kD protein (LOC100282043), mRNA|photosystem II 11 kD protein |Photosystem II 11 kD protein|Photosystem II 11 kD protein |Putative uncharacterized protein
GRMZM2G056431	42.6707578661945	1332.49749294016	-4.9647	2.174e-260	1.1391e-258	-	metal ion transport|metal ion binding|Hypothetical protein LOC100279688|hypothetical protein LOC100276276|metal ion transport|metal ion binding|hypothetical protein LOC100276276 (LOC100276276), mRNA|hypothetical protein LOC100276276 |Putative uncharacterized protein
GRMZM2G056590	11.722735677526	0	4.5512	0.00013044	0.00010864	-	nucleotide binding|nucleic acid binding|DNA-directed DNA polymerase activity|alanine-tRNA ligase activity|ATP binding|cytoplasm|nucleobase, nucleoside, nucleotide and nucleic acid metabolic process|translation|alanyl-tRNA aminoacylation
GRMZM2G056594	29.5412939073654	14.7459481110079	1.0024	0.0011923	0.00086202	-	hypothetical protein LOC100273731|hypothetical protein LOC100273731 (LOC100273731), mRNA|hypothetical protein LOC100273731 |Hypothetical protein LOC100273731|Putative uncharacterized protein
GRMZM2G056756	0	29.4918962220157	-5.8822	1.4389e-07	1.639e-07	-	LOC100273301|hypothetical protein LOC100278328|hypothetical protein LOC100278328 (LOC100278328), mRNA|hypothetical protein LOC100278328 |TSA: Zea mays contig65271, mRNA sequence|Clone 1338913 mRNA sequence|Hypothetical protein LOC100278328|Putative uncharacterized protein |Putative uncharacterized protein
GRMZM2G056786	32.3547504699716	1.34054073736435	4.5931	1.9832e-10	2.8561e-10	-	hypothetical protein LOC100273252|protein binding|zinc ion binding|hypothetical protein LOC100273252 (LOC100273252), mRNA|hypothetical protein LOC100273252 |Hypothetical protein LOC100273252|Putative uncharacterized protein
GRMZM2G057525	256.024547197167	123.32974783752	1.0538	1.1938e-22	3.1695e-22	-	hypothetical protein LOC100384457|hypothetical protein LOC100384457 (LOC100384457), mRNA|hypothetical protein LOC100384457 |Hypothetical protein LOC100384457|Putative uncharacterized protein
GRMZM2G057674	221.794159018791	455.783850703879	-1.0391	1.1804e-07	1.3567e-07	-	aminopeptidase activity|proteolysis|TSA: Zea mays contig42094, mRNA sequence|hypothetical protein LOC100274107|aminopeptidase activity|proteolysis|hypothetical protein LOC100274107 (LOC100274107), mRNA|hypothetical protein LOC100274107 |TSA: Zea mays contig42094, mRNA sequence|Hypothetical protein LOC100274107|Putative uncharacterized protein |Putative uncharacterized protein
GRMZM2G057753	9.37818854202076	0	3.8065	0.00092693	0.00068079	-//-
GRMZM2G057871	14.5361922401322	0	4.8616	1.8015e-05	1.6637e-05	-	Full-length cDNA clone ZM_BFb0176A08
GRMZM2G058032	88.6238817220962	280.843284477831	-1.664	2.9668e-14	5.5402e-14	-	LOC100283149|structural molecule activity|structural constituent of cell wall|cytoskeleton|cell adhesion|cell-matrix adhesion|actin cytoskeleton|metal ion transport|metal ion binding|Circumsporozoite protein |structural molecule activity|structural constituent of cell wall|cytoskeleton|cell adhesion|cell-matrix adhesion|actin cytoskeleton|metal ion transport|metal ion binding|Circumsporozoite protein |metal ion transport|metal ion binding|metal ion transport|metal ion binding
GRMZM2G058057	347.461885481869	172.929755120001	1.0067	7.9984e-29	2.6485e-28	-	LOC100275166|Hypothetical protein LOC100304012|Putative uncharacterized protein
GRMZM2G058075	16.4118299485363	4.69189258077523	1.8065	0.001055	0.00076681	-	Hypothetical protein LOC100274746|Putative uncharacterized protein
GRMZM2G058100	0	36.8648702775196	-6.2042	3.8431e-09	5.0084e-09	-//-
GRMZM2G058130	10.7849168233239	0	4.4309	0.00025584	0.00020356	-	Transcribed locus, moderately similar to XP_002443939.1 hypothetical protein SORBIDRAFT_07g004750 [Sorghum bicolor]
GRMZM2G058144	19.6941959382436	0	4.8769	5.9607e-07	6.4201e-07	-//-
GRMZM2G058261	23.9143807821529	8.0432444241861	1.572	0.00022657	0.00018165	-	deoxyribodipyrimidine photolyase|flavin-containing monooxygenase activity|FAD binding|NADP or NADPH binding|oxidation reduction|deoxyribodipyrimidine photolyase (LOC100283467), mRNA|deoxyribodipyrimidine photolyase |Deoxyribodipyrimidine photolyase |Putative uncharacterized protein
GRMZM2G058301	20.6320147924457	3.35135184341088	2.6221	1.3753e-05	1.2841e-05	-//-
GRMZM2G058402	9.8470979691218	164.216240327133	-4.0598	9.8033e-30	3.365e-29	-	LOC100275137|Putative uncharacterized protein |Putative uncharacterized protein |Putative uncharacterized protein
GRMZM2G058498	0	176.281106963412	-8.4617	8.1882e-34	3.137e-33	-	rae1-like protein|cysteine-type endopeptidase activity|proteolysis|rae1-like protein (LOC100283675), mRNA|rae1-like protein |Rae1-like protein|Putative uncharacterized proteinRae1-like protein ;
GRMZM2G058531	128.012273598583	36.8648702775196	1.796	7.3923e-20	1.7512e-19	-	protein binding|signal transducer activity|protein binding|response to light stimulus|hypothetical protein LOC100273151 (LOC100273151), mRNA|hypothetical protein LOC100273151|signal transducer activity|protein binding|response to light stimulus|hypothetical protein LOC100273151 |Putative uncharacterized protein |protein binding|Putative uncharacterized protein |signal transducer activity|protein binding|response to light stimulus|Hypothetical protein LOC100273151|Putative uncharacterized protein |Putative uncharacterized protein
GRMZM2G058584	529.867652624173	220.518951296436	1.2647	3.0538e-54	2.0452e-53	-	LOC100284964|hypothetical protein LOC100304209|histidine biosynthetic process|histidinol dehydrogenase activity|metabolic process|zinc ion binding|oxidoreductase activity|NAD or NADH binding|oxidation reduction|hypothetical protein LOC100304209 (LOC100304209), mRNA|hypothetical protein LOC100304209 |Hypothetical protein LOC100304209|Histidinol dehydrogenase (EC 1.1.1.23)|Histidinol dehydrogenase (EC 1.1.1.23)|Histidinol dehydrogenase (EC 1.1.1.23)|histidine biosynthetic process|histidinol dehydrogenase activity|metabolic process|zinc ion binding|oxidoreductase activity|NAD or NADH binding|oxidation reduction|Histidinol dehydrogenase (EC 1.1.1.23)
GRMZM2G058595	13.1294639588291	2.6810814747287	2.2919	0.0010524	0.00076557	-	signal transducer activity|protein binding|response to light stimulus
GRMZM2G058612	0	212.475706872249	-8.7312	2.3197e-39	1.0436e-38	-	TSA: Zea mays contig46863, mRNA sequence
GRMZM2G058703	0	52.9513591258918	-6.7266	2.0196e-12	3.3624e-12	-	TSA: Zea mays cultivar W22 CL18Contig2.betc, mRNA sequence
GRMZM2G058884	13.1294639588291	1.34054073736435	3.2919	0.00016687	0.00013731	-//-
GRMZM2G059010	0	14.7459481110079	-4.8822	0.00030499	0.00023956	-	DNA binding|DNA-directed DNA polymerase activity|DNA replication|LOC100191506|DNA binding|DNA-directed DNA polymerase activity|DNA replication|LOC100191506 (cl3646_1), mRNA|hypothetical protein LOC100191506 |LOC100191506|Putative uncharacterized protein
GRMZM2G059029	39.3883918764872	9.38378516155045	2.0695	6.0701e-08	7.19e-08	-	LOC100280905|hypothetical protein LOC100382392|hypothetical protein LOC100382392 (LOC100382392), mRNA|hypothetical protein LOC100382392 |Hypothetical protein LOC100382392|Cold shock protein-1 |Putative uncharacterized protein
GRMZM2G059042	0	146.118940372714	-8.191	5.3938e-29	1.7994e-28	-	photoperiod responsive protein|ubiquitin ligase complex|ubiquitin-protein ligase activity|binding|electron carrier activity|protein ubiquitination|homoiothermy|ice binding|response to freezing|photoperiod responsive protein (LOC100284248), mRNA|photoperiod responsive protein |Photoperiod responsive protein|Putative uncharacterized protein |Photoperiod responsive protein
GRMZM2G059110	0	14.0756777423257	-4.8151	0.00043911	0.0003385	-	iron ion binding|protein binding|zinc ion binding|oxidoreductase activity, acting on paired donors, with incorporation or reduction of molecular oxygen, reduced flavin or flavoprotein as one donor, and incorporation of one atom of oxygen|heme binding|oxidation reduction|Transcribed locus, moderately similar to XP_002446457.1 hypothetical protein SORBIDRAFT_06g016320 [Sorghum bicolor]|TSA: Zea mays contig55573, mRNA sequence
GRMZM2G059129	214.760517612275	34.8540591714731	2.6233	1.014e-44	5.3445e-44	-	glycerol metabolic process|lipid metabolic process|phosphoric diester hydrolase activity|glycerophosphodiester phosphodiesterase activity|glycerol metabolic process|lipid metabolic process|phosphoric diester hydrolase activity|glycerophosphodiester phosphodiesterase activity|Hypothetical protein LOC100384038
GRMZM2G059138	105.504621097734	46.9189258077523	1.1691	3.1524e-11	4.8497e-11	-	SAUR33 - auxin-responsive SAUR family member|SAUR33 - auxin-responsive SAUR family member (LOC100280488), mRNA|SAUR33 - auxin-responsive SAUR family member |TSA: Zea mays contig08006, mRNA sequence|SAUR33-auxin-responsive SAUR family member |SAUR33-auxin-responsive SAUR family member
GRMZM2G059304	41.7329390119924	0	6.3831	6.7273e-13	1.1591e-12	-	Transcribed locus, moderately similar to XP_002444214.1 hypothetical protein SORBIDRAFT_07g015110 [Sorghum bicolor]
GRMZM2G059428	17.3496488027384	2.01081110604653	3.1091	2.1597e-05	1.9731e-05	-	DNA binding|regulation of transcription|Clone 1341417 mRNA sequence|DNA binding|regulation of transcription|Full-length cDNA clone ZM_BFb0127I09|DNA binding|regulation of transcription
GRMZM2G059502	85.3415157323889	2.01081110604653	5.4074	1.8783e-25	5.6522e-25	-	heat shock protein binding|TSA: Zea mays contig18996, mRNA sequence|TSA: Zea mays contig09481, mRNA sequence|hypothetical protein LOC100192597|heat shock protein binding|hypothetical protein LOC100192597 (LOC100192597), mRNA|hypothetical protein LOC100192597 |TSA: Zea mays contig18996, mRNA sequence|TSA: Zea mays contig09481, mRNA sequence|Chaperone protein dnaJPutative uncharacterized protein ;|heat shock protein binding|TSA: Zea mays contig18996, mRNA sequence|TSA: Zea mays contig09481, mRNA sequence|heat shock protein binding|TSA: Zea mays contig18996, mRNA sequence|TSA: Zea mays contig09481, mRNA sequence|TSA: Zea mays contig18996, mRNA sequence|TSA: Zea mays contig09481, mRNA sequence|Hypothetical protein LOC100192597|Putative uncharacterized protein
GRMZM2G059517	0	46.9189258077523	-6.5521	3.2596e-11	5.0017e-11	-	hypothetical protein LOC100280403|catalytic activity|metabolic process|hypothetical protein LOC100280403 |Putative uncharacterized protein |Putative uncharacterized protein |hypothetical protein LOC100280403|catalytic activity|metabolic process|hypothetical protein LOC100280403 |Putative uncharacterized protein |Putative uncharacterized protein |hypothetical protein LOC100280403|catalytic activity|metabolic process|hypothetical protein LOC100280403 (LOC100280403), mRNA|hypothetical protein LOC100280403 |Hypothetical protein LOC100280403|Putative uncharacterized protein |Putative uncharacterized protein
GRMZM2G059965	0	190.356784705738	-8.5726	5.3441e-36	2.1687e-35	-	hypothetical protein LOC100383608|exocyst|exocytosis|hypothetical protein LOC100383608 (LOC100383608), mRNA|hypothetical protein LOC100383608 |Hypothetical protein LOC100383608|Putative uncharacterized protein
GRMZM2G060054	0	23.4594629038761	-5.5521	3.0631e-06	3.076e-06	-	hydrogen ion transmembrane transporter activity|ATP synthesis coupled proton transport|proton-transporting V-type ATPase, V0 domain|structural constituent of ribosome|intracellular|ribosome|translation|hydrogen ion transmembrane transporter activity|ATP synthesis coupled proton transport|proton-transporting V-type ATPase, V0 domain
GRMZM2G060183	0	11.394596267597	-4.5103	0.00192	0.0013366	-	hypothetical protein LOC100279532|transporter activity|transport|G-protein coupled receptor protein signaling pathway|membrane|integral to membrane|substrate-specific transmembrane transporter activity|transmembrane transport|hypothetical protein LOC100279532 (LOC100279532), mRNA|hypothetical protein LOC100279532 |Transcribed locus, moderately similar to NP_001146002.1 hypothetical protein LOC100279532 [Zea mays]|Hypothetical protein LOC100279532|Major myo-inositol transporter iolTPutative uncharacterized protein ;|transporter activity|transport|membrane|substrate-specific transmembrane transporter activity|transmembrane transport
GRMZM2G060525	0	12.7351370049613	-4.6707	0.00091493	0.00067269	-//-
GRMZM2G060718	0	387.416273098297	-8.6904	1.3678e-70	1.2625e-69	-//-
GRMZM2G060798	0	398.140598997212	-9.6371	4.4829e-65	3.7494e-64	-	LOC100279979|protein phosphatase 2C|catalytic activity|protein serine/threonine phosphatase activity|protein amino acid dephosphorylation|protein serine/threonine phosphatase complex|protein phosphatase 2C (LOC100282917), mRNA|protein phosphatase 2C |Protein phosphatase 2C|Protein phosphatase 2CPutative uncharacterized protein ;
GRMZM2G060884	2.81345656260623	64.3459553934888	-4.5154	1.6432e-13	2.939e-13	-	ATP binding|apoptosis|defense response|TSA: Zea mays contig46177, mRNA sequence|TSA: Zea mays contig14607, mRNA sequence|ATP binding|apoptosis|defense response|TSA: Zea mays contig46177, mRNA sequence|TSA: Zea mays contig14607, mRNA sequence
GRMZM2G060952	2795.63800437639	784.216331358145	1.8339	0	0	-	deoxymugineic acid synthase1|product:deoxymugineic acid synthase1|oxidoreductase activity|oxidation reduction|deoxymugineic acid synthase1 (DMAS1), mRNA|deoxymugineic acid synthase1 |Putative uncharacterized protein |Deoxymugineic acid synthase1 |oxidoreductase activity|oxidation reduction
GRMZM2G060987	0	148.800021847443	-8.2172	1.9742e-29	6.6862e-29	-	LOC100282095|Glioma tumor suppressor-like protein |Putative uncharacterized protein
GRMZM2G061135	0	300.281125169614	-9.2302	5.319e-52	3.3132e-51	-	hypothetical protein LOC100279822|methionine adenosyltransferase activity|ATP binding|one-carbon metabolic process|hypothetical protein LOC100279822 (LOC100279822), mRNA|hypothetical protein LOC100279822 |Hypothetical protein LOC100279822|S-adenosylmethionine synthase (EC 2.5.1.6)|Methionine adenosyltransferase Fragment |hypothetical protein LOC100279822|methionine adenosyltransferase activity|ATP binding|one-carbon metabolic process|hypothetical protein LOC100279822 |S-adenosylmethionine synthase (EC 2.5.1.6)|Methionine adenosyltransferase Fragment
GRMZM2G061447	0	703.113616747602	-10.458	1.6735e-101	2.4845e-100	-	Pti1-like kinase-like|LOC100038321|product:putative Pti1-like kinase|product:putative protein kinase|protein kinase activity|protein serine/threonine kinase activity|ATP binding|protein amino acid phosphorylation|Pti1-like kinase-like (Pti1b), mRNA|LOC100038321 (pco072368), mRNA|putative Pti1-like kinase |putative protein kinase |Pti1-like kinase-like|Putative uncharacterized protein |Pto kinase interactor 1Putative uncharacterized protein ;|Putative Pti1-like kinase |protein kinase activity|protein serine/threonine kinase activity|ATP binding|protein amino acid phosphorylation|Putative uncharacterized protein |protein kinase activity|protein serine/threonine kinase activity|ATP binding|protein amino acid phosphorylation|Putative uncharacterized protein |Pti1-like kinase-like|LOC100038321|product:putative Pti1-like kinase|product:putative protein kinase|protein kinase activity|protein serine/threonine kinase activity|ATP binding|protein amino acid phosphorylation|Pti1-like kinase-like (Pti1b), mRNA|LOC100038321 (pco072368), mRNA|putative Pti1-like kinase |putative protein kinase |Pti1-like kinase-like|Putative uncharacterized protein |Pto kinase interactor 1Putative uncharacterized protein ;|Putative Pti1-like kinase
GRMZM2G061542	57.2069501063266	27.4810851159692	1.0578	3.5094e-06	3.5044e-06	-	mTERF family protein|mTERF family protein (LOC100286156), mRNA|mTERF family protein |MTERF family protein|mTERF family protein
GRMZM2G061742	52.0489464082152	12.7351370049613	2.0311	6.7368e-10	9.3615e-10	-	product:rust resistance Rp1-D-like protein|product:rust resistance protein Rp1-dp3|product:rust resistance protein Rp1-kp3|product:rust resistance-like protein RP1-4|ATP binding|apoptosis|defense response|product:rust resistance protein Rp1|product:rust resistance protein Rp1|product:rust resistance protein Rp1|TSA: Zea mays contig33366, mRNA sequence|Transcribed locus|Transcribed locus|Rust resistance protein |Rust resistance protein Rp1 Fragment |Rust resistance protein Rp1 Fragment |Rust resistance protein Rp1 Fragment |Rust resistance-like protein RP1-3 |Rust resistance protein Rp1-kp3 |Rust resistance Rp1-D-like protein |Rust resistance protein Rp1-dp3
GRMZM2G061791	16.8807393756374	0	4.6545	4.1707e-06	4.1301e-06	-//-
GRMZM2G061817	154.740110943343	0	7.8509	7.5377e-39	3.3655e-38	-//-
GRMZM2G061833	24.852199636355	0	5.6353	1.915e-08	2.3658e-08	-//-
GRMZM2G062045	90.4995194305003	12.7351370049613	2.8291	6.6189e-21	1.6302e-20	-	ATP binding|phosphatidylinositol phosphate kinase activity|1-phosphatidylinositol-4-phosphate 5-kinase activity|phosphatidylinositol metabolic process
GRMZM2G062425	1161.01974150217	211.805436503567	2.4546	3.7771e-221	1.5649e-219	-	LOC100193297|Putative uncharacterized protein |Protein LRP16 |Protein LRP16 |Transcribed locus
GRMZM2G062724	21.5698336466478	636.086579879384	-4.8821	2.3618e-124	4.429e-123	-	zinc ion binding|Hypothetical protein LOC100192089|Putative uncharacterized protein |hypothetical protein LOC100192089|protein binding|zinc ion binding|hypothetical protein LOC100192089 |Putative uncharacterized protein |protein binding|zinc ion binding|Putative uncharacterized protein |zinc ion binding|Putative uncharacterized protein |protein binding|zinc ion binding|Putative uncharacterized protein |zinc ion binding|zinc ion binding|hypothetical protein LOC100192089 (LOC100192089), mRNA
GRMZM2G062777	0	18.7675703231009	-5.2302	3.5402e-05	3.1398e-05	-	Hypothetical protein LOC100277962|Putative uncharacterized protein |Putative uncharacterized protein
GRMZM2G062788	5.62691312521246	40.2162221209305	-2.8374	4.4349e-06	4.365e-06	-	LOC100281325|bundle sheath defective2|product:bundle sheath defective protein 2|protein folding|heat shock protein binding|unfolded protein binding|product:bundle sheath defective protein 2|bundle sheath defective2 (bsd2), mRNA|bundle sheath defective2 |Bundle sheath defective protein 2 |Bundle sheath defective protein 2
GRMZM2G062811	0	44.9081147017057	-6.4889	8.3435e-11	1.2438e-10	-	hydrolase activity, hydrolyzing O-glycosyl compounds|cell wall|carbohydrate metabolic process|cellular glucan metabolic process|xyloglucan:xyloglucosyl transferase activity|apoplast
GRMZM2G062988	150.519926099433	0	8.2338	2.4451e-36	1.006e-35	-	hypothetical protein LOC100273629|hypothetical protein LOC100273629 |Putative uncharacterized protein |hypothetical protein LOC100273629|hypothetical protein LOC100273629 (LOC100273629), mRNA|hypothetical protein LOC100273629 |Hypothetical protein LOC100273629|Putative uncharacterized protein
GRMZM2G063042	0	19.4378406917831	-5.2808	2.4856e-05	2.2418e-05	-	metabolic process|transferase activity, transferring hexosyl groups
GRMZM2G063287	215.229427039376	865.98931633737	-2.0085	2.4492e-58	1.7882e-57	-	embryonic protein DC-8|homoiothermy|ice binding|response to freezing|embryonic protein DC-8 (LOC100283639), mRNA|embryonic protein DC-8 |Embryonic protein DC-8|Embryonic protein DC-8
GRMZM2G063291	13.1294639588291	60.3243331813958	-2.1999	4.0054e-06	3.973e-06	-	Transcribed locus
GRMZM2G063322	0	573.751435591942	-10.164	1.0939e-86	1.3347e-85	-	snRNP core Sm protein Sm-X5-like protein|snRNP core Sm protein Sm-X5-like protein (LOC100286339), mRNA|snRNP core Sm protein Sm-X5-like protein |SnRNP core Sm protein Sm-X5-like protein|SnRNP core Sm protein Sm-X5-like protein
GRMZM2G063363	0	79.7621738731788	-7.3176	1.5443e-17	3.3715e-17	-	LOC100284019|structural molecule activity|Structural molecule
GRMZM2G063375	0	39.5459517522483	-6.3055	1.0581e-09	1.4433e-09	-	5a2 protein|5a2 protein (LOC100280452), mRNA|5a2 protein |5a2 protein
GRMZM2G063478	0	14.7459481110079	-4.8822	0.00030499	0.00023956	-	lysosphingolipid and lysophosphatidic acid receptor activity|voltage-gated potassium channel activity|potassium ion transport|G-protein coupled receptor protein signaling pathway|integral to membrane|Transcribed locus, weakly similar to XP_001777692.1 predicted protein [Physcomitrella patens subsp. patens]
GRMZM2G063492	0	299.610854800932	-9.2269	6.5867e-52	4.0885e-51	-	hypothetical protein LOC100383429|cation transport|sodium ion transport|dicarboxylic acid transport|regulation of pH|solute:hydrogen antiporter activity|sodium:hydrogen antiporter activity|membrane|integral to membrane|sodium:dicarboxylate symporter activity|transmembrane transport|hypothetical protein LOC100383429 (LOC100383429), mRNA|hypothetical protein LOC100383429 |Hypothetical protein LOC100383429|Putative uncharacterized protein |Sodium/hydrogen exchanger
GRMZM2G063498	0	12.0648666362792	-4.5927	0.0013242	0.00094511	-//-
GRMZM2G063592	0	228.562195720622	-8.8364	9.3363e-42	4.4952e-41	-	hypothetical protein LOC100280147|catalytic activity|serine-type endopeptidase activity|protein binding|proteolysis|serine-type peptidase activity|hypothetical protein LOC100280147 (LOC100280147), mRNA|hypothetical protein LOC100280147 |TSA: Zea mays contig01428, mRNA sequence|TSA: Zea mays contig18473, mRNA sequence|Hypothetical protein LOC100280147|Putative uncharacterized protein |catalytic activity|serine-type endopeptidase activity|protein binding|proteolysis|TSA: Zea mays contig01428, mRNA sequence
GRMZM2G063733	558.002218250235	3823.22218296313	-2.7764	0	0	-	glyoxal oxidase|glyoxal oxidase (LOC100283569), mRNA|glyoxal oxidase |Glyoxal oxidase|Glyoxal oxidase
GRMZM2G064371	0	69.037847974264	-7.1093	1.5529e-15	3.0738e-15	-	receptor activity|endoplasmic reticulum lumen|receptor activity|endoplasmic reticulum lumen|auxin binding protein homolog4|receptor activity|endoplasmic reticulum lumen|auxin-binding protein 4 precursor |Auxin-binding protein 4 |Auxin-binding protein 4 Precursor (ABP)
GRMZM2G064605	0	207.113543922792	-8.6943	1.4893e-38	6.5508e-38	-	LOC100192561|Osmotin-like protein |Putative uncharacterized protein |Putative uncharacterized protein
GRMZM2G064875	16.4118299485363	6.03243331813958	1.4439	0.0034549	0.002306	-	actin binding|intracellular|actin-depolymerizing factor|actin binding|intracellular|actin-depolymerizing factor (LOC100285480), mRNA|actin-depolymerizing factor |Actin-depolymerizing factor|Actin-depolymerizing factor |actin binding|intracellular
GRMZM2G065526	22.5076525008498	4.69189258077523	2.2622	2.0024e-05	1.8407e-05	-	structural constituent of cell wall|Putative uncharacterized protein
GRMZM2G065552	7.97146026071765	34.1837888027909	-2.1004	0.00086182	0.00063865	-	pseudouridine synthesis|RNA binding|RNA modification|pseudouridine synthase activity
GRMZM2G065804	143.486284692918	38.8756813835662	1.884	4.7813e-23	1.3024e-22	-	nucleic acid binding|RNA binding|ribonuclease H activity|RNA metabolic process|Transcribed locus, strongly similar to NP_001152248.1 ribonuclease HI large subunit [Zea mays]|Transcribed locus|nucleic acid binding
GRMZM2G066165	58.1447689605287	22.1189221665118	1.3944	6.4781e-08	7.6479e-08	-	hypothetical protein LOC100193247|hypothetical protein LOC100193247 (LOC100193247), mRNA|hypothetical protein LOC100193247 |TSA: Zea mays contig65337, mRNA sequence|Hypothetical protein LOC100193247|Putative uncharacterized protein |Putative uncharacterized protein |Putative uncharacterized protein
GRMZM2G066369	9.37818854202076	0	4.2293	0.00071299	0.00053346	-	glutathione S-transferase GST 38|product:glutathione S-transferase GST 38|product:glutathione S-transferase GST 38|glutathione S-transferase GST 38 (LOC541847), mRNA|glutathione S-transferase GST 38 |Glutathione S-transferase GST 38|Glutathione S-transferase GSTU6 |Glutathione S-transferase GST 38 (EC 2.5.1.18)
GRMZM2G066441	36.574935313881	154.832455165582	-2.0818	1.9911e-12	3.3244e-12	-	hypothetical protein LOC100383082|monooxygenase activity|iron ion binding|electron carrier activity|heme binding|oxidation reduction|hypothetical protein LOC100383082 (LOC100383082), mRNA|hypothetical protein LOC100383082 |Hypothetical protein LOC100383082|Putative uncharacterized protein |Putative uncharacterized protein
GRMZM2G066454	0	44.2378443330236	-6.4672	1.143e-10	1.676e-10	-//-
GRMZM2G066801	30.9480221886685	14.0756777423257	1.1366	0.0003956	0.00030641	-	major facilitator superfamily protein|product:major facilitator superfamily protein|transporter activity|transport|tetracycline:hydrogen antiporter activity|tetracycline transport|membrane|integral to membrane|substrate-specific transmembrane transporter activity|response to antibiotic|transmembrane transport|major facilitator superfamily protein (LOC100125647), mRNA|major facilitator superfamily protein |Transcribed locus, strongly similar to XP_002466770.1 hypothetical protein SORBIDRAFT_01g013910 [Sorghum bicolor]|Major facilitator superfamily protein|Major facilitator superfamily proteinPutative uncharacterized proteinSynaptic vesicle 2-related protein ;;|Putative uncharacterized protein |transporter activity|transport|membrane|transmembrane transport|Putative uncharacterized protein |major facilitator superfamily protein|transporter activity|transport|tetracycline:hydrogen antiporter activity|tetracycline transport|membrane|integral to membrane|substrate-specific transmembrane transporter activity|response to antibiotic|transmembrane transport|major facilitator superfamily protein |Major facilitator superfamily proteinPutative uncharacterized proteinSynaptic vesicle 2-related protein ;;|Putative uncharacterized protein |product:major facilitator superfamily protein
GRMZM2G066805	12.660554531728	0	4.6623	6.6982e-05	5.7646e-05	-	hypothetical protein LOC100383095|hypothetical protein LOC100383095 (LOC100383095), mRNA|hypothetical protein LOC100383095 |Hypothetical protein LOC100383095|Putative uncharacterized protein
GRMZM2G066948	0	10.7243258989148	-4.4228	0.0027892	0.001885	-//-
GRMZM2G067028	166.462846620869	69.037847974264	1.2697	3.0565e-18	6.8665e-18	-	LOC100283949|Putative uncharacterized protein |Glyoxalase/bleomycin resistance protein/dioxygenase
GRMZM2G067162	18.7563770840415	94.5081219841867	-2.3331	1.3131e-09	1.7803e-09	-	Hypothetical protein LOC100384266|hypothetical protein LOC100384266|hypothetical protein LOC100384266 (LOC100384266), mRNA|hypothetical protein LOC100384266 |Putative uncharacterized protein
GRMZM2G067235	171.151940891879	19.4378406917831	3.1383	7.5202e-41	3.5348e-40	-	hypothetical protein LOC100275190|transforming growth factor beta receptor binding|calcium ion transport|membrane|cell growth|hypothetical protein LOC100275190 (LOC100275190), mRNA|hypothetical protein LOC100275190 |Hypothetical protein LOC100275190|Transcribed locus|Putative uncharacterized protein |Putative uncharacterized protein
GRMZM2G067315	475.943068507554	73.7297405550393	2.6905	8.0621e-99	1.1772e-97	-	glycine-rich cell wall structural protein 2|alpha1-adrenergic receptor activity|voltage-gated potassium channel activity|potassium ion transport|G-protein coupled receptor protein signaling pathway|membrane|integral to membrane|protein homooligomerization|glycine-rich cell wall structural protein 2 (LOC100284861), mRNA|glycine-rich cell wall structural protein 2 |Transcribed locus, strongly similar to NP_001151228.1 glycine-rich cell wall structural protein 2 [Zea mays]|Glycine-rich cell wall structural protein 2|Glycine-rich cell wall structural protein 2
GRMZM2G067371	305.728946469877	956.475816109464	-1.6455	1.0995e-43	5.6449e-43	-	TSA: Zea mays contig37253, mRNA sequence
GRMZM2G067964	139.266099849008	55.6324406006205	1.3238	3.8887e-16	7.9904e-16	-	G-protein coupled receptor protein signaling pathway|X-opioid receptor activity|integral to membrane|homoiothermy|ice binding|response to freezing|TSA: Zea mays contig29407, mRNA sequence|TSA: Zea mays contig06308, mRNA sequence|Putative uncharacterized protein |hypothetical protein LOC100194221|hypothetical protein LOC100194221 (LOC100194221), mRNA|hypothetical protein LOC100194221 |TSA: Zea mays contig29407, mRNA sequence|TSA: Zea mays contig06308, mRNA sequence|Hypothetical protein LOC100194221|Putative uncharacterized protein |Putative uncharacterized protein |G-protein coupled receptor protein signaling pathway|X-opioid receptor activity|integral to membrane|homoiothermy|ice binding|response to freezing|TSA: Zea mays contig29407, mRNA sequence
GRMZM2G068071	0	40.2162221209305	-6.3297	7.6808e-10	1.0599e-09	-	hypothetical protein LOC100192923 (LOC100192923), mRNA|hypothetical protein LOC100192923 |Hypothetical protein LOC100192923
GRMZM2G068179	37.9816635951841	127.351370049613	-1.7454	7.4277e-08	8.694e-08	-	methyltransferase activity|Full-length cDNA clone ZM_BFc0179C22|Transcribed locus, moderately similar to XP_002463811.1 hypothetical protein SORBIDRAFT_01g006610 [Sorghum bicolor]
GRMZM2G068259	13.5983733859301	2.6810814747287	2.3425	0.00076181	0.00056761	-	hypothetical protein LOC100383411|catalytic activity|ATP binding|ATP biosynthetic process|cation transport|metabolic process|ATPase activity, coupled to transmembrane movement of ions, phosphorylative mechanism|membrane|integral to membrane|hydrolase activity, acting on acid anhydrides, catalyzing transmembrane movement of substances|ATPase activity|hypothetical protein LOC100279969 (LOC100279969), mRNA|hypothetical protein LOC100383411 (LOC100383411), mRNA|hypothetical protein LOC100279969 |hypothetical protein LOC100383411 |Transcribed locus, strongly similar to NP_190378.2 AHA4; ATPase/ hydrogen-exporting ATPase, phosphorylative mechanism [Arabidopsis thaliana]|Clone 264986 mRNA sequence|Hypothetical protein LOC100383411|Hypothetical protein LOC100279969|Putative uncharacterized protein
GRMZM2G068328	54.3934935437204	15.41621847969	1.819	2.1868e-09	2.9138e-09	-	LOC100193159|Putative uncharacterized protein |Putative uncharacterized protein |Putative uncharacterized protein |Putative uncharacterized protein |Putative uncharacterized protein |Putative uncharacterized protein |Putative uncharacterized protein |Putative uncharacterized protein |Putative uncharacterized protein |Putative uncharacterized protein |Putative uncharacterized protein
GRMZM2G068336	0	10.7243258989148	-3.5154	0.0068786	0.0043148	-	catalytic activity|metalloendopeptidase activity|proteolysis|zinc ion binding|metal ion binding
GRMZM2G068382	0	139.416236685892	-8.1233	6.7727e-28	2.1937e-27	-	hypothetical protein LOC100276490|catalytic activity|ATP binding|metabolic process|hypothetical protein LOC100276490 (LOC100276490), mRNA|hypothetical protein LOC100276490 |Hypothetical protein LOC100276490|Putative uncharacterized protein |Putative uncharacterized protein
GRMZM2G068701	7.50255083361661	0	3.9074	0.002882	0.0019382	-	hypothetical protein LOC100279379 (LOC100279379), mRNA|Hypothetical protein LOC100279379
GRMZM2G068808	0	22.789192535194	-5.5103	4.328e-06	4.2646e-06	-	Transcribed locus|TSA: Zea mays contig49558, mRNA sequence|magnesium ion binding|metabolic process|lyase activity|Transcribed locus, moderately similar to XP_002449732.1 hypothetical protein SORBIDRAFT_05g022290 [Sorghum bicolor]
GRMZM2G068868	30.9480221886685	10.7243258989148	1.529	3.5408e-05	3.1398e-05	-	hypothetical protein LOC100280176 (LOC100280176), mRNA|Hypothetical protein LOC100280176
GRMZM2G070079	68.4607763567516	5.3621629494574	3.6744	7.2972e-19	1.6709e-18	-	Clone 1449786 mRNA sequence
GRMZM2G070092	0	21.4486517978296	-5.4228	8.6739e-06	8.2545e-06	-	lipoxygenase7|product:lipoxygenase|iron ion binding|protein binding|lipoxygenase activity|oxidoreductase activity, acting on single donors with incorporation of molecular oxygen, incorporation of two atoms of oxygen|metal ion binding|oxidation reduction|product:lipoxygenase|Lipoxygenase7|Lipoxygenase (EC 1.13.11.12)|iron ion binding|lipoxygenase activity|oxidoreductase activity, acting on single donors with incorporation of molecular oxygen, incorporation of two atoms of oxygen|metal ion binding|oxidation reduction
GRMZM2G070139	0	10.0540555302326	-4.3297	0.0040598	0.0026698	-//-
GRMZM2G070252	80.6524214613785	30.1621665906979	1.419	1.3276e-10	1.9401e-10	-	hypothetical protein LOC100277721|hypothetical protein LOC100383120|hypothetical protein LOC100383120 (LOC100383120), mRNA|hypothetical protein LOC100277721 |hypothetical protein LOC100383120 |Putative uncharacterized protein |Putative uncharacterized protein |hypothetical protein LOC100277721|hypothetical protein LOC100277721 (LOC100277721), mRNA|hypothetical protein LOC100277721 |Hypothetical protein LOC100277721|Putative uncharacterized protein
GRMZM2G070271	12.660554531728	50.2702776511631	-1.9894	0.00012084	0.00010102	-	serine-type carboxypeptidase activity|hydrolase activity, hydrolyzing O-glycosyl compounds|cell wall|carbohydrate metabolic process|cellular glucan metabolic process|proteolysis|xyloglucan:xyloglucosyl transferase activity|apoplast|TSA: Zea mays contig04377, mRNA sequence|hydrolase activity, hydrolyzing O-glycosyl compounds|cell wall|carbohydrate metabolic process|cellular glucan metabolic process|xyloglucan:xyloglucosyl transferase activity|apoplast|TSA: Zea mays contig04377, mRNA sequence
GRMZM2G070555	0	38.205411014884	-6.2557	2.0131e-09	2.6863e-09	-	hypothetical protein LOC100276076|hypothetical protein LOC100276076 (LOC100276076), mRNA|hypothetical protein LOC100276076 |Hypothetical protein LOC100276076|Putative uncharacterized protein |Putative uncharacterized protein
GRMZM2G070673	5.15800369811142	35.5243295401553	-2.7839	2.0714e-05	1.9002e-05	-	Clone 298819 mRNA sequence
GRMZM2G070702	0	11.394596267597	-4.5103	0.00192	0.0013366	-	Clone 689898 mRNA sequence
GRMZM2G070780	0	774.162275827912	-10.596	2.5064e-109	4.2123e-108	-	hypothetical protein LOC100277547|hypothetical protein LOC100277547 (LOC100277547), mRNA|hypothetical protein LOC100277547 |Hypothetical protein LOC100277547|Putative uncharacterized protein
GRMZM2G070943	20.1631053653446	3.35135184341088	2.5889	1.903e-05	1.7538e-05	-	hypothetical protein LOC100381745|hypothetical protein LOC100381745 (LOC100381745), mRNA|hypothetical protein LOC100381745 |Hypothetical protein LOC100381745|Putative uncharacterized protein
GRMZM2G071025	198.81759709084	48.2594665451166	2.0426	1.114e-33	4.2588e-33	-	hypothetical protein LOC100273981|nucleic acid binding|DNA binding|helicase activity|ATP binding|hypothetical protein LOC100273981 (LOC100273981), mRNA|hypothetical protein LOC100273981 |Hypothetical protein LOC100273981|Putative uncharacterized protein |Putative uncharacterized protein |Putative uncharacterized protein |DNA binding|ATP binding|Transcribed locus
GRMZM2G071172	124.260998181775	24.8000036412405	2.325	3.5693e-24	1.0223e-23	-	TSA: Zea mays contig29095, mRNA sequence|TSA: Zea mays contig03153, mRNA sequence
GRMZM2G071612	0	327.091939916901	-9.3536	1.1272e-55	7.8439e-55	-	Transcribed locus, strongly similar to NP_001147060.1 LOC100280669 [Zea mays]|Transcribed locus, moderately similar to XP_002446155.1 hypothetical protein SORBIDRAFT_06g002790 [Sorghum bicolor]
GRMZM2G072117	143.017375265817	30.8324369593801	2.2137	1.8157e-26	5.6156e-26	-	AT-hook protein 1|DNA binding|structural constituent of cell wall|G-protein coupled receptor protein signaling pathway|integral to membrane|neurotensin receptor activity, G-protein coupled|AT-hook protein 1 (LOC100282073), mRNA|AT-hook protein 1 |AT-hook protein 1|AT-hook protein 1Putative uncharacterized protein ;|AT-hook protein 1|DNA binding|structural constituent of cell wall|G-protein coupled receptor protein signaling pathway|integral to membrane|neurotensin receptor activity, G-protein coupled|AT-hook protein 1 |AT-hook protein 1Putative uncharacterized protein ;|AT-hook protein 1|DNA binding|structural constituent of cell wall|G-protein coupled receptor protein signaling pathway|integral to membrane|neurotensin receptor activity, G-protein coupled|AT-hook protein 1 |AT-hook protein 1Putative uncharacterized protein ;
GRMZM2G072322	0	129.36218115566	-8.0153	3.165e-26	9.6879e-26	-//-
GRMZM2G072337	0	107.91352935783	-7.7537	1.4343e-22	3.7968e-22	-	LOC100191823|catalytic activity|cellular_component|RNA modification|iron-sulfur cluster binding|4 iron, 4 sulfur cluster binding|Putative uncharacterized protein |Putative uncharacterized protein |Putative uncharacterized protein |catalytic activity|cellular_component|RNA modification|4 iron, 4 sulfur cluster binding|catalytic activity|cellular_component|RNA modification|iron-sulfur cluster binding|4 iron, 4 sulfur cluster binding|Putative uncharacterized protein |Putative uncharacterized protein
GRMZM2G072513	0	28.8216258533335	-5.8491	2.0121e-07	2.2673e-07	-	hypothetical protein LOC100275584|hypothetical protein LOC100275584 (LOC100275584), mRNA|hypothetical protein LOC100275584 |TSA: Zea mays contig12391, mRNA sequence|Hypothetical protein LOC100275584|Putative uncharacterized protein
GRMZM2G072578	25.7900184905571	8.0432444241861	1.681	7.4497e-05	6.3744e-05	-	hypothetical protein LOC100191566|phospholipase A2 activity|phospholipid metabolic process|lipid catabolic process|hypothetical protein LOC100191566 (LOC100191566), mRNA|hypothetical protein LOC100191566 |Putative uncharacterized protein |Phospholipase A2 |Phospholipase A2 |hypothetical protein LOC100216649 (LOC100216649), mRNA|hypothetical protein LOC100216649 |Hypothetical protein LOC100216649|phospholipase A2 activity|phospholipid metabolic process|lipid catabolic process
GRMZM2G072621	0	37.5351406462018	-6.2302	2.7802e-09	3.6634e-09	-	Putative uncharacterized protein
GRMZM2G072671	57.2069501063266	124.670288574885	-1.1239	0.0018507	0.001297	-	RNA-binding protein 8A|nucleic acid binding|RNA binding|nucleus|cytoplasm|RNA processing|RNA-binding protein 8A (LOC100283893), mRNA|RNA-binding protein 8A |RNA-binding protein 8A|RNA-binding protein 8A
GRMZM2G072898	88.1549722949951	196.389218023877	-1.1556	4.7921e-05	4.193e-05	-	structural constituent of ribosome|intracellular|ribosome|translation|membrane|Putative uncharacterized protein |hypothetical protein LOC100194269|hypothetical protein LOC100384106|structural constituent of ribosome|intracellular|ribosome|translation|membrane|hypothetical protein LOC100194269 (LOC100194269), mRNA|hypothetical protein LOC100384106 (LOC100384106), mRNA|hypothetical protein LOC100194269 |hypothetical protein LOC100384106 |TSA: Zea mays contig34676, mRNA sequence|Hypothetical protein LOC100384106|TSA: Zea mays contig20600, mRNA sequence|Hypothetical protein LOC100194269|Putative uncharacterized protein |Putative uncharacterized protein |Putative uncharacterized protein
GRMZM2G072918	45.9531238559017	125.340558943567	-1.4476	1.4144e-05	1.3185e-05	-	RNA binding|RNA processing
GRMZM2G072939	109.255896514542	50.2702776511631	1.1199	3.9603e-11	6.03e-11	-	hypothetical protein LOC100382789|proteolysis|cysteine-type peptidase activity|hypothetical protein LOC100382789 (LOC100382789), mRNA|hypothetical protein LOC100382789 |Hypothetical protein LOC100382789|Putative uncharacterized protein
GRMZM2G073064	0	34.8540591714731	-6.1233	1.0205e-08	1.29e-08	-//-
GRMZM2G073077	0	321.059506598762	-9.3267	7.4479e-55	5.1032e-54	-	26S proteasome non-ATPase regulatory subunit 8 (LOC100282470), mRNA|26S proteasome non-ATPase regulatory subunit 8|26S proteasome non-ATPase regulatory subunit 8|26S proteasome non-ATPase regulatory subunit 8 |26S proteasome non-ATPase regulatory subunit 8Putative uncharacterized protein ;
GRMZM2G073401	15.9429205214353	5.3621629494574	1.572	0.0026062	0.0017782	-	chaperonin|LOC100286239|ATP binding|cytoplasm|protein folding|LOC100286239 (pco063745), mRNA|LOC100286239 |Chaperonin|LOC100286239|Chaperonin
GRMZM2G073510	152.864473234938	39.5459517522483	1.9507	3.1647e-25	9.3965e-25	-	hypothetical protein LOC100192592|DNA binding|damaged DNA binding|endonuclease activity|nucleus|DNA repair|hypothetical protein LOC100192592 (LOC100192592), mRNA|hypothetical protein LOC100192592 |Hypothetical protein LOC100192592|Putative uncharacterized protein |Mating-type switching protein swi10 |DNA binding|DNA repair|DNA binding|DNA repair|Putative uncharacterized protein
GRMZM2G073591	13.1294639588291	2.6810814747287	2.2919	0.0010524	0.00076557	-	hypothetical protein LOC100383415|phosphatidylinositol phosphate kinase activity|phosphatidylinositol metabolic process|hypothetical protein LOC100383415 (LOC100383415), mRNA|hypothetical protein LOC100383415 |Transcribed locus, strongly similar to NP_001169539.1 hypothetical protein LOC100383415 [Zea mays]|Putative uncharacterized protein |Putative uncharacterized protein
GRMZM2G073628	167.400665475071	510.075750567135	-1.6074	5.8036e-23	1.5665e-22	-	cell redox homeostasis|cell redox homeostasis
GRMZM2G073755	106.442439951936	538.227106051787	-2.3381	1.1595e-47	6.5367e-47	-	LOC100191792|DNA binding|ligand-dependent nuclear receptor activity|nucleus|regulation of transcription, DNA-dependent|Auxin-repressed proteinPutative uncharacterized protein ;|DNA binding|ligand-dependent nuclear receptor activity|nucleus|regulation of transcription, DNA-dependent
GRMZM2G073814	9.8470979691218	36.8648702775196	-1.9045	0.001587	0.0011223	-	hypothetical protein LOC100383999|metabolic process|amino acid binding|oxidoreductase activity, acting on the CH-OH group of donors, NAD or NADP as acceptor|cofactor binding|NAD or NADH binding|hypothetical protein LOC100383999 (LOC100383999), mRNA|hypothetical protein LOC100383999 |Putative uncharacterized protein |LOC100280688|phosphoglycerate dehydrogenase activity|L-serine biosynthetic process|potassium ion transport|metabolic process|cation transmembrane transporter activity|amino acid binding|oxidoreductase activity, acting on the CH-OH group of donors, NAD or NADP as acceptor|cofactor binding|NAD or NADH binding|oxidation reduction|LOC100280688 (umc2594), mRNA|LOC100280688 |Hypothetical protein LOC100383999|LOC100280688|Putative uncharacterized protein |D-3-phosphoglycerate dehydrogenase
GRMZM2G073860	0	12.0648666362792	-4.5927	0.0013242	0.00094511	-	hypothetical protein LOC100217133|acid phosphatase activity|hydrolase activity|metal ion binding|hypothetical protein LOC100217133 (LOC100217133), mRNA|hypothetical protein LOC100217133 |Transcribed locus, strongly similar to NP_001136973.1 hypothetical protein LOC100217133 [Zea mays]|Hypothetical protein LOC100217133|Putative uncharacterized protein |Purple acid phosphatase
GRMZM2G073943	0	156.843266271629	-8.2932	9.9045e-31	3.4871e-30	-	TSA: Zea mays contig49289, mRNA sequence
GRMZM2G074158	9091.21597263493	2503.45982702792	1.8605	0	0	-	product:starch phosphorylase 1 precursor|phosphorylase activity|carbohydrate metabolic process|pyridoxal phosphate binding|LOC100170240|Phosphorylase Fragment (EC 2.4.1.1)|Phosphorylase (EC 2.4.1.1)|phosphorylase activity|carbohydrate metabolic process|pyridoxal phosphate binding|Phosphorylase Fragment (EC 2.4.1.1)|Phosphorylase (EC 2.4.1.1)
GRMZM2G074489	0	17.4270295857366	-5.1233	7.2133e-05	6.181e-05	-	catalytic activity|catalytic activity
GRMZM2G075003	92.8440665660055	32.8432480654266	1.4992	1.3296e-12	2.2473e-12	-	protein targeting to mitochondrion|mitochondrial intermembrane space protein transporter complex|protein import into mitochondrial inner membrane|Mitochondrial import inner membrane translocase subunit Tim8 |mitochondrial import inner membrane translocase subunit Tim8|protein targeting to mitochondrion|mitochondrial intermembrane space protein transporter complex|protein import into mitochondrial inner membrane|mitochondrial import inner membrane translocase subunit Tim8 (LOC100284883), nuclear gene encoding mitochondrial protein, mRNA|mitochondrial import inner membrane translocase subunit Tim8 |Mitochondrial import inner membrane translocase subunit Tim8|Mitochondrial import inner membrane translocase subunit Tim8 |Mitochondrial import inner membrane translocase subunit Tim8
GRMZM2G075229	1.87563770840415	14.7459481110079	-2.9749	0.0041138	0.0026984	-	sugar carrier protein C|transporter activity|transport|membrane|integral to membrane|substrate-specific transmembrane transporter activity|transmembrane transport|sugar carrier protein C (LOC100281200), mRNA|sugar carrier protein C |Sugar carrier protein C|Putative uncharacterized protein |Sugar carrier protein C |Putative uncharacterized protein
GRMZM2G075245	159.898114641454	325.081128810855	-1.0236	1.2445e-05	1.1669e-05	-	hypothetical protein LOC100274759|hypothetical protein LOC100274957|hypothetical protein LOC100274759 (LOC100274759), mRNA|hypothetical protein LOC100274957 (LOC100274957), mRNA|hypothetical protein LOC100274759 |hypothetical protein LOC100274957 |Hypothetical protein LOC100274759|Hypothetical protein LOC100274957|Putative uncharacterized protein |Putative uncharacterized protein
GRMZM2G075247	15.4740110943343	268.10814747287	-4.1149	5.6724e-48	3.208e-47	-	protein kinase activity|protein serine/threonine kinase activity|ATP binding|sugar binding|protein amino acid phosphorylation|recognition of pollen|Clone 374294 mRNA sequence|Transcribed locus, weakly similar to XP_002330250.1 predicted protein [Populus trichocarpa]
GRMZM2G075315	0	10.7243258989148	-4.4228	0.0027892	0.001885	-	Bowman-Birk serine protease inhibitor-like|product:putative Bowman-Birk serine protease inhibitor|serine-type endopeptidase inhibitor activity|extracellular region|Bowman-Birk serine protease inhibitor-like (LOC100037814), mRNA|putative Bowman-Birk serine protease inhibitor |TSA: Zea mays contig02050, mRNA sequence|Bowman-Birk type trypsin inhibitorPutative Bowman-Birk serine protease inhibitorPutative uncharacterized protein ;;|TSA: Zea mays contig02050, mRNA sequence
GRMZM2G075676	0	30.1621665906979	-5.9147	1.03e-07	1.1892e-07	-	Putative uncharacterized protein |serine-type carboxypeptidase activity|proteolysis|Putative uncharacterized protein |serine-type carboxypeptidase activity|proteolysis|Serine carboxypeptidase 1 |LOC100216996|serine-type carboxypeptidase activity|proteolysis|LOC100216996 (pco137899), mRNA|hypothetical protein LOC100216996 |Putative uncharacterized protein |Putative uncharacterized protein |Putative uncharacterized protein |serine-type carboxypeptidase activity|proteolysis|serine-type carboxypeptidase activity|proteolysis|LOC100216996|Putative uncharacterized protein |serine-type carboxypeptidase activity|proteolysis
GRMZM2G076327	10.3160073962228	2.01081110604653	2.359	0.0032716	0.0021903	-//-
GRMZM2G076537	75.4944177632671	13.4054073736435	2.4936	3.7363e-16	7.686e-16	-	Transcribed locus|LOC100192533|nucleic acid binding|exonuclease activity|intracellular|hypothetical protein LOC100192533 |Putative uncharacterized protein |DNA polymerase III subunit epsilon |Putative uncharacterized protein |LOC100192533|nucleic acid binding|exonuclease activity|intracellular|hypothetical protein LOC100192533 |Putative uncharacterized protein |DNA polymerase III subunit epsilon |Putative uncharacterized protein |LOC100192533|nucleic acid binding|exonuclease activity|intracellular|LOC100192533 (cl8740_1a), mRNA|hypothetical protein LOC100192533 |Putative uncharacterized protein |DNA polymerase III subunit epsilon |Putative uncharacterized protein
GRMZM2G076723	14.0672828130311	141.427047791939	-3.3296	1.6616e-21	4.2108e-21	-	binding|electron carrier activity|oxidoreductase activity|nitrate assimilation|oxidoreductase activity, acting on other nitrogenous compounds as donors, with NAD or NADP as acceptor|oxidation reduction
GRMZM2G076917	10.3160073962228	33.5135184341088	-1.6999	0.0072514	0.0045327	-	Transcribed locus
GRMZM2G077024	0	12.7351370049613	-3.7634	0.0022999	0.0015807	-	Transcribed locus, moderately similar to XP_002442376.1 hypothetical protein SORBIDRAFT_08g019100 [Sorghum bicolor]|Transcribed locus, moderately similar to XP_002442376.1 hypothetical protein SORBIDRAFT_08g019100 [Sorghum bicolor]
GRMZM2G077045	38.4505730222851	91.1567701407758	-1.2453	0.0021594	0.0014904	-	DNA binding|regulation of transcription
GRMZM2G077068	94.7197042744097	222.529762402482	-1.2323	2.2906e-06	2.3425e-06	-	nucleotide binding|ATP binding|apoptosis|defense response|nucleoside-triphosphatase activity|TSA: Zea mays contig47199, mRNA sequence
GRMZM2G077127	877.798447533143	2421.01657168002	-1.4637	2.3195e-83	2.6659e-82	-	LOC100284268|Sigma factor sigB regulation protein rsbQ |Putative uncharacterized protein
GRMZM2G077131	37.9816635951841	131.372992261706	-1.7903	2.0429e-08	2.5117e-08	-	LOC100276246|hypothetical protein LOC100382744|single-stranded DNA binding|hypothetical protein LOC100382744 (LOC100382744), mRNA|hypothetical protein LOC100382744 |Hypothetical protein LOC100382744|Putative uncharacterized protein |Putative uncharacterized protein |single-stranded DNA binding|Putative uncharacterized protein
GRMZM2G077181	169.276303183475	918.940675463262	-2.4406	1.0123e-85	1.2023e-84	-	transcription factor activity|regulation of transcription, DNA-dependent|sequence-specific DNA binding|Transcribed locus, strongly similar to XP_002466237.1 hypothetical protein SORBIDRAFT_01g004130 [Sorghum bicolor]|transcription factor activity|regulation of transcription, DNA-dependent|sequence-specific DNA binding|Transcribed locus, strongly similar to XP_002466237.1 hypothetical protein SORBIDRAFT_01g004130 [Sorghum bicolor]
GRMZM2G077183	24.383290209254	97.8594738275976	-2.0048	6.5604e-08	7.7348e-08	-	glutathione S-transferase theta-1|glutathione S-transferase theta-1 (LOC100285763), mRNA|glutathione S-transferase theta-1 |Glutathione S-transferase theta-1|Glutathione S-transferase theta-1Putative uncharacterized protein ;
GRMZM2G077222	53.9245841166194	24.8000036412405	1.1206	3.4499e-06	3.447e-06	-	TSA: Zea mays contig33414, mRNA sequence|Transcribed locus, moderately similar to XP_002466051.1 hypothetical protein SORBIDRAFT_01g000240 [Sorghum bicolor]|Transcribed locus, moderately similar to XP_002466051.1 hypothetical protein SORBIDRAFT_01g000240 [Sorghum bicolor]
GRMZM2G077317	0	21.4486517978296	-5.4228	8.6739e-06	8.2545e-06	-	copper ion binding|oxidoreductase activity|oxidation reduction|Putative uncharacterized protein |copper ion binding|oxidoreductase activity|oxidation reduction|Putative uncharacterized protein |copper ion binding|oxidoreductase activity|oxidation reduction|copper ion binding|oxidoreductase activity|oxidation reduction
GRMZM2G077669	203.50669136185	88.4756886660471	1.2017	8.3074e-21	2.0385e-20	-	voltage-gated chloride channel activity|transport|chloride transport|membrane|transmembrane transport|Putative uncharacterized protein |Putative uncharacterized protein
GRMZM2G077897	165.525027766666	357.924376876281	-1.1126	2.0017e-07	2.2599e-07	-	LOC100194103|TSA: Zea mays contig61827, mRNA sequence|Putative uncharacterized protein |Putative uncharacterized protein
GRMZM2G077960	67.5229575025495	245.989225306358	-1.8651	1.3009e-15	2.5836e-15	-	hypothetical protein LOC100384560|catalytic activity|intracellular|zinc ion binding|hypothetical protein LOC100384560 (LOC100384560), mRNA|hypothetical protein LOC100384560 |TSA: Zea mays contig26841, mRNA sequence|Hypothetical protein LOC100384560|TSA: Zea mays contig09657, mRNA sequence|Putative uncharacterized protein
GRMZM2G078164	133.639186723796	26.810814747287	2.3175	8.3134e-26	2.5102e-25	-	hypothetical protein LOC100217060|hypothetical protein LOC100217060 (LOC100217060), mRNA|hypothetical protein LOC100217060 |Hypothetical protein LOC100217060|TSA: Zea mays contig53173, mRNA sequence|Putative uncharacterized protein
GRMZM2G078275	60.9582255231349	7.37297405550393	3.0475	2.6199e-15	5.1459e-15	-	nucleic acid binding|helicase activity|ATP binding|Hypothetical protein LOC100273495|TSA: Zea mays contig28259, mRNA sequence|nucleic acid binding|helicase activity|ATP binding|Hypothetical protein LOC100273495|TSA: Zea mays contig28259, mRNA sequence|nucleic acid binding|helicase activity|ATP binding
GRMZM2G078292	0	79.7621738731788	-7.3176	1.5443e-17	3.3715e-17	-	transport|membrane|LOC100193038|Putative uncharacterized protein |Putative uncharacterized protein |LOC100193038|LOC100193038 (pco091510b), mRNA|hypothetical protein LOC100193038 |Putative uncharacterized protein |Putative uncharacterized protein
GRMZM2G078414	22.9765619279509	0	5.5221	6.3874e-08	7.5457e-08	-	Full-length cDNA clone ZM_BFb0215P08
GRMZM2G078416	63.7716820857412	14.7459481110079	2.1126	3.4344e-12	5.6547e-12	-	Full-length cDNA clone ZM_BFc0044C13|Putative uncharacterized protein
GRMZM2G078508	0	98.5297441962797	-7.6225	6.3338e-21	1.5628e-20	-	receptor activity|endoplasmic reticulum lumen|auxin binding protein homolog4 (abp4), mRNA|Auxin-binding protein 5 Precursor; Fragment (ABP)(ERABP5)|receptor activity|endoplasmic reticulum lumen
GRMZM2G078641	0	963.178519796286	-10.912	2.9101e-129	5.7603e-128	-	general regulatory factor2|product:regulatory protein|protein domain specific binding|product:regulatory protein|general regulatory factor2 (grf2), mRNA|14-3-3-like protein GF14-12 |TSA: Zea mays contig60727, mRNA sequence|General regulatory factor2|FUSICOCCIN receptor 30 kDa protein Fragments |14-3-3-like protein GF14-12 |nucleic acid binding|protein binding|intracellular protein transport|vesicle-mediated transport|protein domain specific binding|membrane coat|FUSICOCCIN receptor 30 kDa protein Fragments |protein domain specific binding|FUSICOCCIN receptor 30 kDa protein Fragments
GRMZM2G078806	164.587208912464	358.594647244964	-1.1235	1.3064e-07	1.4966e-07	-	Hypothetical protein LOC100274637|hypothetical protein LOC100274637|hypothetical protein LOC100274637 (LOC100274637), mRNA|hypothetical protein LOC100274637 |Putative uncharacterized protein
GRMZM2G078876	2262.48798576251	839.178501590083	1.4309	2.9259e-256	1.4479e-254	-	lipid transport|lipid binding|homoiothermy|ice binding|response to freezing|Hypothetical protein LOC100276627|Putative uncharacterized proteinXylogen protein 1 ;|Putative uncharacterized protein
GRMZM2G078906	0	41.5567628582949	-6.377	4.0573e-10	5.7049e-10	-	catalytic activity|oxidoreductase activity|FAD binding|oxidation reduction
GRMZM2G079470	6.56473197941453	32.1729776967444	-2.293	0.0004857	0.00037312	-	hypothetical protein LOC100274201|hypothetical protein LOC100274201 (LOC100274201), mRNA|hypothetical protein LOC100274201 |Hypothetical protein LOC100274201|TSA: Zea mays contig60303, mRNA sequence|TSA: Zea mays contig03833, mRNA sequence|Full-length cDNA clone ZM_BFc0091E14|Putative uncharacterized protein
GRMZM2G079490	0	11.394596267597	-4.5103	0.00192	0.0013366	-	aspartic-type endopeptidase activity|proteolysis|TSA: Zea mays contig20793, mRNA sequence
GRMZM2G079538	0	308.3243695938	-9.2683	4.1271e-53	2.6448e-52	-	dihydrolipoyllysine-residue succinyltransferase activity|tricarboxylic acid cycle|metabolic process|acyltransferase activity|oxoglutarate dehydrogenase complex|Putative uncharacterized protein |dihydrolipoyllysine-residue succinyltransferase component of 2-oxoglutarate dehydrogenase complex|dihydrolipoyllysine-residue succinyltransferase activity|tricarboxylic acid cycle|metabolic process|acyltransferase activity|oxoglutarate dehydrogenase complex|dihydrolipoyllysine-residue succinyltransferase component of 2-oxoglutarate dehydrogenase complex (LOC100280624), mRNA|dihydrolipoyllysine-residue succinyltransferase component of 2-oxoglutarate dehydrogenase complex |Clone Contig986.F mRNA sequence|Dihydrolipoyllysine-residue succinyltransferase component of 2-oxoglutarate dehydrogenase complex|Dihydrolipoyllysine-residue succinyltransferase component of 2-oxoglutarate dehydrogenase complex |Dihydrolipoyllysine-residue succinyltransferase component of 2-oxoglutarate dehydrogenase complex |dihydrolipoyllysine-residue succinyltransferase activity|tricarboxylic acid cycle|metabolic process|acyltransferase activity|oxoglutarate dehydrogenase complex
GRMZM2G079759	0	22.1189221665118	-5.4672	6.1231e-06	5.951e-06	-	protein binding|metabolic process|electron carrier activity|oxidoreductase activity|metal ion binding|oxidation reduction|Transcribed locus|Full-length cDNA clone ZM_BFc0135G05|Putative uncharacterized protein |protein binding|metabolic process|electron carrier activity|oxidoreductase activity|metal ion binding|oxidation reduction|Transcribed locus
GRMZM2G079774	0	14.7459481110079	-4.8822	0.00030499	0.00023956	-//-
GRMZM2G079777	0	235.264899407443	-8.8781	9.632e-43	4.8065e-42	-	hypothetical protein LOC100193069|ATP synthesis coupled proton transport|proton-transporting two-sector ATPase complex, catalytic domain|ATPase activity, coupled to transmembrane movement of substances|proton-transporting ATPase activity, rotational mechanism|hypothetical protein LOC100193069 (LOC100193069), mRNA|hypothetical protein LOC100193069 |Hypothetical protein LOC100193069|Putative uncharacterized proteinVacuolar ATP synthase subunit D 1 ;|hypothetical protein LOC100193069|ATP synthesis coupled proton transport|proton-transporting two-sector ATPase complex, catalytic domain|ATPase activity, coupled to transmembrane movement of substances|proton-transporting ATPase activity, rotational mechanism|hypothetical protein LOC100193069 |Putative uncharacterized proteinVacuolar ATP synthase subunit D 1 ;
GRMZM2G079850	69.3985952109536	4.02162221209305	4.1091	5.2581e-20	1.2557e-19	-	structural constituent of ribosome|structural constituent of ribosome|intracellular|ribosome|translation|structural constituent of ribosome |Putative uncharacterized proteinStructural constituent of ribosome ;|Structural constituent of ribosome |structural constituent of ribosome|structural constituent of ribosome|intracellular|ribosome|translation|structural constituent of ribosome (LOC100285345), mRNA|structural constituent of ribosome |Structural constituent of ribosome|Putative uncharacterized proteinStructural constituent of ribosome ;|Structural constituent of ribosome
GRMZM2G079889	54.3934935437204	23.4594629038761	1.2133	1.1685e-06	1.2295e-06	-	hypothetical protein LOC100216898|transporter activity|oligopeptide transport|membrane|hypothetical protein LOC100216898 (LOC100216898), mRNA|hypothetical protein LOC100216898 |Hypothetical protein LOC100216898|Putative uncharacterized protein |hypothetical protein LOC100216898|transporter activity|oligopeptide transport|membrane|hypothetical protein LOC100216898 |Putative uncharacterized protein |Peptide transporter PTR2 |Putative uncharacterized protein
GRMZM2G079908	0	134.724344105117	-8.0739	4.0424e-27	1.2724e-26	-	acyl-CoA binding|acyl-CoA binding|Acyl-CoA-binding proteinPutative uncharacterized protein ;|Acyl-CoA-binding protein |acyl-CoA binding|acyl-CoA binding|Acyl-CoA-binding protein |acyl-CoA binding
GRMZM2G079915	289.786025948442	17.4270295857366	4.0556	9.0813e-78	9.6876e-77	-	hypothetical protein LOC100191958|hypothetical protein LOC100191958 (LOC100191958), mRNA|hypothetical protein LOC100191958 |Clone 488076 mRNA sequence|Putative uncharacterized protein
GRMZM2G079944	0	10.0540555302326	-4.3297	0.0040598	0.0026698	-	LOC100283047|shikimate kinase activity|ATP binding|nucleobase, nucleoside, nucleotide and nucleic acid metabolic process|phosphotransferase activity, phosphate group as acceptor|nucleotide kinase activity|nucleobase, nucleoside, nucleotide kinase activity|Adenylate kinase |Putative uncharacterized protein
GRMZM2G079957	49.70439927271	15.41621847969	1.6889	3.5351e-08	4.2697e-08	-	hypothetical protein LOC100384587|nucleus|regulation of transcription|hypothetical protein LOC100384587 (LOC100384587), mRNA|hypothetical protein LOC100384587 |Hypothetical protein LOC100384587|Putative uncharacterized protein |nucleus|regulation of transcription|Putative uncharacterized protein |nucleus|regulation of transcription
GRMZM2G080565	67.5229575025495	30.1621665906979	1.1626	1.1837e-07	1.3597e-07	-	Transcribed locus|Putative uncharacterized protein |LOC100279791|LOC100279791 (cl8235_1), mRNA|hypothetical protein LOC100279791 |Transcribed locus|LOC100279791|Putative uncharacterized protein
GRMZM2G080828	2575.2505736389	356.583836138917	2.8524	0	0	-	hypothetical protein LOC100191445|transaminase activity|pyridoxal phosphate binding|hypothetical protein LOC100191445 (LOC100191445), mRNA|hypothetical protein LOC100191445 |TSA: Zea mays contig44544, mRNA sequence|Hypothetical protein LOC100191445|Putative uncharacterized protein |transaminase activity|pyridoxal phosphate binding|Transcribed locus|Putative uncharacterized protein
GRMZM2G081148	89.5617005762983	20.1081110604653	2.1551	8.6035e-17	1.8138e-16	-	hypothetical protein LOC100216802|integral to membrane|hypothetical protein LOC100216802 (LOC100216802), mRNA|hypothetical protein LOC100216802 |Hypothetical protein LOC100216802|Putative uncharacterized protein |Cytochrome b561
GRMZM2G081554	93.7818854202076	231.913547564033	-1.3062	1.9316e-07	2.1834e-07	-	anther ear1|magnesium ion binding|metabolic process|lyase activity|anther ear1 |Kaurene synthase A Fragment |Kaurene synthase A Fragment |Kaurene synthase A Fragment |Kaurene synthase A Fragment |Kaurene synthase A Fragment |Kaurene synthase A Fragment |Kaurene synthase A |Kaurene synthase A Fragment |Kaurene synthase A Fragment |Kaurene synthase A Fragment |Kaurene synthase A Fragment |Kaurene synthase A Fragment |Kaurene synthase A Fragment |Kaurene synthase A Fragment |product:kaurene synthase A|magnesium ion binding|metabolic process|lyase activity|anther ear1 (an1), mRNA|Anther ear1|magnesium ion binding|metabolic process|lyase activity|Hypothetical protein LOC100304382|magnesium ion binding|metabolic process|lyase activity|Kaurene synthase A Fragment |Kaurene synthase A Fragment |Kaurene synthase A Fragment |Kaurene synthase A Fragment |Kaurene synthase A Fragment |Kaurene synthase A Fragment |Kaurene synthase A Fragment |Kaurene synthase A Fragment |Kaurene synthase A Fragment |Kaurene synthase A Fragment |Kaurene synthase A Fragment |Kaurene synthase A Fragment |Kaurene synthase A Fragment
GRMZM2G081915	48.766580418508	8.0432444241861	2.6	2.7087e-11	4.1816e-11	-	protein kinase activity|protein serine/threonine kinase activity|ATP binding|protein amino acid phosphorylation|TSA: Zea mays contig64219, mRNA sequence|Putative uncharacterized protein |Serine/threonine-protein kinase SAPK10 |hypothetical protein LOC100191280|protein kinase activity|protein serine/threonine kinase activity|ATP binding|protein amino acid phosphorylation|hypothetical protein LOC100191280 (LOC100191280), mRNA|hypothetical protein LOC100191280 |Hypothetical protein LOC100191280|TSA: Zea mays contig64219, mRNA sequence|Putative uncharacterized protein
GRMZM2G081943	110.193715368744	223.870303139846	-1.0226	0.00029421	0.00023253	-	Putative uncharacterized protein |Putative uncharacterized protein |Putative uncharacterized protein |hypothetical protein LOC100193385|hypothetical protein LOC100193385 (LOC100193385), mRNA|hypothetical protein LOC100193385 |Putative uncharacterized protein |Putative uncharacterized protein |Putative uncharacterized protein |Putative uncharacterized protein |Putative uncharacterized protein |Putative uncharacterized protein |Putative uncharacterized protein
GRMZM2G082034	15.9429205214353	898.162294034115	-5.816	5.1494e-185	1.7988e-183	-	beta-amylase|polysaccharide catabolic process|Beta-amylase|TSA: Zea mays contig60486, mRNA sequence|Beta-amylase
GRMZM2G082167	0	21.4486517978296	-5.4228	8.6739e-06	8.2545e-06	-	adaptor complexes medium subunit family protein|protein binding|intracellular protein transport|vesicle-mediated transport|clathrin adaptor complex|adaptor complexes medium subunit family protein (LOC100281080), mRNA|adaptor complexes medium subunit family protein |Transcribed locus|Transcribed locus|Adaptor complexes medium subunit family protein |Putative uncharacterized protein |Transcribed locus
GRMZM2G082271	0	1112.64881201241	-11.12	2.8595e-144	6.531e-143	-	nucleotide binding|nucleic acid binding|alanine-tRNA ligase activity|ATP binding|cytoplasm|translation|alanyl-tRNA aminoacylation|ligase activity, forming aminoacyl-tRNA and related compounds|tRNA aminoacylation|TSA: Zea mays contig50036, mRNA sequence|TSA: Zea mays cultivar W22 CL291Contig1.betc, mRNA sequence|Transcribed locus|nucleotide binding|alanine-tRNA ligase activity|ATP binding|cytoplasm|translation|alanyl-tRNA aminoacylation|Transcribed locus
GRMZM2G082522	0	26.1405443786048	-5.7082	7.7788e-07	8.308e-07	-	protein kinase activity|protein serine/threonine kinase activity|ATP binding|protein amino acid phosphorylation
GRMZM2G082696	7.97146026071765	1.34054073736435	2.572	0.007331	0.0045776	-	hypothetical protein LOC100382641|hypothetical protein LOC100382641 (LOC100382641), mRNA|hypothetical protein LOC100382641 |Putative uncharacterized protein |Putative uncharacterized protein |hypothetical protein LOC100382641|hypothetical protein LOC100382641 |Putative uncharacterized protein |Putative uncharacterized protein |Hypothetical protein LOC100382641|Putative uncharacterized protein |Putative uncharacterized protein
GRMZM2G082709	8.90927911491972	1.34054073736435	2.7325	0.0036834	0.0024494	-	DNA binding|regulation of transcription
GRMZM2G082916	329.174417824929	160.19461811504	1.039	2.926e-28	9.5121e-28	-	ARF guanyl-nucleotide exchange factor activity|intracellular|regulation of ARF protein signal transduction|TSA: Zea mays contig47201, mRNA sequence|TSA: Zea mays contig48483, mRNA sequence|TSA: Zea mays contig42593, mRNA sequence|TSA: Zea mays contig24282, mRNA sequence|TSA: Zea mays contig15693, mRNA sequence|Clone 1444772 mRNA sequence
GRMZM2G083156	4.68909427101038	426.962224850545	-6.5087	3.5662e-89	4.5058e-88	-//-
GRMZM2G083437	300.570942771765	68.3675776055819	2.1363	4.3645e-52	2.7282e-51	-	magnesium ion binding|inorganic diphosphatase activity|cytoplasm|phosphate metabolic process|TSA: Zea mays contig24268, mRNA sequence|TSA: Zea mays contig30765, mRNA sequence|TSA: Zea mays contig25828, mRNA sequence
GRMZM2G083459	0	428.973035956592	-9.7447	5.0678e-69	4.5597e-68	-	calcium ion binding|Hypothetical protein LOC100382292|phosphatase subunit g4-1|calcium ion binding|phosphatase subunit g4-1 (LOC100282304), mRNA|phosphatase subunit g4-1 |Phosphatase subunit g4-1 |Phosphatase subunit g4-1 |Alternative discordia 1 |Discordia 1
GRMZM2G083725	482.976709914069	115.956773782016	2.0584	7.532e-80	8.1322e-79	-	hypothetical protein LOC100191531|lipid transport|lipid binding|hypothetical protein LOC100191531 (LOC100191531), mRNA|hypothetical protein LOC100191531 |Putative uncharacterized protein |Lipid transfer protein |Lipid transfer protein |Lipid transfer protein |lipid transport|lipid binding|Lipid transfer protein
GRMZM2G084005	0	110.594610832559	-7.7891	4.9204e-23	1.3322e-22	-	hypothetical protein LOC100277012|hypothetical protein LOC100277012 (LOC100277012), mRNA|hypothetical protein LOC100277012 |Hypothetical protein LOC100277012|Putative uncharacterized protein
GRMZM2G084063	151.926654380736	426.962224850545	-1.4907	1.1008e-16	2.307e-16	-	Putative uncharacterized protein |Clone 279279 mRNA sequence|Transcribed locus
GRMZM2G084389	185.688133132011	1363.32992989954	-2.8762	2.4921e-160	6.8301e-159	-	hypothetical protein LOC100274762|mitochondrial inner membrane|protein transporter activity|protein transport|hypothetical protein LOC100274762 (LOC100274762), mRNA|hypothetical protein LOC100274762 |Putative uncharacterized protein |Putative uncharacterized protein |Putative uncharacterized protein
GRMZM2G084407	17.3496488027384	4.69189258077523	1.8867	0.0005818	0.00044237	-	monooxygenase activity|iron ion binding|electron carrier activity|heme binding|oxidation reduction|TSA: Zea mays contig32801, mRNA sequence|TSA: Zea mays contig03185, mRNA sequence|Cytochrome P450 CYP709H1
GRMZM2G084463	0	50.2702776511631	-6.6516	6.9044e-12	1.1041e-11	-	Putative uncharacterized protein |guanylate kinase|nucleotide binding|guanylate kinase activity|ATP binding|nucleobase, nucleoside, nucleotide and nucleic acid metabolic process|purine nucleotide metabolic process|nucleoside-triphosphatase activity|nucleobase, nucleoside, nucleotide kinase activity|guanylate kinase (LOC100284281), mRNA|guanylate kinase |Guanylate kinase|Putative uncharacterized protein |Guanylate kinase |nucleotide binding|guanylate kinase activity|ATP binding|nucleobase, nucleoside, nucleotide and nucleic acid metabolic process|purine nucleotide metabolic process|nucleoside-triphosphatase activity|nucleobase, nucleoside, nucleotide kinase activity|Putative uncharacterized protein
GRMZM2G084729	0	41.5567628582949	-6.377	4.0573e-10	5.7049e-10	-	LOC100276502|Putative uncharacterized protein |Putative uncharacterized protein |Putative uncharacterized protein |Putative uncharacterized protein
GRMZM2G084783	37.9816635951841	0	6.2472	6.077e-12	9.7884e-12	-	LOC100286236|iron ion binding|iron-sulfur cluster assembly|iron-sulfur cluster binding|NFU3 |Putative uncharacterized protein
GRMZM2G084940	76.9011460445702	325.751399179537	-2.0827	1.8116e-24	5.2562e-24	-	catalytic activity|catalytic activity|TSA: Zea mays contig37777, mRNA sequence|TSA: Zea mays contig13464, mRNA sequence|Clone 225528 mRNA sequence|TSA: Zea mays contig13464, mRNA sequence|Clone 645115 mRNA sequence
GRMZM2G085116	33.2925693241737	14.7459481110079	1.1749	0.00018459	0.00015057	-	hormone activity|structural molecule activity|structural constituent of cell wall|extracellular region|cell adhesion|actin cytoskeleton
GRMZM2G085411	30.9480221886685	13.4054073736435	1.207	0.00025554	0.00020356	-	ligA|transporter activity|oligopeptide transport|membrane|LigA|LigA |transporter activity|oligopeptide transport|membrane|LigA
GRMZM2G085474	215.698336466477	107.243258989148	1.0081	1.584e-18	3.5857e-18	-	catalytic activity|metabolic process|transferase activity, transferring acyl groups other than amino-acyl groups|product:acetoacetyl CoA thiolase|Thiolase1|Transcribed locus, moderately similar to NP_001148667.1 acetyl-CoA acetyltransferase, cytosolic 1 [Zea mays]|Putative uncharacterized protein |Acetyl-CoA acetyltransferase, cytosolic 1 |Acetoacetyl CoA thiolase Fragment |catalytic activity|metabolic process|transferase activity, transferring acyl groups other than amino-acyl groups|Transcribed locus, moderately similar to NP_001148667.1 acetyl-CoA acetyltransferase, cytosolic 1 [Zea mays]|catalytic activity|metabolic process|transferase activity, transferring acyl groups other than amino-acyl groups|catalytic activity|metabolic process|transferase activity, transferring acyl groups other than amino-acyl groups|Transcribed locus, moderately similar to NP_001148667.1 acetyl-CoA acetyltransferase, cytosolic 1 [Zea mays]|Putative uncharacterized protein |Acetyl-CoA acetyltransferase, cytosolic 1 |Acetoacetyl CoA thiolase Fragment
GRMZM2G085845	0	1046.29204551288	-11.031	1.1098e-137	2.411e-136	-	monooxygenase activity|iron ion binding|electron carrier activity|heme binding|oxidation reduction|hypothetical protein LOC100279597 (LOC100279597), mRNA|hypothetical protein LOC100279597 |Hypothetical protein LOC100279597
GRMZM2G085892	0	19.4378406917831	-5.2808	2.4856e-05	2.2418e-05	-	zinc ion binding|MYND finger family protein (LOC100283386), mRNA|MYND finger family protein |MYND finger family protein
GRMZM2G085974	11.722735677526	0	4.5512	0.00013044	0.00010864	-	hypothetical protein LOC100382861|hypothetical protein LOC100382861 (LOC100382861), mRNA|hypothetical protein LOC100382861 |TSA: Zea mays contig33262, mRNA sequence|Clone 1695945 mRNA sequence|Putative uncharacterized protein
GRMZM2G085998	0	23.4594629038761	-5.5521	3.0631e-06	3.076e-06	-//-
GRMZM2G086258	239.61271724863	69.7081183429462	1.7813	1.8018e-35	7.1969e-35	-	transporter activity|sodium ion transport|citrate transmembrane transporter activity|citrate transport|membrane|integral to membrane|transmembrane transport|plastidic general dicarboxylate transporter|product:plastidic general dicarboxylate transporter|product:plastidic general dicarboxylate transporter|transporter activity|nucleoside transmembrane transporter activity|transport|sodium ion transport|citrate transmembrane transporter activity|citrate transport|membrane|integral to membrane|transmembrane transport|plastidic general dicarboxylate transporter (pDCT2), mRNA|plastidic general dicarboxylate transporter |Plastidic general dicarboxylate transporter|Putative uncharacterized protein |Plastidic general dicarboxylate transporter |Plastidic general dicarboxylate transporterPutative uncharacterized protein ;
GRMZM2G086285	82.5280591697827	4.02162221209305	4.359	6.1174e-24	1.7381e-23	-	Clone 1466609 mRNA sequence
GRMZM2G086365	1.87563770840415	30.8324369593801	-4.039	9.739e-07	1.0358e-06	-	GTP cyclohydrolase II activity|riboflavin biosynthetic process
GRMZM2G086496	0	121.989207100156	-7.9306	5.5211e-25	1.6204e-24	-	hypothetical protein LOC100279242|transporter activity|oligopeptide transport|membrane|hypothetical protein LOC100279242 (LOC100279242), mRNA|hypothetical protein LOC100279242 |Clone 1000050 mRNA sequence|Hypothetical protein LOC100279242|Putative uncharacterized protein |Putative uncharacterized protein
GRMZM2G086669	505.015452987818	154.1621847969	1.7119	4.7335e-70	4.3467e-69	-	structural constituent of ribosome|intracellular|ribosome|translation|ribosomal protein L35 containing protein|structural constituent of ribosome|intracellular|ribosome|translation|ribosomal protein L35 containing protein (LOC100283274), mRNA|ribosomal protein L35 containing protein |Putative uncharacterized proteinRibosomal protein L35 containing protein ;
GRMZM2G086702	0	30.8324369593801	-5.9464	7.3812e-08	8.6453e-08	-//-
GRMZM2G086873	9.37818854202076	32.1729776967444	-1.7785	0.0058383	0.0037333	-	TSA: Zea mays contig60991, mRNA sequence|TSA: Zea mays contig12132, mRNA sequence|Transcribed locus|TSA: Zea mays contig64199, mRNA sequence
GRMZM2G087063	58.1447689605287	21.4486517978296	1.4388	3.936e-08	4.7217e-08	-	Putative uncharacterized protein |Putative uncharacterized protein |Hypothetical protein LOC100194324|Putative uncharacterized protein |Putative uncharacterized protein |Putative uncharacterized protein |Putative uncharacterized protein |hypothetical protein LOC100194324|hypothetical protein LOC100194324 (LOC100194324), mRNA|hypothetical protein LOC100194324 |Putative uncharacterized protein |Putative uncharacterized protein
GRMZM2G087069	17.3496488027384	0	4.694	3.0075e-06	3.039e-06	-	hypothetical protein LOC100274853|hypothetical protein LOC100274853 (LOC100274853), mRNA|hypothetical protein LOC100274853 |Hypothetical protein LOC100274853|Putative uncharacterized protein
GRMZM2G087395	0	48.9297369137988	-6.6126	1.2818e-11	2.0244e-11	-	hypothetical protein LOC100272285|RNA binding|hypothetical protein LOC100272285 (LOC100272285), mRNA|hypothetical protein LOC100272285 |Hypothetical protein LOC100272285|Putative uncharacterized protein
GRMZM2G087531	0	89.8162294034115	-7.4889	2.2757e-19	5.2996e-19	-	Hypothetical protein LOC100303783|Hypothetical protein LOC100275902|Transcribed locus, strongly similar to XP_002443112.1 hypothetical protein SORBIDRAFT_08g008680 [Sorghum bicolor]
GRMZM2G087600	1376.71807796865	518.118994991321	1.4099	2.5791e-154	6.7569e-153	-	hypothetical protein LOC100276087|hypothetical protein LOC100276087 (LOC100276087), mRNA|hypothetical protein LOC100276087 |Hypothetical protein LOC100276087|Putative uncharacterized protein
GRMZM2G087608	0	13.4054073736435	-4.7447	0.00063329	0.00047704	-	hypothetical protein LOC100381834|hypothetical protein LOC100381834 (LOC100381834), mRNA|hypothetical protein LOC100381834 |Hypothetical protein LOC100381834|Putative uncharacterized protein
GRMZM2G087612	47.3598521372048	237.27571051349	-2.3248	9.3821e-22	2.4047e-21	-	hypothetical protein LOC100382466|lipid metabolic process|metabolic process|hypothetical protein LOC100382466 (LOC100382466), mRNA|hypothetical protein LOC100382466 |Hypothetical protein LOC100382466|Putative uncharacterized protein
GRMZM2G087692	0	56.3027109693027	-6.8151	4.4084e-13	7.6845e-13	-	Hypothetical protein LOC100276173|hypothetical protein LOC100276173 (LOC100276173), mRNA|hypothetical protein LOC100276173|metabolic process|methyltransferase activity|hypothetical protein LOC100276173 |Putative uncharacterized protein |Putative uncharacterized protein |Putative uncharacterized protein
GRMZM2G087746	22.9765619279509	6.70270368682175	1.7773	0.00012077	0.00010101	-	hypothetical protein LOC100272530|hypothetical protein LOC100272530 (LOC100272530), mRNA|hypothetical protein LOC100272530 |Hypothetical protein LOC100272530|Putative uncharacterized protein
GRMZM2G087809	0	10.7243258989148	-4.4228	0.0027892	0.001885	-	structural constituent of cell wall|nutrient reservoir activity
GRMZM2G087824	0	874.032560761556	-10.772	5.2357e-120	9.3273e-119	-//-
GRMZM2G088140	0	222.529762402482	-8.7979	7.3065e-41	3.4435e-40	-	DNA binding|nucleus|transcription, DNA-dependent|regulation of transcription|Clone cen3n.pk0111.f6, mRNA sequence|hypothetical protein LOC100193697|DNA binding|transcription factor activity|nucleus|transcription, DNA-dependent|regulation of transcription, DNA-dependent|sequence-specific DNA binding|regulation of transcription|protein dimerization activity|hypothetical protein LOC100193697 (LOC100193697), mRNA|hypothetical protein LOC100193697 |Clone cen3n.pk0111.f6, mRNA sequence|Putative uncharacterized protein |Transcription factor HBP-1a |hypothetical protein LOC100193697|DNA binding|transcription factor activity|nucleus|transcription, DNA-dependent|regulation of transcription, DNA-dependent|sequence-specific DNA binding|regulation of transcription|protein dimerization activity|hypothetical protein LOC100193697 |Hypothetical protein LOC100193697|Clone cen3n.pk0111.f6, mRNA sequence|Putative uncharacterized protein |Transcription factor HBP-1a
GRMZM2G088313	15.9429205214353	4.69189258077523	1.7647	0.001417	0.001009	-	ossification|cell adhesion|Clone 362113 hypothetical protein|Putative uncharacterized protein |hypothetical protein LOC100383155|cell adhesion|hypothetical protein LOC100383155 (LOC100383155), mRNA|hypothetical protein LOC100383155 |Putative uncharacterized protein |Transcribed locus, weakly similar to XP_002441808.1 hypothetical protein SORBIDRAFT_08g002600 [Sorghum bicolor]
GRMZM2G088375	7.97146026071765	0	3.9948	0.0020254	0.0014007	-	Clone 293739 mRNA sequence|Hypothetical protein LOC100384209|Clone 293739 mRNA sequence|Clone 293739 mRNA sequence
GRMZM2G088487	0	166.897321801862	-8.3828	2.4633e-32	9.0296e-32	-	protein binding|actin-like protein arp6|protein binding|actin-like protein arp6 (LOC100284728), mRNA|actin-like protein arp6 |Actin-like protein arp6|Actin-like protein arp6 |protein binding|Putative uncharacterized protein |protein binding|Putative uncharacterized protein
GRMZM2G088539	0	230.573006826668	-8.8491	4.7157e-42	2.2891e-41	-	hypothetical protein LOC100193180|intracellular|zinc ion binding|hypothetical protein LOC100193180 (LOC100193180), mRNA|hypothetical protein LOC100193180 |Hypothetical protein LOC100193180|Putative uncharacterized protein |intracellular|zinc ion binding|intracellular|zinc ion binding|TSA: Zea mays contig37058, mRNA sequence
GRMZM2G088613	19.2252865111426	0	5.2649	7.4704e-07	8.0027e-07	-//-
GRMZM2G088843	31.8858410428706	6.70270368682175	2.2501	4.1098e-07	4.5e-07	-	LOC100283999|Putative uncharacterized protein
GRMZM2G089056	17.3496488027384	3.35135184341088	2.3721	0.00013174	0.00010951	-	Transcribed locus, moderately similar to XP_002465925.1 hypothetical protein SORBIDRAFT_01g048340 [Sorghum bicolor]
GRMZM2G089092	67.9918669296505	29.4918962220157	1.205	6.118e-08	7.2372e-08	-	ATP binding|nucleobase, nucleoside, nucleotide and nucleic acid metabolic process|nucleobase, nucleoside, nucleotide kinase activity|ATP binding|transferase activity|nucleotide binding|ATP binding|transferase activity|nucleoside-triphosphatase activity|TSA: Zea mays contig06350, mRNA sequence
GRMZM2G089147	94.7197042744097	205.102732816746	-1.1146	7.9527e-05	6.7885e-05	-	Putative uncharacterized protein |hypothetical protein LOC100191176|hypothetical protein LOC100191176 (LOC100191176), mRNA|hypothetical protein LOC100191176 |Hypothetical protein LOC100191176|Putative uncharacterized protein |ATP binding protein
GRMZM2G089163	0	51.6108183885275	-6.6896	3.7292e-12	6.0671e-12	-	hypothetical protein LOC100280218|double-stranded RNA binding|intracellular|hypothetical protein LOC100280218 (LOC100280218), mRNA|hypothetical protein LOC100280218 |Hypothetical protein LOC100280218|Putative uncharacterized protein |hypothetical protein LOC100280218|double-stranded RNA binding|intracellular|hypothetical protein LOC100280218 |Putative uncharacterized protein |double-stranded RNA binding|intracellular
GRMZM2G089248	47.8287615643059	22.789192535194	1.0695	1.9902e-05	1.8304e-05	-	hypothetical protein LOC100384410|membrane|hypothetical protein LOC100384410 (LOC100384410), mRNA|hypothetical protein LOC100384410 |Hypothetical protein LOC100384410|Putative uncharacterized protein
GRMZM2G089291	39.8573013035882	18.0972999544187	1.1391	5.6905e-05	4.9331e-05	-	hypothetical protein LOC100274717|iron ion binding|sodium ion transport|regulation of pH|electron carrier activity|sodium:hydrogen antiporter activity|membrane|integral to membrane|oxidoreductase activity|FAD binding|oxidation reduction|hypothetical protein LOC100274717 (LOC100274717), mRNA|hypothetical protein LOC100274717 |Hypothetical protein LOC100274717|Putative uncharacterized protein |iron ion binding|sodium ion transport|regulation of pH|electron carrier activity|sodium:hydrogen antiporter activity|membrane|integral to membrane|oxidoreductase activity|FAD binding|oxidation reduction
GRMZM2G089296	0	63.6756850248066	-6.9927	1.6343e-14	3.0973e-14	-	TSA: Zea mays contig40110, mRNA sequence
GRMZM2G089484	0	77.0810923984501	-7.2683	4.8349e-17	1.0278e-16	-	LOC542143|product:mitogen activated protein kinase 6|protein kinase activity|protein serine/threonine kinase activity|MAP kinase activity|ATP binding|protein amino acid phosphorylation|product:mitogen activated protein kinase 6|Mitogen activated protein kinase 6Putative uncharacterized protein ;
GRMZM2G089528	7.50255083361661	168.908132907908	-4.4927	8.3222e-33	3.1016e-32	-	monooxygenase activity|iron ion binding|electron carrier activity|heme binding|oxidation reduction|LOC100192549|Putative uncharacterized protein |Flavonoid 3-monooxygenasePutative uncharacterized protein ;|Putative uncharacterized protein
GRMZM2G089565	45.0153050016997	21.4486517978296	1.0695	3.4941e-05	3.1061e-05	-	ubiquitin thiolesterase activity|intracellular|ubiquitin-dependent protein catabolic process|Full-length cDNA clone ZM_BFb0304L02|Putative uncharacterized protein |ubiquitin thiolesterase activity|intracellular|ubiquitin-dependent protein catabolic process|ubiquitin thiolesterase activity|intracellular|ubiquitin-dependent protein catabolic process|hypothetical protein LOC100383073 (LOC100383073), mRNA|hypothetical protein LOC100383073 |Hypothetical protein LOC100383073
GRMZM2G089631	1.40672828130311	158.854077377675	-6.8192	4.8121e-34	1.8596e-33	-	Clone 239857 mRNA sequence|Transcribed locus, strongly similar to NP_001152189.1 LOC100285827 [Zea mays]
GRMZM2G090043	182.874676569405	83.1135257165897	1.1377	6.861e-18	1.5165e-17	-	TSA: Zea mays contig43557, mRNA sequence|TSA: Zea mays contig58253, mRNA sequence|Putative uncharacterized protein
GRMZM2G090152	18.7563770840415	2.6810814747287	2.8065	2.0707e-05	1.9002e-05	-	hypothetical protein LOC100383262|hypothetical protein LOC100383262 (LOC100383262), mRNA|hypothetical protein LOC100383262 |Hypothetical protein LOC100383262|Putative uncharacterized protein
GRMZM2G090177	58.6136783876298	27.4810851159692	1.0928	1.7863e-06	1.8491e-06	-	hypothetical protein LOC100273265|membrane|protein homooligomerization|hypothetical protein LOC100273265 (LOC100273265), mRNA|hypothetical protein LOC100273265 |Hypothetical protein LOC100273265|Putative uncharacterized protein
GRMZM2G090264	1.87563770840415	22.1189221665118	-3.5598	9.3369e-05	7.9151e-05	-	two-component response regulator activity|two-component signal transduction system (phosphorelay)|regulation of transcription, DNA-dependent|Transcribed locus, strongly similar to XP_002462591.1 hypothetical protein SORBIDRAFT_02g028660 [Sorghum bicolor]
GRMZM2G090422	2503.03852186534	1128.0650304921	1.1498	7.4824e-226	3.1738e-224	-	hypothetical protein LOC100191912|structural constituent of ribosome|intracellular|ribosome|translation|large ribosomal subunit|hypothetical protein LOC100191912 (LOC100191912), mRNA|hypothetical protein LOC100191912 |Putative uncharacterized protein |60S ribosomal protein L13a |60S ribosomal protein L13a
GRMZM2G090500	68.9296857838526	176.951377332094	-1.3602	1.7152e-06	1.7796e-06	-	hypothetical protein LOC100276359|hypothetical protein LOC100276359 (LOC100276359), mRNA|hypothetical protein LOC100276359 |Clone 1166517 mRNA sequence|Transcribed locus, strongly similar to XP_002467431.1 hypothetical protein SORBIDRAFT_01g028010 [Sorghum bicolor]|Putative uncharacterized protein
GRMZM2G090626	0	9.38378516155045	-4.2302	0.0059209	0.003743	-//-
GRMZM2G091168	0	12.7351370049613	-4.6707	0.00091493	0.00067269	-	Putative uncharacterized protein |hypothetical protein LOC100193871|hypothetical protein LOC100193871 (LOC100193871), mRNA|hypothetical protein LOC100193871 |Hypothetical protein LOC100193871|Putative uncharacterized protein
GRMZM2G091316	0	17.4270295857366	-5.1233	7.2133e-05	6.181e-05	-	Oral cancer overexpressed protein 1
GRMZM2G091320	0	16.7567592170544	-5.1593	9.7161e-05	8.2307e-05	-	hypothetical protein LOC100381828 (LOC100381828), mRNA|Hypothetical protein LOC100381828|TSA: Zea mays contig06367, mRNA sequence
GRMZM2G091511	70.3364140651557	13.4054073736435	2.3915	1.118e-14	2.1463e-14	-	SNAP25 homologous protein SNAP29 |Putative uncharacterized protein |hypothetical protein LOC100193037|hypothetical protein LOC100193037 (LOC100193037), mRNA|hypothetical protein LOC100193037 |Hypothetical protein LOC100193037|Putative uncharacterized protein
GRMZM2G091648	0	29.4918962220157	-5.8822	1.4389e-07	1.639e-07	-	hydrogen ion transmembrane transporter activity|ATP synthesis coupled proton transport|proton-transporting V-type ATPase, V0 domain|hypothetical protein LOC100277852|hypothetical protein LOC100304075|hypothetical protein LOC100277852 (LOC100277852), mRNA|hypothetical protein LOC100304075 (LOC100304075), mRNA|hypothetical protein LOC100277852 |hypothetical protein LOC100304075 |Hypothetical protein LOC100304075|Putative uncharacterized protein |Putative uncharacterized protein
GRMZM2G091819	0	5146.33589074174	-13.329	0	0	-	flavin monooxygenase|product:flavin monooxygenase|flavin-containing monooxygenase activity|oxidoreductase activity|FAD binding|NADP or NADPH binding|oxidation reduction|flavin monooxygenase (yuc), mRNA|flavin monooxygenase |Flavin monooxygenase|Flavin monooxygenase |Disulfide oxidoreductase/ monooxygenase/ oxidoreductase
GRMZM2G091891	0	58.3135220753492	-6.8658	1.7822e-13	3.1686e-13	-	Putative uncharacterized protein |Full-length cDNA clone ZM_BFc0117F21
GRMZM2G091921	132.701367869594	63.0054146561245	1.0746	1.05e-12	1.7899e-12	-	ribosomal protein L32 containing protein|structural constituent of ribosome|translation|large ribosomal subunit|ribosomal protein L32 containing protein (LOC100282289), mRNA|ribosomal protein L32 containing protein |Putative uncharacterized proteinRibosomal protein L32 containing protein ;|structural constituent of ribosome|translation|large ribosomal subunit
GRMZM2G092091	8.44036968781868	0	4.0773	0.0014269	0.0010148	-	LOC100193160|nucleus|transcription regulator activity|regulation of transcription|Putative uncharacterized protein |nucleus|transcription regulator activity|regulation of transcription
GRMZM2G092325	0	292.90815111411	-9.1943	5.6207e-51	3.3828e-50	-	hypothetical protein LOC100274670|hypothetical protein LOC100274670 |Putative uncharacterized protein |hypothetical protein LOC100274670|hypothetical protein LOC100274670 (LOC100274670), mRNA|hypothetical protein LOC100274670 |Putative uncharacterized protein |Hypothetical protein LOC100274670
GRMZM2G092363	0	16.7567592170544	-5.0667	0.00010319	8.6879e-05	-	CONSTANS-like protein CO8|intracellular|zinc ion binding|CONSTANS-like protein CO8 (LOC100281883), mRNA|hypothetical protein LOC100382541 (LOC100382541), mRNA|CONSTANS-like protein CO8 |hypothetical protein LOC100382541 |CONSTANS-like protein CO8|Hypothetical protein LOC100382541|CONSTANS-like protein CO8Putative uncharacterized protein ;
GRMZM2G092429	0	179.632458806823	-8.4889	2.4517e-34	9.5781e-34	-	Small nuclear ribonucleoprotein LSM1 |Small nuclear ribonucleoprotein LSM1 |hypothetical protein LOC100280029|hypothetical protein LOC100280029 (LOC100280029), mRNA|hypothetical protein LOC100280029 |Hypothetical protein LOC100280029|Putative uncharacterized protein
GRMZM2G092433	125.198817035977	60.9946035500779	1.0375	1.099e-11	1.7418e-11	-	structural constituent of ribosome|intracellular|ribosome|translation|transport|amino acid transport|amino acid transmembrane transporter activity|membrane|transmembrane transport
GRMZM2G092442	46.4220332830028	6.03243331813958	2.944	9.2969e-12	1.4788e-11	-	hypothetical protein LOC100276515|hypothetical protein LOC100276515 (LOC100276515), mRNA|hypothetical protein LOC100276515 |Hypothetical protein LOC100276515|Putative uncharacterized protein
GRMZM2G092747	0	12.0648666362792	-4.5927	0.0013242	0.00094511	-//-
GRMZM2G092758	40.3262107306893	0	6.3336	1.5286e-12	2.5691e-12	-//-
GRMZM2G092768	0	38.8756813835662	-6.2808	1.4588e-09	1.9674e-09	-	Transcribed locus
GRMZM2G092925	248.52199636355	552.302783794112	-1.1521	1.1255e-11	1.7822e-11	-	protein HVA22|protein HVA22 (LOC100280593), mRNA|protein HVA22 |Protein HVA22 |Protein HVA22
GRMZM2G092938	0	187.005432862327	-8.5469	1.7572e-35	7.0505e-35	-	Transcribed locus
GRMZM2G093286	86.279334586591	33.5135184341088	1.3643	7.5227e-11	1.1281e-10	-	hypothetical protein LOC100279840|monooxygenase activity|iron ion binding|electron carrier activity|heme binding|oxidation reduction|hypothetical protein LOC100279840 (LOC100279840), mRNA|hypothetical protein LOC100279840 |Hypothetical protein LOC100279840|Cytochrome P450 CYP78A55 |Putative uncharacterized protein
GRMZM2G093744	0	408.194654527445	-9.6731	2.2721e-66	1.9184e-65	-	hypothetical protein LOC100280093|nucleus|transcription regulator activity|regulation of transcription|hypothetical protein LOC100280093 (LOC100280093), mRNA|hypothetical protein LOC100280093 |Putative uncharacterized protein |BHLH transcription factor |Putative uncharacterized protein |Putative uncharacterized protein |nucleus|transcription regulator activity|regulation of transcription|Putative uncharacterized protein |nucleus|transcription regulator activity|regulation of transcription|Hypothetical protein LOC100280093|Putative uncharacterized protein
GRMZM2G093828	350.275342044475	150.810832953489	1.2157	4.8873e-35	1.9348e-34	-	erg28 like protein|integral to membrane|erg28 like protein (LOC100285810), mRNA|erg28 like protein |Erg28 like protein|Erg28 like proteinPutative uncharacterized protein ;
GRMZM2G093858	0	51.6108183885275	-6.6896	3.7292e-12	6.0671e-12	-	protein kinase activity|protein serine/threonine kinase activity|ATP binding|protein amino acid phosphorylation|TSA: Zea mays contig23048, mRNA sequence|protein kinase activity|protein serine/threonine kinase activity|ATP binding|protein amino acid phosphorylation|Transcribed locus, moderately similar to XP_002445018.1 hypothetical protein SORBIDRAFT_07g002940 [Sorghum bicolor]
GRMZM2G094352	0	71.0486590803106	-7.1507	6.4798e-16	1.3103e-15	-	hypothetical protein LOC100192658|transcription factor activity|regulation of transcription, DNA-dependent|sequence-specific DNA binding|protein dimerization activity|hypothetical protein LOC100192658 |Putative uncharacterized protein |Putative uncharacterized proteinTranscription factor TGA4 ;|hypothetical protein LOC100192658|transcription factor activity|regulation of transcription, DNA-dependent|sequence-specific DNA binding|protein dimerization activity|hypothetical protein LOC100192658 (LOC100192658), mRNA|hypothetical protein LOC100192658 |Hypothetical protein LOC100192658|Putative uncharacterized protein |Putative uncharacterized proteinTranscription factor TGA4 ;
GRMZM2G094444	106.442439951936	29.4918962220157	1.8517	3.0814e-17	6.6297e-17	-	LOC100282042|transporter activity|binding|mitochondrial inner membrane|transport|membrane|transmembrane transport|Mitochondrial carrier YMR166C |Putative uncharacterized protein |transporter activity|binding|mitochondrial inner membrane|transport|membrane|transmembrane transport|Putative uncharacterized protein
GRMZM2G094452	0	49.600007282481	-6.6323	9.4043e-12	1.4945e-11	-	LOC100127508|product:diacylglycerol kinase 2|diacylglycerol kinase activity|activation of protein kinase C activity by G-protein coupled receptor protein signaling pathway|Diacylglycerol kinase 2 |diacylglycerol kinase activity|activation of protein kinase C activity by G-protein coupled receptor protein signaling pathway
GRMZM2G094639	51.5800369811142	331.113562128994	-2.6824	1.0338e-36	4.3029e-36	-	membrane|protein homooligomerization|Clone 241347 mRNA sequence
GRMZM2G095043	140.20391870321	69.037847974264	1.0221	9.8633e-13	1.6847e-12	-	Transcribed locus, moderately similar to XP_002468010.1 hypothetical protein SORBIDRAFT_01g037980 [Sorghum bicolor]|TSA: Zea mays contig01078, mRNA sequence
GRMZM2G095126	7.50255083361661	41.5567628582949	-2.4696	2.5418e-05	2.2858e-05	-	alpha-galactosidase|hydrolase activity, hydrolyzing O-glycosyl compounds|protein binding|carbohydrate metabolic process|dicarboxylic acid transport|membrane|sodium:dicarboxylate symporter activity|Alpha-galactosidase|Putative uncharacterized protein |Alpha-galactosidase |hydrolase activity, hydrolyzing O-glycosyl compounds|protein binding|carbohydrate metabolic process|hydrolase activity, hydrolyzing O-glycosyl compounds|protein binding|carbohydrate metabolic process
GRMZM2G095314	0	33.5135184341088	-6.0667	1.966e-08	2.4188e-08	-//-
GRMZM2G095322	0	11.394596267597	-4.5103	0.00192	0.0013366	-//-
GRMZM2G095323	0	143.437858897985	-8.1643	1.4795e-28	4.863e-28	-	intracellular|zinc ion binding|zinc ion binding|hypothetical protein LOC100275449|zinc ion binding|hypothetical protein LOC100275449 (LOC100275449), mRNA|hypothetical protein LOC100275449 |Hypothetical protein LOC100275449|Zinc finger protein |Putative uncharacterized protein
GRMZM2G095579	12.191645104627	177.621647700776	-3.8648	9.5313e-31	3.3623e-30	-	dihydroneopterin aldolase|dihydroneopterin aldolase activity|folic acid and derivative metabolic process|dihydroneopterin aldolase |Dihydroneopterin aldolasePutative uncharacterized protein ;|Dihydroneopterin aldolase |dihydroneopterin aldolase|dihydroneopterin aldolase activity|folic acid and derivative metabolic process|dihydroneopterin aldolase (LOC100280848), mRNA|dihydroneopterin aldolase |Dihydroneopterin aldolase|Dihydroneopterin aldolasePutative uncharacterized protein ;|Dihydroneopterin aldolase
GRMZM2G095798	183.812495423607	6.03243331813958	4.9294	1.3341e-52	8.4578e-52	-	homoiothermy|ice binding|response to freezing|Transcribed locus
GRMZM2G095810	0	50.9405480198453	-6.6707	5.0725e-12	8.1853e-12	-	protein binding|intracellular protein transport|ER to Golgi vesicle-mediated transport|zinc ion binding|COPII vesicle coat|Clone 1621715 mRNA sequence
GRMZM2G095826	0	15.41621847969	-4.9464	0.00021218	0.00017096	-	ferredoxin-3|electron carrier activity|electron transport chain|iron-sulfur cluster binding|2 iron, 2 sulfur cluster binding|Ferredoxin-3|Ferredoxin-3Putative uncharacterized protein ;
GRMZM2G095968	4.22018484390934	30.8324369593801	-2.8691	5.1296e-05	4.4664e-05	-	expansin-like 3|extracellular region|expansin-like 3 (LOC100285844), mRNA|expansin-like 3 |TSA: Zea mays contig54780, mRNA sequence|TSA: Zea mays contig44424, mRNA sequence|Expansin-like 3 |Putative uncharacterized protein |extracellular region|TSA: Zea mays contig54780, mRNA sequence|TSA: Zea mays contig54780, mRNA sequence|Expansin-like 3|extracellular region
GRMZM2G096261	66.5851386483474	143.437858897985	-1.1072	0.0010845	0.00078763	-	Hypothetical protein LOC100192898|Putative uncharacterized protein |Putative uncharacterized protein |Putative uncharacterized protein
GRMZM2G096365	0	309.664910331165	-9.2746	2.6996e-53	1.7425e-52	-	hypothetical protein LOC100384199|ion channel activity|voltage-gated chloride channel activity|chloride transport|membrane|transmembrane transport|hypothetical protein LOC100384199 (LOC100384199), mRNA|hypothetical protein LOC100384199 |Transcribed locus, strongly similar to XP_002447895.1 hypothetical protein SORBIDRAFT_06g017570 [Sorghum bicolor]|Hypothetical protein LOC100384199|Putative uncharacterized protein |hypothetical protein LOC100384199|ion channel activity|voltage-gated chloride channel activity|chloride transport|membrane|transmembrane transport|hypothetical protein LOC100384199 (LOC100384199), mRNA|hypothetical protein LOC100384199 |Transcribed locus, strongly similar to XP_002447895.1 hypothetical protein SORBIDRAFT_06g017570 [Sorghum bicolor]|Hypothetical protein LOC100384199|Putative uncharacterized protein |hypothetical protein LOC100384199|ion channel activity|voltage-gated chloride channel activity|chloride transport|membrane|transmembrane transport|hypothetical protein LOC100384199 (LOC100384199), mRNA|hypothetical protein LOC100384199 |Transcribed locus, strongly similar to XP_002447895.1 hypothetical protein SORBIDRAFT_06g017570 [Sorghum bicolor]|Hypothetical protein LOC100384199|Putative uncharacterized protein
GRMZM2G096695	0	746.681190711943	-10.544	2.5219e-106	4.0114e-105	-	LOC100191739|enzyme of the cupin superfamily|enzyme of the cupin superfamily |Enzyme of the cupin superfamilyPutative uncharacterized protein ;|Enzyme of the cupin superfamily
GRMZM2G096719	18.2874676569405	4.02162221209305	2.185	0.00015406	0.00012736	-//-
GRMZM2G097106	0	74.4000109237214	-7.2172	1.525e-16	3.17e-16	-	EMB1688|GTPase activity|GTP binding|Putative uncharacterized protein
GRMZM2G097283	17.3496488027384	88.4756886660471	-2.3504	3.5298e-09	4.617e-09	-	LOC100285808|prenyltransferase activity|integral to membrane|1,4-dihydroxy-2-naphthoate octaprenyltransferase |Putative uncharacterized protein |Putative uncharacterized protein
GRMZM2G097289	0	110.594610832559	-7.7891	4.9204e-23	1.3322e-22	-	nucleic acid binding|DNA binding|helicase activity|endonuclease activity|ATP binding|intracellular|DNA repair|chromatin complex subunit A|nucleic acid binding|DNA binding|helicase activity|endonuclease activity|ATP binding|intracellular|DNA repair|chromatin complex subunit A (chr122), mRNA|chromatin complex subunit A |Chromatin complex subunit A|Putative uncharacterized protein |nucleic acid binding|DNA binding|helicase activity|endonuclease activity|ATP binding|intracellular|DNA repair
GRMZM2G097499	0	168.237862539226	-8.3944	1.5109e-32	5.5727e-32	-	hypothetical protein LOC100383233|hypothetical protein LOC100383233 (LOC100383233), mRNA|hypothetical protein LOC100383233 |Hypothetical protein LOC100383233|Putative uncharacterized protein
GRMZM2G097605	0	151.481103322172	-8.243	7.2536e-30	2.514e-29	-	DNA repair helicase UVH6|nucleic acid binding|DNA binding|ATP-dependent DNA helicase activity|ATP binding|nucleus|nucleobase, nucleoside, nucleotide and nucleic acid metabolic process|nucleotide-excision repair|ATP-dependent helicase activity|hydrolase activity, acting on acid anhydrides, in phosphorus-containing anhydrides|DNA repair helicase UVH6 (LOC100285960), mRNA|DNA repair helicase UVH6 |DNA repair helicase UVH6|DNA repair helicase UVH6 |nucleic acid binding|DNA binding|ATP-dependent DNA helicase activity|ATP binding|nucleus|nucleobase, nucleoside, nucleotide and nucleic acid metabolic process|nucleotide-excision repair|ATP-dependent helicase activity|hydrolase activity, acting on acid anhydrides, in phosphorus-containing anhydrides
GRMZM2G097640	47.8287615643059	102.551366408373	-1.1004	0.0061765	0.0038963	-	TSA: Zea mays contig21594, mRNA sequence|DNA binding|DNA topoisomerase (ATP-hydrolyzing) activity|ATP binding|chromosome|DNA topological change|TSA: Zea mays contig21594, mRNA sequence
GRMZM2G097641	0	565.708191167756	-10.144	9.7168e-86	1.1618e-84	-	sucrose-phosphatase|magnesium ion binding|catalytic activity|sucrose biosynthetic process|metabolic process|phosphatase activity|Sucrose phosphate synthase |Putative uncharacterized protein |Putative uncharacterized protein |Putative uncharacterized protein |Sucrose-phosphatase 2 (ZmSPP2)(EC 3.1.3.24)|magnesium ion binding|catalytic activity|sucrose biosynthetic process|metabolic process|phosphatase activity|Putative uncharacterized protein |Putative uncharacterized protein
GRMZM2G097662	0	17.4270295857366	-5.1233	7.2133e-05	6.181e-05	-	LOC100280214 (cl36905_1b), mRNA|hypothetical protein LOC100280214 |TSA: Zea mays contig27510, mRNA sequence|TSA: Zea mays contig39980, mRNA sequence|LOC100280214|Nitrate-induced NOI protein |TSA: Zea mays contig27510, mRNA sequence
GRMZM2G097739	0	386.075732360933	-9.5927	1.6465e-63	1.3393e-62	-	cysteine-type endopeptidase/ ubiquitin thiolesterase|cysteine-type endopeptidase/ ubiquitin thiolesterase (LOC100282999), mRNA|cysteine-type endopeptidase/ ubiquitin thiolesterase |TSA: Zea mays contig39970, mRNA sequence|Cysteine-type endopeptidase/ ubiquitin thiolesterase|Cysteine-type endopeptidase/ ubiquitin thiolesterase
GRMZM2G097820	0	39.5459517522483	-6.3055	1.0581e-09	1.4433e-09	-	riboflavin synthase alpha chain|riboflavin synthase activity|riboflavin biosynthetic process|riboflavin synthase alpha chain (LOC100284485), mRNA|riboflavin synthase alpha chain |Riboflavin synthase alpha chain|Riboflavin synthase alpha chain |Putative uncharacterized protein |riboflavin synthase alpha chain|riboflavin synthase activity|riboflavin biosynthetic process|riboflavin synthase alpha chain |Riboflavin synthase alpha chain |Putative uncharacterized protein |riboflavin synthase activity|riboflavin biosynthetic process
GRMZM2G098084	85.3415157323889	25.4702740099227	1.7444	2.1176e-13	3.7575e-13	-	homoiothermy|ice binding|response to freezing|Putative uncharacterized protein |ice binding|response to freezing|Putative uncharacterized protein |Putative uncharacterized protein |hypothetical protein LOC100276663|ice binding|response to freezing|hypothetical protein LOC100276663 (LOC100276663), mRNA|hypothetical protein LOC100276663 |Putative uncharacterized protein |Putative uncharacterized protein |ice binding|response to freezing|ice binding|response to freezing|Putative uncharacterized protein |Putative uncharacterized protein |Clone 386751 mRNA sequence
GRMZM2G098208	111.131534222946	225.881114245893	-1.0233	0.00027229	0.00021616	-	protein kinase CK2 regulatory subunit CK2B2|product:protein kinase CK2 regulatory subunit CK2B2|protein kinase CK2 complex|protein kinase regulator activity|protein kinase CK2 regulatory subunit CK2B2 (LOC542628), mRNA|protein kinase CK2 regulatory subunit CK2B2 |Casein kinase II subunit beta-4Putative uncharacterized protein ;|Protein kinase CK2 regulatory subunit CK2B2 |protein kinase CK2 complex|protein kinase regulator activity|Putative uncharacterized protein |protein kinase CK2 complex|protein kinase regulator activity|protein kinase CK2 complex|protein kinase regulator activity|Protein kinase CK2 regulatory subunit CK2B2|Putative uncharacterized protein |protein kinase CK2 complex|protein kinase regulator activity
GRMZM2G098500	45.9531238559017	0	6.5221	5.9134e-14	1.0827e-13	-//-
GRMZM2G098603	14.0672828130311	95.1783923528689	-2.7583	4.4284e-12	7.172e-12	-	hypothetical protein LOC100193832|hypothetical protein LOC100193832 (LOC100193832), mRNA|hypothetical protein LOC100193832 |Hypothetical protein LOC100193832|Putative uncharacterized protein
GRMZM2G098714	45.0153050016997	16.7567592170544	1.4257	1.5021e-06	1.5686e-06	-	replication protein A 70 kDa DNA-binding subunit|nucleic acid binding|DNA binding|nucleus|DNA replication|replication protein A 70 kDa DNA-binding subunit (LOC100280726), mRNA|replication protein A1 |Replication protein A 70 kDa DNA-binding subunit |Replication protein A 70 kDa DNA-binding subunit |Putative uncharacterized protein
GRMZM2G099002	0	93.8378516155045	-7.5521	4.3223e-20	1.0392e-19	-	protein kinase activity|protein serine/threonine kinase activity|phosphorylase kinase activity|calmodulin binding|ATP binding|phosphorylase kinase complex|glycogen biosynthetic process|protein amino acid phosphorylation|signal transduction|TSA: Zea mays contig26300, mRNA sequence|Hypothetical protein LOC100273737|Putative uncharacterized protein |CBL-interacting serine/threonine-protein kinase 1 |protein kinase activity|protein serine/threonine kinase activity|ATP binding|protein amino acid phosphorylation|TSA: Zea mays contig26300, mRNA sequence|hypothetical protein LOC100274837|protein kinase activity|protein serine/threonine kinase activity|phosphorylase kinase activity|calmodulin binding|ATP binding|phosphorylase kinase complex|glycogen biosynthetic process|protein amino acid phosphorylation|signal transduction|hypothetical protein LOC100274837 (LOC100274837), mRNA|hypothetical protein LOC100274837 |TSA: Zea mays contig26300, mRNA sequence|Putative uncharacterized protein
GRMZM2G099074	37.512754168083	278.832473371785	-2.8939	1.6713e-34	6.5873e-34	-	hypothetical protein LOC100274498|hypothetical protein LOC100274498 (LOC100274498), mRNA|hypothetical protein LOC100274498 |Hypothetical protein LOC100274498|Putative uncharacterized protein |Putative uncharacterized protein
GRMZM2G099352	0	671.610909419539	-10.391	5.7533e-98	8.3328e-97	-	RNA binding|structural constituent of ribosome|intracellular|ribosome|translation|RNA binding|structural constituent of ribosome|intracellular|ribosome|translation|Transcribed locus, moderately similar to NP_001050539.1 Os03g0577000 [Oryza sativa Japonica Group]|Putative uncharacterized protein |Putative uncharacterized protein |LOC100282772|RNA binding|structural constituent of ribosome|intracellular|ribosome|translation|small ribosomal subunit|LOC100282772 (TIDP2739), mRNA|LOC100282772 |Transcribed locus, moderately similar to NP_001050539.1 Os03g0577000 [Oryza sativa Japonica Group]|40S ribosomal protein S3Putative uncharacterized protein ;|Putative uncharacterized protein |Putative uncharacterized protein |RNA binding|structural constituent of ribosome|intracellular|ribosome|translation|Transcribed locus, moderately similar to NP_001050539.1 Os03g0577000 [Oryza sativa Japonica Group]|Putative uncharacterized protein |Putative uncharacterized protein |structural constituent of ribosome|intracellular|ribosome|translation|Putative uncharacterized protein |RNA binding|Putative uncharacterized protein
GRMZM2G099454	110.662624795845	17.4270295857366	2.6668	3.7574e-24	1.0727e-23	-	chitinase activity|chitin catabolic process|cell wall macromolecule catabolic process|basic endochitinase C|chitinase activity|carbohydrate metabolic process|chitin catabolic process|cell wall macromolecule catabolic process|basic endochitinase C (LOC100281825), mRNA|basic endochitinase C |Basic endochitinase C|Basic endochitinase C |Putative uncharacterized protein |hypothetical protein LOC100191592|chitinase activity|carbohydrate metabolic process|chitin catabolic process|cell wall macromolecule catabolic process|hypothetical protein LOC100191592 (LOC100191592), mRNA|hypothetical protein LOC100191592 |Hypothetical protein LOC100191592|Putative uncharacterized protein |Basic endochitinase C |Putative uncharacterized protein |chitinase activity|carbohydrate metabolic process|chitin catabolic process|cell wall macromolecule catabolic process
GRMZM2G099467	20.6320147924457	98.5297441962797	-2.2557	1.7336e-09	2.3256e-09	-	gibberellin 20 oxidase 2|iron ion binding|oxidoreductase activity|oxidation reduction|gibberellin 20 oxidase 2 (LOC100284800), mRNA|gibberellin 20 oxidase 2 |Gibberellin 20 oxidase 2|Gibberellin 20 oxidase 2Putative uncharacterized protein ;
GRMZM2G099696	0	99.2000145649619	-7.6323	4.8213e-21	1.1946e-20	-	fatty acid biosynthesis1|3-oxoacyl-reductase|alcohol dehydrogenase (NAD) activity|3-oxoacyl-[acyl-carrier-protein] reductase activity|fatty acid biosynthetic process|metabolic process|2,3-dihydro-2,3-dihydroxybenzoate dehydrogenase activity|enterobactin biosynthetic process|oxidoreductase activity|homoiothermy|ice binding|response to freezing|NAD or NADH binding|oxidation reduction|fatty acid biosynthesis1 (fab1), mRNA|3-oxoacyl-reductase (LOC100381348), mRNA|fatty acid biosynthesis1 |3-oxoacyl-reductase |Fatty acid biosynthesis1|3-oxoacyl-reductase|Putative uncharacterized protein |3-oxoacyl-reductase |3-oxoacyl-reductase |structural constituent of ribosome|intracellular|ribosome|translation|metabolic process|oxidoreductase activity|homoiothermy|ice binding|response to freezing
GRMZM2G099797	98.002070264117	209.124355028839	-1.0935	0.00010694	8.9988e-05	-	response regulator 8|product:response regulator 8|two-component response regulator activity|two-component signal transduction system (phosphorelay)|regulation of transcription, DNA-dependent|response regulator 8 (RR8), mRNA|response regulator 8 |Response regulator 8|Putative uncharacterized protein |Response regulator 8Two-component response regulator ARR1 ;|response regulator 8|two-component response regulator activity|two-component signal transduction system (phosphorelay)|regulation of transcription, DNA-dependent|response regulator 8 |Putative uncharacterized protein |Response regulator 8Two-component response regulator ARR1 ;|response regulator 8|two-component response regulator activity|two-component signal transduction system (phosphorelay)|regulation of transcription, DNA-dependent|response regulator 8 |Putative uncharacterized protein |Response regulator 8Two-component response regulator ARR1 ;|two-component response regulator activity|two-component signal transduction system (phosphorelay)|regulation of transcription, DNA-dependent
GRMZM2G099816	0	18.0972999544187	-5.1777	5.0497e-05	4.399e-05	-//-
GRMZM2G100121	132.701367869594	52.9513591258918	1.3254	1.824e-15	3.6026e-15	-	Transcribed locus, weakly similar to XP_002442475.1 hypothetical protein SORBIDRAFT_08g020560 [Sorghum bicolor]|TSA: Zea mays contig34964, mRNA sequence
GRMZM2G100286	0	10.7243258989148	-4.4228	0.0027892	0.001885	-	hypothetical protein LOC100383330|RNA binding|cysteine-type endopeptidase activity|binding|proteolysis|hypothetical protein LOC100383330 (LOC100383330), mRNA|hypothetical protein LOC100383330 |Hypothetical protein LOC100383330|Putative uncharacterized protein |RNA binding|cysteine-type endopeptidase activity|binding|proteolysis
GRMZM2G100920	19.6941959382436	8.71351479286828	1.1764	0.0040032	0.0026456	-	hypothetical protein LOC100275628|hypothetical protein LOC100303922|catalytic activity|hypothetical protein LOC100275628 (LOC100275628), mRNA|hypothetical protein LOC100303922 (LOC100303922), mRNA|hypothetical protein LOC100275628 |hypothetical protein LOC100303922 |Hypothetical protein LOC100303922|Hypothetical protein LOC100275628|TSA: Zea mays contig07654, mRNA sequence|Full-length cDNA clone ZM_BFb0126P21|Putative uncharacterized protein |Putative uncharacterized protein |hypothetical protein LOC100275628|hypothetical protein LOC100303922|catalytic activity|hypothetical protein LOC100275628 |hypothetical protein LOC100303922 |TSA: Zea mays contig07654, mRNA sequence|Putative uncharacterized protein |Putative uncharacterized protein
GRMZM2G101098	0	191.02705507442	-8.5776	4.2143e-36	1.7141e-35	-	intracellular|protein modification process|acid-amino acid ligase activity
GRMZM2G101130	71.2742329193578	30.1621665906979	1.2406	1.8033e-08	2.2341e-08	-	hypothetical protein LOC100278071|hypothetical protein LOC100278071 (LOC100278071), mRNA|hypothetical protein LOC100278071 |Putative uncharacterized protein
GRMZM2G101875	0	52.2810887572097	-6.7082	2.7434e-12	4.5295e-12	-	LOC100279270|catalytic activity|metabolic process|Putative uncharacterized protein |catalytic activity|metabolic process|Putative uncharacterized protein
GRMZM2G101900	0	28.8216258533335	-5.8491	2.0121e-07	2.2673e-07	-	LOC100282373|aspartate carbamoyltransferase activity|ornithine carbamoyltransferase activity|'de novo' pyrimidine base biosynthetic process|cellular amino acid metabolic process|ornithine carbamoyltransferase complex|amino acid binding|carboxyl- or carbamoyltransferase activity|Transcribed locus, moderately similar to NP_001061367.1 Os08g0248800 [Oryza sativa Japonica Group]|Aspartate carbamoyltransferase 1 |Putative uncharacterized protein |aspartate carbamoyltransferase activity|ornithine carbamoyltransferase activity|'de novo' pyrimidine base biosynthetic process|cellular amino acid metabolic process|ornithine carbamoyltransferase complex|amino acid binding|carboxyl- or carbamoyltransferase activity|Aspartate carbamoyltransferase 1 |Putative uncharacterized protein
GRMZM2G101926	0	289.5567992707	-9.1777	1.6492e-50	9.8259e-50	-	hypothetical protein LOC100276554|hypothetical protein LOC100276554 (LOC100276554), mRNA|hypothetical protein LOC100276554 |TSA: Zea mays contig15904, mRNA sequence|Hypothetical protein LOC100276554|Putative uncharacterized protein |hypothetical protein LOC100276554|hypothetical protein LOC100276554 |TSA: Zea mays contig15904, mRNA sequence|Putative uncharacterized protein
GRMZM2G101958	11418.8823687645	4623.52500316964	1.3044	0	0	-	phospholipid transfer protein homolog1|product:phospholipid transfer protein|lipid transport|lipid binding|phospholipid transfer protein homolog1 (plt1), mRNA|non-specific lipid-transfer protein precursor |Transcribed locus|Non-specific lipid-transfer protein |Non-specific lipid-transfer protein |Non-specific lipid-transfer protein |Non-specific lipid-transfer protein |Non-specific lipid-transfer protein |Non-specific lipid-transfer protein |Non-specific lipid-transfer protein |Non-specific lipid-transfer protein Fragment |Non-specific lipid-transfer protein |Non-specific lipid-transfer protein |Non-specific lipid-transfer protein |Non-specific lipid-transfer protein Fragment |Non-specific lipid-transfer protein |Non-specific lipid-transfer protein |Non-specific lipid-transfer protein Precursor (LTP)(Phospholipid transfer protein)(PLTP)(Allergen Zea m 14)
GRMZM2G102156	0	25.4702740099227	-5.6707	1.0938e-06	1.1551e-06	-	transaminase activity|pyridoxal phosphate binding|hypothetical protein LOC100382888|transaminase activity|pyridoxal phosphate binding|hypothetical protein LOC100382888 (LOC100382888), mRNA|hypothetical protein LOC100382888 |Hypothetical protein LOC100382888|Putative uncharacterized protein
GRMZM2G102231	0	127.351370049613	-7.9927	6.8787e-26	2.0805e-25	-	catalytic activity|metabolic process|hydrolase activity|Putative uncharacterized protein |haloacid dehalogenase-like hydrolase domain-containing protein 1A|catalytic activity|metabolic process|hydrolase activity|haloacid dehalogenase-like hydrolase domain-containing protein 1A (LOC100283340), mRNA|haloacid dehalogenase-like hydrolase domain-containing protein 1A |Putative uncharacterized protein |Haloacid dehalogenase-like hydrolase domain-containing protein 1A |Putative uncharacterized protein |Haloacid dehalogenase-like hydrolase domain-containing protein 1A
GRMZM2G102365	201.631053653446	432.324387800003	-1.1004	1.8781e-08	2.3235e-08	-	hypothetical protein LOC100191145|cell redox homeostasis|hypothetical protein LOC100191145 (LOC100191145), mRNA|hypothetical protein LOC100191145 |Hypothetical protein LOC100191145|Putative uncharacterized protein |Thioredoxin-like 1 |cell redox homeostasis
GRMZM2G102683	0	9.38378516155045	-4.2302	0.0059209	0.003743	-	carbohydrate transporter/ sugar porter|transporter activity|transport|membrane|integral to membrane|substrate-specific transmembrane transporter activity|transmembrane transport|carbohydrate transporter/ sugar porter (LOC100285636), mRNA|carbohydrate transporter/ sugar porter |Carbohydrate transporter/ sugar porter|Putative uncharacterized protein |Carbohydrate transporter/ sugar porter |Putative uncharacterized protein
GRMZM2G102898	0	134.054073736435	-8.0667	5.2233e-27	1.6411e-26	-	TSA: Zea mays contig60613, mRNA sequence|TSA: Zea mays contig34334, mRNA sequence
GRMZM2G103197	7.50255083361661	0	3.4846	0.0037978	0.0025217	-	electron carrier activity|oxidoreductase activity|Putative uncharacterized protein |electron carrier activity|oxidoreductase activity
GRMZM2G103250	0	66.3567664995353	-7.0522	5.0163e-15	9.7241e-15	-	TSA: Zea mays contig14444, mRNA sequence|TSA: Zea mays contig16873, mRNA sequence|TSA: Zea mays contig31026, mRNA sequence
GRMZM2G103287	0	219.178410559071	-8.776	2.3042e-40	1.069e-39	-	apospory-associated protein C|catalytic activity|carbohydrate metabolic process|isomerase activity|carbohydrate binding|apospory-associated protein C (LOC100282376), mRNA|apospory-associated protein C |Apospory-associated protein C|TSA: Zea mays contig32598, mRNA sequence|Transcribed locus, strongly similar to NP_001148759.1 apospory-associated protein C [Zea mays]|Apospory-associated protein CPutative uncharacterized protein ;|apospory-associated protein C|catalytic activity|carbohydrate metabolic process|isomerase activity|carbohydrate binding|apospory-associated protein C |Transcribed locus, strongly similar to NP_001148759.1 apospory-associated protein C [Zea mays]|Apospory-associated protein CPutative uncharacterized protein ;
GRMZM2G103546	681.794307004909	184.324351387598	1.8871	3.4112e-103	5.15e-102	-	aldehyde dehydrogenase, dimeric NADP-preferring|aldehyde dehydrogenase [NAD(P)+] activity|cellular aldehyde metabolic process|metabolic process|oxidoreductase activity|oxidation reduction|aldehyde dehydrogenase, dimeric NADP-preferring (LOC100285809), mRNA|aldehyde dehydrogenase, dimeric NADP-preferring |Aldehyde dehydrogenase, dimeric NADP-preferring|Aldehyde dehydrogenase, dimeric NADP-preferring |Putative uncharacterized protein |metabolic process|oxidoreductase activity|oxidation reduction|Transcribed locus, strongly similar to NP_001152171.1 aldehyde dehydrogenase, dimeric NADP-preferring [Zea mays]
GRMZM2G103579	218.042883601983	455.783850703879	-1.0637	4.0336e-08	4.8324e-08	-	hypothetical protein LOC100382195|hypothetical protein LOC100382195 (LOC100382195), mRNA|hypothetical protein LOC100382195 |Hypothetical protein LOC100382195|Putative uncharacterized protein
GRMZM2G103599	60.4893160960339	18.0972999544187	1.7409	6.6486e-10	9.2461e-10	-	Clone 1469351 mRNA sequence
GRMZM2G103662	38.9194824493862	139.416236685892	-1.8408	2.8343e-09	3.7319e-09	-	aspartic-type endopeptidase activity|proteolysis|LOC100193320|aspartic proteinase Asp1|aspartic-type endopeptidase activity|proteolysis|LOC100193320 (cl9586_1a), mRNA|aspartic proteinase Asp1 (LOC100285754), mRNA|hypothetical protein LOC100193320 |aspartic proteinase Asp1 |LOC100193320|Aspartic proteinase Asp1|Putative uncharacterized protein |Aspartic proteinase Asp1 |Putative uncharacterized protein
GRMZM2G103725	0	9.38378516155045	-4.2302	0.0059209	0.003743	-	catalytic activity|metalloendopeptidase activity|proteolysis|zinc ion binding|metal ion binding
GRMZM2G103785	0	10.0540555302326	-4.3297	0.0040598	0.0026698	-	hydrolase activity, acting on carbon-nitrogen (but not peptide) bonds|Transcribed locus, moderately similar to XP_002443826.1 hypothetical protein SORBIDRAFT_07g002850 [Sorghum bicolor]
GRMZM2G103825	0	37.5351406462018	-6.2302	2.7802e-09	3.6634e-09	-	carbon-nitrogen ligase activity, with glutamine as amido-N-donor|Putative uncharacterized protein
GRMZM2G103841	0	62.3351442874423	-6.962	2.9597e-14	5.5327e-14	-	hypothetical protein LOC100383473|hypothetical protein LOC100383473 (LOC100383473), mRNA|hypothetical protein LOC100383473 |Hypothetical protein LOC100383473|Putative uncharacterized protein |hypothetical protein LOC100383473|hypothetical protein LOC100383473 |Putative uncharacterized protein
GRMZM2G103843	35.1682070325779	5.3621629494574	2.7134	8.7118e-09	1.1086e-08	-	ribokinase activity|D-ribose metabolic process
GRMZM2G103909	0	142.097318160621	-8.1507	2.4541e-28	8.0072e-28	-	fiber protein Fb2|fiber protein Fb2 (LOC100284110), mRNA|fiber protein Fb2 |Fiber protein Fb2|Fiber protein Fb2 |Putative uncharacterized protein
GRMZM2G104012	107.849168233239	260.064903048684	-1.2699	1.0624e-07	1.225e-07	-	hydrolase activity|TSA: Zea mays contig62381, mRNA sequence
GRMZM2G104310	523.77183007186	226.551384614575	1.2091	3.0101e-51	1.8428e-50	-	glycine dehydrogenase (decarboxylating) activity|glycine metabolic process|oxidation reduction|Glycine cleavage complex P-protein|Glycine cleavage complex P-protein Fragment |glycine dehydrogenase (decarboxylating) activity|glycine metabolic process|oxidation reduction|Glycine cleavage complex P-protein Fragment
GRMZM2G104353	32.3547504699716	81.7729849792254	-1.3376	0.0014454	0.0010271	-	LOC100282036|nucleic acid binding|Splicing factor, arginine/serine-rich 2 |nucleic acid binding
GRMZM2G104468	30.9480221886685	12.0648666362792	1.359	9.9852e-05	8.4466e-05	-	Putative uncharacterized protein
GRMZM2G104620	34.6992976054768	237.945980882172	-2.7777	3.7997e-28	1.233e-27	-	hypothetical protein LOC100193422|hypothetical protein LOC100276252|hypothetical protein LOC100193422 (LOC100193422), mRNA|hypothetical protein LOC100276252 (LOC100276252), mRNA|hypothetical protein LOC100193422 |hypothetical protein LOC100276252 |Hypothetical protein LOC100276252|Hypothetical protein LOC100193422|Putative uncharacterized protein |Putative uncharacterized protein |Transcribed locus
GRMZM2G104649	0	1494.03265179257	-11.545	3.0996e-180	1.0226e-178	-	Putative uncharacterized protein |LOC100280503|LOC100280503 (cl3444_1), mRNA|LOC100280503 |LOC100280503|Eukaryotic translation initiation factor 3 subunit 3 |Putative uncharacterized protein |Putative uncharacterized protein
GRMZM2G104795	64.7095009399433	8.71351479286828	2.8927	1.2737e-15	2.5324e-15	-	nucleic acid binding|helicase activity|ATP binding|ATP-dependent helicase activity
GRMZM2G105201	0	32.8432480654266	-6.0375	2.7326e-08	3.3184e-08	-	Clone 220660 mRNA sequence
GRMZM2G105229	0	14.7459481110079	-4.8822	0.00030499	0.00023956	-	tetratricopeptide-like helical|tetratricopeptide-like helical (LOC100285395), mRNA|tetratricopeptide-like helical |Tetratricopeptide-like helical|Putative uncharacterized proteinTetratricopeptide-like helical ;
GRMZM2G105362	6.09582255231349	59.6540628127136	-3.2907	8.0634e-10	1.111e-09	-	Putative uncharacterized protein |LOC100281846|phospholipase A2 activity|phospholipid metabolic process|lipid catabolic process|LOC100281846 (TIDP3455), mRNA|LOC100281846 |LOC100281846|Phospholipase A2
GRMZM2G105415	35.6371164596789	14.7459481110079	1.2731	5.458e-05	4.743e-05	-	LOC100217148|protein kinase activity|protein serine/threonine kinase activity|ATP binding|protein amino acid phosphorylation|Putative uncharacterized protein |Transcribed locus
GRMZM2G106177	0	15.41621847969	-4.9464	0.00021218	0.00017096	-	erg28 like protein|integral to membrane|erg28 like protein (LOC100284209), mRNA|erg28 like protein |Erg28 like protein|Erg28 like protein
GRMZM2G106590	0	809.016334999385	-10.66	4.2822e-113	7.3353e-112	-	homoiothermy|ice binding|response to freezing|ice binding|response to freezing|LOC100192916|Putative uncharacterized protein
GRMZM2G106974	0	288.886528902017	-9.1744	2.046e-50	1.215e-49	-	nucleotide binding|aminoacyl-tRNA ligase activity|valine-tRNA ligase activity|ATP binding|cytoplasm|translation|tRNA aminoacylation for protein translation|valyl-tRNA aminoacylation|TSA: Zea mays contig08137, mRNA sequence
GRMZM2G107031	228.827800425307	50.2702776511631	2.1865	6.7693e-41	3.2073e-40	-	Clone 288123 mRNA sequence
GRMZM2G107196	79.2456931800754	164.216240327133	-1.0512	0.0012132	0.00087574	-	ATP binding|phosphorylation|transferase activity, transferring phosphorus-containing groups|TSA: Zea mays contig54190, mRNA sequence|Putative uncharacterized protein |TSA: Zea mays contig54190, mRNA sequence|pyruvate dehydrogenase (lipoamide) kinase1|product:pyruvate dehydrogenase kinase isoform 1|ATP binding|phosphorylation|transferase activity, transferring phosphorus-containing groups|pyruvate dehydrogenase (lipoamide) kinase1 (pdlk1), mRNA|pyruvate dehydrogenase (lipoamide) kinase1 |Pyruvate dehydrogenase (lipoamide) kinase1|TSA: Zea mays contig54190, mRNA sequence|Putative uncharacterized proteinPyruvate dehydrogenase kinase isoform 1 ;(EC 2.7.1.99)|ATP binding|phosphorylation|transferase activity, transferring phosphorus-containing groups|TSA: Zea mays contig54190, mRNA sequence|Protein kinase isozyme 4 |Putative uncharacterized protein
GRMZM2G107499	318.858410428706	725.902809282795	-1.1869	4.9204e-16	1.0029e-15	-	hypothetical protein LOC100276227 (LOC100276227), mRNA|hypothetical protein LOC100276227 |Putative uncharacterized protein |hypothetical protein LOC100276227 (LOC100276227), mRNA|hypothetical protein LOC100276227
GRMZM2G107597	0	27.4810851159692	-5.7804	3.9475e-07	4.325e-07	-	membrane|TSA: Zea mays contig16115, mRNA sequence|Clone 293886 cytochrome c oxidoreductase|Cytochrome c oxidoreductase
GRMZM2G107727	25.3211090634561	0	5.6623	1.4204e-08	1.7708e-08	-	hypothetical protein LOC100382810|hypothetical protein LOC100382810 (LOC100382810), mRNA|hypothetical protein LOC100382810 |Putative uncharacterized protein
GRMZM2G107774	14.5361922401322	0	4.4388	2.1769e-05	1.9867e-05	-	hypothetical protein LOC100277367|hypothetical protein LOC100277367 (LOC100277367), mRNA|hypothetical protein LOC100277367 |Putative uncharacterized protein |Hypothetical protein LOC100277367
GRMZM2G107798	44.5463955745986	19.4378406917831	1.1964	1.2608e-05	1.1809e-05	-	peptidase/ serine-type peptidase|proteolysis|serine-type peptidase activity|membrane|integral to membrane|peptidase/ serine-type peptidase (LOC100284377), mRNA|peptidase/ serine-type peptidase |Peptidase/ serine-type peptidase|Peptidase/ serine-type peptidase
GRMZM2G108008	34.2303881783758	3.35135184341088	3.3525	9.7962e-10	1.3465e-09	-	structural constituent of ribosome|intracellular|ribosome|translation|Hypothetical protein LOC100194399|30S ribosomal protein S17 |structural constituent of ribosome|intracellular|ribosome|translation
GRMZM2G108032	184.750314277809	40.2162221209305	2.1997	1.6005e-33	6.0926e-33	-	hypothetical protein LOC100272986|hydrolase activity, hydrolyzing O-glycosyl compounds|carbohydrate metabolic process|cellular amino acid metabolic process|transaminase activity|hypothetical protein LOC100272986 (LOC100272986), mRNA|hypothetical protein LOC100272986 |Transcribed locus, strongly similar to NP_001140909.1 hypothetical protein LOC100272986 [Zea mays]|Hypothetical protein LOC100272986|Putative uncharacterized protein |hydrolase activity, hydrolyzing O-glycosyl compounds|carbohydrate metabolic process|cellular amino acid metabolic process|transaminase activity
GRMZM2G108135	50.1733086998111	17.4270295857366	1.5256	1.4424e-07	1.6419e-07	-	acyl-CoA thioesterase/ catalytic/ hydrolase, acting on ester bonds|acyl-CoA thioesterase/ catalytic/ hydrolase, acting on ester bonds (LOC100283760), mRNA|acyl-CoA thioesterase/ catalytic/ hydrolase, acting on ester bonds |Acyl-CoA thioesterase/ catalytic/ hydrolase, acting on ester bonds|Acyl-CoA thioesterase/ catalytic/ hydrolase, acting on ester bonds |Putative uncharacterized protein
GRMZM2G108138	518.613826373748	1459.84886298978	-1.4931	2.6857e-53	1.7398e-52	-	acyl-CoA binding|Hypothetical protein LOC100274428|Transcribed locus, strongly similar to NP_001142259.1 hypothetical protein LOC100274428 [Zea mays]|hypothetical protein LOC100274428|acyl-CoA binding|hypothetical protein LOC100274428 (LOC100274428), mRNA|hypothetical protein LOC100274428 |TSA: Zea mays contig50162, mRNA sequence|Transcribed locus, strongly similar to NP_001142259.1 hypothetical protein LOC100274428 [Zea mays]|Putative uncharacterized protein |hypothetical protein LOC100381418|acyl-CoA binding|hypothetical protein LOC100381418 (LOC100381418), mRNA|hypothetical protein LOC100381418 |Hypothetical protein LOC100381418|Putative uncharacterized protein
GRMZM2G108493	179.592310579698	50.2702776511631	1.8369	8.7634e-28	2.8282e-27	-	structural constituent of ribosome|intracellular|ribosome|translation|membrane|TSA: Zea mays contig34842, mRNA sequence|structural constituent of ribosome|intracellular|ribosome|translation|membrane
GRMZM2G108522	20.6320147924457	0	4.944	3.1426e-07	3.4795e-07	-	DNA binding|nucleus|TSA: Zea mays cultivar W22 CL329Contig1.betc, mRNA sequence
GRMZM2G108600	77.3700554716713	12.7351370049613	2.603	4.6722e-17	9.9922e-17	-	hypothetical protein LOC100216582|UDP-glucose metabolic process|membrane|cellulose synthase activity|hypothetical protein LOC100216582 (LOC100216582), mRNA|hypothetical protein LOC100216582 |Hypothetical protein LOC100216582|Putative uncharacterized protein |Putative uncharacterized protein |hypothetical protein LOC100216582|hypothetical protein LOC100216582 |Transcribed locus|TSA: Zea mays contig10226, mRNA sequence|Putative uncharacterized protein
GRMZM2G108865	10.3160073962228	253.362199361862	-4.6182	3.6435e-49	2.1143e-48	-	DNA binding|zinc ion binding|homoiothermy|regulation of transcription|ice binding|response to freezing|hypothetical protein LOC100277644 (LOC100277644), mRNA|hypothetical protein LOC100277644 |Transcribed locus, moderately similar to XP_002463834.1 hypothetical protein SORBIDRAFT_01g007110 [Sorghum bicolor]|Hypothetical protein LOC100277644
GRMZM2G108892	0	43.5675739643414	-6.4452	1.5671e-10	2.2716e-10	-	hypothetical protein LOC100216887|DNA binding|hypothetical protein LOC100216887 (LOC100216887), mRNA|hypothetical protein LOC100216887 |Hypothetical protein LOC100216887|Myb-like DNA-binding domain, SHAQKYF class family proteinPutative uncharacterized protein ;
GRMZM2G109056	204.913419643154	54.9621702319384	1.8985	1.9437e-32	7.1542e-32	-	lipoxygenase|iron ion binding|oxidoreductase activity, acting on single donors with incorporation of molecular oxygen, incorporation of two atoms of oxygen|metal ion binding|oxidation reduction|Lipoxygenase|Lipoxygenase (EC 1.13.11.12)|Lipoxygenase (EC 1.13.11.12)|Lipoxygenase (EC 1.13.11.12)
GRMZM2G109062	0	72.3891998176749	-7.1777	3.6275e-16	7.4708e-16	-	hypothetical protein LOC100191529|hypothetical protein LOC100191529 (LOC100191529), mRNA|hypothetical protein LOC100191529 |TSA: Zea mays contig65239, mRNA sequence|TSA: Zea mays contig46785, mRNA sequence|TSA: Zea mays contig14158, mRNA sequence|Putative uncharacterized protein |TSA: Zea mays contig65239, mRNA sequence|TSA: Zea mays contig14158, mRNA sequence|Hypothetical protein LOC100191529|Putative uncharacterized protein
GRMZM2G109130	375.596451107931	43.5675739643414	3.1079	6.275e-87	7.7095e-86	-	lipoxygenase|iron ion binding|oxidoreductase activity, acting on single donors with incorporation of molecular oxygen, incorporation of two atoms of oxygen|metal ion binding|oxidation reduction|Lipoxygenase|Lipoxygenase (EC 1.13.11.12)|Lipoxygenase (EC 1.13.11.12)|Lipoxygenase (EC 1.13.11.12)|Lipoxygenase Fragment (EC 1.13.11.12)|iron ion binding|oxidoreductase activity, acting on single donors with incorporation of molecular oxygen, incorporation of two atoms of oxygen|metal ion binding|oxidation reduction|Lipoxygenase (EC 1.13.11.12)|Lipoxygenase Fragment (EC 1.13.11.12)
GRMZM2G109142	0	29.4918962220157	-5.8822	1.4389e-07	1.639e-07	-	hypothetical protein LOC100277871|hypothetical protein LOC100277871 (LOC100277871), mRNA|hypothetical protein LOC100277871 |Transcribed locus|Putative uncharacterized protein
GRMZM2G109182	21.5698336466478	6.03243331813958	1.8382	0.00015232	0.00012598	-//-
GRMZM2G109674	75.4944177632671	229.232466089304	-1.6024	4.3627e-11	6.6032e-11	-	Full-length cDNA clone ZM_BFb0310A24|Putative uncharacterized protein
GRMZM2G109967	93.3129759931066	191.02705507442	-1.0336	0.00067253	0.0005051	-	phospholipid biosynthetic process|membrane|phosphotransferase activity, for other substituted phosphate groups|LOC100281305|CDP-diacylglycerol-glycerol-3-phosphate 3-phosphatidyltransferase activity|phospholipid biosynthetic process|membrane|integral to membrane|phosphotransferase activity, for other substituted phosphate groups|LOC100281305 (pco115659), mRNA|LOC100281305 |LOC100281305|CDP-diacylglycerol--glycerol-3-phosphate 3-phosphatidyltransferase |Putative uncharacterized protein
GRMZM2G110000	21.1009242195467	0	4.9764	2.2853e-07	2.5605e-07	-	Putative uncharacterized protein |Full-length cDNA clone ZM_BFc0112C16|Putative uncharacterized protein |Putative uncharacterized protein
GRMZM2G110027	18.2874676569405	1134.76773417892	-5.9554	7.2167e-234	3.3833e-232	-	hypothetical protein LOC100217250|ATP-dependent peptidase activity|proteolysis|hypothetical protein LOC100217250 (LOC100217250), mRNA|hypothetical protein LOC100217250 |Hypothetical protein LOC100217250|Putative uncharacterized protein |ATP-dependent peptidase activity|proteolysis
GRMZM2G110145	0	930.335271730859	-10.862	7.0019e-126	1.327e-124	-	membrane|cellulose synthase (UDP-forming) activity|cellulose biosynthetic process|Hypothetical protein LOC100275932|Hypothetical protein LOC100303948|Clone EL01N0527F04.d mRNA sequence|cellulose synthase (UDP-forming) activity|cellulose biosynthetic process|hypothetical protein LOC100279584 (LOC100279584), mRNA|Hypothetical protein LOC100279584|cellulose synthase (UDP-forming) activity|cellulose biosynthetic process|Transcribed locus, strongly similar to NP_001146053.1 hypothetical protein LOC100279584 [Zea mays]
GRMZM2G110298	65.1784103670443	28.1513554846514	1.2112	1.0591e-07	1.2221e-07	-	acyl carrier protein|LOC100285245|acyl carrier activity|fatty acid biosynthetic process|cofactor binding|acyl carrier protein (LOC100280460), mRNA|LOC100285245 (umc2240), mRNA|acyl carrier protein |LOC100285245 |Acyl carrier protein|Acyl carrier protein |Acyl carrier protein
GRMZM2G110381	203.037781934749	680.324424212408	-1.7445	1.7796e-35	7.1244e-35	-	LOC100280486|Protein yippee-like |Protein yippee-like |Protein yippee-like |Protein yippee-like |Protein yippee-like |Protein yippee-like
GRMZM2G110681	182.874676569405	676.973072368997	-1.8882	4.3495e-41	2.0773e-40	-	LOC100283833|hypothetical protein LOC100383332|hypothetical protein LOC100383332 (LOC100383332), mRNA|hypothetical protein LOC100383332 |Hypothetical protein LOC100383332|Plant-specific domain TIGR01615 family protein |Putative uncharacterized protein
GRMZM2G110728	37.043844740982	116.627044150698	-1.6546	1.1296e-06	1.1921e-06	-//-
GRMZM2G110840	14.0672828130311	0	4.8143	2.4957e-05	2.2478e-05	-	Clone 1443862 mRNA sequence
GRMZM2G110851	23.4454713550519	9.38378516155045	1.3211	0.00084717	0.00062858	-	Transcribed locus, strongly similar to XP_002463497.1 hypothetical protein SORBIDRAFT_01g000800 [Sorghum bicolor]
GRMZM2G111138	0	311.005451068529	-9.2808	1.7666e-53	1.1486e-52	-	binding|RNA metabolic process|Transcribed locus|TSA: Zea mays contig08768, mRNA sequence|RNA metabolic process|Transcribed locus|TSA: Zea mays contig08768, mRNA sequence|TSA: Zea mays contig15781, mRNA sequence|RNA metabolic process|hypothetical protein LOC100384189 (LOC100384189), mRNA|Transcribed locus|TSA: Zea mays contig08768, mRNA sequence|TSA: Zea mays contig15781, mRNA sequence|Hypothetical protein LOC100384189|RNA metabolic process|Transcribed locus|TSA: Zea mays contig08768, mRNA sequence|TSA: Zea mays contig15781, mRNA sequence|RNA metabolic process|hypothetical protein LOC100384189 (LOC100384189), mRNA|Transcribed locus|TSA: Zea mays contig08768, mRNA sequence|Hypothetical protein LOC100384189|RNA metabolic process|Transcribed locus|TSA: Zea mays contig08768, mRNA sequence
GRMZM2G112285	0	768.129842509773	-10.585	1.1368e-108	1.8752e-107	-	nucleic acid binding|nucleic acid binding protein (LOC100284282), mRNA|nucleic acid binding protein |Nucleic acid binding protein
GRMZM2G112488	0	15.41621847969	-4.9464	0.00021218	0.00017096	-	defense response|response to biotic stimulus|Pathogenesis-related protein 10
GRMZM2G112524	93.7818854202076	314.35680291194	-1.745	2.8692e-17	6.1956e-17	-	product:pathogenesis-related protein 10|defense response|response to biotic stimulus|LOC100192117|defense response|response to biotic stimulus|hypothetical protein LOC100192117 |LOC100284195|Pathogenesis-related protein 1 |Pathogenesis-related protein 1 |Pathogenesis-related protein 10Putative uncharacterized protein ;
GRMZM2G112728	14.5361922401322	4.02162221209305	1.8538	0.0017969	0.0012608	-	hypothetical protein LOC100191875|isoprenoid biosynthetic process|cyanelle|photosynthesis|transferase activity, transferring alkyl or aryl (other than methyl) groups|hypothetical protein LOC100191875 |Putative uncharacterized protein |Putative uncharacterized protein |hypothetical protein LOC100191875|isoprenoid biosynthetic process|cyanelle|photosynthesis|transferase activity, transferring alkyl or aryl (other than methyl) groups|hypothetical protein LOC100191875 |Hypothetical protein LOC100191875|Putative uncharacterized protein |hypothetical protein LOC100191875|isoprenoid biosynthetic process|cyanelle|photosynthesis|transferase activity, transferring alkyl or aryl (other than methyl) groups|hypothetical protein LOC100191875 (LOC100191875), mRNA|hypothetical protein LOC100191875 |Putative uncharacterized protein |hypothetical protein LOC100191875|isoprenoid biosynthetic process|cyanelle|photosynthesis|transferase activity, transferring alkyl or aryl (other than methyl) groups|hypothetical protein LOC100191875 |Putative uncharacterized protein |Putative uncharacterized protein |hypothetical protein LOC100191875|isoprenoid biosynthetic process|cyanelle|photosynthesis|transferase activity, transferring alkyl or aryl (other than methyl) groups|hypothetical protein LOC100191875 |Putative uncharacterized protein |Putative uncharacterized protein |isoprenoid biosynthetic process
GRMZM2G112782	0	46.2486554390701	-6.5313	4.4556e-11	6.7382e-11	-	hypothetical protein LOC100272494|protein binding|membrane|vesicle-mediated transport|Golgi vesicle transport|hypothetical protein LOC100272494 (LOC100272494), mRNA|hypothetical protein LOC100272494 |Hypothetical protein LOC100272494|Putative uncharacterized protein |protein binding|membrane|vesicle-mediated transport|Golgi vesicle transport|Clone 1683010 mRNA sequence
GRMZM2G112798	22.9765619279509	2.6810814747287	3.0993	1.0447e-06	1.1065e-06	-//-
GRMZM2G112925	36.574935313881	118.637855256745	-1.6976	4.5326e-07	4.9538e-07	-	catalytic activity|Transcribed locus, moderately similar to XP_002468101.1 hypothetical protein SORBIDRAFT_01g039615 [Sorghum bicolor]|catalytic activity|Clone 1589516 mRNA sequence|Transcribed locus, moderately similar to XP_002468101.1 hypothetical protein SORBIDRAFT_01g039615 [Sorghum bicolor]
GRMZM2G113002	16.4118299485363	46.9189258077523	-1.5154	0.0050895	0.0033006	-	protein binding|zinc ion binding|Putative uncharacterized protein |Putative uncharacterized protein |protein binding|zinc ion binding|hypothetical protein LOC100381457 (LOC100381457), mRNA|hypothetical protein LOC100381457 |Hypothetical protein LOC100381457
GRMZM2G113053	10.3160073962228	0	4.3668	0.00035931	0.00027977	-	Transcribed locus, weakly similar to NP_001141670.1 hypothetical protein LOC100273796 [Zea mays]
GRMZM2G113065	30.4791127615675	182.313540281552	-2.5805	7.2014e-20	1.7083e-19	-	DNA binding|ligand-dependent nuclear receptor activity|nucleus|regulation of transcription, DNA-dependent|Hypothetical protein LOC100275276|TSA: Zea mays contig26870, mRNA sequence|TSA: Zea mays contig05629, mRNA sequence|Putative uncharacterized protein
GRMZM2G113073	140.672828130311	432.994658168685	-1.622	4.288e-20	1.0337e-19	-	hypothetical protein LOC100279404|intracellular|signal transduction|homoiothermy|ice binding|response to freezing|hypothetical protein LOC100279404 (LOC100279404), mRNA|hypothetical protein LOC100279404 |Hypothetical protein LOC100279404|Rac GTPase activating protein 1 |Putative uncharacterized protein |Putative uncharacterized protein
GRMZM2G113239	16.8807393756374	0	5.0773	3.6082e-06	3.595e-06	-	hypothetical protein LOC100276267|RNA binding|structural constituent of ribosome|intracellular|ribosome|translation|small ribosomal subunit|hypothetical protein LOC100276267 |Putative uncharacterized protein
GRMZM2G113250	379.34772652474	38.205411014884	3.3117	2.1835e-91	2.8602e-90	-	GTPase activity|GTP binding
GRMZM2G113537	5.62691312521246	30.8324369593801	-2.454	0.00030723	0.00024122	-	TSA: Zea mays contig40029, mRNA sequence
GRMZM2G113682	0	128.021640418295	-8.0002	5.3089e-26	1.614e-25	-	hypothetical protein LOC100278423|hypothetical protein LOC100278423 (LOC100278423), mRNA|hypothetical protein LOC100278423 |Putative uncharacterized protein |Putative uncharacterized protein
GRMZM2G113726	43.1396672932955	103.221636777055	-1.2587	0.00093239	0.0006844	-	hypothetical protein LOC100384791|hypothetical protein LOC100384791 |Hypothetical protein LOC100384791|WD-repeat protein-like |Putative uncharacterized protein |hypothetical protein LOC100384791|hypothetical protein LOC100384791 (LOC100384791), mRNA|hypothetical protein LOC100384791 |Putative uncharacterized protein
GRMZM2G113781	9.37818854202076	2.01081110604653	2.2215	0.0063238	0.0039837	-	lysM domain containing protein|cell wall macromolecule catabolic process|lysM domain containing protein (LOC100285890), mRNA|lysM domain containing protein |LysM domain containing protein|LysM domain containing protein
GRMZM2G113815	0	150.810832953489	-8.2366	9.3133e-30	3.2092e-29	-	polygalacturonase|carbohydrate metabolic process|TSA: Zea mays contig12009, mRNA sequence|Polygalacturonase|Polygalacturonase
GRMZM2G113840	51.1111275540131	166.897321801862	-1.7073	1.7489e-09	2.3426e-09	-	hypothetical protein LOC100279739|transporter activity|intracellular|transport|hypothetical protein LOC100279739 |Putative uncharacterized protein |hypothetical protein LOC100279739|transporter activity|intracellular|transport|hypothetical protein LOC100279739 (LOC100279739), mRNA|hypothetical protein LOC100279739 |Hypothetical protein LOC100279739|Putative uncharacterized protein
GRMZM2G114036	40.3262107306893	89.8162294034115	-1.1553	0.0059933	0.0037862	-	DNA binding|ligand-dependent nuclear receptor activity|nucleus|regulation of transcription, DNA-dependent|lipid metabolic process|metabolic process|TSA: Zea mays contig20446, mRNA sequence
GRMZM2G114119	0	18.7675703231009	-5.2302	3.5402e-05	3.1398e-05	-	GDU1
GRMZM2G114356	178.654491725495	3.35135184341088	5.7363	3.3544e-51	2.0465e-50	-	proline-rich protein|proline-rich protein (LOC100282846), mRNA|proline-rich protein |Proline-rich protein |Proline-rich protein |Proline-rich protein |Putative uncharacterized protein |Proline-rich protein
GRMZM2G114570	236.330351258923	50.2702776511631	2.233	5.8796e-43	2.9505e-42	-	ankyrin protein kinase-like|ankyrin protein kinase-like |Putative uncharacterized protein |Ankyrin protein kinase-like |Putative uncharacterized protein |ankyrin protein kinase-like|ankyrin protein kinase-like (LOC100282582), mRNA|ankyrin protein kinase-like |Ankyrin protein kinase-like|Putative uncharacterized protein |Ankyrin protein kinase-like |Putative uncharacterized protein |ankyrin protein kinase-like|ankyrin protein kinase-like |Putative uncharacterized protein |Ankyrin protein kinase-like |Putative uncharacterized protein |ankyrin protein kinase-like|ankyrin protein kinase-like |Putative uncharacterized protein |Ankyrin protein kinase-like |Putative uncharacterized protein
GRMZM2G114667	28.1345656260623	4.02162221209305	2.8065	1.849e-07	2.0941e-07	-	LOC100277947|nucleic acid binding|intracellular|zinc ion binding|Putative uncharacterized protein
GRMZM2G114673	33.7614787512747	10.0540555302326	1.7476	3.8102e-06	3.7921e-06	-	dnaJ domain containing protein|protein folding|heat shock protein binding|unfolded protein binding|dnaJ domain containing protein (LOC100281334), mRNA|dnaJ domain containing protein |DnaJ domain containing protein|DnaJ domain containing protein
GRMZM2G114899	21.5698336466478	10.0540555302326	1.1012	0.0036249	0.0024132	-	protein kinase activity|protein serine/threonine kinase activity|ATP binding|protein amino acid phosphorylation|response to stress|Transcribed locus, moderately similar to XP_002463556.1 hypothetical protein SORBIDRAFT_01g001890 [Sorghum bicolor]|hypothetical protein LOC100191422|protein kinase activity|protein serine/threonine kinase activity|ATP binding|protein amino acid phosphorylation|response to stress|hypothetical protein LOC100191422 (LOC100191422), mRNA|hypothetical protein LOC100191422 |Hypothetical protein LOC100191422|Transcribed locus, moderately similar to XP_002463556.1 hypothetical protein SORBIDRAFT_01g001890 [Sorghum bicolor]|Putative uncharacterized protein
GRMZM2G114992	25.3211090634561	7.37297405550393	1.78	5.3689e-05	4.6703e-05	-	hypothetical protein LOC100275626|hypothetical protein LOC100275626 (LOC100275626), mRNA|hypothetical protein LOC100275626 |Hypothetical protein LOC100275626|Putative uncharacterized protein
GRMZM2G115131	382.630092514447	126.681099680931	1.5947	6.0538e-50	3.583e-49	-	Full-length cDNA clone ZM_BFc0054N01
GRMZM2G115162	89.0927911491972	36.1945999088375	1.2995	1.1237e-10	1.6572e-10	-	hypothetical protein LOC100384298|protein binding|hypothetical protein LOC100278975 (LOC100278975), mRNA|hypothetical protein LOC100384298 (LOC100384298), mRNA|hypothetical protein LOC100384298 |Transcribed locus, strongly similar to NP_001170328.1 hypothetical protein LOC100384298 [Zea mays]|Transcribed locus, strongly similar to NP_001145539.1 hypothetical protein LOC100278975 [Zea mays]|Hypothetical protein LOC100384298|Hypothetical protein LOC100278975|Putative uncharacterized protein
GRMZM2G115424	0	472.540609920933	-9.8843	1.7678e-74	1.7693e-73	-	voltage-gated potassium channel activity|protein binding|potassium ion transport|voltage-gated potassium channel complex|zinc ion binding|voltage-gated potassium channel activity|protein binding|potassium ion transport|voltage-gated potassium channel complex|zinc ion binding|Putative uncharacterized protein |PHD finger protein|voltage-gated potassium channel activity|protein binding|potassium ion transport|voltage-gated potassium channel complex|zinc ion binding|PHD finger protein (LOC100283897), mRNA|PHD finger protein |PHD finger protein|PHD finger proteinPutative uncharacterized protein ;
GRMZM2G115516	60.4893160960339	13.4054073736435	2.1739	6.5646e-12	1.0545e-11	-	TCP family transcription factor containing protein|TCP family transcription factor containing protein (LOC100281398), mRNA|TCP family transcription factor containing protein |TCP family transcription factor containing protein|TCP family transcription factor containing protein |Putative uncharacterized protein
GRMZM2G115579	0	381.383839780158	-9.5751	6.7364e-63	5.4549e-62	-	TSA: Zea mays contig30640, mRNA sequence|hypothetical protein LOC100217002|hypothetical protein LOC100217002 (LOC100217002), mRNA|hypothetical protein LOC100217002 |TSA: Zea mays contig30640, mRNA sequence|Hypothetical protein LOC100217002|Putative uncharacterized protein |Putative uncharacterized protein |TSA: Zea mays contig30640, mRNA sequence|TSA: Zea mays contig30640, mRNA sequence
GRMZM2G116360	3.7512754168083	20.1081110604653	-2.4223	0.0039188	0.0025953	-	hypothetical protein LOC100217152|lipid metabolic process|hydrolase activity, acting on ester bonds|hypothetical protein LOC100217152 (LOC100217152), mRNA|hypothetical protein LOC100217152 |Transcribed locus, strongly similar to XP_002467122.1 hypothetical protein SORBIDRAFT_01g020000 [Sorghum bicolor]|Putative uncharacterized protein |Anther-specific proline-rich protein APG |Putative uncharacterized protein
GRMZM2G116626	0	638.097390985431	-10.318	3.7202e-94	5.1376e-93	-	hypothetical protein LOC100383061|galactosylceramidase activity|binding|galactosylceramide catabolic process|hypothetical protein LOC100383061 |Putative uncharacterized protein |binding|hypothetical protein LOC100383061 (LOC100383061), mRNA|Hypothetical protein LOC100383061
GRMZM2G116731	0	145.448670004032	-8.1844	6.9389e-29	2.302e-28	-//-
GRMZM2G116840	20.1631053653446	58.3135220753492	-1.5321	0.0015661	0.0011085	-	LOC100193523|Putative uncharacterized protein |Putative uncharacterized protein |small conjugating protein ligase activity|post-translational protein modification|regulation of protein metabolic process|small conjugating protein ligase activity|post-translational protein modification|regulation of protein metabolic process|Putative uncharacterized protein |Ubiquitin-conjugating enzyme E2 W |Putative uncharacterized protein
GRMZM2G116947	10.3160073962228	0	4.3668	0.00035931	0.00027977	-//-
GRMZM2G117193	188.501589694617	17.4270295857366	3.4352	2.5308e-47	1.4178e-46	-	hypothetical protein LOC100274073 (LOC100274073), mRNA|hypothetical protein LOC100274073 |Hypothetical protein LOC100274073|Transcribed locus, moderately similar to XP_002444396.1 hypothetical protein SORBIDRAFT_07g021290 [Sorghum bicolor]|MYR1 |Putative uncharacterized protein
GRMZM2G117228	22.9765619279509	58.9837924440314	-1.3602	0.0057421	0.0036863	-//-
GRMZM2G117619	0	39.5459517522483	-6.3055	1.0581e-09	1.4433e-09	-	hypothetical protein LOC100382467|hypothetical protein LOC100382467 (LOC100382467), mRNA|hypothetical protein LOC100382467 |Hypothetical protein LOC100382467|TSA: Zea mays contig04104, mRNA sequence|TSA: Zea mays contig31972, mRNA sequence|Putative uncharacterized protein
GRMZM2G117633	0	303.632477013025	-9.2462	1.8298e-52	1.1559e-51	-	Putative uncharacterized protein |F-box only protein 9 |Putative uncharacterized protein |LOC100285517|LOC100285517 (cl35046_1b), mRNA|LOC100285517 |LOC100285517|F-box only protein 9
GRMZM2G117763	120.978632192068	252.69192899318	-1.0626	4.4922e-05	3.9442e-05	-	hypothetical protein LOC100384077|hypothetical protein LOC100384077 (LOC100384077), mRNA|hypothetical protein LOC100384077 |Hypothetical protein LOC100384077|TSA: Zea mays contig46258, mRNA sequence|Putative uncharacterized protein
GRMZM2G117836	0	52.2810887572097	-6.7082	2.7434e-12	4.5295e-12	-	ATP binding|homoiothermy|ice binding|response to freezing|TSA: Zea mays contig50584, mRNA sequence|Transcribed locus|TSA: Zea mays contig64345, mRNA sequence|TSA: Zea mays contig23799, mRNA sequence|TSA: Zea mays contig14236, mRNA sequence|TSA: Zea mays contig03221, mRNA sequence
GRMZM2G118063	0	69.7081183429462	-7.1233	1.1598e-15	2.3164e-15	-	hypothetical protein LOC100279257|transcription factor activity|nucleus|regulation of transcription, DNA-dependent|transcription regulator activity|sequence-specific DNA binding|hypothetical protein LOC100279257 (LOC100279257), mRNA|hypothetical protein LOC100279257 |TSA: Zea mays contig30266, mRNA sequence|Hypothetical protein LOC100279257|Putative uncharacterized protein |Putative uncharacterized protein |Putative uncharacterized protein |hypothetical protein LOC100279257|transcription factor activity|nucleus|regulation of transcription, DNA-dependent|transcription regulator activity|sequence-specific DNA binding|hypothetical protein LOC100279257 |TSA: Zea mays contig30266, mRNA sequence|Putative uncharacterized protein |Putative uncharacterized protein |Putative uncharacterized protein |transcription factor activity|nucleus|regulation of transcription, DNA-dependent|transcription regulator activity|sequence-specific DNA binding|TSA: Zea mays contig30266, mRNA sequence|Putative uncharacterized protein |Putative uncharacterized protein
GRMZM2G118594	12.660554531728	0	4.6623	6.6982e-05	5.7646e-05	-	Putative uncharacterized protein |Putative uncharacterized protein
GRMZM2G118729	7.97146026071765	0	3.9948	0.0020254	0.0014007	-	nucleic acid binding|zinc ion binding|Clone 1216499 mRNA sequence|nucleic acid binding|zinc ion binding
GRMZM2G118855	1.40672828130311	18.7675703231009	-3.7378	0.00022547	0.00018102	-//-
GRMZM2G119104	44.5463955745986	18.0972999544187	1.2995	5.1087e-06	5.0061e-06	-	LOC100277741|catalytic activity|cytoplasm|rRNA processing|RNA methyltransferase activity|iron-sulfur cluster binding|Putative uncharacterized protein
GRMZM2G119150	0	12.0648666362792	-4.5927	0.0013242	0.00094511	-	cellular amino acid metabolic process|transaminase activity|biosynthetic process|transferase activity, transferring nitrogenous groups|pyridoxal phosphate binding
GRMZM2G119249	40.7951201577903	10.7243258989148	1.9275	9.833e-08	1.1404e-07	-	shikimate kinase activity|ATP binding|shikimate kinase family protein|shikimate kinase activity|ATP binding|shikimate kinase family protein (LOC100283991), mRNA|shikimate kinase family protein |Shikimate kinase family protein |shikimate kinase activity|ATP binding|shikimate kinase activity|ATP binding|Transcribed locus|Putative uncharacterized protein
GRMZM2G119357	238.205988967327	44.9081147017057	2.4072	4.0575e-46	2.2173e-45	-	LOC100193016|DNA binding|protein binding|zinc ion binding|DNA binding proteinPutative uncharacterized protein ;
GRMZM2G119465	0	89.1459590347293	-7.4781	3.0058e-19	6.9724e-19	-//-
GRMZM2G119511	5.62691312521246	495.329802456127	-6.4599	3.1806e-103	4.8846e-102	-//-
GRMZM2G119521	32.8236598970727	15.41621847969	1.0903	0.0003572	0.00027861	-	hypothetical protein LOC100383582|protein kinase activity|protein serine/threonine kinase activity|ATP binding|protein amino acid phosphorylation|hypothetical protein LOC100383582 (LOC100383582), mRNA|hypothetical protein LOC100383582 |Hypothetical protein LOC100383582|Putative uncharacterized protein
GRMZM2G119544	43.6085767203965	8.0432444241861	2.4388	8.573e-10	1.1803e-09	-	Transcribed locus|Putative uncharacterized protein |Putative uncharacterized protein |Transcribed locus|Putative uncharacterized protein |Putative uncharacterized protein |Hypothetical protein LOC100273716|Transcribed locus
GRMZM2G119766	143.486284692918	36.1945999088375	1.9871	3.5784e-24	1.0233e-23	-	TSA: Zea mays contig32977, mRNA sequence
GRMZM2G119823	0	15.41621847969	-4.9464	0.00021218	0.00017096	-	nucleus|transcription regulator activity|regulation of transcription|DNA binding like|DNA binding like|transcription regulator activity|regulation of transcription|DNA binding like (LOC100281107), mRNA|DNA binding like |DNA binding like |Putative uncharacterized protein
GRMZM2G119850	16.8807393756374	0	4.6545	4.1707e-06	4.1301e-06	-	hypothetical protein LOC100304322|protein kinase activity|protein serine/threonine kinase activity|protein binding|ATP binding|protein amino acid phosphorylation|hypothetical protein LOC100304322 (LOC100304322), mRNA|hypothetical protein LOC100304322 |Transcribed locus, weakly similar to NP_189443.2 leucine-rich repeat transmembrane protein kinase, putative [Arabidopsis thaliana]|Hypothetical protein LOC100304322|Putative uncharacterized protein
GRMZM2G119867	0	130.702721893024	-8.0301	1.889e-26	5.8321e-26	-	TSA: Zea mays contig55300, mRNA sequence
GRMZM2G120079	0	311.005451068529	-9.2808	1.7666e-53	1.1486e-52	-	LOL3|hypothetical protein LOC100304393|cysteine-type endopeptidase activity|proteolysis|hypothetical protein LOC100304393 (LOC100304393), mRNA|hypothetical protein LOC100304393 |Putative uncharacterized protein |cysteine-type endopeptidase activity|proteolysis|Hypothetical protein LOC100304393|Putative uncharacterized protein
GRMZM2G120530	0	207.113543922792	-8.6943	1.4893e-38	6.5508e-38	-	hypothetical protein LOC100273617|mitochondrial inner membrane|protein transporter activity|protein transport|hypothetical protein LOC100273617 (LOC100273617), mRNA|hypothetical protein LOC100273617 |Hypothetical protein LOC100273617|Putative uncharacterized protein |Transcribed locus
GRMZM2G120740	0	81.7729849792254	-7.3536	6.5926e-18	1.459e-17	-	LOC100279244|nucleic acid binding|tRNA processing|zinc ion binding|tRNA dihydrouridine synthase activity|FAD binding|oxidation reduction|Putative uncharacterized protein
GRMZM2G121096	0	23.4594629038761	-5.5521	3.0631e-06	3.076e-06	-	protein binding|Transcribed locus, moderately similar to XP_002445255.1 hypothetical protein SORBIDRAFT_07g006910 [Sorghum bicolor]|TSA: Zea mays contig20956, mRNA sequence
GRMZM2G121111	0	34.8540591714731	-6.1233	1.0205e-08	1.29e-08	-	DNA binding|phosphopantetheine binding|TSA: Zea mays cultivar W22 CL270Contig1.betc, mRNA sequence
GRMZM2G121137	0	129.36218115566	-8.0153	3.165e-26	9.6879e-26	-	LOC100279160|copper ion binding|electron carrier activity|TSA: Zea mays cultivar W22 CL3Contig2.betc, mRNA sequence|Putative uncharacterized protein
GRMZM2G121228	39.8573013035882	8.0432444241861	2.309	1.023e-08	1.2907e-08	-	protein kinase activity|protein serine/threonine kinase activity|calcium ion binding|ATP binding|protein amino acid phosphorylation
GRMZM2G121293	127.074454744381	61.6648739187601	1.0432	6.7319e-12	1.0804e-11	-	subtilisin-like protease|serine-type endopeptidase activity|proteolysis|identical protein binding|negative regulation of catalytic activity|subtilisin-like protease (LOC100285183), mRNA|subtilisin-like protease |Subtilisin-like protease|Subtilisin-like protease |Putative uncharacterized protein |Putative uncharacterized protein
GRMZM2G121312	16.4118299485363	1034.89744924528	-5.9786	1.5277e-213	5.9166e-212	-	polygalacturonase inhibitor 2|protein binding|polygalacturonase inhibitor 2 (LOC100284303), mRNA|polygalacturonase inhibitor 2 |Polygalacturonase inhibitor 2|Putative uncharacterized protein |Polygalacturonase inhibitor 2
GRMZM2G121625	0	19.4378406917831	-5.2808	2.4856e-05	2.2418e-05	-//-
GRMZM2G121692	0	13.4054073736435	-4.7447	0.00063329	0.00047704	-//-
GRMZM2G121871	55.8002218250235	132.713532999071	-1.25	0.00019974	0.0001624	-	nucleic acid binding|helicase activity|ATP binding|ATP-dependent helicase activity|TSA: Zea mays contig61135, mRNA sequence|TSA: Zea mays contig47747, mRNA sequence
GRMZM2G121996	67.5229575025495	20.1081110604653	1.7476	6.3266e-11	9.5111e-11	-	TSA: Zea mays contig15749, mRNA sequence|TSA: Zea mays contig14289, mRNA sequence
GRMZM2G122126	93.7818854202076	24.8000036412405	1.919	7.3935e-16	1.4866e-15	-	6-phosphogluconolactonase|carbohydrate metabolic process|pentose-phosphate shunt|Putative uncharacterized protein
GRMZM2G122330	0	247.329766043723	-8.9503	1.6763e-44	8.7573e-44	-	Hypothetical protein LOC100384525|TSA: Zea mays contig57484, mRNA sequence|TSA: Zea mays contig00699, mRNA sequence
GRMZM2G122437	0	31147.4640326607	-15.927	0	0	-	metal ion transport|metal ion binding|Hypothetical protein LOC100277938|Putative uncharacterized protein |Putative uncharacterized protein |nucleosome|DNA binding|nucleosome assembly|metal ion transport|metal ion binding|metal ion transport|metal ion binding
GRMZM2G122532	0	21.4486517978296	-5.4228	8.6739e-06	8.2545e-06	-	protein binding|retrograde transport, endosome to Golgi
GRMZM2G122816	1.87563770840415	16.7567592170544	-3.1593	0.0014843	0.0010523	-	peroxidase activity|response to oxidative stress|heme binding|oxidation reduction|Transcribed locus
GRMZM2G122941	0	10.7243258989148	-4.4228	0.0027892	0.001885	-	hypothetical protein LOC100217014|hypothetical protein LOC100217014 (LOC100217014), mRNA|hypothetical protein LOC100217014 |Putative uncharacterized protein
GRMZM2G122943	0	232.583817932715	-8.8616	2.3851e-42	1.1641e-41	-	hypothetical protein LOC100276511 (LOC100276511), mRNA|hypothetical protein LOC100276511 |Hypothetical protein LOC100276511|Putative uncharacterized protein |Putative uncharacterized protein
GRMZM2G122958	9.8470979691218	2.01081110604653	2.2919	0.0045511	0.0029644	-//-
GRMZM2G123029	0	339.156806553181	-9.4058	2.6475e-57	1.9018e-56	-	aspartic-type endopeptidase activity|lysosome|proteolysis|lipid metabolic process|sphingolipid metabolic process|Transcribed locus, moderately similar to NP_001146573.1 hypothetical protein LOC100280169 [Zea mays]|aspartic-type endopeptidase activity|lysosome|proteolysis|lipid metabolic process|sphingolipid metabolic process|Transcribed locus, moderately similar to NP_001146573.1 hypothetical protein LOC100280169 [Zea mays]|hypothetical protein LOC100280169|aspartic-type endopeptidase activity|lysosome|proteolysis|lipid metabolic process|sphingolipid metabolic process|hypothetical protein LOC100280169 (LOC100280169), mRNA|hypothetical protein LOC100280169 |Transcribed locus, moderately similar to NP_001146573.1 hypothetical protein LOC100280169 [Zea mays]|Putative uncharacterized protein |aspartic-type endopeptidase activity|lysosome|proteolysis|lipid metabolic process|sphingolipid metabolic process|Transcribed locus, moderately similar to NP_001146573.1 hypothetical protein LOC100280169 [Zea mays]|Clone 298823 mRNA sequence|Putative uncharacterized protein |aspartic-type endopeptidase activity|lysosome|proteolysis|lipid metabolic process|sphingolipid metabolic process|Transcribed locus, moderately similar to NP_001146573.1 hypothetical protein LOC100280169 [Zea mays]|Hypothetical protein LOC100280169|Putative uncharacterized protein
GRMZM2G123140	167.400665475071	60.3243331813958	1.4725	3.9395e-21	9.8155e-21	-	OCL4 protein|transcription factor activity|nucleus|regulation of transcription, DNA-dependent|transcription regulator activity|sequence-specific DNA binding|OCL4 protein (ocl4), mRNA|OCL4 protein |Putative HD-ZIP IV family transcription factor OCL4 |Putative HD-ZIP IV family transcription factor OCL4 |OCL4 protein |transcription factor activity|nucleus|regulation of transcription, DNA-dependent|transcription regulator activity|sequence-specific DNA binding|OCL4 protein|transcription factor activity|nucleus|regulation of transcription, DNA-dependent|transcription regulator activity|sequence-specific DNA binding|OCL4 protein (ocl4), mRNA|OCL4 protein |Putative HD-ZIP IV family transcription factor OCL4 |Putative HD-ZIP IV family transcription factor OCL4 |OCL4 protein |transcription factor activity|nucleus|regulation of transcription, DNA-dependent|transcription regulator activity|sequence-specific DNA binding|transcription factor activity|nucleus|regulation of transcription, DNA-dependent|transcription regulator activity|sequence-specific DNA binding
GRMZM2G123410	0	64.3459553934888	-7.0078	1.2155e-14	2.3233e-14	-	phloem-specific lectin|phloem-specific lectin (LOC100285707), mRNA|phloem-specific lectin |Phloem-specific lectin|TSA: Zea mays contig43568, mRNA sequence|Phloem-specific lectin
GRMZM2G123411	0	281.513554846514	-9.1371	2.2106e-49	1.287e-48	-	hypothetical protein LOC100279139|hypothetical protein LOC100279139 (LOC100279139), mRNA|hypothetical protein LOC100279139 |TSA: Zea mays cultivar W22 CL207Contig1.betc, mRNA sequence|Hypothetical protein LOC100279139|Putative uncharacterized protein |TSA: Zea mays cultivar W22 CL189Contig1.betc, mRNA sequence|Putative uncharacterized protein
GRMZM2G123497	6.56473197941453	0	3.7147	0.0058802	0.003743	-//-
GRMZM2G123562	0	172.929755120001	-8.434	2.7487e-33	1.0396e-32	-	protein dimerization activity
GRMZM2G123807	0	61.6648739187601	-6.9464	3.9863e-14	7.382e-14	-	transport protein particle component, Bet3 containing protein|transport protein particle component, Bet3 containing protein (LOC100282812), mRNA|transport protein particle component, Bet3 containing protein |Transport protein particle component, Bet3 containing protein |Transport protein particle component, Bet3 containing protein
GRMZM2G123886	0	596.540628127136	-10.22	2.3441e-89	2.9828e-88	-	protein kinase activity|protein serine/threonine kinase activity|MAP kinase activity|protein tyrosine kinase activity|ATP binding|protein amino acid phosphorylation|TSA: Zea mays contig28757, mRNA sequence
GRMZM2G123896	105.035711670633	398.140598997212	-1.9224	1.1335e-25	3.4167e-25	-	Auxin-repressed 12.5 kDa protein |hypothetical protein LOC100272715|LOC100285870|LOC100285870 (pco099562b), mRNA|hypothetical protein LOC100272715 |LOC100285870 |Putative uncharacterized protein |Auxin-repressed 12.5 kDa protein |Auxin-repressed 12.5 kDa protein |Auxin-repressed 12.5 kDa proteinPutative uncharacterized protein ;|hypothetical protein LOC100272715|hypothetical protein LOC100272715 (LOC100272715), mRNA|hypothetical protein LOC100272715 |Putative uncharacterized protein
GRMZM2G123914	0	10.7243258989148	-4.4228	0.0027892	0.001885	-	Hypothetical protein LOC100381810
GRMZM2G123920	21.1009242195467	10.0540555302326	1.0695	0.0046042	0.0029969	-	nuf2 family protein|chromosome, centromeric region|mitosis|nuf2 family protein (LOC100283696), mRNA|nuf2 family protein |Nuf2 family protein|Putative uncharacterized protein |Nuf2 family protein
GRMZM2G123922	0	1366.68128174295	-11.416	1.4978e-168	4.6005e-167	-	nucleotide binding|DNA binding|nuclease activity|protein binding|ATP binding|nucleotide-excision repair|ATPase activity|nucleoside-triphosphatase activity|protein metabolic process|TSA: Zea mays contig63297, mRNA sequence|TSA: Zea mays contig09147, mRNA sequence
GRMZM2G123986	78.7767837529744	171.589214382637	-1.1231	0.00026333	0.00020933	-	pollenless3|Pollenless3|Pollenless3
GRMZM2G124209	217.573974174882	79.0919035044967	1.4599	9.3285e-27	2.9207e-26	-	hydrolase activity|TSA: Zea mays contig08239, mRNA sequence|hydrolase activity
GRMZM2G124281	20.6320147924457	10.0540555302326	1.0371	0.0058341	0.0037319	-	mitochondrial matrix|Mitochondrial glycoprotein|Putative uncharacterized protein |mitochondrial glycoprotein|mitochondrial matrix|mitochondrial glycoprotein (LOC100283687), nuclear gene encoding mitochondrial protein, mRNA|mitochondrial glycoprotein |Mitochondrial glycoproteinPutative uncharacterized protein ;
GRMZM2G124301	29.5412939073654	11.394596267597	1.3744	0.00013141	0.00010934	-	hypothetical protein LOC100191864|nucleic acid binding|ribonuclease H activity|hypothetical protein LOC100191864 (LOC100191864), mRNA|hypothetical protein LOC100191864 |Putative uncharacterized protein |Putative uncharacterized protein |nucleic acid binding
GRMZM2G124307	327.298780116525	28.8216258533335	3.5054	9.4874e-82	1.0433e-80	-	LOC100286188|product:temperature-induced lipocalin-2|transporter activity|binding|transport|lipid binding|Putative uncharacterized proteinTIL-2-Zea mays Temperature-induced lipocalin-2Temperature-induced lipocalin-2 ;;|transporter activity|binding|transport|lipid binding
GRMZM2G124417	13.5983733859301	2.01081110604653	2.7576	0.00031756	0.000249	-	proteasome subunit beta type 1|endopeptidase activity|threonine-type endopeptidase activity|proteasome core complex|proteolysis involved in cellular protein catabolic process|proteasome subunit beta type 1 (LOC100280821), mRNA|proteasome subunit beta type 1 |Proteasome subunit beta type 1|Proteasome subunit beta type (EC 3.4.25.1)
GRMZM2G124532	90.4995194305003	184.324351387598	-1.0263	0.00095535	0.00070068	-	ATP binding|phosphorylation|transferase activity, transferring phosphorus-containing groups|Putative uncharacterized protein |ATP binding|phosphorylation|transferase activity, transferring phosphorus-containing groups|Putative uncharacterized protein |hypothetical protein LOC100383702|two-component sensor activity|signal transducer activity|receptor activity|ATP binding|regulation of transcription, DNA-dependent|signal transduction|sensory perception|G-protein coupled photoreceptor activity|red, far-red light phototransduction|photoreceptor activity|membrane|protein-tetrapyrrole linkage|protein-chromophore linkage|protein homodimerization activity|regulation of transcription|hypothetical protein LOC100383702 (LOC100383702), mRNA|hypothetical protein LOC100383702 |Hypothetical protein LOC100383702|Phytochrome B1 Fragment |Phytochrome B1 Fragment |Phytochrome B1 Fragment |Phytochrome B1 Fragment |Putative uncharacterized protein |Phytochrome B1 Fragment |Phytochrome B1 Fragment |Phytochrome B1 apoprotein |Phytochrome B Fragment
GRMZM2G124797	0	56.3027109693027	-6.8151	4.4084e-13	7.6845e-13	-	Putative uncharacterized protein
GRMZM2G124835	7.97146026071765	0	3.9948	0.0020254	0.0014007	-//-
GRMZM2G125001	3.28236598970727	65.016225762171	-4.308	3.0124e-13	5.2768e-13	-	hypothetical protein LOC100384585|protein kinase activity|protein serine/threonine kinase activity|ATP binding|protein amino acid phosphorylation|signal transduction|hypothetical protein LOC100384585 (LOC100384585), mRNA|hypothetical protein LOC100384585 |TSA: Zea mays contig60535, mRNA sequence|TSA: Zea mays contig32688, mRNA sequence|Hypothetical protein LOC100384585|Putative uncharacterized protein |hypothetical protein LOC100384585|protein kinase activity|protein serine/threonine kinase activity|ATP binding|protein amino acid phosphorylation|signal transduction|hypothetical protein LOC100384585 |TSA: Zea mays contig60535, mRNA sequence|TSA: Zea mays contig32688, mRNA sequence|Putative uncharacterized protein
GRMZM2G125174	0	14.0756777423257	-4.8151	0.00043911	0.0003385	-//-
GRMZM2G125233	0	15.41621847969	-4.9464	0.00021218	0.00017096	-	hypothetical protein LOC100191144|catalytic activity|carbohydrate metabolic process|isomerase activity|carbohydrate binding|hypothetical protein LOC100191144 (LOC100191144), mRNA|hypothetical protein LOC100191144 |Hypothetical protein LOC100191144|Putative uncharacterized protein |catalytic activity|carbohydrate metabolic process|isomerase activity|carbohydrate binding|Putative uncharacterized protein
GRMZM2G125304	2.34454713550519	44.9081147017057	-4.2596	1.5749e-09	2.1174e-09	-	hypothetical protein LOC100384497|protein folding|heat shock protein binding|unfolded protein binding|hypothetical protein LOC100384497 (LOC100384497), mRNA|hypothetical protein LOC100384497 |Putative uncharacterized protein |Hypothetical protein LOC100384728|Transcribed locus|Hypothetical protein LOC100384728|Clone 375271 mRNA sequence|Hypothetical protein LOC100384728|Clone 1540358 mRNA sequence|Hypothetical protein LOC100384728|Clone 1540358 mRNA sequence
GRMZM2G125424	0	93.8378516155045	-7.5521	4.3223e-20	1.0392e-19	-	lysosphingolipid and lysophosphatidic acid receptor activity|voltage-gated potassium channel activity|potassium ion transport|G-protein coupled receptor protein signaling pathway|integral to membrane|Transcribed locus|voltage-gated potassium channel activity|potassium ion transport|integral to membrane|Transcribed locus|nucleotide binding|ATP binding|transport|integral to membrane|ATPase activity|nucleoside-triphosphatase activity|ATPase activity, coupled to transmembrane movement of substances|transmembrane transport|Transcribed locus|hypothetical protein LOC100383541|nucleotide binding|ATP binding|transport|integral to membrane|ATPase activity|nucleoside-triphosphatase activity|ATPase activity, coupled to transmembrane movement of substances|transmembrane transport|hypothetical protein LOC100383541 (LOC100383541), mRNA|hypothetical protein LOC100383541 |Hypothetical protein LOC100383541|Transcribed locus|Putative uncharacterized protein
GRMZM2G125649	22.9765619279509	1.34054073736435	4.0993	1.3839e-07	1.5834e-07	-	hypothetical protein LOC100277350 (LOC100277350), mRNA|hypothetical protein LOC100277350 |Hypothetical protein LOC100277350|TSA: Zea mays contig35868, mRNA sequence
GRMZM2G125977	0	73.0594701863571	-7.191	2.7161e-16	5.6264e-16	-	hypothetical protein LOC100279799|UDP-glucose metabolic process|membrane|hypothetical protein LOC100279799 |Putative uncharacterized protein |Putative uncharacterized protein |hypothetical protein LOC100279799|hypothetical protein LOC100279799 (LOC100279799), mRNA|hypothetical protein LOC100279799 |Hypothetical protein LOC100279799|Putative uncharacterized protein
GRMZM2G126002	286.972569385835	58.9837924440314	2.2825	8.988e-53	5.7185e-52	-	LOC732776|product:L-galactose dehydrogenase|oxidoreductase activity|oxidation reduction|Putative uncharacterized protein |L-galactose dehydrogenasePutative uncharacterized protein ;
GRMZM2G126471	0	1396.84344833365	-11.448	2.4052e-171	7.5171e-170	-	Putative uncharacterized protein |LOC100277035|LOC100277035 (pco133003), mRNA|hypothetical protein LOC100277035 |LOC100277035|Putative uncharacterized protein |Putative uncharacterized protein
GRMZM2G126545	0	295.589232588839	-9.2074	2.3809e-51	1.4676e-50	-	DNA binding|hypothetical protein LOC100304264|LOC542207|product:methyl-binding domain protein MBD113|DNA binding|LOC542207 (cl26423_1), mRNA|LOC542207 |hypothetical protein LOC100304264 |LOC542207|TSA: Zea mays contig29752, mRNA sequence|TSA: Zea mays contig30793, mRNA sequence|Putative uncharacterized protein |Methyl-binding domain MBD113 protein Fragment |Methyl-binding domain protein MBD113 |hypothetical protein LOC100304264|LOC542207|product:methyl-binding domain protein MBD113|DNA binding|LOC542207 (cl26423_1), mRNA|hypothetical protein LOC100304264 (LOC100304264), mRNA|LOC542207 |hypothetical protein LOC100304264 |TSA: Zea mays contig54020, mRNA sequence|LOC542207|TSA: Zea mays contig65003, mRNA sequence|TSA: Zea mays contig29752, mRNA sequence|TSA: Zea mays contig30793, mRNA sequence|Hypothetical protein LOC100304264|Putative uncharacterized protein |Methyl-binding domain MBD113 protein Fragment |Methyl-binding domain protein MBD113 |LOC542207|product:methyl-binding domain protein MBD113|DNA binding|LOC542207 (cl26423_1), mRNA|LOC542207 |LOC542207|TSA: Zea mays contig65003, mRNA sequence|TSA: Zea mays contig29752, mRNA sequence|TSA: Zea mays contig30793, mRNA sequence|Methyl-binding domain MBD113 protein Fragment |Methyl-binding domain protein MBD113 |hypothetical protein LOC100304264|LOC542207|product:methyl-binding domain protein MBD113|DNA binding|LOC542207 (cl26423_1), mRNA|LOC542207 |hypothetical protein LOC100304264 |TSA: Zea mays contig54020, mRNA sequence|LOC542207|TSA: Zea mays contig65003, mRNA sequence|TSA: Zea mays contig29752, mRNA sequence|TSA: Zea mays contig30793, mRNA sequence|Putative uncharacterized protein |Methyl-binding domain MBD113 protein Fragment |Methyl-binding domain protein MBD113 |LOC542207|product:methyl-binding domain protein MBD113|DNA binding|LOC542207 (cl26423_1), mRNA|LOC542207 |LOC542207|TSA: Zea mays contig65003, mRNA sequence|TSA: Zea mays contig29752, mRNA sequence|TSA: Zea mays contig30793, mRNA sequence|Transcribed locus|Methyl-binding domain MBD113 protein Fragment |Methyl-binding domain protein MBD113
GRMZM2G126586	0	60.9946035500779	-6.9306	5.3721e-14	9.8764e-14	-	UPF0497 membrane protein 7|LOC100272894|membrane|UPF0497 membrane protein 7 (LOC100192537), mRNA|LOC100272894 (si606073g10), mRNA|UPF0497 membrane protein 7 |hypothetical protein LOC100272894 |UPF0497 membrane protein 7 (Salicylic acid-induced protein 1-A)|UPF0497 membrane protein 8 (Salicylic acid-induced protein 1-B)|LOC100272894
GRMZM2G127067	332.456783814636	683.675776055818	-1.0401	8.1836e-11	1.2241e-10	-	LOC100282314|iron ion binding|endoplasmic reticulum|fatty acid biosynthetic process|oxidoreductase activity|oxidation reduction|C-4 methylsterol oxidasePutative uncharacterized protein ;
GRMZM2G127123	268.216192301794	636.756850248066	-1.2473	4.4482e-16	9.1085e-16	-	hydrolase activity, hydrolyzing O-glycosyl compounds|sugar binding|carbohydrate metabolic process|Putative uncharacterized protein |Putative uncharacterized protein |hydrolase activity, hydrolyzing O-glycosyl compounds|carbohydrate metabolic process|hypothetical protein LOC100279948|hydrolase activity, hydrolyzing O-glycosyl compounds|sugar binding|carbohydrate metabolic process|hypothetical protein LOC100279948 (LOC100279948), mRNA|hypothetical protein LOC100279948 |Hypothetical protein LOC100279948|Beta-galactosidase (EC 3.2.1.23)|Putative uncharacterized protein
GRMZM2G127138	0	44.9081147017057	-5.5815	1.0426e-10	1.5439e-10	-	extracellular region|transport|amino acid transport|amino acid transmembrane transporter activity|tetracycline:hydrogen antiporter activity|tetracycline transport|membrane|integral to membrane|response to antibiotic|transmembrane transport|Full-length cDNA clone ZM_BFa0064A18
GRMZM2G127232	206.320147924457	53.621629494574	1.944	2.3061e-33	8.7411e-33	-	gibberellin 20 oxidase 2|oxidoreductase activity|gibberellin 20 oxidase 2 (LOC100283080), mRNA|gibberellin 20 oxidase 2 |Gibberellin 20 oxidase 2|Gibberellin 20 oxidase 2
GRMZM2G127379	52.9867652624173	426.291954481863	-3.0081	1.8337e-54	1.2374e-53	-	DNA binding|regulation of transcription|TSA: Zea mays contig40954, mRNA sequence|TSA: Zea mays contig19389, mRNA sequence|TSA: Zea mays contig37112, mRNA sequence|Full-length cDNA clone ZM_BFb0367H17|Putative uncharacterized protein |Putative uncharacterized protein |TSA: Zea mays contig37112, mRNA sequence
GRMZM2G127386	0	129.36218115566	-8.0153	3.165e-26	9.6879e-26	-	nitrilase-associated protein|nitrilase-associated protein (LOC100283951), mRNA|nitrilase-associated protein |Nitrilase-associated protein |Nitrilase-associated protein |Nitrilase-associated protein
GRMZM2G127393	7.03364140651557	37.5351406462018	-2.4159	8.3968e-05	7.1436e-05	-	protein folding|protein transport|40S ribosomal protein S16 (LOC100284613), mRNA|Transcribed locus, moderately similar to XP_002442731.1 hypothetical protein SORBIDRAFT_08g001930 [Sorghum bicolor]|40S ribosomal protein S16|protein folding|protein transport|TSA: Zea mays contig38107, mRNA sequence
GRMZM2G127404	334.33242152304	69.7081183429462	2.2619	1.0471e-60	8.1102e-60	-	hypothetical protein LOC100277603|hypothetical protein LOC100277603 (LOC100277603), mRNA|hypothetical protein LOC100277603 |Hypothetical protein LOC100277603|Putative uncharacterized protein
GRMZM2G127421	0	9.38378516155045	-4.2302	0.0059209	0.003743	-	hypothetical protein LOC100191887|hypothetical protein LOC100191887 (LOC100191887), mRNA|hypothetical protein LOC100191887 |Hypothetical protein LOC100191887|Putative uncharacterized protein |Chlorophyllase-2
GRMZM2G127521	0	46.9189258077523	-5.6447	3.7913e-11	5.7876e-11	-	structural constituent of ribosome|intracellular|ribosome|translation|large ribosomal subunit|structural constituent of ribosome|intracellular|ribosome|translation|large ribosomal subunit
GRMZM2G127635	102.222255108026	26.810814747287	1.9308	3.0688e-17	6.6107e-17	-	hypothetical protein LOC100192806|homoiothermy|ice binding|response to freezing|hypothetical protein LOC100192806 (LOC100192806), mRNA|hypothetical protein LOC100192806 |Clone 14717 mRNA sequence|Hypothetical protein LOC100384663|Hypothetical protein LOC100192806|Putative uncharacterized protein |Putative uncharacterized protein
GRMZM2G127941	58.6136783876298	28.1513554846514	1.058	2.655e-06	2.7012e-06	-	TSA: Zea mays contig60893, mRNA sequence
GRMZM2G128319	0	74.4000109237214	-7.2172	1.525e-16	3.17e-16	-	hypothetical protein LOC100383516|protein kinase activity|protein serine/threonine kinase activity|ATP binding|protein amino acid phosphorylation|hypothetical protein LOC100383516 (LOC100383516), mRNA|hypothetical protein LOC100383516 |Hypothetical protein LOC100383516|Putative uncharacterized protein
GRMZM2G128399	0	48.2594665451166	-6.5927	1.7484e-11	2.737e-11	-	hypothetical protein LOC100191254|hydrolase activity|hypothetical protein LOC100191254 (LOC100191254), mRNA|hypothetical protein LOC100191254 |Hypothetical protein LOC100191254|Putative uncharacterized protein |ACI14
GRMZM2G128605	10.3160073962228	0	4.3668	0.00035931	0.00027977	-	nucleotide binding|ATP binding|nucleoside-triphosphatase activity
GRMZM2G128651	0	36.8648702775196	-6.2042	3.8431e-09	5.0084e-09	-	Full-length cDNA clone ZM_BFb0334L08|Putative uncharacterized protein
GRMZM2G128663	483.914528768271	1488.00021847443	-1.6206	7.2427e-65	6.0293e-64	-	LOC100281422|PAPA-1-like conserved region family protein |Putative uncharacterized protein |TSA: Zea mays contig33329, mRNA sequence
GRMZM2G128876	0	123.32974783752	-7.9464	3.2744e-25	9.706e-25	-	Transcribed locus|hydrolase activity, hydrolyzing O-glycosyl compounds|cell wall|carbohydrate metabolic process|cellular glucan metabolic process|xyloglucan:xyloglucosyl transferase activity|apoplast|Hypothetical protein LOC100191238|Putative uncharacterized protein |hypothetical protein LOC100191238|hydrolase activity, hydrolyzing O-glycosyl compounds|cell wall|carbohydrate metabolic process|cellular glucan metabolic process|xyloglucan:xyloglucosyl transferase activity|apoplast|hypothetical protein LOC100191238 (LOC100191238), mRNA|hypothetical protein LOC100191238 |Putative uncharacterized protein |Putative uncharacterized protein |Putative uncharacterized protein |Xyloglucan endotransglycosylase/hydrolase protein 8
GRMZM2G128907	0	13.4054073736435	-4.7447	0.00063329	0.00047704	-	homoiothermy|ice binding|response to freezing|Full-length cDNA clone ZM_BFb0029P14
GRMZM2G129015	601.610794970632	254.702740099227	1.24	4.0058e-60	3.0496e-59	-	structural constituent of ribosome|intracellular|ribosome|translation|Hypothetical protein LOC100193263|40S ribosomal protein S26 |structural constituent of ribosome|intracellular|ribosome|translation
GRMZM2G129243	105.035711670633	49.600007282481	1.0825	1.9915e-10	2.8657e-10	-	Transcribed locus, strongly similar to XP_002465946.1 hypothetical protein SORBIDRAFT_01g048700 [Sorghum bicolor]|TSA: Zea mays contig11290, mRNA sequence
GRMZM2G129457	0	197.729758761242	-8.6274	3.9601e-37	1.6758e-36	-	Putative uncharacterized protein |hypothetical protein LOC100276818|DNA-directed RNA polymerase activity|transcription|hypothetical protein LOC100276818 (LOC100276818), mRNA|hypothetical protein LOC100276818 |Hypothetical protein LOC100276818|Putative uncharacterized protein |Putative uncharacterized protein |Putative uncharacterized protein
GRMZM2G129521	0	39.5459517522483	-6.3055	1.0581e-09	1.4433e-09	-//-
GRMZM2G129540	794.332569509158	121.989207100156	2.703	3.276e-164	9.2637e-163	-	transposon protein|hydrolase activity|transposon protein (LOC100283503), mRNA|transposon protein |Transposon protein|Transposon protein
GRMZM2G129775	8.44036968781868	0	3.6545	0.0018698	0.0013089	-	hypothetical protein LOC100279248|peroxidase activity|response to oxidative stress|heme binding|oxidation reduction|hypothetical protein LOC100279248 |Clone 1588093 mRNA sequence|Putative uncharacterized protein |hypothetical protein LOC100279248|peroxidase activity|response to oxidative stress|heme binding|oxidation reduction|hypothetical protein LOC100279248 (LOC100279248), mRNA|hypothetical protein LOC100279248 |Hypothetical protein LOC100279248|Clone 1588093 mRNA sequence|Putative uncharacterized protein
GRMZM2G129781	0	185.664892124962	-8.5366	2.8325e-35	1.1264e-34	-	LOC100279307|Putative uncharacterized protein |Putative uncharacterized protein |Putative uncharacterized protein |Putative uncharacterized protein
GRMZM2G129907	36.574935313881	110.594610832559	-1.5964	5.1358e-06	5.0299e-06	-	holiday junction resolvase, S1x1p, URI domain nuclease|holiday junction resolvase, S1x1p, URI domain nuclease|nuclease activity|intracellular|DNA repair|holiday junction resolvase, S1x1p, URI domain nuclease (LOC100284153), mRNA|holiday junction resolvase, S1x1p, URI domain nuclease (LOC100303887), mRNA|holiday junction resolvase, S1x1p, URI domain nuclease |holiday junction resolvase, S1x1p, URI domain nuclease |Holiday junction resolvase, S1x1p, URI domain nuclease|TSA: Zea mays contig18200, mRNA sequence|TSA: Zea mays contig48651, mRNA sequence|TSA: Zea mays contig15061, mRNA sequence|Putative uncharacterized protein |Holiday junction resolvase, S1x1p, URI domain nuclease |Holiday junction resolvase, S1x1p, URI domain nuclease |nuclease activity|intracellular|DNA repair|Hypothetical protein LOC100194179|TSA: Zea mays contig48651, mRNA sequence|TSA: Zea mays contig15061, mRNA sequence|Putative uncharacterized protein |TSA: Zea mays contig48651, mRNA sequence
GRMZM2G130034	525.647467780264	213.145977240932	1.3023	1.9276e-55	1.3362e-54	-	protein binding|metabolic process|hydrolase activity|hydrolase activity, acting on carbon-nitrogen (but not peptide) bonds, in linear amidines|Putative uncharacterized protein |hypothetical protein LOC100279195|protein binding|metabolic process|hydrolase activity|hydrolase activity, acting on carbon-nitrogen (but not peptide) bonds, in linear amidines|hypothetical protein LOC100279195 (LOC100279195), mRNA|hypothetical protein LOC100279195 |Hypothetical protein LOC100279195|Putative uncharacterized protein
GRMZM2G130062	4186.89227458517	17542.9863595186	-2.0669	0	0	-	2-isopropylmalate synthase B|catalytic activity|2-isopropylmalate synthase activity|leucine biosynthetic process|carboxylic acid metabolic process|transferase activity, transferring acyl groups, acyl groups converted into alkyl on transfer|2-isopropylmalate synthase B (LOC100280499), mRNA|2-isopropylmalate synthase B |2-isopropylmalate synthase B|2-isopropylmalate synthase B |Putative uncharacterized protein
GRMZM2G130121	258.838003759773	530.1838616276	-1.0344	1.4049e-08	1.7564e-08	-	nucleotide binding|ATP binding|endoplasmic reticulum|ATPase activity|nucleoside-triphosphatase activity|chaperone mediated protein folding requiring cofactor|Full-length cDNA clone ZM_BFb0350G01|Transcribed locus
GRMZM2G130127	0	462.486554390701	-9.8533	3.1267e-73	3.0945e-72	-	hypothetical protein LOC100383616|nucleic acid binding|transcription factor activity|intracellular|regulation of transcription, DNA-dependent|zinc ion binding|heat shock protein binding|sequence-specific DNA binding|hypothetical protein LOC100383616 (LOC100383616), mRNA|hypothetical protein LOC100383616 |Hypothetical protein LOC100383616|Putative uncharacterized protein
GRMZM2G130149	4.22018484390934	20.7783814291474	-2.2997	0.0049493	0.0032132	-	LOC100194394|DNA binding|R2R3MYB-domain protein|R2R3MYB-domain protein|Putative uncharacterized protein |MYB59 |Putative uncharacterized protein |R2R3MYB-domain protein Fragment |R2R3MYB-domain protein Fragment |DNA binding|R2R3MYB-domain protein|R2R3MYB-domain protein|Putative uncharacterized protein |MYB59 |Putative uncharacterized protein |R2R3MYB-domain protein Fragment |R2R3MYB-domain protein Fragment |DNA binding|R2R3MYB-domain protein|Hypothetical protein LOC100272660|R2R3MYB-domain protein|Putative uncharacterized protein |DNA binding|R2R3MYB-domain protein|R2R3MYB-domain protein|Putative uncharacterized protein |R2R3MYB-domain protein Fragment |R2R3MYB-domain protein Fragment |DNA binding|R2R3MYB-domain protein|R2R3MYB-domain protein|Putative uncharacterized protein |DNA binding|R2R3MYB-domain protein|R2R3MYB-domain protein|Putative uncharacterized protein |R2R3MYB-domain protein Fragment |R2R3MYB-domain protein Fragment
GRMZM2G130320	0	43.5675739643414	-6.4452	1.5671e-10	2.2716e-10	-	Transcribed locus
GRMZM2G130724	0	127.351370049613	-7.9927	6.8787e-26	2.0805e-25	-	hypothetical protein LOC100280056|hypothetical protein LOC100280056 (LOC100280056), mRNA|hypothetical protein LOC100280056 |Putative uncharacterized protein |Hypothetical protein LOC100280056|Putative uncharacterized protein
GRMZM2G131012	10.3160073962228	1.34054073736435	2.944	0.0013111	0.00094334	-	hypothetical protein LOC100382569|hypothetical protein LOC100382569 (LOC100382569), mRNA|hypothetical protein LOC100382569 |Hypothetical protein LOC100382569|Putative uncharacterized protein
GRMZM2G131165	65.6473197941453	201.081110604653	-1.615	4.776e-10	6.6784e-10	-	anthranilate N-benzoyltransferase protein 1|transferase activity, transferring acyl groups other than amino-acyl groups|anthranilate N-benzoyltransferase protein 1 (LOC100281073), mRNA|anthranilate N-benzoyltransferase protein 1 |Anthranilate N-benzoyltransferase protein 1|Putative uncharacterized protein |Anthranilate N-benzoyltransferase protein 1
GRMZM2G131254	130.82573016119	14.0756777423257	3.2164	4.0902e-32	1.481e-31	-	hypothetical protein LOC100191530|GTPase activity|protein binding|GTP binding|intracellular|intracellular protein transport|nucleocytoplasmic transport|signal transduction|small GTPase mediated signal transduction|protein transport|hypothetical protein LOC100191530 (LOC100191530), mRNA|hypothetical protein LOC100191530 |Transcribed locus, strongly similar to NP_001130433.1 hypothetical protein LOC100191530 [Zea mays]|Putative uncharacterized protein |Ras-related protein RHN1 |Putative GTP-binding protein homolog Fragment |GTP binding|intracellular|small GTPase mediated signal transduction|protein transport|Ras-related protein RHN1 |GTP binding|intracellular|small GTPase mediated signal transduction|protein transport|Ras-related protein RHN1 |GTP binding|small GTPase mediated signal transduction|protein transport|Hypothetical protein LOC100191530|GTP binding|intracellular|small GTPase mediated signal transduction|protein transport|Putative GTP-binding protein homolog Fragment
GRMZM2G131522	9.37818854202076	0	4.2293	0.00071299	0.00053346	-	Clone 1631501 mRNA sequence
GRMZM2G131591	211.009242195467	571.070354117213	-1.4364	4.1847e-20	1.0102e-19	-	RNA-binding protein|protein binding|zinc ion binding|RNA-binding protein (LOC100281234), mRNA|RNA-binding protein |RNA-binding protein|RNA-binding protein
GRMZM2G131618	21.5698336466478	65.6864961308532	-1.6066	0.00040272	0.00031166	-	hypothetical protein LOC100382954|hypothetical protein LOC100382954 (LOC100382954), mRNA|hypothetical protein LOC100382954 |Putative uncharacterized protein
GRMZM2G131623	146.768650682625	67.6973072368997	1.1164	2.1167e-14	3.9946e-14	-	intracellular|zinc ion binding|Putative uncharacterized protein |zinc ion binding|Putative uncharacterized protein |Putative uncharacterized protein |zinc ion binding|Hypothetical protein LOC100275630|Putative uncharacterized protein |Putative uncharacterized protein
GRMZM2G131817	70.8053234922567	17.4270295857366	2.0225	6.739e-13	1.1599e-12	-	protein tyrosine kinase activity|ATP binding|protein amino acid phosphorylation|Tetratricopeptide-like helical |hypothetical protein LOC100274385|protein tyrosine kinase activity|ATP binding|protein amino acid phosphorylation|hypothetical protein LOC100274385 (LOC100274385), mRNA|hypothetical protein LOC100274385 |Hypothetical protein LOC100274385|Putative uncharacterized protein
GRMZM2G132690	0	12.7351370049613	-4.6707	0.00091493	0.00067269	-	metal ion transport|metal ion binding|TSA: Zea mays contig47972, mRNA sequence
GRMZM2G132704	64.2405915128422	22.789192535194	1.4951	3.8558e-09	5.0213e-09	-	hypothetical protein LOC100382159|hypothetical protein LOC100382159 (LOC100382159), mRNA|hypothetical protein LOC100382159 |Putative uncharacterized protein
GRMZM2G132712	70.3364140651557	282.183825215196	-2.0043	4.6123e-20	1.1044e-19	-	hypothetical protein LOC100383276|catalytic activity|calcium-transporting ATPase activity|ATP binding|ATP biosynthetic process|cation transport|calcium ion transport|metabolic process|calcium ion transmembrane transporter activity|ATPase activity, coupled to transmembrane movement of ions, phosphorylative mechanism|membrane|hypothetical protein LOC100383276 (LOC100383276), mRNA|hypothetical protein LOC100383276 |Hypothetical protein LOC100383276|TSA: Zea mays contig09282, mRNA sequence|Putative uncharacterized protein |ATP binding|ATP biosynthetic process|cation transport|ATPase activity, coupled to transmembrane movement of ions, phosphorylative mechanism|membrane|hypothetical protein LOC100383276|catalytic activity|calcium-transporting ATPase activity|ATP binding|ATP biosynthetic process|cation transport|calcium ion transport|metabolic process|calcium ion transmembrane transporter activity|ATPase activity, coupled to transmembrane movement of ions, phosphorylative mechanism|membrane|hydrolase activity, acting on acid anhydrides, catalyzing transmembrane movement of substances|hypothetical protein LOC100383276 |TSA: Zea mays contig09282, mRNA sequence|Putative uncharacterized protein
GRMZM2G133183	29.5412939073654	0	5.8847	1.0049e-09	1.3781e-09	-//-
GRMZM2G133413	2.81345656260623	16.7567592170544	-2.5743	0.0057595	0.0036926	-	product:D-type cyclin|nucleus|type I hypersensitivity|Putative uncharacterized protein |Putative uncharacterized protein |D-type cyclin |nucleus|type I hypersensitivity|Putative uncharacterized protein |Full-length cDNA clone ZM_BFb0126F21
GRMZM2G133633	22.9765619279509	9.38378516155045	1.2919	0.0010945	0.00079422	-	transferase activity, transferring hexosyl groups|intrinsic to endoplasmic reticulum membrane
GRMZM2G133686	21.1009242195467	1.34054073736435	3.9764	5.2552e-07	5.7086e-07	-//-
GRMZM2G133721	0	24.1297332725583	-5.5927	2.1705e-06	2.2232e-06	-	phosphopyruvate hydratase complex|magnesium ion binding|phosphopyruvate hydratase activity|glycolysis
GRMZM2G133986	54.3934935437204	22.1189221665118	1.2982	4.7444e-07	5.1694e-07	-	DNA repair|Putative uncharacterized protein |auxin response factor 75|DNA repair|auxin response factor 75 (LOC100283409), mRNA|auxin response factor 75 |Auxin response factor 75|Auxin response factor 75 |DNA repair
GRMZM2G134044	0	169.57840327659	-8.4058	9.2751e-33	3.4496e-32	-	LOC100272339|Putative uncharacterized protein |Putative uncharacterized protein |Putative uncharacterized protein
GRMZM2G134251	574.414048198772	202.421651342017	1.5047	6.6385e-70	6.0033e-69	-	hypothetical protein LOC100280178|hydrolase activity, hydrolyzing O-glycosyl compounds|beta-N-acetylhexosaminidase activity|carbohydrate metabolic process|hypothetical protein LOC100280178 (LOC100280178), mRNA|hypothetical protein LOC100280178 |Hypothetical protein LOC100280178|Beta-hexosaminidase beta chainPutative uncharacterized protein ;|Putative uncharacterized protein
GRMZM2G134450	64.2405915128422	10.7243258989148	2.5826	2.4423e-14	4.5945e-14	-	integral to membrane|transmembrane transport|Putative uncharacterized protein |hypothetical protein LOC100279327|K-exchanger-like protein|integral to membrane|transmembrane transport|hypothetical protein LOC100279327 (LOC100279327), mRNA|K-exchanger-like protein (LOC100281807), mRNA|hypothetical protein LOC100279327 |K-exchanger-like protein |K-exchanger-like protein|Hypothetical protein LOC100279327|K-exchanger-like protein |Putative uncharacterized protein |Putative uncharacterized protein
GRMZM2G134613	0	363.286539825739	-9.505	1.608e-60	1.2401e-59	-	autophagy-related 8e|product:autophagy-related 8d variant 1|autophagy-related 8e |Transcribed locus, strongly similar to NP_001137496.1 autophagy-related 8e [Zea mays]|Autophagy-related 8e variant 1Autophagy-related protein 8Putative uncharacterized protein ;;|Autophagy-related 8d variant 1Autophagy-related protein 8 ;|autophagy-related 8e|product:autophagy-related 8d variant 1|autophagy-related 8e |Transcribed locus, strongly similar to NP_001137496.1 autophagy-related 8e [Zea mays]|Autophagy-related 8e variant 1Autophagy-related protein 8Putative uncharacterized protein ;;|Autophagy-related 8d variant 1Autophagy-related protein 8 ;|autophagy-related 8e|product:autophagy-related 8d variant 1|autophagy-related 8e |Transcribed locus, strongly similar to NP_001137496.1 autophagy-related 8e [Zea mays]|Autophagy-related 8e variant 1Autophagy-related protein 8Putative uncharacterized protein ;;|Autophagy-related 8d variant 1Autophagy-related protein 8 ;|product:autophagy-related 8d variant 4|autophagy-related 8d (Atg8d), mRNA|autophagy-related 8d |Autophagy-related 8d
GRMZM2G134694	0	13.4054073736435	-4.7447	0.00063329	0.00047704	-	double-strand break repair via homologous recombination|single-stranded DNA binding|protein binding|nucleus|DNA recombination|regulation of S phase of mitotic cell cycle
GRMZM2G134756	0	265.427065998141	-9.0522	4.1915e-47	2.3335e-46	-	LOC100282839|nucleotide binding|aminoacyl-tRNA ligase activity|tryptophan-tRNA ligase activity|ATP binding|cytoplasm|translation|tRNA aminoacylation for protein translation|tryptophanyl-tRNA aminoacylation|Putative uncharacterized protein |Tyrosyl-tRNA synthetase |nucleotide binding|aminoacyl-tRNA ligase activity|tryptophan-tRNA ligase activity|ATP binding|cytoplasm|translation|tRNA aminoacylation for protein translation|tryptophanyl-tRNA aminoacylation
GRMZM2G134976	102.222255108026	287.545988164653	-1.4921	9.5707e-12	1.5196e-11	-	hypothetical protein LOC100275636|homoiothermy|ice binding|response to freezing|hypothetical protein LOC100275636 (LOC100275636), mRNA|hypothetical protein LOC100275636 |Hypothetical protein LOC100275636|Putative uncharacterized protein
GRMZM2G135078	0	31.5027073280622	-5.9774	5.2948e-08	6.2842e-08	-//-
GRMZM2G135359	17.3496488027384	2.01081110604653	3.1091	2.1597e-05	1.9731e-05	-	hypothetical protein LOC100191492|protein kinase activity|protein serine/threonine kinase activity|ATP binding|protein amino acid phosphorylation|hypothetical protein LOC100191492 (LOC100191492), mRNA|hypothetical protein LOC100191492 |Putative uncharacterized protein |protein kinase activity|protein serine/threonine kinase activity|ATP binding|protein amino acid phosphorylation|Putative uncharacterized protein |structural constituent of cell wall|protein kinase activity|protein serine/threonine kinase activity|ATP binding|protein amino acid phosphorylation|Hypothetical protein LOC100191492|ATP binding protein |protein kinase activity|protein serine/threonine kinase activity|ATP binding|protein amino acid phosphorylation|Putative uncharacterized protein |Putative uncharacterized protein
GRMZM2G135456	7.50255083361661	0	3.4846	0.0037978	0.0025217	-	protein binding|Transcribed locus, strongly similar to XP_002468027.1 hypothetical protein SORBIDRAFT_01g038320 [Sorghum bicolor]
GRMZM2G135617	84.8726063052879	6.03243331813958	3.8145	2.1031e-23	5.8178e-23	-	ACR4|metabolic process|amino acid binding|Putative uncharacterized protein
GRMZM2G135655	0	36.1945999088375	-6.1777	5.3171e-09	6.854e-09	-	protein folding|heat shock protein binding|homoiothermy|ice binding|response to freezing|unfolded protein binding
GRMZM2G135849	62.8338632315391	276.151391897056	-2.1358	6.9855e-22	1.8036e-21	-	acetyltransferase|Hypothetical protein LOC100382954|Acetyltransferase
GRMZM2G135866	98.002070264117	416.908169320313	-2.0888	5.1915e-31	1.8423e-30	-	protein binding|zinc ion binding|Transcribed locus, strongly similar to NP_001147625.1 RNA-binding protein [Zea mays]|Putative uncharacterized protein |protein binding|zinc ion binding
GRMZM2G136081	22.0387430737488	119.978395994109	-2.4447	1.265e-12	2.1442e-12	-	LOC100284467|DNA binding|ligand-dependent nuclear receptor activity|oxytocin receptor activity|nucleus|regulation of transcription, DNA-dependent|G-protein coupled receptor protein signaling pathway|integral to membrane|Plant-specific domain TIGR01615 family protein
GRMZM2G136268	22.5076525008498	10.7243258989148	1.0695	0.0034289	0.0022904	-	TSA: Zea mays contig35986, mRNA sequence
GRMZM2G136341	0	713.167672277834	-10.478	1.2705e-102	1.902e-101	-	LOC100283254|multicellular organismal development|Eyes absent-like protein |Eyes absent-like protein |Putative uncharacterized protein
GRMZM2G136344	0	9.38378516155045	-4.2302	0.0059209	0.003743	-	TSA: Zea mays contig63193, mRNA sequence
GRMZM2G136347	8.44036968781868	44.9081147017057	-2.4116	1.7423e-05	1.6141e-05	-	cysteamine dioxygenase activity|oxidation reduction|cupin, RmlC-type|cysteamine dioxygenase activity|oxidation reduction|cupin, RmlC-type (LOC100280802), mRNA|cupin, RmlC-type |Cupin, RmlC-type|TSA: Zea mays contig04131, mRNA sequence|Cupin, RmlC-type
GRMZM2G136366	58.1447689605287	24.1297332725583	1.2688	2.6719e-07	2.9806e-07	-	RNA binding|methyltransferase activity|TSA: Zea mays contig18059, mRNA sequence
GRMZM2G136439	476.880887361756	232.583817932715	1.0359	4.6067e-40	2.1316e-39	-//-
GRMZM2G136508	0	10.0540555302326	-4.3297	0.0040598	0.0026698	-	amino acid permease|transport|amino acid transport|amino acid transmembrane transporter activity|membrane|transmembrane transport|amino acid permease (LOC100281764), mRNA|amino acid permease |Transcribed locus|Amino acid permease |voltage-gated potassium channel activity|potassium ion transport|membrane|Clone 1578144 mRNA sequence
GRMZM2G136563	0	71.7189294489927	-7.1643	4.847e-16	9.8911e-16	-	vacuolar transport|retromer complex
GRMZM2G136769	837.003327375353	2284.95168683753	-1.4489	5.8241e-77	6.0323e-76	-	hypothetical protein LOC100382017|DNA binding|ligand-dependent nuclear receptor activity|nucleus|regulation of transcription, DNA-dependent|tetracycline:hydrogen antiporter activity|tetracycline transport|integral to membrane|response to antibiotic|hypothetical protein LOC100382017 (LOC100382017), mRNA|hypothetical protein LOC100382017 |Hypothetical protein LOC100382017|Putative uncharacterized protein
GRMZM2G137329	19.2252865111426	3332.58427308777	-7.4375	0	0	-	LOC100281913|homoiothermy|ice binding|response to freezing|hypothetical protein LOC100382521 (LOC100382521), mRNA|hypothetical protein LOC100382521 |Nonspecific lipid-transfer protein
GRMZM2G137352	8.90927911491972	0	3.7325	0.0013154	0.00094511	-	LOC100285339|Remorin
GRMZM2G137367	17.8185582298394	0	5.1553	1.9146e-06	1.9738e-06	-	nucleus|endodeoxyribonuclease activity, producing 5'-phosphomonoesters|regulation of transcription
GRMZM2G137451	0	77.0810923984501	-7.2683	4.8349e-17	1.0278e-16	-	hypothetical protein LOC100216731|hypothetical protein LOC100216731 |Transcribed locus, strongly similar to NP_001136608.1 hypothetical protein LOC100216731 [Zea mays]|Putative uncharacterized protein |hypothetical protein LOC100216731|hypothetical protein LOC100216731 (LOC100216731), mRNA|hypothetical protein LOC100216731 |Hypothetical protein LOC100216731|Putative uncharacterized protein
GRMZM2G137561	28.1345656260623	10.7243258989148	1.3915	0.00017286	0.00014198	-	complex 1 protein containing protein|complex 1 protein containing protein (LOC100280711), mRNA|complex 1 protein containing protein |Complex 1 protein containing protein|Complex 1 protein containing protein |Complex 1 protein containing protein
GRMZM2G137715	0	22.789192535194	-5.5103	4.328e-06	4.2646e-06	-	N-acetyltransferase|Putative uncharacterized protein |Putative uncharacterized protein
GRMZM2G137868	69.3985952109536	233.924358670079	-1.7531	2.3852e-13	4.2196e-13	-	LOC100281949|metabolic process|Putative uncharacterized proteinSerine--glyoxylate aminotransferase ;|metabolic process|Putative uncharacterized proteinSerine--glyoxylate aminotransferase ;|metabolic process|Putative uncharacterized proteinSerine--glyoxylate aminotransferase ;|metabolic process|Putative uncharacterized proteinSerine--glyoxylate aminotransferase ;|metabolic process
GRMZM2G138252	0	57.6432517066671	-6.8491	2.4088e-13	4.2361e-13	-//-
GRMZM2G138330	56.7380406792256	158.854077377675	-1.4853	4.7293e-07	5.1561e-07	-	transcription regulator|G-protein coupled receptor activity|G-protein coupled receptor protein signaling pathway|integral to membrane|cAMP binding|transcription regulator (LOC100286088), mRNA|transcription regulator |Transcription regulator|Transcription regulator
GRMZM2G138425	243.83290209254	1101.25421574481	-2.1752	8.45e-85	9.8389e-84	-	Hypothetical protein LOC100384787|Clone 386304 mRNA sequence|hypothetical protein LOC100278774|hypothetical protein LOC100278774 (LOC100278774), mRNA|hypothetical protein LOC100278774 |Hypothetical protein LOC100278774|TSA: Zea mays contig14349, mRNA sequence|Putative uncharacterized protein |Putative uncharacterized protein |Putative uncharacterized protein |Putative uncharacterized protein |Putative uncharacterized protein |Putative uncharacterized protein
GRMZM2G138455	9.37818854202076	41.5567628582949	-2.1477	0.00017855	0.00014598	-	hypothetical protein LOC100275567|DNA binding|zinc ion binding|regulation of transcription|hypothetical protein LOC100275567 (LOC100275567), mRNA|hypothetical protein LOC100275567 |TSA: Zea mays contig30063, mRNA sequence|Hypothetical protein LOC100275567|Putative uncharacterized protein
GRMZM2G138814	592.701515855712	1199.78395994109	-1.0174	9.0362e-17	1.9006e-16	-	TSA: Zea mays contig46440, mRNA sequence
GRMZM2G138861	332.456783814636	821.081201635664	-1.3044	1.3796e-22	3.6572e-22	-	protein kinase activity|protein serine/threonine kinase activity|ATP binding|protein amino acid phosphorylation|TSA: Zea mays contig44558, mRNA sequence|protein kinase activity|ATP binding|protein amino acid phosphorylation|protein kinase activity|protein serine/threonine kinase activity|ATP binding|protein amino acid phosphorylation|TSA: Zea mays contig44558, mRNA sequence|Putative uncharacterized protein |SnRK2.8 |serine/threonine-protein kinase SAPK8|product:osmotic stress/ABA-activated protein kinase|protein kinase activity|protein serine/threonine kinase activity|ATP binding|protein amino acid phosphorylation|serine/threonine-protein kinase SAPK8 (LOC100283283), mRNA|serine/threonine-protein kinase SAPK8 |TSA: Zea mays contig44558, mRNA sequence|Serine/threonine-protein kinase SAPK8|Osmotic stress/ABA-activated protein kinasePutative uncharacterized proteinSerine/threonine-protein kinase SAPK8 ;;
GRMZM2G138937	0	152.151373690854	-8.2494	5.6507e-30	1.9623e-29	-	TSA: Zea mays contig35885, mRNA sequence|TSA: Zea mays contig11302, mRNA sequence
GRMZM2G138997	0	29.4918962220157	-5.8822	1.4389e-07	1.639e-07	-	protein binding protein|protein binding|zinc ion binding|protein binding protein (LOC100282675), mRNA|protein binding protein |Protein binding protein|Protein binding protein |Putative uncharacterized protein |protein binding protein|protein binding|zinc ion binding|protein binding protein |Protein binding protein |Putative uncharacterized protein
GRMZM2G139085	0	351.22167318946	-9.4562	6.4236e-59	4.7881e-58	-	splicing factor, arginine/serine-rich 12|splicing factor, arginine/serine-rich 12 (LOC100286351), mRNA|splicing factor, arginine/serine-rich 12 |Splicing factor, arginine/serine-rich 12 |Splicing factor, arginine/serine-rich 12|Putative uncharacterized protein |Splicing factor, arginine/serine-rich 12
GRMZM2G139157	0	77.0810923984501	-7.2683	4.8349e-17	1.0278e-16	-	protein serine/threonine kinase activity|ATP binding|protein amino acid phosphorylation|Putative uncharacterized protein |protein serine/threonine kinase activity|ATP binding|protein amino acid phosphorylation
GRMZM2G139250	45.4842144288007	107.91352935783	-1.2464	0.0008338	0.00061943	-	LOC100272706|Putative uncharacterized protein |Putative uncharacterized protein |Putative uncharacterized protein |DNA binding|ligand-dependent nuclear receptor activity|nucleus|regulation of transcription, DNA-dependent|homoiothermy|ice binding|response to freezing|Putative uncharacterized protein
GRMZM2G139407	0	455.113580335197	-9.8301	2.5966e-72	2.5417e-71	-	hypothetical protein LOC100193813|nucleic acid binding|intracellular|transport|hypothetical protein LOC100193813 (LOC100193813), mRNA|hypothetical protein LOC100193813 |Transcribed locus, strongly similar to NP_001132368.1 hypothetical protein LOC100193813 [Zea mays]|Hypothetical protein LOC100193813|Putative uncharacterized protein |Putative uncharacterized protein |hypothetical protein LOC100193813|nucleic acid binding|intracellular|transport|hypothetical protein LOC100193813 |Transcribed locus, strongly similar to NP_001132368.1 hypothetical protein LOC100193813 [Zea mays]|Putative uncharacterized protein |Putative uncharacterized protein
GRMZM2G139419	0	131.372992261706	-8.0375	1.4599e-26	4.539e-26	-	TSA: Zea mays contig17268, mRNA sequence|Hypothetical protein LOC100384194|TSA: Zea mays contig52665, mRNA sequence|TSA: Zea mays contig05525, mRNA sequence
GRMZM2G139512	0	498.681154299538	-9.962	1.0833e-77	1.142e-76	-	hypothetical protein LOC100216803|zinc ion binding|oxidoreductase activity|oxidation reduction|hypothetical protein LOC100216803 (LOC100216803), mRNA|hypothetical protein LOC100216803 |Putative uncharacterized protein |Putative uncharacterized protein |zinc ion binding|oxidoreductase activity|oxidation reduction|Transcribed locus, strongly similar to XP_002446245.1 hypothetical protein SORBIDRAFT_06g008990 [Sorghum bicolor]|Putative uncharacterized protein |Putative uncharacterized protein |Chloroplastic quinone-oxidoreductase |Putative uncharacterized protein |zinc ion binding|oxidoreductase activity|oxidation reduction|Putative uncharacterized protein |Putative uncharacterized protein |zinc ion binding|oxidoreductase activity|oxidation reduction|Putative uncharacterized protein |Putative uncharacterized protein |zinc ion binding|oxidoreductase activity|oxidation reduction|Hypothetical protein LOC100216803|Putative uncharacterized protein
GRMZM2G139834	2216.06595247951	191.697325443102	3.5311	0	0	-	hypothetical protein LOC100274152|hypothetical protein LOC100274895|membrane|hypothetical protein LOC100274152 (LOC100274152), mRNA|hypothetical protein LOC100274895 (LOC100274895), mRNA|hypothetical protein LOC100274152 |hypothetical protein LOC100274895 |Hypothetical protein LOC100274152|Putative uncharacterized protein |Putative uncharacterized protein |Putative uncharacterized protein |hypothetical protein LOC100274895|membrane|hypothetical protein LOC100274895 (LOC100274895), mRNA|hypothetical protein LOC100274895 |Putative uncharacterized protein |Putative uncharacterized protein
GRMZM2G140612	0	4196.5627783191	-13.035	0	0	-	hypothetical protein LOC100273467|LOC100282546|protein kinase activity|protein serine/threonine kinase activity|ATP binding|protein amino acid phosphorylation|hypothetical protein LOC100273467 (LOC100273467), mRNA|hypothetical protein LOC100273467 |LOC100282546 |LOC100282546|Putative uncharacterized protein |Serine/threonine protein kinase |Putative uncharacterized protein |hypothetical protein LOC100273467|LOC100282546|protein kinase activity|protein serine/threonine kinase activity|ATP binding|protein amino acid phosphorylation|hypothetical protein LOC100273467 (LOC100273467), mRNA|LOC100282546 (cl17814_1), mRNA|hypothetical protein LOC100273467 |LOC100282546 |Putative uncharacterized protein |Serine/threonine protein kinase |Putative uncharacterized protein |hypothetical protein LOC100273467|LOC100282546|protein kinase activity|protein serine/threonine kinase activity|ATP binding|protein amino acid phosphorylation|hypothetical protein LOC100273467 (LOC100273467), mRNA|hypothetical protein LOC100273467 |LOC100282546 |Putative uncharacterized protein |Serine/threonine protein kinase |Putative uncharacterized protein |protein kinase activity|protein serine/threonine kinase activity|ATP binding|protein amino acid phosphorylation|Transcribed locus, strongly similar to NP_001151086.1 serine/threonine protein kinase [Zea mays]
GRMZM2G140726	0	91.827040509458	-7.5208	9.9004e-20	2.3299e-19	-	hypothetical protein LOC100191147|protein kinase activity|protein serine/threonine kinase activity|ATP binding|protein amino acid phosphorylation|hypothetical protein LOC100191147 (LOC100191147), mRNA|hypothetical protein LOC100191147 |Hypothetical protein LOC100191147|Putative uncharacterized protein
GRMZM2G140737	0	201.751380973335	-8.6564	9.6666e-38	4.1496e-37	-	vacuolar transport|retromer complex|vacuolar protein sorting homolog26 (vpsh26), mRNA|Vacuolar protein sorting homolog26
GRMZM2G140880	9.8470979691218	0	4.2997	0.00050563	0.00038693	-//-
GRMZM2G141019	36.574935313881	11.394596267597	1.6825	2.3611e-06	2.4104e-06	-	structural molecule activity|cell adhesion|actin cytoskeleton
GRMZM2G141320	110.662624795845	28.8216258533335	1.9409	1.2771e-18	2.8947e-18	-	hypothetical protein LOC100383973|glycolipid biosynthetic process|oxidoreductase activity|transferase activity, transferring hexosyl groups|oxidation reduction|hypothetical protein LOC100383973 (LOC100383973), mRNA|hypothetical protein LOC100383973 |Hypothetical protein LOC100383973|Putative uncharacterized protein
GRMZM2G141379	87.2171534407931	203.091921710699	-1.2194	8.5091e-06	8.1675e-06	-	protein binding|zinc ion binding|TSA: Zea mays contig02590, mRNA sequence
GRMZM2G141399	0	5915.80627398888	-13.53	0	0	-	starch synthase DULL1|product:starch synthase DULL1|starch synthase activity|biosynthetic process|glucan biosynthetic process|product:starch synthase DULL1|starch synthase DULL1 (dull1), mRNA|starch synthase DULL1 |Starch synthase DULL1 |starch synthase activity|glucan biosynthetic process
GRMZM2G141473	19.2252865111426	100.540555302326	-2.3867	1.8436e-10	2.6594e-10	-	catalytic activity|protein kinase activity|iron ion binding|ATP binding|protein amino acid phosphorylation|electron carrier activity|oxidoreductase activity|metal ion binding|FAD binding|iron-sulfur cluster binding|oxidation reduction|TSA: Zea mays contig37875, mRNA sequence|TSA: Zea mays contig05420, mRNA sequence|TSA: Zea mays contig43672, mRNA sequence
GRMZM2G141535	56.2691312521246	12.0648666362792	2.2215	2.2562e-11	3.5103e-11	-	aldehyde oxidase|product:aldehyde oxidase|catalytic activity|protein kinase activity|iron ion binding|ATP binding|protein amino acid phosphorylation|electron carrier activity|oxidoreductase activity|metal ion binding|FAD binding|iron-sulfur cluster binding|oxidation reduction|aldehyde oxidase (zmAO-1), mRNA|aldehyde oxidase |Aldehyde oxidase|Putative uncharacterized protein |Aldehyde oxidase (EC 1.2.3.1)|oxidoreductase activity|oxidation reduction
GRMZM2G141848	0	109.924340463877	-7.7804	6.4261e-23	1.7267e-22	-	adenosine 5'-phosphosulfate reductase6|product:adenosine 5'-phosphosulfate reductase 6|cell redox homeostasis|product:adenosine 5'-phosphosulfate reductase 6|adenosine 5'-phosphosulfate reductase6 (aprl6), mRNA|adenosine 5'-phosphosulfate reductase6 |Adenosine 5'-phosphosulfate reductase6|APRL6-Zea mays adenosine 5'-phosphosulfate reductase-like |Adenosine 5'-phosphosulfate reductase 6Putative uncharacterized protein ;|Clone 1065863 mRNA sequence
GRMZM2G141948	0	27.4810851159692	-5.7804	3.9475e-07	4.325e-07	-	DNA binding|DNA-directed DNA polymerase activity|DNA replication|Transcribed locus, strongly similar to XP_002442101.1 hypothetical protein SORBIDRAFT_08g011950 [Sorghum bicolor]
GRMZM2G141955	42.6707578661945	168.237862539226	-1.9792	2.5711e-12	4.2648e-12	-	Hypothetical protein LOC100272921|TSA: Zea mays contig65186, mRNA sequence|hypothetical protein LOC100272921|hypothetical protein LOC100272921 (LOC100272921), mRNA|hypothetical protein LOC100272921 |TSA: Zea mays contig65186, mRNA sequence|Putative uncharacterized protein |Axial regulator YABBY2 |Putative uncharacterized protein |TSA: Zea mays contig65186, mRNA sequence|Putative uncharacterized protein |TSA: Zea mays contig65186, mRNA sequence|Axial regulator YABBY2
GRMZM2G142019	276.656561989612	99.2000145649619	1.4797	5.129e-34	1.9778e-33	-	Full-length cDNA clone ZM_BFa0064I20
GRMZM2G142097	45.4842144288007	132.043262630388	-1.5376	1.7737e-06	1.8392e-06	-	structural constituent of ribosome|intracellular|ribosome|translation|50S ribosomal protein L18 |50S ribosomal protein L18|structural constituent of ribosome|intracellular|ribosome|translation|50S ribosomal protein L18 (LOC100284921), mRNA|50S ribosomal protein L18 |50S ribosomal protein L18|Putative uncharacterized protein |50S ribosomal protein L18 |50S ribosomal protein L18
GRMZM2G142507	17.8185582298394	54.2918998632562	-1.6074	0.0012887	0.00092798	-	thylakoid lumenal 19 kDa protein (LOC100282049), mRNA|Thylakoid lumenal 19 kDa protein|TSA: Zea mays contig55753, mRNA sequence|TSA: Zea mays contig13222, mRNA sequence|Putative uncharacterized protein |Putative uncharacterized protein |thylakoid lumenal 19 kDa protein (LOC100282049), mRNA|Thylakoid lumenal 19 kDa protein|TSA: Zea mays contig55753, mRNA sequence|TSA: Zea mays contig13222, mRNA sequence
GRMZM2G142565	0	118.637855256745	-7.8904	2.0489e-24	5.935e-24	-	LOC100283203|postsynaptic protein CRIPT|postsynaptic protein CRIPT (LOC100283927), mRNA|cysteine-rich PDZ-binding protein |Postsynaptic protein CRIPT|Postsynaptic protein CRIPT
GRMZM2G142620	0	17.4270295857366	-5.1233	7.2133e-05	6.181e-05	-	hypothetical protein LOC100191718|endoplasmic reticulum|hypothetical protein LOC100191718 (LOC100191718), mRNA|hypothetical protein LOC100191718 |Hypothetical protein LOC100191718|Putative uncharacterized protein |Putative uncharacterized protein |endoplasmic reticulum|Putative uncharacterized protein
GRMZM2G143086	173.496488027384	39.5459517522483	2.1333	9.3251e-31	3.2961e-30	-	Hypothetical protein LOC100275303|Hypothetical protein LOC100303932|Hypothetical protein LOC100381389|Putative uncharacterized protein |Putative uncharacterized protein
GRMZM2G143118	0	17.4270295857366	-4.2159	0.00017992	0.00014689	-	chromatin|nucleic acid binding|DNA binding|nucleus|DNA integration
GRMZM2G143168	0	31.5027073280622	-5.9774	5.2948e-08	6.2842e-08	-	hypothetical protein LOC100383187|protein folding|heat shock protein binding|homoiothermy|ice binding|response to freezing|unfolded protein binding|hypothetical protein LOC100383187 (LOC100383187), mRNA|hypothetical protein LOC100383187 |Hypothetical protein LOC100383187|Putative uncharacterized protein
GRMZM2G143202	41.2640295848913	8.71351479286828	2.2436	8.7649e-09	1.1145e-08	-	monooxygenase activity|iron ion binding|electron carrier activity|heme binding|oxidation reduction|Transcribed locus, strongly similar to XP_002467549.1 hypothetical protein SORBIDRAFT_01g030050 [Sorghum bicolor]|Transcribed locus, strongly similar to XP_002467549.1 hypothetical protein SORBIDRAFT_01g030050 [Sorghum bicolor]|monooxygenase activity|iron ion binding|electron carrier activity|heme binding|Transcribed locus, strongly similar to XP_002467549.1 hypothetical protein SORBIDRAFT_01g030050 [Sorghum bicolor]
GRMZM2G143204	378.409907670538	132.713532999071	1.5116	7.0955e-47	3.9256e-46	-	hypothetical protein LOC100191170|hypothetical protein LOC100278451|transcription factor activity|transporter activity|transport|membrane|sequence-specific DNA binding|regulation of transcription|transmembrane transport|hypothetical protein LOC100191170 (LOC100191170), mRNA|hypothetical protein LOC100278451 (LOC100278451), mRNA|hypothetical protein LOC100191170 |hypothetical protein LOC100278451 |Hypothetical protein LOC100191170|Putative uncharacterized protein |Putative uncharacterized protein |hypothetical protein LOC100278451|transcription factor activity|transporter activity|transport|membrane|sequence-specific DNA binding|regulation of transcription|transmembrane transport|hypothetical protein LOC100278451 (LOC100278451), mRNA|hypothetical protein LOC100278451 |Putative uncharacterized protein |Putative uncharacterized protein |hypothetical protein LOC100191170|hypothetical protein LOC100278451|transcription factor activity|transporter activity|transport|membrane|sequence-specific DNA binding|regulation of transcription|transmembrane transport|hypothetical protein LOC100278451 (LOC100278451), mRNA|hypothetical protein LOC100191170 |hypothetical protein LOC100278451 |Putative uncharacterized protein |Putative uncharacterized protein
GRMZM2G143568	0	222.529762402482	-8.7979	7.3065e-41	3.4435e-40	-	hypothetical protein LOC100384498|RNA binding|hypothetical protein LOC100384498 (LOC100384498), mRNA|hypothetical protein LOC100384498 |TSA: Zea mays contig63373, mRNA sequence|TSA: Zea mays contig13253, mRNA sequence|Hypothetical protein LOC100384498|Putative uncharacterized protein
GRMZM2G143590	0	47.5891961764344	-6.5726	2.3864e-11	3.7033e-11	-	Transcribed locus, moderately similar to NP_001052952.2 Os04g0452500 [Oryza sativa Japonica Group]
GRMZM2G143625	0	96.5189330902332	-7.5927	1.4393e-20	3.498e-20	-	acyl-desaturase|ATP binding|fatty acid metabolic process|oxidoreductase activity|ATPase activity|acyl-[acyl-carrier-protein] desaturase activity|transition metal ion binding|oxidation reduction|Acyl-desaturase|Acyl-desaturase |Putative uncharacterized protein
GRMZM2G143725	0	419.589250795042	-9.7128	7.911e-68	6.9769e-67	-	LOC100278867|protein binding|intracellular protein transport|ER to Golgi vesicle-mediated transport|zinc ion binding|COPII vesicle coat|Putative uncharacterized protein |protein binding|intracellular protein transport|ER to Golgi vesicle-mediated transport|zinc ion binding|COPII vesicle coat|Putative uncharacterized protein
GRMZM2G144101	751.661811642964	245.989225306358	1.6115	2.3291e-97	3.3194e-96	-	hypothetical protein LOC100273253|protein targeting to mitochondrion|mitochondrial intermembrane space protein transporter complex|protein import into mitochondrial inner membrane|hypothetical protein LOC100273253 |Mitochondrial import inner membrane translocase subunit Tim9Putative uncharacterized protein ;|Mitochondrial import inner membrane translocase subunit Tim9 |Mitochondrial import inner membrane translocase subunit Tim9 |hypothetical protein LOC100273253|protein targeting to mitochondrion|mitochondrial intermembrane space protein transporter complex|protein import into mitochondrial inner membrane|hypothetical protein LOC100273253 (LOC100273253), mRNA|hypothetical protein LOC100273253 |Hypothetical protein LOC100273253|Mitochondrial import inner membrane translocase subunit Tim9|Mitochondrial import inner membrane translocase subunit Tim9Putative uncharacterized protein ;|Mitochondrial import inner membrane translocase subunit Tim9 |Mitochondrial import inner membrane translocase subunit Tim9 |protein targeting to mitochondrion|mitochondrial intermembrane space protein transporter complex|protein import into mitochondrial inner membrane
GRMZM2G144224	98.470979691218	18.7675703231009	2.3915	6.2182e-20	1.479e-19	-	TSA: Zea mays contig51642, mRNA sequence|TSA: Zea mays contig47625, mRNA sequence|Transcribed locus, strongly similar to NP_001049838.1 Os03g0297600 [Oryza sativa Japonica Group]
GRMZM2G144978	12.660554531728	0	4.6623	6.6982e-05	5.7646e-05	-	Clone 1291223 mRNA sequence
GRMZM2G144982	35.6371164596789	3.35135184341088	3.4106	3.6282e-10	5.1503e-10	-	Putative uncharacterized protein
GRMZM2G145123	0	29.4918962220157	-5.8822	1.4389e-07	1.639e-07	-	hypothetical protein LOC100194220|protein binding|zinc ion binding|hypothetical protein LOC100194220 (LOC100194220), mRNA|hypothetical protein LOC100194220 |Hypothetical protein LOC100194220|Putative uncharacterized protein
GRMZM2G145130	0	43.5675739643414	-6.4452	1.5671e-10	2.2716e-10	-//-
GRMZM2G145323	2.81345656260623	20.1081110604653	-2.8374	0.0011723	0.00084794	-	hypothetical protein LOC100273257|hypothetical protein LOC100273257 (LOC100273257), mRNA|hypothetical protein LOC100273257 |Hypothetical protein LOC100273257|Myosin-like proteinPutative uncharacterized protein ;|hypothetical protein LOC100273257|hypothetical protein LOC100273257 |Myosin-like proteinPutative uncharacterized protein ;|Transcribed locus
GRMZM2G145458	3.7512754168083	34.1837888027909	-3.1879	5.0262e-06	4.928e-06	-	ZIM motif family protein|ZIM motif family protein (LOC100284979), mRNA|ZIM motif family protein |ZIM motif family protein|TSA: Zea mays contig31584, mRNA sequence|ZIM motif family protein |ZIM motif family protein
GRMZM2G145578	0	115.286503413334	-7.8491	7.6616e-24	2.1734e-23	-	nitrogen compound metabolic process|hydrolase activity, acting on carbon-nitrogen (but not peptide) bonds|Putative uncharacterized protein |hypothetical protein LOC100273413|nitrogen compound metabolic process|hydrolase activity, acting on carbon-nitrogen (but not peptide) bonds|homoiothermy|ice binding|response to freezing|hypothetical protein LOC100273413 (LOC100273413), mRNA|hypothetical protein LOC100273413 |Hypothetical protein LOC100273413|Putative uncharacterized protein |Putative uncharacterized protein
GRMZM2G145870	0	1038.91907145737	-11.021	6.0867e-137	1.3064e-135	-	hypothetical protein LOC100272983|catalytic activity|indole-3-glycerol-phosphate synthase activity|tryptophan metabolic process|metabolic process|hypothetical protein LOC100272983 (LOC100272983), mRNA|hypothetical protein LOC100272983 |Hypothetical protein LOC100272983|Putative uncharacterized protein |Putative uncharacterized protein |catalytic activity|indole-3-glycerol-phosphate synthase activity|tryptophan metabolic process|metabolic process|Putative uncharacterized protein |Putative uncharacterized protein |Transcribed locus
GRMZM2G145941	87.2171534407931	0	7.4465	1.7589e-23	4.8731e-23	-	actin-depolymerizing factor 6 (LOC100282277), mRNA|Actin-depolymerizing factor 6
GRMZM2G145950	11.722735677526	0	4.1284	0.00016489	0.00013574	-	hypothetical protein LOC100275906|hypothetical protein LOC100275336 (LOC100275336), mRNA|hypothetical protein LOC100275906 (LOC100275906), mRNA|hypothetical protein LOC100275906 |Hypothetical protein LOC100275906|Hypothetical protein LOC100275336|Putative uncharacterized protein
GRMZM2G146000	121.447541619169	33.5135184341088	1.8575	1.6726e-19	3.9103e-19	-	hypothetical protein LOC100274436|hypothetical protein LOC100274436 |Hypothetical protein LOC100274436|Putative uncharacterized protein |Tetratricopeptide repeat domain 4 |hypothetical protein LOC100274436|hypothetical protein LOC100274436 (LOC100274436), mRNA|hypothetical protein LOC100274436 |Putative uncharacterized protein |Putative uncharacterized protein |Putative uncharacterized protein
GRMZM2G146115	0	1320.43262630388	-11.367	3.1209e-164	8.9676e-163	-	GTP-binding protein PTD004|GTP binding|intracellular|GTP-binding protein PTD004 (LOC100283841), mRNA|GTP-binding protein PTD004 |GTP-binding protein PTD004|GTP-binding protein PTD004Putative uncharacterized protein ;|GTP binding|intracellular
GRMZM2G146278	39.3883918764872	16.7567592170544	1.233	3.0238e-05	2.7028e-05	-	hypothetical protein LOC100273232|integral to membrane|hypothetical protein LOC100273232 (LOC100273232), mRNA|hypothetical protein LOC100273232 |Putative uncharacterized protein |Cytochrome b561 |Hypothetical protein LOC100273232|Putative uncharacterized protein |Putative uncharacterized protein
GRMZM2G146951	0	215.82705871566	-8.7537	7.296e-40	3.3413e-39	-	hypothetical protein LOC100191479|integral to membrane|hypothetical protein LOC100191479 (LOC100191479), mRNA|hypothetical protein LOC100191479 |Hypothetical protein LOC100191479|TSA: Zea mays contig01853, mRNA sequence|Putative uncharacterized proteinTransmembrane 9 superfamily protein member 2 ;|Putative uncharacterized protein |Putative uncharacterized protein
GRMZM2G146978	0	19.4378406917831	-5.2808	2.4856e-05	2.2418e-05	-	Full-length cDNA clone ZM_BFb0046H18|Putative uncharacterized protein
GRMZM2G147266	3.7512754168083	30.1621665906979	-3.0073	3.5838e-05	3.1763e-05	-	LOC100278892|Ferritin homolog2|Putative uncharacterized protein |Putative uncharacterized protein |Putative uncharacterized protein |Putative uncharacterized protein |Putative uncharacterized protein |Putative uncharacterized protein |Putative uncharacterized protein |Putative uncharacterized protein |Putative uncharacterized protein |product:ferritin|ferritin homolog2 (fer2), mRNA|ferritin-2, chloroplastic |Putative uncharacterized protein |Putative uncharacterized protein |Putative uncharacterized protein
GRMZM2G147301	15.9429205214353	0	4.9948	6.836e-06	6.615e-06	-	hypothetical protein LOC100384367|hypothetical protein LOC100384367 |Transcribed locus|Putative uncharacterized protein
GRMZM2G147418	12.191645104627	1.34054073736435	3.185	0.00033137	0.00025949	-	LOC100284779|Fiber protein Fb34
GRMZM2G147424	0	2842.6166335811	-12.473	1.4092e-290	7.84510000000000e-289	-	DNA-binding protein S1FA2|DNA binding|nucleus|regulation of transcription|DNA-binding protein S1FA2 (LOC100281782), mRNA|DNA-binding protein S1FA2 |DNA-binding protein S1FA2 |DNA-binding protein S1FA2 |DNA-binding protein S1FA2|DNA binding|nucleus|regulation of transcription|DNA-binding protein S1FA2 |DNA-binding protein S1FA2 |DNA-binding protein S1FA2 |DNA binding|nucleus|regulation of transcription|DNA-binding protein S1FA2|Clone 1488155 mRNA sequence
GRMZM2G147481	0	39.5459517522483	-6.3055	1.0581e-09	1.4433e-09	-	hypothetical protein LOC100193996|binding|mitochondrial inner membrane|transport|membrane|transmembrane transport|hypothetical protein LOC100193996 |Putative uncharacterized protein
GRMZM2G147910	7.03364140651557	0	3.3915	0.0054271	0.0034982	-	Clone 1612853 mRNA sequence
GRMZM2G148078	0	268.778417841552	-9.0703	1.3969e-47	7.8506e-47	-	hypothetical protein LOC100304118|hypothetical protein LOC100304118 (LOC100304118), mRNA|hypothetical protein LOC100304118 |Hypothetical protein LOC100304118|TSA: Zea mays contig27646, mRNA sequence|Putative uncharacterized protein |Putative uncharacterized protein |hypothetical protein LOC100276947|hypothetical protein LOC100276947 |TSA: Zea mays contig27646, mRNA sequence|Hypothetical protein LOC100276947|Putative uncharacterized protein |hypothetical protein LOC100276947|hypothetical protein LOC100276947 (LOC100276947), mRNA|hypothetical protein LOC100276947 |TSA: Zea mays contig27646, mRNA sequence|Putative uncharacterized protein |hypothetical protein LOC100276947|hypothetical protein LOC100276947 |TSA: Zea mays contig27646, mRNA sequence|Putative uncharacterized protein
GRMZM2G148281	76.4322366174692	157.513536640311	-1.0432	0.0017347	0.0012205	-	LOC732830|product:12-oxo-phytodienoic acid reductase|FMN binding|oxidoreductase activity|product:12-oxo-phytodienoic acid reductase|12-oxo-phytodienoic acid reductasePutative uncharacterized protein ;
GRMZM2G148404	35.1682070325779	209.124355028839	-2.572	1.879e-22	4.9372e-22	-	LOC100277500|hypothetical protein LOC100381686|hypothetical protein LOC100381686 (LOC100381686), mRNA|hypothetical protein LOC100381686 |Hypothetical protein LOC100381686|Putative uncharacterized protein |Putative uncharacterized protein |hypothetical protein LOC100381686|hypothetical protein LOC100381686 |Putative uncharacterized protein |Putative uncharacterized protein
GRMZM2G148536	83.4658780239848	32.1729776967444	1.3753	1.2775e-10	1.8686e-10	-	Putative uncharacterized protein |thaumatin-like protein 1|thaumatin-like protein 1 (LOC100284037), mRNA|thaumatin-like protein 1 |Thaumatin-like protein 1|Putative uncharacterized proteinThaumatin-like protein 1 ;|Putative uncharacterized protein |Putative uncharacterized protein |Putative uncharacterized protein
GRMZM2G148706	17.8185582298394	0	4.7325	2.1711e-06	2.2232e-06	-	hypothetical protein LOC100217255|protein binding|zinc ion binding|hypothetical protein LOC100217255 (LOC100217255), mRNA|hypothetical protein LOC100217255 |Hypothetical protein LOC100217255|Putative uncharacterized protein
GRMZM2G148726	22.0387430737488	0	5.462	1.1736e-07	1.3506e-07	-//-
GRMZM2G148855	86.279334586591	173.600025488683	-1.0087	0.0018104	0.0012698	-//-
GRMZM2G148924	0	93.1675812468223	-7.5418	5.6954e-20	1.3583e-19	-	fertilization independent endosperm2|product:fertilization-independent type 1|product:fertilization-independent endosperm protein 2|product:fertilization-independent type 1|polycomb group protein FIE2 |Transcribed locus|Putative uncharacterized protein |Putative uncharacterized protein |Fertilization-independent type 1 |Fertilization-independent type 1 |Fertilization-independent endosperm protein 2 |Fertilization-independent endosperm protein 2 Fragment |Polycomb group protein FIE2 (Protein FERTILIZATION-INDEPENDENT ENDOSPERM 2)|fertilization independent endosperm2|product:fertilization-independent endosperm protein|product:fertilization-independent endosperm protein|fertilization independent endosperm2 (fie2), mRNA|polycomb group protein FIE2 |Fertilization independent endosperm2|Putative uncharacterized protein |Putative uncharacterized protein |Fertilization-independent type 1 |Fertilization-independent type 1 |Fertilization-independent endosperm protein 2 |Fertilization-independent endosperm protein 2 Fragment |Polycomb group protein FIE2 (Protein FERTILIZATION-INDEPENDENT ENDOSPERM 2)|Transcribed locus|Putative uncharacterized protein |Fertilization-independent endosperm protein 2 Fragment |fertilization independent endosperm2|product:fertilization-independent endosperm protein 2|product:fertilization-independent endosperm protein 2|polycomb group protein FIE2 |Putative uncharacterized protein |Putative uncharacterized protein |Fertilization-independent type 1 |Fertilization-independent type 1 |Fertilization-independent endosperm protein 2 |Fertilization-independent endosperm protein 2 Fragment |Polycomb group protein FIE2 (Protein FERTILIZATION-INDEPENDENT ENDOSPERM 2)|Transcribed locus|Transcribed locus|FIE2
GRMZM2G148925	763.38454732049	1851.28675830017	-1.278	1.9214e-46	1.0532e-45	-	cysteine-type endopeptidase inhibitor activity|product:putative cystatin|product:cystatin|product:cystatin|product:cystatin|Cystatin |CystatinPutative uncharacterized protein ;|Putative cystatin Fragment |Putative cystatin
GRMZM2G149024	716.962514037487	121.989207100156	2.5551	6.1399e-142	1.3673e-140	-	transferase, transferring glycosyl groups|transferase activity, transferring glycosyl groups|transferase, transferring glycosyl groups (LOC100283040), mRNA|transferase, transferring glycosyl groups |Transcribed locus|Transferase, transferring glycosyl groups|Putative uncharacterized protein |Transferase, transferring glycosyl groups
GRMZM2G149238	34.2303881783758	15.41621847969	1.1508	0.00017646	0.00014454	-	TATA-binding protein1|product:TATA-binding protein|DNA binding|RNA polymerase II transcription factor activity|regulation of transcription, DNA-dependent|transcription initiation from RNA polymerase II promoter|product:TATA-binding protein|TATA-binding protein1 (tbp1), mRNA|TATA-box-binding protein 1 |TATA-binding protein1|TATA-box-binding protein 1 (TATA-box factor 1)(TATA-binding factor 1)(TATA sequence-binding protein 1)(TBP-1)(Transcription initiation factor TFIID TBP-1 subunit)|DNA binding|RNA polymerase II transcription factor activity|regulation of transcription, DNA-dependent|transcription initiation from RNA polymerase II promoter|TATA sequence-binding protein 1 (TBP-1) |TATA-binding protein1|DNA binding|RNA polymerase II transcription factor activity|regulation of transcription, DNA-dependent|transcription initiation from RNA polymerase II promoter|TATA-box-binding protein 1 |TATA-box-binding protein 1 (TATA-box factor 1)(TATA-binding factor 1)(TATA sequence-binding protein 1)(TBP-1)(Transcription initiation factor TFIID TBP-1 subunit)|DNA binding|RNA polymerase II transcription factor activity|regulation of transcription, DNA-dependent|transcription initiation from RNA polymerase II promoter|Clone 13022 mRNA sequence
GRMZM2G149383	26.2589279176581	8.0432444241861	1.707	5.621e-05	4.8776e-05	-	TSA: Zea mays contig08079, mRNA sequence|Full-length cDNA clone ZM_BFb0136H07|Full-length cDNA clone ZM_BFb0136H07
GRMZM2G149442	53.9245841166194	26.1405443786048	1.0447	7.6721e-06	7.3839e-06	-	hypothetical protein LOC100383158|zinc ion binding|hypothetical protein LOC100383158 (LOC100383158), mRNA|hypothetical protein LOC100383158 |Hypothetical protein LOC100383158|Putative uncharacterized protein |zinc ion binding|Transcribed locus
GRMZM2G149474	6.56473197941453	0	3.7147	0.0058802	0.003743	-	exocyst|exocytosis|TSA: Zea mays contig31583, mRNA sequence
GRMZM2G149481	2.34454713550519	191.02705507442	-6.3483	5.5929e-41	2.6641e-40	-	auxin transporter-like protein 3|actin binding|cytoskeleton organization|auxin transporter-like protein 3 (LOC100284071), mRNA|auxin transporter-like protein 3 |Auxin transporter-like protein 3|Auxin transporter-like protein 3
GRMZM2G149534	0	77.7513627671323	-7.2808	3.6323e-17	7.7774e-17	-	hypothetical protein LOC100275988|hypothetical protein LOC100275988 (LOC100275988), mRNA|hypothetical protein LOC100275988 |TSA: Zea mays contig60316, mRNA sequence|Hypothetical protein LOC100275988|Putative uncharacterized protein
GRMZM2G149543	0	317.708154755351	-9.3116	2.1342e-54	1.4347e-53	-	hypothetical protein LOC100382401|hypothetical protein LOC100382401 (LOC100382401), mRNA|hypothetical protein LOC100382401 |Hypothetical protein LOC100382401|Putative uncharacterized protein |Clone 1460032 mRNA sequence
GRMZM2G149590	0	21.4486517978296	-5.4228	8.6739e-06	8.2545e-06	-	DNA binding
GRMZM2G149681	23.4454713550519	8.0432444241861	1.5435	0.00029804	0.00023546	-	methyltransferase small domain|methyltransferase small domain (LOC100281044), mRNA|methyltransferase small domain |Methyltransferase small domain|Methyltransferase small domain
GRMZM2G149698	0	235.264899407443	-8.8781	9.632e-43	4.8065e-42	-	LOC100285397|intracellular|zinc ion binding|Zn-finger, RanBP-type, containing protein |intracellular|zinc ion binding|intracellular|zinc ion binding|intracellular|zinc ion binding|intracellular|zinc ion binding
GRMZM2G149741	60.0204066689329	0	6.9074	2.3908e-17	5.1814e-17	-	DNA binding|Clone 390756 mRNA sequence|DNA binding
GRMZM2G149751	86.748244013692	20.1081110604653	2.1091	5.0709e-16	1.0324e-15	-	5-methyltetrahydropteroyltriglutamate-homocysteine S-methyltransferase activity|zinc ion binding|cellular amino acid biosynthetic process|methionine biosynthetic process|Putative uncharacterized protein |Putative uncharacterized protein |Methionine synthase Fragment |5-methyltetrahydropteroyltriglutamate-homocysteine S-methyltransferase activity|zinc ion binding|cellular amino acid biosynthetic process|5-methyltetrahydropteroyltriglutamate-homocysteine S-methyltransferase activity|zinc ion binding|cellular amino acid biosynthetic process|methionine biosynthetic process|Putative uncharacterized protein |Putative uncharacterized protein |Methionine synthase Fragment |5-methyltetrahydropteroyltriglutamate-homocysteine S-methyltransferase activity|zinc ion binding|cellular amino acid biosynthetic process|5-methyltetrahydropteroyltriglutamate-homocysteine S-methyltransferase activity|zinc ion binding|cellular amino acid biosynthetic process|methionine biosynthetic process|5-methyltetrahydropteroyltriglutamate-homocysteine S-methyltransferase activity|zinc ion binding|cellular amino acid biosynthetic process|methionine biosynthetic process|Putative uncharacterized protein
GRMZM2G149775	584.730055594994	280.843284477831	1.058	8.7983e-50	5.173e-49	-	hypothetical protein LOC100216551|hypothetical protein LOC100216638|nucleosome|DNA binding|nucleus|nucleosome assembly|hypothetical protein LOC100216638 (LOC100216638), mRNA|hypothetical protein LOC100216551 |hypothetical protein LOC100216638 |Hypothetical protein LOC100216638|Histone H2A |Histone H2A |Histone H2A |hypothetical protein LOC100216551|hypothetical protein LOC100216638|nucleosome|DNA binding|nucleus|nucleosome assembly|hypothetical protein LOC100216551 |hypothetical protein LOC100216638 |Histone H2A |Histone H2A |Histone H2A
GRMZM2G149786	0	110.594610832559	-7.7891	4.9204e-23	1.3322e-22	-	oxidoreductase activity|oxidation reduction|Transcribed locus, moderately similar to NP_001060976.1 Os08g0143400 [Oryza sativa Japonica Group]|TSA: Zea mays contig37971, mRNA sequence|TSA: Zea mays contig32431, mRNA sequence
GRMZM2G149894	0	13.4054073736435	-4.7447	0.00063329	0.00047704	-	GTP binding|microtubule|microtubule-based process|hypothetical protein LOC100275931|hypothetical protein LOC100382184|GTP binding|endoplasmic reticulum|microtubule|microtubule-based process|hypothetical protein LOC100275931 (LOC100275931), mRNA|hypothetical protein LOC100382184 (LOC100382184), mRNA|hypothetical protein LOC100275931 |hypothetical protein LOC100382184 |Hypothetical protein LOC100382184|Hypothetical protein LOC100275931|Putative uncharacterized protein |Putative uncharacterized protein
GRMZM2G149903	67.5229575025495	148.129751478761	-1.1334	0.00059252	0.00045013	-	LOC100282992|magnesium ion binding|ATP binding|intracellular|inositol trisphosphate metabolic process|inositol-1,3,4-trisphosphate 5/6-kinase activity|inositol tetrakisphosphate 1-kinase activity|Inositol-tetrakisphosphate 1-kinase 3Putative uncharacterized protein ;|magnesium ion binding|ATP binding|intracellular|inositol trisphosphate metabolic process|inositol-1,3,4-trisphosphate 5/6-kinase activity|inositol tetrakisphosphate 1-kinase activity
GRMZM2G149923	46.8909427101038	13.4054073736435	1.8065	3.0851e-08	3.7337e-08	-	calcium ion binding|Transcribed locus, strongly similar to NP_001051233.1 Os03g0743500 [Oryza sativa Japonica Group]|Transcribed locus, strongly similar to NP_001051233.1 Os03g0743500 [Oryza sativa Japonica Group]|Calmodulin-like|Calmodulin |Putative calmodulin Fragment
GRMZM2G150030	17.8185582298394	8.0432444241861	1.1475	0.006895	0.0043236	-	hypothetical protein LOC100383543|hypothetical protein LOC100383543 (LOC100383543), mRNA|hypothetical protein LOC100383543 |Hypothetical protein LOC100383543|Putative uncharacterized protein
GRMZM2G150179	0	22.789192535194	-5.5103	4.328e-06	4.2646e-06	-	nucleotide binding|ATP-dependent peptidase activity|serine-type endopeptidase activity|ATP binding|proteolysis|apoptosis|defense response|nucleoside-triphosphatase activity
GRMZM2G150680	0	320.38923623008	-9.3237	9.1914e-55	6.2497e-54	-	hypothetical protein LOC100381651|DNA binding|hypothetical protein LOC100381651 (LOC100381651), mRNA|hypothetical protein LOC100381651 |Hypothetical protein LOC100381651|Putative uncharacterized protein |DNA binding
GRMZM2G150925	295.881848500755	631.394687298609	-1.0935	1.6584e-11	2.6076e-11	-	hypothetical protein LOC100216943|hypothetical protein LOC100216943 (LOC100216943), mRNA|hypothetical protein LOC100216943 |Hypothetical protein LOC100216943|Putative uncharacterized protein
GRMZM2G151041	0	1774.8759362704	-11.794	4.804e-205	1.783e-203	-	hypothetical protein LOC100383847|oxoglutarate dehydrogenase (succinyl-transferring) activity|glycolysis|metabolic process|oxidoreductase activity, acting on the aldehyde or oxo group of donors, disulfide as acceptor|thiamin pyrophosphate binding|hypothetical protein LOC100383847 |Transcribed locus, strongly similar to NP_001169698.1 hypothetical protein LOC100383579 [Zea mays]|Putative uncharacterized protein |Putative uncharacterized protein |Putative uncharacterized protein |hypothetical protein LOC100383847|oxoglutarate dehydrogenase (succinyl-transferring) activity|glycolysis|metabolic process|oxidoreductase activity, acting on the aldehyde or oxo group of donors, disulfide as acceptor|thiamin pyrophosphate binding|hypothetical protein LOC100383847 (LOC100383847), mRNA|hypothetical protein LOC100383847 |Putative uncharacterized protein |Putative uncharacterized protein |Putative uncharacterized protein |oxoglutarate dehydrogenase (succinyl-transferring) activity|glycolysis|metabolic process|oxidoreductase activity, acting on the aldehyde or oxo group of donors, disulfide as acceptor|thiamin pyrophosphate binding|oxoglutarate dehydrogenase (succinyl-transferring) activity|glycolysis|metabolic process|oxidoreductase activity, acting on the aldehyde or oxo group of donors, disulfide as acceptor|thiamin pyrophosphate binding|metabolic process|oxidoreductase activity, acting on the aldehyde or oxo group of donors, disulfide as acceptor
GRMZM2G151266	20.6320147924457	6.03243331813958	1.7741	0.00027284	0.00021641	-	transcription factor activity|regulation of transcription, DNA-dependent|sequence-specific DNA binding
[truncated: 210,553 more chars]
