# Supplementary material for: Author Correction: Comparative transcriptome analysis reveals differentially expressed genes related to the tissue-specific accumulation of anthocyanins in pericarp and aleurone layer for maize
Source: Sci Rep. 2022 Apr 11;12:6023. doi: 10.1038/s41598-022-09965-5 (PMC9001688; doi:10.1038/s41598-022-09965-5)
Supplement: Supplementary file 2 — Supplementary Table 2. [file 41598_2022_9965_MOESM2_ESM.xls]

Gene_id	readcount_Ha0414P	readcount_Ha6130P	log2.Fold_change.	pvalue	qvalue	genename	description
AC177838.2_FG002	0	10.9061088533889	-4.4471	0.00061977	0.00053018	-//-
AC177908.3_FG002	571.450336648439	250.321165111116	1.1908	1.8799e-24	5.5568e-24	-	transferase, transferring glycosyl groups|transferase activity, transferring glycosyl groups|transferase, transferring glycosyl groups (LOC100281481), mRNA|transferase, transferring glycosyl groups |Transferase, transferring glycosyl groups|Transcribed locus, strongly similar to XP_002465134.1 hypothetical protein SORBIDRAFT_01g032570 [Sorghum bicolor]|Putative uncharacterized proteinTransferase, transferring glycosyl groups ;
AC186231.4_FG002	0	9.34809330290476	-4.2247	0.0017299	0.0013759	-	hypothetical protein LOC100272479|chromatin|DNA binding|structural constituent of cell wall|nucleus|regulation of transcription, DNA-dependent|hypothetical protein LOC100272479 (LOC100272479), mRNA|hypothetical protein LOC100272479 |Hypothetical protein LOC100272479|Early nodulin 75 proteinPutative uncharacterized protein ;|Putative uncharacterized protein
AC186603.6_FG003	353.001177486432	65.9559916371613	2.4201	4.3169e-44	2.0204e-43	-	monooxygenase activity|iron ion binding|isoprenoid biosynthetic process|electron carrier activity|heme binding|oxidation reduction|Clone 347628 cytochrome P450 CYP76M15|Cytochrome P450 CYP76M15
AC187262.4_FG007	441.647213088406	0	9.732	3.9363e-75	3.0447e-74	-	hypothetical protein LOC100272240|homoiothermy|ice binding|response to freezing|hypothetical protein LOC100272240 (LOC100272240), mRNA|hypothetical protein LOC100272240 |Hypothetical protein LOC100272240|Transcribed locus, strongly similar to NP_001140208.1 hypothetical protein LOC100272240 [Zea mays]|Induced stolen tip protein TUB8Putative uncharacterized protein ;
AC191330.3_FG009	0	11.4254473702169	-4.5142	0.00044186	0.00038539	-//-
AC194257.3_FG004	117.139404188323	0	7.8721	7.4053e-26	2.305e-25	-//-
AC194267.4_FG011	0	49.337159098664	-6.6246	1.6881e-13	3.2209e-13	-//-
AC198362.3_FG003	0	21.2928791899497	-5.4123	9.5387e-07	1.1325e-06	-//-
AC199541.4_FG001	163.573041884595	79.9781315915185	1.0323	1.7564e-06	2.0149e-06	-	LOC100281067|metabolic process|transferase activity, transferring hexosyl groups|Indole-3-acetate beta-glucosyltransferase
AC199541.4_FG007	128.747813612391	58.6852524015687	1.1335	3.6679e-06	4.1127e-06	-	hypothetical protein LOC100383146|metabolic process|transferase activity, transferring hexosyl groups|hypothetical protein LOC100383146 (LOC100383146), mRNA|hypothetical protein LOC100383146 |Hypothetical protein LOC100383146|Putative uncharacterized protein
AC201824.3_FG007	30.6039884816338	0	5.9356	1.708e-08	2.3224e-08	-//-
AC205052.4_FG004	16.3573041884595	0	5.0319	4.6551e-05	4.6361e-05	-//-
AC205500.3_FG002	0	13.5028014375291	-4.7552	0.00011617	0.00011082	-//-
AC206326.3_FG004	0	53.4918672332883	-6.7412	1.9786e-14	4.0059e-14	-//-
AC206840.3_FG002	0	29.0829569423704	-5.8621	1.0108e-08	1.4115e-08	-	hypothetical protein LOC100278758|hypothetical protein LOC100278916|hypothetical protein LOC100278758 (LOC100278758), mRNA|hypothetical protein LOC100278916 (LOC100278916), mRNA|hypothetical protein LOC100278758 |hypothetical protein LOC100278916 |Hypothetical protein LOC100278758|Hypothetical protein LOC100278916|Putative uncharacterized protein |Putative uncharacterized protein |Putative uncharacterized protein
AC207347.3_FG005	290.2102356017	0	9.181	1.2201e-53	6.5942e-53	-	transporter activity|transport|membrane|integral to membrane|substrate-specific transmembrane transporter activity|transmembrane transport
AC208201.3_FG002	559.841927224371	4239.87965138413	-2.9209	0	0	-	hypothetical protein LOC100383423|product:protein phosphatase type 2-C|DNA binding|structural constituent of ribosome|catalytic activity|serine-type carboxypeptidase activity|protein serine/threonine phosphatase activity|ligand-dependent nuclear receptor activity|intracellular|nucleus|ribosome|regulation of transcription, DNA-dependent|translation|protein amino acid dephosphorylation|proteolysis|protein serine/threonine phosphatase complex|homoiothermy|ice binding|response to freezing|hypothetical protein LOC100383423 (LOC100383423), mRNA|hypothetical protein LOC100383423 |Hypothetical protein LOC100383423|Protein phosphatase type 2-CPutative uncharacterized protein ;
AC208201.3_FG003	1.05530994764255	46.7404665145238	-5.4689	3.7615e-13	7.0724e-13	-	TSA: Zea mays contig40639, mRNA sequence
AC208440.3_FG004	2.11061989528509	12.464124403873	-2.562	0.0028881	0.0022312	-	protein binding|zinc ion binding|Putative uncharacterized protein
AC208653.3_FG003	0	12.464124403873	-4.6397	0.0002258	0.00020655	-//-
AC208897.3_FG004	1036.8420235588	15.5801555048413	6.0563	3.7681e-236	6.9533e-235	-	transporter activity|transport|membrane|integral to membrane|substrate-specific transmembrane transporter activity|transmembrane transport
AC209626.2_FG013	13.1913743455318	32.1989880433386	-1.2874	0.0017186	0.001372	-	uroporphyrinogen-III synthase activity|tetrapyrrole biosynthetic process
AC209944.5_FG013	23.216818848136	92.9615945122195	-2.0015	1.3085e-12	2.3873e-12	-	Hypothetical protein LOC100277376|Putative uncharacterized protein
AC210173.4_FG005	266.993416753564	92.9615945122195	1.5221	6.4308e-18	1.5354e-17	-	monooxygenase activity|iron ion binding|electron carrier activity|heme binding|oxidation reduction|TSA: Zea mays contig04786, mRNA sequence|Cytochrome P450 CYP84A33v1
AC210517.3_FG003	0	9.8674318197328	-4.3027	0.0012262	0.0010018	-	hypothetical protein LOC100193370|hypothetical protein LOC100193370 (LOC100193370), mRNA|hypothetical protein LOC100193370 |TSA: Zea mays contig53523, mRNA sequence|TSA: Zea mays contig45284, mRNA sequence|Hypothetical protein LOC100193370|Putative uncharacterized protein |Hsp20/alpha crystallin family protein
AC210816.3_FG006	43.2677078533444	1.55801555048413	4.7955	5.0995e-11	8.4019e-11	-	Clone 19541 mRNA sequence|Putative uncharacterized protein
AC212219.3_FG005	0	24.928248807746	-5.6397	1.1118e-07	1.4205e-07	-	hypothetical protein LOC100273620|iron ion binding|oxidoreductase activity|oxidation reduction|hypothetical protein LOC100273620 (LOC100273620), mRNA|hypothetical protein LOC100273620 |Hypothetical protein LOC100273620|Putative uncharacterized protein
AC213521.3_FG005	71.2334214658719	201.50334452928	-1.5002	3.29e-18	7.9435e-18	-	hypothetical protein LOC100193466|shikimate 5-dehydrogenase activity|cytoplasm|glutamyl-tRNA reductase activity|tetrapyrrole biosynthetic process|NADP or NADPH binding|oxidation reduction|hypothetical protein LOC100193466 (LOC100193466), mRNA|hypothetical protein LOC100193466 |Hypothetical protein LOC100193466|Putative uncharacterized protein
AC216888.3_FG002	3.16592984292764	18.1768480889815	-2.5214	0.00035901	0.00031676	-//-
AC217311.3_FG007	0	43.1050968967275	-6.4298	4.4878e-12	7.8978e-12	-	endoplasmic reticulum|cell redox homeostasis
AC217977.3_FG001	20.5785439790297	175.536418687878	-3.0926	2.5524e-34	9.6684e-34	-//-
AC217977.3_FG003	222.142743978756	48.2984820650079	2.2014	2.9481e-25	8.8974e-25	-	protein aq_1857|structural molecule activity|iron-sulfur cluster assembly|iron-sulfur cluster binding|protein aq_1857 (LOC100284859), mRNA|protein aq_1857 |Protein aq_1857|Protein aq_1857
AC234203.1_FG010	166.211316753701	39.9890657957592	2.0553	1.0807e-17	2.5289e-17	-	hypothetical protein LOC100272615|homoiothermy|ice binding|response to freezing|hypothetical protein LOC100272615 (LOC100272615), mRNA|hypothetical protein LOC100272615 |Hypothetical protein LOC100272615|Putative uncharacterized protein
AC234520.1_FG002	61.2079769632677	164.630309834489	-1.4274	2.805e-14	5.6261e-14	-	Transcribed locus, weakly similar to XP_002442420.1 hypothetical protein SORBIDRAFT_08g019720 [Sorghum bicolor]
AC234520.1_FG005	66.4845267014804	153.204862464272	-1.2044	6.6377e-11	1.0867e-10	-	protein complex|protein polymerization
AC234528.1_FG005	164.100696858416	75.8234234568941	1.1139	2.7077e-07	3.3859e-07	-	hypothetical protein LOC100273676|catalytic activity|dihydroxy-acid dehydratase activity|metabolic process|branched chain family amino acid biosynthetic process|hypothetical protein LOC100273676 (LOC100273676), mRNA|hypothetical protein LOC100273676 |Hypothetical protein LOC100273676|Putative uncharacterized protein
AC234528.1_FG006	1.58296492146382	28.5636184255423	-4.1735	4.7513e-08	6.2626e-08	-	iron ion binding|oxidoreductase activity|oxidation reduction
AF546187.1_FG007	109.752234554825	0	7.7234	1.2734e-24	3.8165e-24	-	zein-alpha 19D1|alpha zein 19kDa D2|product:19kD alpha zein D2|nutrient reservoir activity|product:19kD alpha zein D2|alpha zein 19kDa D2 (az19D2), mRNA|zein-alpha 19D1 (LOC100101516), mRNA|alpha zein 19kDa D2 |zein-alpha 19D1 precursor |Clone Contig3 mRNA sequence|Z1D alpha zein protein|Z1D alpha zein protein|Z1A alpha zein protein|Clone 1380223 mRNA sequence|Alpha zein 19kDa D2|Zein-alpha 19D1|Z1A alpha zein protein Fragment |Z1D alpha zein protein Fragment |Z1D alpha zein protein Fragment |Z1D alpha zein protein Fragment |19kD alpha zein D2Putative uncharacterized protein ;|Zein-alpha 19D1 Precursor (19 kDa zein 19D1)
AF546187.1_FG011	449.562037695725	23.8895717740899	4.2341	1.0939e-93	9.5474e-93	-	monooxygenase activity|sodium:amino acid symporter activity|iron ion binding|sodium ion transport|electron carrier activity|membrane|heme binding|oxidation reduction|TSA: Zea mays contig53082, mRNA sequence|Cytochrome P450 CYP81N4
AF546187.1_FG012	14.2466842931744	44.6631124472116	-1.6485	1.3157e-05	1.3795e-05	-	intracellular|zinc ion binding|zinc-finger protein 1 (LOC100281147), mRNA|zinc-finger protein 1 |Zinc-finger protein 1
GRMZM2G000749	192.594065444765	509.990423525137	-1.4049	4.699e-40	1.9836e-39	-	hypothetical protein LOC100384536|nucleic acid binding|intracellular|nucleobase, nucleoside, nucleotide and nucleic acid metabolic process|3'-5' exonuclease activity|hypothetical protein LOC100384536 (LOC100384536), mRNA|hypothetical protein LOC100384536 |Hypothetical protein LOC100384536|Putative uncharacterized protein |Putative uncharacterized protein |nucleic acid binding|intracellular|nucleobase, nucleoside, nucleotide and nucleic acid metabolic process|3'-5' exonuclease activity|nucleic acid binding|intracellular|Putative uncharacterized protein
GRMZM2G000810	19.5232340313871	1.03867703365608	4.2324	1.8843e-05	1.9566e-05	-	protein folding|heat shock protein binding|unfolded protein binding
GRMZM2G001577	311.844089528372	1236.02567005074	-1.9868	2.5302e-146	3.236e-145	-	hypothetical protein LOC100382479 (LOC100382479), mRNA|hypothetical protein LOC100382479 |Hypothetical protein LOC100382479|Clone 322973 mRNA sequence
GRMZM2G001592	21.6338539266722	71.6687153222698	-1.7281	1.2767e-08	1.7637e-08	-	hypothetical protein LOC100277670|hypothetical protein LOC100277670 (LOC100277670), mRNA|hypothetical protein LOC100277670 |Hypothetical protein LOC100277670|Putative uncharacterized protein |Putative uncharacterized protein
GRMZM2G001663	35.3528832460253	82.5748241756587	-1.2239	1.2532e-06	1.469e-06	-	TSA: Zea mays contig30422, mRNA sequence|TSA: Zea mays contig27080, mRNA sequence
GRMZM2G001676	386.243440837172	177.61377275519	1.1208	2.0915e-15	4.4878e-15	-	transporter activity|oligopeptide transport|membrane|TSA: Zea mays contig47420, mRNA sequence
GRMZM2G001696	20.5785439790297	399.371319440764	-4.2785	9.3465e-94	8.2692e-93	-	phosphoenolpyruvate carboxykinase|product:phosphoenolpyruvate carboxykinase|phosphoenolpyruvate carboxykinase activity|phosphoenolpyruvate carboxykinase (ATP) activity|ATP binding|gluconeogenesis|purine nucleotide binding|product:phosphoenolpyruvate carboxykinase|phosphoenolpyruvate carboxykinase (LOC541622), mRNA|phosphoenolpyruvate carboxykinase |TSA: Zea mays contig55167, mRNA sequence|Putative uncharacterized protein |Phosphoenolpyruvate carboxykinase [ATP] (PEP carboxykinase)(PEPCK)(EC 4.1.1.49)(Phosphoenolpyruvate carboxylase)|phosphoenolpyruvate carboxykinase|phosphoenolpyruvate carboxykinase activity|phosphoenolpyruvate carboxykinase (ATP) activity|ATP binding|gluconeogenesis|purine nucleotide binding|phosphoenolpyruvate carboxykinase |TSA: Zea mays contig55167, mRNA sequence|Phosphoenolpyruvate carboxykinase|Putative uncharacterized protein |Phosphoenolpyruvate carboxykinase [ATP] (PEP carboxykinase)(PEPCK)(EC 4.1.1.49)(Phosphoenolpyruvate carboxylase)
GRMZM2G001803	291.793200523164	94.0002715458756	1.6342	1.2925e-21	3.4927e-21	-	hypothetical protein LOC100192506|membrane|metal ion transport|metal ion transmembrane transporter activity|transmembrane transport|hypothetical protein LOC100192506 (LOC100192506), mRNA|hypothetical protein LOC100192506 |Hypothetical protein LOC100192506|Putative uncharacterized proteinZinc transporter SLC39A7 ;|hypothetical protein LOC100192506|membrane|metal ion transport|metal ion transmembrane transporter activity|transmembrane transport|hypothetical protein LOC100192506 |Putative uncharacterized proteinZinc transporter SLC39A7 ;
GRMZM2G001812	41.6847429318806	16.0994940216693	1.3725	0.0017856	0.0014185	-	protein kinase activity|protein serine/threonine kinase activity|protein tyrosine kinase activity|protein binding|ATP binding|protein amino acid phosphorylation
GRMZM2G001814	19.5232340313871	45.7017894808677	-1.2271	0.00030333	0.00027134	-	calcium ion binding
GRMZM2G002121	607.858529842107	241.49241032504	1.3318	3.1091e-31	1.0884e-30	-//-
GRMZM2G002167	1.05530994764255	25.9669258414021	-4.6209	1.0387e-07	1.3284e-07	-//-
GRMZM2G002178	6.33185968585528	39.4697272789312	-2.64	7.3332e-08	9.482e-08	-	hypothetical protein LOC100279433|monooxygenase activity|iron ion binding|electron carrier activity|heme binding|hypothetical protein LOC100279433 (LOC100279433), mRNA|hypothetical protein LOC100279433 |Hypothetical protein LOC100279433|Cytochrome P450 CYP74A19 |Putative uncharacterized protein |hypothetical protein LOC100279433|monooxygenase activity|iron ion binding|electron carrier activity|heme binding|hypothetical protein LOC100279433 (LOC100279433), mRNA|hypothetical protein LOC100279433 |Hypothetical protein LOC100279433|Cytochrome P450 CYP74A19 |Putative uncharacterized protein
GRMZM2G002368	21.6338539266722	0	5.4352	2.292e-06	2.6039e-06	-	hypothetical protein LOC100272506|hypothetical protein LOC100272506 (LOC100272506), mRNA|hypothetical protein LOC100272506 |Hypothetical protein LOC100272506|TSA: Zea mays cultivar W22 CL394Contig1.betc, mRNA sequence|Putative uncharacterized protein
GRMZM2G003138	66.4845267014804	160.994940216693	-1.2759	3.2382e-12	5.7536e-12	-	acyltransferase|catalytic activity|fatty acid biosynthetic process|metabolic process|lipid biosynthetic process|biosynthetic process|membrane|transferase activity, transferring acyl groups other than amino-acyl groups|Acyltransferase|Acyltransferase
GRMZM2G003318	180.985656020697	77.3814390073782	1.2258	3.763e-09	5.4737e-09	-	fibrillin1|structural molecule activity|chloroplast|Plastid-lipid associated protein 3 |Plastid-lipid associated protein 3 |structural molecule activity|chloroplast|Fibrillin1|Plastid-lipid associated protein 3 |Plastid-lipid associated protein 3
GRMZM2G003426	0	19.2155251226376	-5.2642	3.3371e-06	3.7582e-06	-	LOC100193349|Putative uncharacterized protein
GRMZM2G003466	40.629432984238	233.182994055791	-2.5209	2.1065e-37	8.5568e-37	-	hypothetical protein LOC100216971|DNA binding|transcription factor activity|regulation of transcription, DNA-dependent|hypothetical protein LOC100216971 (LOC100216971), mRNA|hypothetical protein LOC100216971 |Hypothetical protein LOC100216971|Putative uncharacterized protein |DRE binding factor
GRMZM2G003509	39.0464680627742	98.1549796804999	-1.3299	2.1766e-08	2.9378e-08	-	hypothetical protein LOC100279785|transcription factor activity|regulation of transcription, DNA-dependent|sequence-specific DNA binding|hypothetical protein LOC100279785 (LOC100279785), mRNA|hypothetical protein LOC100279785 |Hypothetical protein LOC100279785|Transcribed locus|Putative uncharacterized protein |Putative uncharacterized protein |Putative uncharacterized protein |nucleic acid binding|protein amino acid methylation|methyltransferase activity|protein methyltransferase activity|membrane|antigen processing and presentation of endogenous peptide antigen via MHC class I|methylation|Transcribed locus
GRMZM2G003595	47.4889476439146	4.67404665145238	3.3448	1.0481e-09	1.5928e-09	-	Putative uncharacterized protein |Hypothetical protein LOC100278940|Hypothetical protein LOC100303831|Putative uncharacterized protein
GRMZM2G003631	58.5697020941613	1.03867703365608	5.8173	6.1462e-15	1.2826e-14	-//-
GRMZM2G004397	247.470182722177	587.891201049344	-1.2483	2.722e-39	1.1233e-38	-	protein binding|membrane|integral to membrane|vesicle-mediated transport|Golgi vesicle transport|TSA: Zea mays contig00243, mRNA sequence|TSA: Zea mays contig04545, mRNA sequence
GRMZM2G004523	678.036641360336	1816.64613186449	-1.4218	2.7285e-140	3.3889e-139	-	transposon protein Mutator sub-class|signal transducer activity|protein binding|response to light stimulus|transposon protein Mutator sub-class (LOC100285938), mRNA|transposon protein Mutator sub-class |Transposon protein Mutator sub-class|Transposon protein Mutator sub-class |Putative uncharacterized protein |Putative uncharacterized protein |signal transducer activity|response to light stimulus|Putative uncharacterized protein
GRMZM2G004641	223.198053926399	923.383882920259	-2.0486	8.6068e-114	8.6183e-113	-	hypothetical protein LOC100280342|hypothetical protein LOC100382029|transcription factor activity|nucleus|regulation of transcription, DNA-dependent|transcription regulator activity|sequence-specific DNA binding|hypothetical protein LOC100382029 (LOC100382029), mRNA|hypothetical protein LOC100280342 |hypothetical protein LOC100382029 |Hypothetical protein LOC100382029|Putative uncharacterized protein |Putative uncharacterized protein |Putative uncharacterized protein |hypothetical protein LOC100280342|hypothetical protein LOC100382029|transcription factor activity|nucleus|regulation of transcription, DNA-dependent|transcription regulator activity|sequence-specific DNA binding|hypothetical protein LOC100382029 (LOC100382029), mRNA|hypothetical protein LOC100280342 |hypothetical protein LOC100382029 |Hypothetical protein LOC100382029|Putative uncharacterized protein |Putative uncharacterized protein |Putative uncharacterized protein |hypothetical protein LOC100280342|hypothetical protein LOC100382029|transcription factor activity|nucleus|regulation of transcription, DNA-dependent|transcription regulator activity|sequence-specific DNA binding|hypothetical protein LOC100382029 (LOC100382029), mRNA|hypothetical protein LOC100280342 |hypothetical protein LOC100382029 |Hypothetical protein LOC100382029|Putative uncharacterized protein |Putative uncharacterized protein |Putative uncharacterized protein |hypothetical protein LOC100280342|hypothetical protein LOC100382029|transcription factor activity|nucleus|regulation of transcription, DNA-dependent|transcription regulator activity|sequence-specific DNA binding|hypothetical protein LOC100280342 (LOC100280342), mRNA|hypothetical protein LOC100382029 (LOC100382029), mRNA|hypothetical protein LOC100280342 |hypothetical protein LOC100382029 |Hypothetical protein LOC100382029|Putative uncharacterized protein |Putative uncharacterized protein |Putative uncharacterized protein |hypothetical protein LOC100280342|hypothetical protein LOC100280342 |Putative uncharacterized protein |hypothetical protein LOC100280342|hypothetical protein LOC100280342 |Putative uncharacterized protein |Putative uncharacterized protein |hypothetical protein LOC100382029|transcription factor activity|nucleus|regulation of transcription, DNA-dependent|transcription regulator activity|sequence-specific DNA binding|hypothetical protein LOC100382029 (LOC100382029), mRNA|hypothetical protein LOC100382029 |Hypothetical protein LOC100382029|Putative uncharacterized protein
GRMZM2G005117	132.969053402961	0	8.0549	1.1331e-28	3.7821e-28	-//-
GRMZM2G005624	81.2588659684761	906.245711864933	-3.4793	5.6043e-186	8.7219e-185	-	LOC100274482|transcription factor activity|nucleus|regulation of transcription, DNA-dependent|transcription regulator activity|sequence-specific DNA binding|Putative uncharacterized protein |DNA binding protein
GRMZM2G005840	411.570879580593	91.4035789617354	2.1708	1.5541e-44	7.3535e-44	-	RING-H2 finger protein|protein binding|zinc ion binding|RING-H2 finger protein (LOC100285376), mRNA|RING-H2 finger protein |Putative uncharacterized protein |RING-H2 finger protein
GRMZM2G005887	3379.10245235143	1482.71146554406	1.1884	1.0708e-135	1.2807e-134	-	cysteine synthase2|catalytic activity|cysteine synthase activity|cellular amino acid metabolic process|cysteine biosynthetic process from serine|metabolic process|pyridoxal phosphate binding|cysteine synthase2 (cys2), mRNA|cysteine synthase |Cysteine synthase (EC 2.5.1.47)|Putative uncharacterized protein |Cysteine synthase (CSase)(EC 2.5.1.47)(O-acetylserine sulfhydrylase)(O-acetylserine (thiol)-lyase)(OAS-TL)|cysteine synthase2|catalytic activity|cysteine synthase activity|cellular amino acid metabolic process|cysteine biosynthetic process from serine|metabolic process|pyridoxal phosphate binding|cysteine synthase |Cysteine synthase (EC 2.5.1.47)|Putative uncharacterized protein |Cysteine synthase (CSase)(EC 2.5.1.47)(O-acetylserine sulfhydrylase)(O-acetylserine (thiol)-lyase)(OAS-TL)|catalytic activity|cysteine synthase activity|cellular amino acid metabolic process|cysteine biosynthetic process from serine|metabolic process|pyridoxal phosphate binding|catalytic activity|cysteine synthase activity|cellular amino acid metabolic process|cysteine biosynthetic process from serine|metabolic process|pyridoxal phosphate binding|cysteine synthase2|catalytic activity|cysteine synthase activity|cellular amino acid metabolic process|cysteine biosynthetic process from serine|metabolic process|pyridoxal phosphate binding|cysteine synthase |Cysteine synthase2|Cysteine synthase (EC 2.5.1.47)|Putative uncharacterized protein |Cysteine synthase (CSase)(EC 2.5.1.47)(O-acetylserine sulfhydrylase)(O-acetylserine (thiol)-lyase)(OAS-TL)|catalytic activity|cysteine synthase activity|cellular amino acid metabolic process|cysteine biosynthetic process from serine|metabolic process|pyridoxal phosphate binding|Putative uncharacterized protein |catalytic activity|cysteine synthase activity|cellular amino acid metabolic process|cysteine biosynthetic process from serine|metabolic process|pyridoxal phosphate binding|catalytic activity|cysteine synthase activity|cellular amino acid metabolic process|cysteine biosynthetic process from serine|metabolic process|pyridoxal phosphate binding|Putative uncharacterized protein |catalytic activity|cysteine biosynthetic process from serine|metabolic process|pyridoxal phosphate binding
GRMZM2G006631	75.4546612564421	23.3702332572619	1.6909	6.0701e-07	7.3416e-07	-	nucleus|transcription regulator activity|regulation of transcription|Clone 235094 mRNA sequence
GRMZM2G006676	19.5232340313871	1.03867703365608	4.2324	1.8843e-05	1.9566e-05	-	hypothetical protein LOC100274829|DNA binding|ligand-dependent nuclear receptor activity|structural constituent of cell wall|extracellular region|nucleus|regulation of transcription, DNA-dependent|immune response|chemokine activity|membrane|type I hypersensitivity|homoiothermy|ice binding|response to freezing|hypothetical protein LOC100274829 (LOC100274829), mRNA|hypothetical protein LOC100274829 |Hypothetical protein LOC100274829|Full-length cDNA clone ZM_BFc0095J11|Putative uncharacterized protein
GRMZM2G006704	443.757832983691	205.658052663905	1.1095	3.544e-17	8.1023e-17	-	cytochrome-c oxidase activity|mitochondrial respiratory chain|oxidation reduction|Cytochrome c oxidase polypeptide VcPutative uncharacterized protein ;|Cytochrome c oxidase polypeptide Vc |Cytochrome c oxidase polypeptide Vc |Cytochrome c oxidase polypeptide Vc
GRMZM2G006981	83.3694858637612	438.841046719695	-2.3961	2.4493e-65	1.6652e-64	-	Transcribed locus, moderately similar to XP_002468024.1 hypothetical protein SORBIDRAFT_01g038245 [Sorghum bicolor]
GRMZM2G007130	125.054228795642	55.5692213006005	1.1702	2.6282e-06	2.9702e-06	-	cyclin D5,2|product:cyclin D5,2|cyclin D5,2 (LOC732773), mRNA|cyclin D5,2 |Cyclin D5,2|Cyclin delta-3 |Putative uncharacterized protein |Cyclin D5,3B |cyclin D5,2|product:cyclin D5,2|cyclin D5,2 (LOC732773), mRNA|cyclin D5,2 |Cyclin delta-3 |Putative uncharacterized protein |Cyclin D5,3B
GRMZM2G007347	488.608505758499	202.022683046108	1.2742	1.1814e-23	3.3986e-23	-	glycosyl hydrolase, family 43 protein|hydrolase activity, hydrolyzing O-glycosyl compounds|carbohydrate metabolic process|glycosyl hydrolase, family 43 protein (LOC100285562), mRNA|glycosyl hydrolase, family 43 protein |Glycosyl hydrolase, family 43 protein|Transcribed locus|Glycosyl hydrolase, family 43 protein |Putative uncharacterized protein
GRMZM2G007441	1.58296492146382	73.2267308727539	-5.5317	9.4939e-20	2.4381e-19	-	hypothetical protein LOC100382705|chromatin|chromatin binding|nucleus|chromatin assembly or disassembly|hypothetical protein LOC100382705 (LOC100382705), mRNA|hypothetical protein LOC100382705 |Hypothetical protein LOC100382705|Putative uncharacterized protein
GRMZM2G007939	882.239116229169	2033.72963189861	-1.2049	2.7308e-125	3.0408e-124	-	polysaccharide catabolic process|beta-amylase activity|TSA: Zea mays contig56791, mRNA sequence|polysaccharide catabolic process|beta-amylase activity|polysaccharide catabolic process|beta-amylase activity
GRMZM2G008290	1638.89634868887	11518.928303246	-2.8132	0	0	-	metal ion binding protein|metal ion transport|metal ion binding|metal ion binding protein (LOC100284628), mRNA|metal ion binding protein |Metal ion binding protein|TSA: Zea mays contig65140, mRNA sequence|TSA: Zea mays contig47350, mRNA sequence|LOC100192886|Metal ion binding protein |Metal ion binding protein |LOC100192886|metal ion transport|metal ion binding|LOC100192886 (umc2181), mRNA|hypothetical protein LOC100192886 |TSA: Zea mays contig47350, mRNA sequence|Putative uncharacterized protein |metal ion transport|metal ion binding|TSA: Zea mays contig47350, mRNA sequence|LOC100192886|metal ion transport|metal ion binding|hypothetical protein LOC100192886 |Putative uncharacterized protein |metal ion transport|metal ion binding|metal ion transport|metal ion binding
GRMZM2G008773	5.27654973821273	112.177119634857	-4.41	6.0397e-28	1.9801e-27	-	lysM domain containing protein|cell wall macromolecule catabolic process|lysM domain containing protein (LOC100284098), mRNA|lysM domain containing protein |LysM domain containing protein|LysM domain containing protein
GRMZM2G009014	12.1360643978893	36.873034694791	-1.6033	0.00010088	9.7102e-05	-	LOC100278549|TSA: Zea mays contig30205, mRNA sequence|Putative uncharacterized protein |TSA: Zea mays contig30205, mRNA sequence|Putative uncharacterized protein
GRMZM2G009155	15.8296492146382	33.2376650769947	-1.0702	0.005155	0.0037921	-	Transcribed locus|Hypothetical protein LOC100276135
GRMZM2G010000	65.4292167538379	307.448401962201	-2.2323	5.6115e-43	2.5344e-42	-	heat shock protein binding|TSA: Zea mays contig35617, mRNA sequence|TSA: Zea mays contig47578, mRNA sequence|heat shock protein binding|TSA: Zea mays contig47578, mRNA sequence|heat shock protein binding|hypothetical protein LOC100383361 (LOC100383361), mRNA|TSA: Zea mays contig47578, mRNA sequence|Hypothetical protein LOC100383361
GRMZM2G010855	539.263383245341	2505.28900517847	-2.2159	0	0	-	hypothetical protein LOC100192073|catalytic activity|protein serine/threonine phosphatase activity|protein amino acid dephosphorylation|protein serine/threonine phosphatase complex|hypothetical protein LOC100192073 (LOC100192073), mRNA|hypothetical protein LOC100192073 |Putative uncharacterized protein |Protein phosphatase 2C |Putative uncharacterized protein |catalytic activity|Putative uncharacterized protein
GRMZM2G010871	216.866194240543	103.34836484878	1.0693	1.2667e-08	1.7518e-08	-	heat shock factor protein HSF30|transcription factor activity|nucleus|regulation of transcription, DNA-dependent|sequence-specific DNA binding|heat shock factor protein HSF30 (LOC100280736), mRNA|heat shock factor protein HSF30 |Putative uncharacterized protein |Heat shock factor protein HSF30 |heat shock factor protein HSF30|transcription factor activity|nucleus|regulation of transcription, DNA-dependent|sequence-specific DNA binding|heat shock factor protein HSF30 (LOC100280736), mRNA|heat shock factor protein HSF30 |Heat shock factor protein HSF30|Putative uncharacterized protein |Heat shock factor protein HSF30 |heat shock factor protein HSF30|transcription factor activity|nucleus|regulation of transcription, DNA-dependent|sequence-specific DNA binding|heat shock factor protein HSF30 (LOC100280736), mRNA|heat shock factor protein HSF30 |Putative uncharacterized protein |Heat shock factor protein HSF30 |Putative uncharacterized protein |transcription factor activity|nucleus|regulation of transcription, DNA-dependent|sequence-specific DNA binding|Putative uncharacterized protein
GRMZM2G010909	229.002258638433	491.294236919328	-1.1012	4.9351e-28	1.6221e-27	-	hypothetical protein LOC100382979 (LOC100382979), mRNA|hypothetical protein LOC100382979 |Hypothetical protein LOC100382979
GRMZM2G011240	0	41.5470813462434	-6.3767	1.0325e-11	1.7759e-11	-	sucrose metabolic process
GRMZM2G011505	0	65.4366531203333	-7.032	4.9249e-17	1.122e-16	-	Clone 1577015 mRNA sequence|TSA: Zea mays contig06017, mRNA sequence
GRMZM2G011559	75.9823162302633	27.0056028750582	1.4924	5.9993e-06	6.5618e-06	-	alpha-soluble NSF attachment protein|endoplasmic reticulum|Golgi apparatus|intracellular protein transport|alpha-soluble NSF attachment protein (LOC100286167), mRNA|alpha-soluble NSF attachment protein |Alpha-soluble NSF attachment protein |Alpha-soluble NSF attachment proteinPutative uncharacterized protein ;|endoplasmic reticulum|Golgi apparatus|intracellular protein transport|Alpha-soluble NSF attachment protein|endoplasmic reticulum|Golgi apparatus|intracellular protein transport
GRMZM2G011598	757.712542407348	2592.53787600559	-1.7746	1.1633e-265	2.5045e-264	-	DNA binding|regulation of transcription|TSA: Zea mays contig59486, mRNA sequence|TSA: Zea mays contig43517, mRNA sequence
GRMZM2G011622	0	7.79007775242063	-3.9616	0.0049192	0.0036306	-//-
GRMZM2G011900	43.7953628271657	9.8674318197328	2.15	5.7179e-06	6.2646e-06	-	Transcribed locus
GRMZM2G011912	190.48344554948	90.8842404449073	1.0676	1.0096e-07	1.2951e-07	-	hypothetical protein LOC100275624|hypothetical protein LOC100275624 (LOC100275624), mRNA|hypothetical protein LOC100275624 |Hypothetical protein LOC100275624|Putative uncharacterized protein
GRMZM2G012071	0	32.7183265601666	-6.032	1.2977e-09	1.9537e-09	-	binding
GRMZM2G012119	56.4590821988762	26.4862643582301	1.092	0.0030656	0.0023599	-	LOC100272863|Putative uncharacterized protein |Putative uncharacterized protein |homoiothermy|ice binding|response to freezing|Putative uncharacterized protein |Putative uncharacterized protein |Putative uncharacterized protein |homoiothermy|ice binding|response to freezing|TSA: Zea mays contig17781, mRNA sequence
GRMZM2G012355	10.0254445026042	0	4.3256	0.0020355	0.0015993	-//-
GRMZM2G012758	2323.79250470889	912.47777406687	1.3486	5.9592e-117	6.2078e-116	-	LOC100280934|hydrolase activity, hydrolyzing O-glycosyl compounds|carbohydrate metabolic process|Glucan endo-1,3-beta-glucosidase 7Putative uncharacterized protein ;
GRMZM2G013306	8.97013455496164	0	4.1651	0.003903	0.0029363	-//-
GRMZM2G013311	51.1825324606635	0	6.6776	4.7877e-13	8.937e-13	-	hypothetical protein LOC100192951|hypothetical protein LOC100192951 (LOC100192951), mRNA|hypothetical protein LOC100192951 |Hypothetical protein LOC100192951|TSA: Zea mays contig06142, mRNA sequence|Putative uncharacterized protein
GRMZM2G013957	390.464680627742	1639.0323591093	-2.0696	7.0897e-203	1.1893e-201	-	LOC100192824|Putative uncharacterized protein |Putative uncharacterized protein
GRMZM2G014382	819.448174344437	363.536961779629	1.1726	1.9219e-33	7.0526e-33	-	LOC100194239|NADH ubiquinone oxidoreductase B14 subunitPutative uncharacterized protein ;
GRMZM2G014392	668.011196857732	0	10.384	1.1639e-102	1.1136e-101	-	viviparous14|product:viviparous-14|9-cis-epoxycarotenoid dioxygenase 1, chloroplastic precursor |Viviparous14|9-cis-epoxycarotenoid dioxygenase 1, chloroplastic Precursor (EC 1.13.11.51)(Protein VIVIPAROUS14)(VP-14)
GRMZM2G015005	64.9015617800166	0	7.0202	6.7779e-16	1.4915e-15	-	hypothetical protein LOC100273551|hypothetical protein LOC100276857|hypothetical protein LOC100273551 (LOC100273551), mRNA|hypothetical protein LOC100276857 (LOC100276857), mRNA|hypothetical protein LOC100273551 |hypothetical protein LOC100276857 |Hypothetical protein LOC100273551|Putative uncharacterized protein |Putative uncharacterized protein
GRMZM2G015219	75.4546612564421	154.243539497928	-1.0315	4.3692e-09	6.3271e-09	-	LOC100216592|Putative uncharacterized protein |Putative uncharacterized protein |Putative uncharacterized protein |Putative uncharacterized protein
GRMZM2G015344	162.517731936952	71.1493768054417	1.1917	5.1813e-08	6.8086e-08	-	hypothetical LOC542168|product:putative inosine-uridine preferring nucleoside hydrolase|hypothetical LOC542168 (LOC542168), mRNA|hypothetical protein LOC542168 |Hypothetical LOC542168|Putative uncharacterized protein |Pyrimidine-specific ribonucleoside hydrolase rihA |Putative inosine-uridine preferring nucleoside hydrolase
GRMZM2G015767	0	11.944785887045	-4.5006	0.00032989	0.00029207	-	hypothetical protein LOC100191452|transporter activity|oligopeptide transport|membrane|hypothetical protein LOC100191452 (LOC100191452), mRNA|hypothetical protein LOC100191452 |Hypothetical protein LOC100191452|Putative uncharacterized protein |hypothetical protein LOC100191452|transporter activity|oligopeptide transport|membrane|hypothetical protein LOC100191452 |Putative uncharacterized protein |hypothetical protein LOC100191452|transporter activity|oligopeptide transport|membrane|hypothetical protein LOC100191452 |Putative uncharacterized protein
GRMZM2G015804	1748.12092826988	634.631667563867	1.4618	3.8568e-101	3.6101e-100	-	hydrolase activity, hydrolyzing O-glycosyl compounds|carbohydrate metabolic process|hydrolase activity, hydrolyzing O-glycosyl compounds|carbohydrate metabolic process|Hypothetical protein LOC100192939|hydrolase activity, hydrolyzing O-glycosyl compounds|carbohydrate metabolic process|hypothetical protein LOC100192939|hydrolase activity, hydrolyzing O-glycosyl compounds|carbohydrate metabolic process|hypothetical protein LOC100192939 (LOC100192939), mRNA|hypothetical protein LOC100192939 |Putative uncharacterized protein
GRMZM2G016210	155.658217277276	426.896260832651	-1.4555	2.2476e-35	8.6665e-35	-	LOC100279181|Carboxyl-terminal proteinase |Putative uncharacterized protein
GRMZM2G016241	26383.8040010113	232.663655538963	6.8253	0	0	-	glutathione transferase activity|cytoplasm|metabolic process|hypothetical protein LOC100384600 (LOC100384600), mRNA|Hypothetical protein LOC100384600|glutathione transferase activity|cytoplasm|metabolic process|Full-length cDNA clone ZM_BFb0106O02|Bronze-2 protein Fragment |Bronze-2 protein Fragment |Bronze-2 protein Fragment |Bronze-2 protein Fragment |Bronze-2 protein Fragment |Bronze-2 protein Fragment |Bronze-2 protein Fragment |Bronze-2 protein Fragment |Bronze-2 protein Fragment |Bronze-2 protein Fragment |Bronze-2 protein Fragment |Putative uncharacterized protein |Bronze-2 protein Fragment |Bronze-2 protein Fragment |Bronze-2 protein Fragment |Bronze-2 protein Fragment |Bronze-2 protein Fragment |Bronze-2 protein Fragment |Bronze-2 protein Fragment |Bronze-2 protein |Bronze-2 protein |Bronze-2 protein Fragment |Bronze-2 protein Fragment |Bronze-2 protein Fragment |Bronze-2 protein Fragment |Bronze-2 protein Fragment |Bronze-2Bronze-2 protein Fragment ;|Bronze-2Bronze-2 protein Fragment ;|Bronze-2Bronze-2 protein Fragment ;|Bronze-2Bronze-2 protein Fragment ;|Bz2 (Bronze2) protein |Bronze-2 protein Fragment |Bronze-2 protein Fragment |Bronze-2 protein Fragment |Bronze-2 protein Fragment |Probable glutathione S-transferase BZ2 (EC 2.5.1.18)(Protein bronze-2)
GRMZM2G016281	7.9148246073191	55.5692213006005	-2.8117	4.5428e-11	7.5135e-11	-	protein folding|unfolded protein binding
GRMZM2G016521	250.108457591283	710.974429537589	-1.5072	1.9931e-60	1.2683e-59	-	TSA: Zea mays contig14423, mRNA sequence
GRMZM2G016602	147.743392669957	0	8.2069	3.1084e-31	1.0884e-30	-	DNA binding|single-stranded DNA binding|ATP binding|DNA metabolic process|DNA repair|DNA-dependent ATPase activity|protein recA|nucleotide binding|DNA binding|single-stranded DNA binding|ATP binding|DNA metabolic process|DNA repair|DNA-dependent ATPase activity|nucleoside-triphosphatase activity|protein recA (LOC100282426), mRNA|protein recA |Protein recAPutative uncharacterized protein ;|protein recA|nucleotide binding|DNA binding|single-stranded DNA binding|ATP binding|DNA metabolic process|DNA repair|DNA-dependent ATPase activity|nucleoside-triphosphatase activity|protein recA |Protein recA|Protein recAPutative uncharacterized protein ;|nucleotide binding|DNA binding|single-stranded DNA binding|ATP binding|DNA metabolic process|DNA repair|DNA-dependent ATPase activity|nucleoside-triphosphatase activity|Putative uncharacterized protein
GRMZM2G016722	1.58296492146382	12.464124403873	-2.9771	0.0013668	0.0011076	-	hypothetical protein LOC100192767 (LOC100192767), mRNA|Hypothetical protein LOC100192767
GRMZM2G016875	205.785439790297	0	8.685	8.5081e-41	3.6634e-40	-	LOC100194375|TSA: Zea mays contig51950, mRNA sequence|Putative uncharacterized protein |Translation initiation factor eIF-2B gamma subunit |TSA: Zea mays contig51950, mRNA sequence|Putative uncharacterized protein
GRMZM2G016922	42.2123979057019	0	6.3996	4.1408e-11	6.8924e-11	-	hypothetical protein LOC100383607|magnesium ion binding|metabolic process|lyase activity|hypothetical protein LOC100383607 (LOC100383607), mRNA|hypothetical protein LOC100383607 |TSA: Zea mays contig53072, mRNA sequence|Hypothetical protein LOC100383607|Putative uncharacterized protein
GRMZM2G017045	1.05530994764255	27.5249413918862	-4.705	3.9385e-08	5.2394e-08	-	PGR5
GRMZM2G017047	59.6250120418039	0	6.8978	8.17e-15	1.6885e-14	-	hypothetical protein LOC100381743|transmembrane transport|hypothetical protein LOC100381743 (LOC100381743), mRNA|hypothetical protein LOC100381743 |Hypothetical protein LOC100381743|Putative uncharacterized protein |hypothetical protein LOC100381743|transmembrane transport|hypothetical protein LOC100381743 |Putative uncharacterized protein
GRMZM2G017089	294.959130366092	0	9.2044	2.4744e-54	1.3486e-53	-	LOC100282926|PP1/PP2A phosphatases pleiotropic regulator PRL1 |Putative uncharacterized protein |Putative uncharacterized protein
GRMZM2G017110	3049.31809371314	636.189683114351	2.261	0	0	-	glutamate decarboxylase activity|glutamate metabolic process|carboxy-lyase activity|carboxylic acid metabolic process|pyridoxal phosphate binding|Full-length cDNA clone ZM_BFc0046H17|Putative uncharacterized protein |product:glutamate decarboxylase|glutamate decarboxylase activity|glutamate metabolic process|carboxy-lyase activity|carboxylic acid metabolic process|pyridoxal phosphate binding|Glutamate decarboxylase|Glutamate decarboxylase |Putative uncharacterized protein |glutamate decarboxylase|glutamate decarboxylase activity|glutamate metabolic process|carboxy-lyase activity|carboxylic acid metabolic process|pyridoxal phosphate binding|glutamate decarboxylase (LOC100284394), mRNA|glutamate decarboxylase |Glutamate decarboxylasePutative uncharacterized protein ;
GRMZM2G017254	263.827486910637	529.725287164603	-1.0056	1.2301e-26	3.9042e-26	-	hypothetical protein LOC100279000|DNA binding|DNA topoisomerase (ATP-hydrolyzing) activity|ATP binding|chromosome|DNA topological change|hypothetical protein LOC100279000 |Putative uncharacterized protein |Putative uncharacterized protein |hypothetical protein LOC100279000|DNA binding|DNA topoisomerase (ATP-hydrolyzing) activity|ATP binding|chromosome|DNA topological change|hypothetical protein LOC100279000 (LOC100279000), mRNA|hypothetical protein LOC100279000 |Hypothetical protein LOC100279000|Putative uncharacterized protein |Putative uncharacterized protein |hypothetical protein LOC100279000|DNA binding|DNA topoisomerase (ATP-hydrolyzing) activity|ATP binding|chromosome|DNA topological change|hypothetical protein LOC100279000 |Putative uncharacterized protein
GRMZM2G017400	299.180370156662	848.599136497021	-1.5041	1.411e-71	1.0535e-70	-//-
GRMZM2G017670	33.2422633507402	103.867703365608	-1.6437	3.2966e-11	5.5158e-11	-	LOC100278634|TSA: Zea mays contig12221, mRNA sequence|TSA: Zea mays contig30621, mRNA sequence|Putative uncharacterized protein
GRMZM2G017736	36.9358481674891	0	6.2069	6.1526e-10	9.4839e-10	-	hypothetical protein LOC100279758 (LOC100279758), mRNA|Hypothetical protein LOC100279758|Putative uncharacterized protein
GRMZM2G017792	935.004613611296	388.984549104203	1.2653	3.1657e-43	1.4552e-42	-	hypothetical protein LOC100272353|product:ABA stimulation MAP kinase|protein kinase activity|protein serine/threonine kinase activity|MAP kinase activity|ATP binding|protein amino acid phosphorylation|hypothetical protein LOC100272353 (LOC100272353), mRNA|hypothetical protein LOC100272353 |Hypothetical protein LOC100272353|Putative uncharacterized protein |ABA stimulation MAP kinase
GRMZM2G018030	55.4037722512337	340.686067039196	-2.6204	6.2085e-56	3.4717e-55	-	calmodulin binding protein|calmodulin binding protein (LOC100282669), mRNA|calmodulin binding protein |Calmodulin binding protein|Calmodulin binding proteinPutative uncharacterized protein ;|Putative uncharacterized protein |calmodulin binding protein|calmodulin binding protein |Calmodulin binding proteinPutative uncharacterized protein ;|Putative uncharacterized protein |calmodulin binding protein|calmodulin binding protein |Calmodulin binding proteinPutative uncharacterized protein ;|Putative uncharacterized protein
GRMZM2G018579	65.4292167538379	156.320893565241	-1.2565	1.1024e-11	1.8885e-11	-	hypothetical protein LOC100277382|hypothetical protein LOC100277382 (LOC100277382), mRNA|hypothetical protein LOC100277382 |Hypothetical protein LOC100277382|Putative uncharacterized protein |Putative uncharacterized protein
GRMZM2G018678	0	33.7570035938227	-5.9994	7.0341e-10	1.0817e-09	-	hypothetical protein LOC100278566|hypothetical protein LOC100278566 (LOC100278566), mRNA|hypothetical protein LOC100278566 |Hypothetical protein LOC100278566|Putative uncharacterized protein |Putative uncharacterized protein
GRMZM2G018941	1668.97268219669	464.28863404427	1.8459	4.2269e-139	5.1509e-138	-	NADH-ubiquinone oxidoreductase 13 kDa-B subunit|mitochondrial inner membrane|oxidoreductase activity, acting on NADH or NADPH|respiratory electron transport chain|NADH-ubiquinone oxidoreductase 13 kDa-B subunit (LOC100285005), mRNA|NADH-ubiquinone oxidoreductase 13 kDa-B subunit |NADH-ubiquinone oxidoreductase 13 kDa-B subunit |Putative uncharacterized protein |mitochondrial inner membrane|oxidoreductase activity, acting on NADH or NADPH|respiratory electron transport chain|Putative uncharacterized protein
GRMZM2G018984	278.074171203811	16.0994940216693	4.1104	1.2355e-57	7.3886e-57	-	hypothetical protein LOC100192457|hypothetical protein LOC100192457 (LOC100192457), mRNA|hypothetical protein LOC100192457 |TSA: Zea mays contig09547, mRNA sequence|Hypothetical protein LOC100192457|Transcribed locus, weakly similar to NP_001049177.1 Os03g0183000 [Oryza sativa Japonica Group]|Putative uncharacterized protein |DNA binding|transcription factor activity|regulation of transcription, DNA-dependent|TSA: Zea mays contig09547, mRNA sequence|Transcribed locus, weakly similar to NP_001049177.1 Os03g0183000 [Oryza sativa Japonica Group]|Putative uncharacterized proteinRoot abundant factor ;
GRMZM2G019567	41.6847429318806	158.398247632553	-1.926	1.4605e-19	3.7284e-19	-	protein kinase activity|protein serine/threonine kinase activity|ATP binding|protein amino acid phosphorylation|Transcribed locus
GRMZM2G020073	1.58296492146382	42.0664198630714	-4.732	1.0642e-11	1.8256e-11	-//-
GRMZM2G020142	116.611749214501	0	7.8656	9.2205e-26	2.8562e-25	-	DNA binding|DNA-directed RNA polymerase activity|transcription|Transcribed locus|TSA: Zea mays contig38854, mRNA sequence|Putative RNA polymerase II 140kD subunit Fragment
GRMZM2G020514	0	7.79007775242063	-3.9616	0.0049192	0.0036306	-	hypothetical protein LOC100276858|hypothetical protein LOC100276989|hypothetical protein LOC100276858 (LOC100276858), mRNA|hypothetical protein LOC100276858 |hypothetical protein LOC100276989 |Putative uncharacterized protein |Putative uncharacterized protein |Putative uncharacterized protein
GRMZM2G020556	0	20.7735406731217	-5.3767	1.3023e-06	1.5196e-06	-	hypothetical protein LOC100276858|hypothetical protein LOC100276858 (LOC100276858), mRNA|hypothetical protein LOC100276989 (LOC100276989), mRNA|hypothetical protein LOC100276858 |Hypothetical protein LOC100276989|Putative uncharacterized protein |Putative uncharacterized protein
GRMZM2G020582	14.2466842931744	2.59669258414021	2.4559	0.004747	0.003524	-//-
GRMZM2G020631	5429.04202564708	30.1216339760264	7.4938	0	0	-	hypothetical protein LOC100273138|oxidoreductase activity|oxidation reduction|hypothetical protein LOC100273138 (LOC100273138), mRNA|hypothetical protein LOC100273138 |Hypothetical protein LOC100273138|Putative uncharacterized protein
GRMZM2G020940	713.917179580183	4078.88471116744	-2.5143	0	0	-	hypothetical protein LOC100274379|hypothetical protein LOC100274379 (LOC100274379), mRNA|hypothetical protein LOC100274379 |TSA: Zea mays contig47080, mRNA sequence|TSA: Zea mays contig50329, mRNA sequence|Hypothetical protein LOC100274379|Putative uncharacterized protein |TSA: Zea mays contig50329, mRNA sequence|Putative uncharacterized protein
GRMZM2G021055	1174.03231675233	0	11.197	1.8882e-157	2.5947e-156	-	hypothetical protein LOC100275607|hypothetical protein LOC100275776|drug transmembrane transport|drug transmembrane transporter activity|antiporter activity|membrane|transmembrane transport|hypothetical protein LOC100275607 (LOC100275607), mRNA|hypothetical protein LOC100275776 (LOC100275776), mRNA|hypothetical protein LOC100275607 |hypothetical protein LOC100275776 |Hypothetical protein LOC100275776|Hypothetical protein LOC100275607|Putative uncharacterized protein |Putative uncharacterized protein |Putative uncharacterized protein |hypothetical protein LOC100383888|hypothetical protein LOC100383888 (LOC100383888), mRNA|hypothetical protein LOC100383888 |Putative uncharacterized protein
GRMZM2G021181	99.1991350783994	0	7.6323	1.4498e-22	3.9761e-22	-//-
GRMZM2G021427	34.2975732983828	2.07735406731217	4.0453	2.261e-08	3.0486e-08	-	extracellular region|sexual reproduction|Transcribed locus, strongly similar to NP_001148695.1 beta-expansin 1a [Zea mays]
GRMZM2G021433	0	20.2542021562936	-5.3401	1.78e-06	2.0384e-06	-	hypothetical protein LOC100278949|hypothetical protein LOC100278949 (LOC100278949), mRNA|hypothetical protein LOC100278949 |Hypothetical protein LOC100278949|Putative uncharacterized protein |Putative uncharacterized protein
GRMZM2G021498	33.2422633507402	212.928791899497	-2.6793	2.261e-36	8.9042e-36	-	protein binding protein|protein binding|zinc ion binding|protein binding protein (LOC100282343), mRNA|protein binding protein |Protein binding protein|Protein binding protein |Putative uncharacterized protein
GRMZM2G022365	3.69358481674891	32.1989880433386	-3.1239	1.4859e-07	1.8891e-07	-	methyl binding domain|product:putative methyl-binding domain protein MBD106|chromatin|DNA binding|ligand-dependent nuclear receptor activity|nucleus|regulation of transcription, DNA-dependent|heme binding|homoiothermy|ice binding|response to freezing|methyl binding domain (mbd106), mRNA|methyl binding domain |TSA: Zea mays contig52710, mRNA sequence|Methyl binding domain|Putative methyl-binding domain protein MBD106Putative uncharacterized protein ;|DNA binding|nucleus|heme binding
GRMZM2G022866	176.764416230127	85.1715167597989	1.0534	4.0793e-07	4.9994e-07	-	electron carrier activity|cell redox homeostasis|electron carrier activity|cell redox homeostasis|Putative uncharacterized protein
GRMZM2G022909	51.1825324606635	0	6.6776	4.7877e-13	8.937e-13	-	ATP binding|Transcribed locus|ATP binding|protein folding|response to stress|unfolded protein binding|Transcribed locus|Putative uncharacterized protein
GRMZM2G023059	145.632772774671	15.5801555048413	3.2246	8.3019e-26	2.5778e-25	-//-
GRMZM2G023068	51.7101874344848	24.408910290918	1.083	0.0049215	0.0036306	-	hypothetical protein LOC100278182|hypothetical protein LOC100278182 (LOC100278182), mRNA|hypothetical protein LOC100278182 |Hypothetical protein LOC100278182|Putative uncharacterized protein |Putative uncharacterized protein
GRMZM2G023291	24.2721287957786	0	5.6012	5.2849e-07	6.416e-07	-	transcription factor activity|regulation of transcription, DNA-dependent|sequence-specific DNA binding
GRMZM2G023372	196.815305235335	0	8.6207	2.3023e-39	9.5317e-39	-	product:MSI type nucleosome/chromatin assembly factor C|MSI type nucleosome/chromatin assembly factor C (nfc103), mRNA|MSI type nucleosome/chromatin assembly factor C
GRMZM2G023392	616.301009423247	0	10.267	1.6679e-96	1.5066e-95	-	hypothetical protein LOC100273005|expp1 protein|expp1 protein|hypothetical protein LOC100273005 (LOC100273005), mRNA|expp1 protein (LOC100282325), mRNA|hypothetical protein LOC100273005 |expp1 protein |expp1 protein |Hypothetical protein LOC100273005|Putative uncharacterized protein |Expp1 protein |Expp1 protein |Putative uncharacterized protein |Putative uncharacterized protein
GRMZM2G023647	87.5907256543314	27.5249413918862	1.67	1.021e-07	1.3084e-07	-//-
GRMZM2G023715	121.360643978893	508.951746491481	-2.0682	2.976e-64	2.0126e-63	-	hypothetical protein LOC100382229|protein kinase activity|protein serine/threonine kinase activity|protein binding|ATP binding|protein amino acid phosphorylation|hypothetical protein LOC100382229 (LOC100382229), mRNA|hypothetical protein LOC100382229 |Full-length cDNA clone ZM_BFc0091P18|Hypothetical protein LOC100382229|Putative uncharacterized protein |hypothetical protein LOC100382229|protein kinase activity|protein serine/threonine kinase activity|protein binding|ATP binding|protein amino acid phosphorylation|hypothetical protein LOC100382229 (LOC100382229), mRNA|hypothetical protein LOC100382229 |Hypothetical protein LOC100382229|Putative uncharacterized protein
GRMZM2G023847	5058.10057905073	158.398247632553	4.997	0	0	-	hypothetical protein LOC100191824|copper ion binding|electron carrier activity|hypothetical protein LOC100191824 (LOC100191824), mRNA|hypothetical protein LOC100191824 |Clone 2594 mRNA sequence|TSA: Zea mays contig48348, mRNA sequence|Hypothetical protein LOC100191824|Putative uncharacterized protein |Blue copper protein
GRMZM2G024099	44.8506727748082	116.851166286309	-1.3815	3.6533e-10	5.7062e-10	-	hypothetical protein LOC100192462|aspartic-type endopeptidase activity|proteolysis|hypothetical protein LOC100192462 (LOC100192462), mRNA|hypothetical protein LOC100192462 |Hypothetical protein LOC100192462|Putative uncharacterized protein |Putative uncharacterized protein |Putative uncharacterized protein |Aspartic proteinase nepenthesin-1 |Putative uncharacterized protein
GRMZM2G024175	114.501129319216	0	7.8392	2.2208e-25	6.7341e-25	-	TSA: Zea mays contig36382, mRNA sequence
GRMZM2G024473	60.6803219894464	0	6.8684	4.5346e-15	9.5554e-15	-	Putative uncharacterized protein
GRMZM2G024624	14.7743392669956	0	4.885	0.0001175	0.00011177	-	hypothetical protein LOC100194094 (LOC100194094), mRNA|hypothetical protein LOC100194094 |Hypothetical protein LOC100278285|Hypothetical protein LOC100194094
GRMZM2G024668	5951.42044973014	900.013649662997	2.7252	0	0	-	product:heat shock protein 90|ATP binding|protein folding|response to stress|unfolded protein binding|heat shock protein 90 (HSP90-1), mRNA|Heat shock protein 90|Putative uncharacterized protein |ATP binding|protein folding|response to stress|unfolded protein binding|Putative uncharacterized protein
GRMZM2G024705	10.0254445026042	0	4.3256	0.0020355	0.0015993	-//-
GRMZM2G025123	33.7699183245615	105.425718916093	-1.6424	2.4062e-11	4.0575e-11	-	Putative uncharacterized protein |Putative uncharacterized protein |TSA: Zea mays contig40366, mRNA sequence
GRMZM2G025303	55.931427225055	21.8122177067778	1.3585	0.00033494	0.00029633	-	Hypothetical protein LOC100279685|Hypothetical protein LOC100384488|Transcribed locus
GRMZM2G025434	0	8.30941626924867	-4.0547	0.0034645	0.002634	-	TSA: Zea mays contig04437, mRNA sequence
GRMZM2G025983	1.05530994764255	43.6244354135555	-5.3694	2.3405e-12	4.1931e-12	-	Putative uncharacterized protein |Hypothetical protein LOC100274935|Clone 1064905 mRNA sequence
GRMZM2G026147	137.717948167352	537.515364917023	-1.9646	7.5018e-64	4.995e-63	-	expansin-like 3|extracellular region|sexual reproduction|expansin-like 3 |Expansin-like 3Putative uncharacterized protein ;|extracellular region|sexual reproduction|expansin-like 3|extracellular region|sexual reproduction|expansin-like 3 (LOC100281041), mRNA|expansin-like 3 |Expansin-like 3|Expansin-like 3Putative uncharacterized protein ;|extracellular region|sexual reproduction
GRMZM2G026322	921.813239265764	101.790349298296	3.1789	7.6013e-152	1.0122e-150	-	monooxygenase activity|iron ion binding|electron carrier activity|heme binding|oxidation reduction|Hypothetical protein LOC100194085
GRMZM2G026406	12.1360643978893	495.448945053952	-5.3514	1.9218e-123	2.0861e-122	-	serine/threonine kinase-like protein|serine/threonine kinase-like protein (LOC100281815), mRNA|serine/threonine kinase-like protein |Serine/threonine kinase-like protein|Putative uncharacterized protein |Serine/threonine kinase-like protein
GRMZM2G026911	31.6592984292764	0	5.9298	9.7117e-09	1.3591e-08	-	PCS1|aspartic-type endopeptidase activity|proteolysis
GRMZM2G027331	61.735631937089	23.8895717740899	1.3697	0.0001477	0.00013835	-	LOC100272877|Putative uncharacterized protein |Putative uncharacterized protein |Putative uncharacterized protein |homoiothermy|ice binding|response to freezing|Putative uncharacterized protein |homoiothermy|ice binding|response to freezing|homoiothermy|ice binding|response to freezing|Putative uncharacterized protein |Putative uncharacterized protein |Putative uncharacterized protein |Putative uncharacterized protein
GRMZM2G027451	1792.44394607087	887.549525259124	1.014	1.2901e-54	7.0612e-54	-	structural constituent of ribosome|intracellular|ribosome|translation|structural constituent of ribosome|intracellular|ribosome|translation|60S ribosomal protein L10-3|structural constituent of ribosome|intracellular|ribosome|translation|60S ribosomal protein L10-3 (LOC100282959), mRNA|60S ribosomal protein L10-3 |Transcribed locus, moderately similar to XP_002466868.1 hypothetical protein SORBIDRAFT_01g015470 [Sorghum bicolor]|60S ribosomal protein L10-3 |60S ribosomal protein L10-3 |60S ribosomal protein L10-3 |Putative uncharacterized protein |structural constituent of ribosome|intracellular|ribosome|translation|60S ribosomal protein L10-3|Putative uncharacterized protein |Putative uncharacterized protein
GRMZM2G027983	325.035463873904	76.8621004905502	2.0803	1.3496e-33	4.995e-33	-	Clone 1706524 mRNA sequence|DNA binding|transposase activity|transposition, DNA-mediated|Transcribed locus, moderately similar to NP_001055952.1 Os05g0498800 [Oryza sativa Japonica Group]
GRMZM2G028196	13.7190293193531	0	4.7781	0.00021925	0.00020114	-//-
GRMZM2G028386	26.3827486910637	64.9173146035052	-1.299	7.4975e-06	8.0772e-06	-	DNA binding|transcription factor activity|regulation of transcription, DNA-dependent|TSA: Zea mays cultivar W22 CL513Contig1.betc, mRNA sequence
GRMZM2G028521	1918.55348481415	10468.8258222197	-2.448	0	0	-	iron ion binding|electron carrier activity|aerobic respiration|citrate transmembrane transporter activity|citrate transport|integral to membrane|heme binding|transmembrane transport|Transcribed locus, moderately similar to NP_001151517.1 LOC100285151 [Zea mays]|Transcribed locus|Putative uncharacterized protein |LOC100285151|iron ion binding|electron carrier activity|aerobic respiration|arsenite transmembrane transporter activity|citrate transmembrane transporter activity|citrate transport|integral to membrane|heme binding|transmembrane transport|LOC100285151 (pco091082), mRNA|LOC100285151 |Transcribed locus, moderately similar to NP_001151517.1 LOC100285151 [Zea mays]|Transcribed locus|Putative uncharacterized protein |Citrate transporter family proteinPutative uncharacterized protein ;|Citrate transporter family protein |Putative uncharacterized protein |iron ion binding|electron carrier activity|aerobic respiration|arsenite transmembrane transporter activity|citrate transmembrane transporter activity|citrate transport|integral to membrane|heme binding|transmembrane transport|Transcribed locus, moderately similar to NP_001151517.1 LOC100285151 [Zea mays]|Transcribed locus|Putative uncharacterized protein |Putative uncharacterized protein |arsenite transmembrane transporter activity|citrate transmembrane transporter activity|citrate transport|integral to membrane|transmembrane transport|Transcribed locus
GRMZM2G028821	361.443657067572	1452.07049305121	-2.0063	1.5207e-173	2.2578e-172	-	LOC541848|product:glutathione S-transferase GST 39|glutathione transferase activity|cytoplasm|metabolic process|product:glutathione S-transferase GST 39|glutathione S-transferase GSTU6 (LOC100281103), mRNA|glutathione S-transferase GSTU6 |Glutathione S-transferase GSTU6|Glutathione S-transferase GSTU6 |Glutathione S-transferase GST 39 (EC 2.5.1.18)|glutathione transferase activity|cytoplasm|metabolic process
GRMZM2G029543	400.490125130346	63.3592990530211	2.6601	1.1752e-55	6.5432e-55	-	malonyl CoA-acyl carrier protein transacylase|[acyl-carrier-protein] S-malonyltransferase activity|fatty acid biosynthetic process|metabolic process|malonyl CoA-acyl carrier protein transacylase (LOC100283964), mRNA|malonyl CoA-acyl carrier protein transacylase |Clone ceb1.pk0072.f6, mRNA sequence|Putative uncharacterized protein |Malonyl CoA-acyl carrier protein transacylase |Putative uncharacterized protein |Putative uncharacterized protein |[acyl-carrier-protein] S-malonyltransferase activity|fatty acid biosynthetic process|metabolic process|Clone ceb1.pk0072.f6, mRNA sequence|Putative uncharacterized protein
GRMZM2G030223	535.042143454771	256.553227313053	1.0604	7.3824e-19	1.8303e-18	-	patatin-like protein 3|lipid metabolic process|metabolic process|patatin-like protein 3 (LOC100284065), mRNA|patatin-like protein 3 |Patatin-like protein 3|Patatin-like protein 3
GRMZM2G030436	783.039981150769	146.453461745508	2.4186	1.6006e-95	1.4258e-94	-	transferase activity, transferring acyl groups other than amino-acyl groups|TSA: Zea mays contig28225, mRNA sequence|TSA: Zea mays contig46348, mRNA sequence|TSA: Zea mays contig03947, mRNA sequence
GRMZM2G030567	230.057568586075	99.193656714156	1.2137	4.5053e-11	7.4609e-11	-	hypothetical protein LOC100192905 (LOC100192905), mRNA|hypothetical protein LOC100192905 |Hypothetical protein LOC100192905
GRMZM2G030571	1.05530994764255	38.4310502452751	-5.1865	5.116e-11	8.4184e-11	-	transaminase activity|pyridoxal phosphate binding|transaminase activity|pyridoxal phosphate binding|Clone 390106 alanine--glyoxylate aminotransferase 2|Alanine--glyoxylate aminotransferase 2 |Putative uncharacterized protein |hypothetical protein LOC100279249|transaminase activity|pyridoxal phosphate binding|hypothetical protein LOC100279249 (LOC100279249), mRNA|hypothetical protein LOC100279249 |Hypothetical protein LOC100279249|Putative uncharacterized protein
GRMZM2G030636	184.679240837446	28.5636184255423	2.6928	6.0586e-27	1.9371e-26	-//-
GRMZM2G031065	27.4380586387062	170.862372036426	-2.6386	4.2301e-29	1.4267e-28	-	metabolic process|hydrolase activity|Clone 284011 mRNA sequence
GRMZM2G031120	132.969053402961	0	8.0549	1.1331e-28	3.7821e-28	-	DNA binding|regulation of transcription
GRMZM2G031177	1161.89625235444	83.6135012093148	3.7966	2.8992e-222	5.0607e-221	-	transparent testa 12 protein|drug transmembrane transport|drug transmembrane transporter activity|antiporter activity|membrane|transmembrane transport|transparent testa 12 protein (LOC100281402), mRNA|transparent testa 12 protein |Transparent testa 12 protein|Putative uncharacterized protein |Transparent testa 12 protein |drug transmembrane transport|drug transmembrane transporter activity|antiporter activity|membrane|transmembrane transport|Putative uncharacterized protein |hypothetical protein LOC100194232|hypothetical protein LOC100194232 (LOC100194232), mRNA|hypothetical protein LOC100194232 |Hypothetical protein LOC100194232|Putative uncharacterized protein
GRMZM2G031572	1083.27566125507	2358.31620491614	-1.1224	2.1016e-131	2.4239e-130	-	prolyl carboxypeptidase like protein|proteolysis|serine-type peptidase activity|pathogenesis|prolyl carboxypeptidase like protein (LOC100283354), mRNA|prolyl carboxypeptidase like protein |Prolyl carboxypeptidase like protein|Putative uncharacterized protein |Prolyl carboxypeptidase like protein |proteolysis|serine-type peptidase activity|pathogenesis
GRMZM2G031591	58.0420471203401	23.3702332572619	1.3124	0.00039137	0.00034413	-	hypothetical protein LOC100278465|hypothetical protein LOC100278465 (LOC100278465), mRNA|hypothetical protein LOC100278465 |Hypothetical protein LOC100278465|TSA: Zea mays contig11599, mRNA sequence|Putative uncharacterized protein
GRMZM2G031677	0	14.0221399543571	-4.8096	8.3525e-05	8.106e-05	-	protein binding|transport|intracellular protein transport|vesicle-mediated transport|clathrin adaptor complex|protein binding|intracellular protein transport|vesicle-mediated transport|clathrin adaptor complex
GRMZM2G031825	962.970327223824	479.868789549111	1.0049	1.2407e-29	4.2396e-29	-	LOC100193826|hydroxyacylglutathione hydrolase activity|zinc ion binding|hydrolase activity|Putative uncharacterized protein |Hydroxyacylglutathione hydrolase |hydroxyacylglutathione hydrolase activity|zinc ion binding|hydrolase activity|Putative uncharacterized protein |Hydroxyacylglutathione hydrolase
GRMZM2G031893	99.1991350783994	44.6631124472116	1.1512	3.7545e-05	3.7712e-05	-	protein kinase activity|protein serine/threonine kinase activity|ATP binding|protein amino acid phosphorylation|Transcribed locus, strongly similar to XP_002464385.1 hypothetical protein SORBIDRAFT_01g017320 [Sorghum bicolor]|Transcribed locus, strongly similar to XP_002464385.1 hypothetical protein SORBIDRAFT_01g017320 [Sorghum bicolor]
GRMZM2G032046	2.63827486910637	18.1768480889815	-2.7844	0.0001776	0.00016457	-	hypothetical protein LOC100381592|hypothetical protein LOC100381592 (LOC100381592), mRNA|hypothetical protein LOC100381592 |Putative uncharacterized protein
GRMZM2G032351	75.9823162302633	161.514278733521	-1.0879	4.4038e-10	6.8536e-10	-	phototropin-1|protein kinase activity|protein serine/threonine kinase activity|signal transducer activity|ATP binding|regulation of transcription, DNA-dependent|protein amino acid phosphorylation|signal transduction|Phototropin-1|Phototropin-1 |protein kinase activity|protein serine/threonine kinase activity|signal transducer activity|ATP binding|regulation of transcription, DNA-dependent|protein amino acid phosphorylation|signal transduction
GRMZM2G032912	23.216818848136	2.59669258414021	3.1604	3.2809e-05	3.3265e-05	-	Transcribed locus, moderately similar to XP_002467918.1 hypothetical protein SORBIDRAFT_01g036350 [Sorghum bicolor]
GRMZM2G033526	426.87287382141	207.216068214389	1.0427	6.3869e-15	1.3285e-14	-	LOC100273990|magnesium ion binding|catalytic activity|pyruvate kinase activity|glycolysis|potassium ion binding|Pyruvate kinase (EC 2.7.1.40)|magnesium ion binding|catalytic activity|pyruvate kinase activity|glycolysis|potassium ion binding|magnesium ion binding|catalytic activity|pyruvate kinase activity|glycolysis|potassium ion binding
GRMZM2G033570	1151.34315287802	4023.31548986684	-1.8051	0	0	-	ETHYLENE-INSENSITIVE3-like 1 protein|nucleus|transcription regulator activity|ETHYLENE-INSENSITIVE3-like 1 protein (LOC100285672), mRNA|ETHYLENE-INSENSITIVE3-like 1 protein |ETHYLENE-INSENSITIVE3-like 1 protein|Putative uncharacterized protein |ETHYLENE-INSENSITIVE3-like 1 protein |Putative uncharacterized protein |Putative uncharacterized protein
GRMZM2G033828	16.8849591622807	2.59669258414021	2.701	0.0011319	0.00093183	-	Putative uncharacterized protein |retinoblastoma-related 3|product:retinoblastoma-related 3|retinoblastoma-related 3 (rbr3), mRNA|retinoblastoma-related protein 3 |Retinoblastoma-related 3|Putative uncharacterized protein |Retinoblastoma-related protein 3 (ZmRBR3)
GRMZM2G034302	68.0674916229442	430.012291933619	-2.6593	3.9209e-71	2.9108e-70	-	sucrose transporter1|product:Sucrose Transporter|integral to plasma membrane|sucrose transmembrane transporter activity|sucrose transport|sucrose transporter1 (sut1), mRNA|sucrose transporter1 |Putative uncharacterized protein |Putative uncharacterized protein |Putative uncharacterized protein |Putative uncharacterized protein |Sucrose Transporter |Putative uncharacterized protein |Putative uncharacterized protein |Putative uncharacterized protein |integral to plasma membrane|sucrose transmembrane transporter activity|sucrose transport|sucrose transporter1|integral to plasma membrane|sucrose transmembrane transporter activity|sucrose transport|sucrose transporter1 |Putative uncharacterized protein |Putative uncharacterized protein |Putative uncharacterized protein |Putative uncharacterized protein |Sucrose Transporter |Putative uncharacterized protein |Putative uncharacterized protein |Putative uncharacterized protein
GRMZM2G034523	21.6338539266722	3.11603110096825	2.7955	0.00017132	0.00015898	-	Clone 387244 mRNA sequence
GRMZM2G035217	12.1360643978893	45.7017894808677	-1.913	1.2999e-06	1.5182e-06	-	hypothetical protein LOC100384807 (LOC100384807), mRNA|hypothetical protein LOC100384807
GRMZM2G035557	106.058649738076	318.873849332418	-1.5881	6.2328e-30	2.1527e-29	-	hypothetical protein LOC100191804|calcium ion binding|hypothetical protein LOC100191804 (LOC100191804), mRNA|hypothetical protein LOC100191804 |Putative uncharacterized protein |EF hand family protein
GRMZM2G036455	8.97013455496164	31.1603110096825	-1.7965	0.0001209	0.00011466	-	protochlorophyllide reductase B|protein tyrosine phosphatase activity|protein amino acid dephosphorylation|metabolic process|2,3-dihydro-2,3-dihydroxybenzoate dehydrogenase activity|enterobactin biosynthetic process|oxidoreductase activity|protochlorophyllide reductase activity|oxidation reduction|protochlorophyllide reductase B (LOC100283531), mRNA|protochlorophyllide reductase B |Protochlorophyllide reductase B|Protochlorophyllide reductase BPutative uncharacterized protein ;
GRMZM2G036543	32.7146083769189	106.983734466577	-1.7094	5.088e-12	8.9297e-12	-	LOC100286090|histidine biosynthetic process|catalytic activity|1-(5-phosphoribosyl)-5-[(5-phosphoribosylamino)methylideneamino]imidazole-4-carboxamide isomerase activity|metabolic process|1-(5-phosphoribosyl)-5-[(5-phosphoribosylamino)methylideneamino]imi dazole-4-carboxamide isomerase |Putative uncharacterized protein |catalytic activity|metabolic process|catalytic activity|metabolic process|Clone 278102 mRNA sequence
GRMZM2G036557	0	35.3150191443069	-6.1422	3.0661e-10	4.8123e-10	-	Clone 329728 mRNA sequence
GRMZM2G036629	165.156006806059	8.82875478607671	4.2255	1.6387e-35	6.3377e-35	-	metallothionein-like protein 1|metal ion binding|metallothionein-like protein 1 (LOC100284159), mRNA|metallothionein-like protein 1 |Metallothionein-like protein 1
GRMZM2G037255	29.5486785339913	269.017351716926	-3.1865	6.1631e-53	3.2897e-52	-	cortical cell-delineating protein|cortical cell-delineating protein (LOC100285357), mRNA|cortical cell-delineating protein |Cortical cell-delineating protein|Cortical cell-delineating protein |Putative uncharacterized protein
GRMZM2G037648	0	31.1603110096825	-5.9616	3.1125e-09	4.5688e-09	-//-
GRMZM2G037650	25.3274387434211	80.4974701083465	-1.6682	3.7431e-09	5.4511e-09	-	hypothetical protein LOC100383835|DNA binding|hypothetical protein LOC100383835 (LOC100383835), mRNA|hypothetical protein LOC100383835 |Hypothetical protein LOC100383835|R2R3MYB-domain protein|Putative uncharacterized protein |R2R3MYB-domain protein Fragment
GRMZM2G038015	10.5530994764255	0	4.3448	0.0015294	0.0012316	-	DNA binding|transcription factor activity|nucleus|regulation of transcription, DNA-dependent|sequence-specific DNA binding|protein dimerization activity
GRMZM2G038848	236.38942827193	0	8.885	1.4102e-45	6.7969e-45	-	N-acetyl-gamma-glutamyl-phosphate reductase activity|cytoplasm|cellular amino acid metabolic process|arginine biosynthetic process|cellular amino acid biosynthetic process|oxidoreductase activity, acting on the aldehyde or oxo group of donors, NAD or NADP as acceptor|protein dimerization activity|NAD or NADH binding|N-acetyl-gamma-glutamyl-phosphate reductase (EC 1.2.1.38)|hypothetical protein LOC100191877|N-acetyl-gamma-glutamyl-phosphate reductase activity|cytoplasm|cellular amino acid metabolic process|arginine biosynthetic process|cellular amino acid biosynthetic process|oxidoreductase activity, acting on the aldehyde or oxo group of donors, NAD or NADP as acceptor|protein dimerization activity|NAD or NADH binding|hypothetical protein LOC100191877 (LOC100191877), mRNA|hypothetical protein LOC100191877 |Hypothetical protein LOC100191877|N-acetyl-gamma-glutamyl-phosphate reductase (EC 1.2.1.38)
GRMZM2G038890	5.80420471203401	19.2155251226376	-1.7271	0.003232	0.0024791	-//-
GRMZM2G038893	660.624027224234	1519.58450023885	-1.2018	9.5778e-94	8.4162e-93	-	WAK-like kinase|protein kinase activity|protein serine/threonine kinase activity|ATP binding|protein amino acid phosphorylation|WAK-like kinase (LOC100281047), mRNA|WAK-like kinase |WAK-like kinase
GRMZM2G038988	83.3694858637612	0	7.3814	1.4801e-19	3.771e-19	-	LOC100193243|Putative uncharacterized protein |Calmodulin binding protein |Putative uncharacterized protein
GRMZM2G038991	50.127222513021	20.2542021562936	1.3074	0.001023	0.00085202	-	hypothetical protein LOC100384611|DNA binding|ligand-dependent nuclear receptor activity|histamine receptor activity|nucleus|regulation of transcription, DNA-dependent|G-protein coupled receptor protein signaling pathway|integral to membrane|hypothetical protein LOC100384611 (LOC100384611), mRNA|hypothetical protein LOC100384611 |Hypothetical protein LOC100384611|Putative uncharacterized protein
GRMZM2G039422	0	42.5857583798994	-6.4123	5.9209e-12	1.0335e-11	-//-
GRMZM2G040121	120.30533403125	53.4918672332883	1.1693	4.1313e-06	4.5925e-06	-	hypothetical protein LOC100382264|hypothetical protein LOC100382264 (LOC100382264), mRNA|hypothetical protein LOC100382264 |Transcribed locus, strongly similar to NP_001168487.1 hypothetical protein LOC100382264 [Zea mays]|Hypothetical protein LOC100382264|Transcribed locus, strongly similar to NP_001168487.1 hypothetical protein LOC100382264 [Zea mays]|Putative uncharacterized protein
GRMZM2G040441	755.074267538242	229.547624437995	1.7178	1.7423e-57	1.0184e-56	-	barley mlo defense gene homolog2|product:seven transmembrane protein Mlo2|cell death|integral to membrane|product:seven transmembrane protein Mlo2|barley mlo defense gene homolog2 (mlo2), mRNA|barley mlo defense gene homolog2 |Barley mlo defense gene homolog2|Putative uncharacterized protein |Putative uncharacterized proteinSeven transmembrane protein Mlo2 ;|cell death|integral to membrane|cell death|integral to membrane|Putative uncharacterized protein
GRMZM2G040515	327.146083769189	17.1381710553254	4.2546	7.0433e-69	5.1053e-68	-	Pyrrolidone-carboxylate peptidase|Putative uncharacterized protein |proteolysis|pyrrolidone-carboxylate peptidase (LOC100281916), mRNA
GRMZM2G040728	89.1736905757952	43.6244354135555	1.0315	0.00042125	0.00036866	-	hypothetical protein LOC100279836|monooxygenase activity|iron ion binding|electron carrier activity|heme binding|oxidation reduction|hypothetical protein LOC100279836 (LOC100279836), mRNA|hypothetical protein LOC100279836 |Hypothetical protein LOC100279836|Putative uncharacterized protein
GRMZM2G040743	63.3185968585528	220.19953113509	-1.7981	1.5232e-24	4.5231e-24	-	hypothetical protein LOC100277352|calcium-dependent protein kinase, isoform 1|protein kinase activity|protein serine/threonine kinase activity|calcium ion binding|ATP binding|protein amino acid phosphorylation|hypothetical protein LOC100277352 (LOC100277352), mRNA|calcium-dependent protein kinase, isoform 1 (LOC100285662), mRNA|hypothetical protein LOC100277352 |calcium-dependent protein kinase, isoform 1 |Hypothetical protein LOC100277352|TSA: Zea mays contig30557, mRNA sequence|Calcium-dependent protein kinase, isoform 1|Putative uncharacterized protein |Calcium-dependent protein kinase, isoform 1 |Putative uncharacterized protein |calcium ion binding|TSA: Zea mays contig30557, mRNA sequence|Putative uncharacterized protein
GRMZM2G040828	30.0763335078126	77.3814390073782	-1.3634	4.3009e-07	5.256e-07	-	hypothetical protein LOC100217071|hypothetical protein LOC100217071 (LOC100217071), mRNA|hypothetical protein LOC100217071 |Hypothetical protein LOC100217071|Putative uncharacterized protein
GRMZM2G040887	60.6803219894464	150.088831363304	-1.3065	8.0412e-12	1.3886e-11	-	RNA binding|RNA processing|nucleotidyltransferase activity|Putative uncharacterized protein |RNA binding|RNA processing|nucleotidyltransferase activity|Putative uncharacterized protein |RNA binding|RNA processing|nucleotidyltransferase activity|Putative uncharacterized protein
GRMZM2G041028	619.466939266175	224.354239269714	1.4652	4.0163e-37	1.6162e-36	-	hypothetical protein LOC100192845|NADH-ubiquinone oxidoreductase subunit B17.2|NADH dehydrogenase (ubiquinone) activity|electron carrier activity|membrane|NADH-ubiquinone oxidoreductase subunit B17.2 (LOC100285721), mRNA|hypothetical protein LOC100192845 |NADH-ubiquinone oxidoreductase subunit B17.2 |NADH-ubiquinone oxidoreductase subunit B17.2|Putative uncharacterized protein |NADH-ubiquinone oxidoreductase subunit B17.2 |Putative uncharacterized protein
GRMZM2G041722	9.49778952878292	25.4475873245741	-1.4219	0.0028567	0.0022083	-	Clone 325430 mRNA sequence
GRMZM2G041899	194.70468534005	7.79007775242063	4.6435	1.4666e-43	6.8147e-43	-	protein binding|zinc ion binding|Full-length cDNA clone ZM_BFc0143E22|protein binding|zinc ion binding
GRMZM2G041989	180.985656020697	82.5748241756587	1.1321	4.189e-08	5.544e-08	-	hypothetical protein LOC100277518|hypothetical protein LOC100277518 (LOC100277518), mRNA|hypothetical protein LOC100277518 |Hypothetical protein LOC100277518|Putative uncharacterized protein
GRMZM2G042171	335.060908376509	740.05738647996	-1.1432	1.5613e-43	7.2285e-43	-	transporter activity|transport|secondary active sulfate transmembrane transporter activity|sulfate transport|membrane|integral to membrane|transmembrane transport|LOC100193294|Putative uncharacterized protein |Putative uncharacterized protein |transporter activity|transport|secondary active sulfate transmembrane transporter activity|sulfate transport|membrane|integral to membrane|transmembrane transport|Putative uncharacterized protein |Putative uncharacterized protein
GRMZM2G042313	1871.59219214406	3781.8230795418	-1.0148	6.3758e-182	9.6891e-181	-	structural constituent of ribosome|intracellular|ribosome|translation|transport|amino acid transport|amino acid transmembrane transporter activity|membrane|transmembrane transport
GRMZM2G042538	158.296492146382	18.1768480889815	3.1225	4.2908e-27	1.3822e-26	-	protein binding|zinc ion binding|Clone 466893 mRNA sequence
GRMZM2G042552	549.288827747945	197.348636394656	1.4768	1.594e-33	5.866e-33	-	LOC100273289|Putative uncharacterized protein |protein transport|Putative uncharacterized protein |protein transport|Putative uncharacterized protein |Charged multivesicular body protein 3
GRMZM2G042639	1024.70595916091	126.718598106042	3.0155	5.9736e-160	8.297e-159	-	glutathione transferase activity|cytoplasm|metabolic process|glutathione transferase activity|cytoplasm|metabolic process|safener induced1|glutathione transferase activity|cytoplasm|metabolic process|safener induced1 (saf1), mRNA|protein IN2-1 |Putative uncharacterized protein |Protein IN2-1 |glutathione transferase activity|cytoplasm|metabolic process|Putative uncharacterized protein |single-stranded DNA binding|glutathione transferase activity|ATP binding|cytoplasm|DNA repair|metabolic process|glutathione transferase activity|cytoplasm|metabolic process|glutathione transferase activity|cytoplasm|metabolic process|single-stranded DNA binding|glutathione transferase activity|ATP binding|cytoplasm|DNA repair|metabolic process
GRMZM2G042683	226.363983769326	44.6631124472116	2.3415	9.3524e-28	3.0507e-27	-	ribonucleoprotein A|nucleic acid binding|homoiothermy|ice binding|response to freezing|ribonucleoprotein A (LOC100282223), mRNA|ribonucleoprotein A |Ribonucleoprotein A|Ribonucleoprotein A |Putative uncharacterized protein
GRMZM2G042903	67.0121816753017	12.464124403873	2.4266	1.2155e-09	1.8384e-09	-//-
GRMZM2G043127	633.713623559349	0	10.308	1.3618e-98	1.2475e-97	-	Transcribed locus|TSA: Zea mays contig61496, mRNA sequence|Putative uncharacterized protein
GRMZM2G043183	21.6338539266722	56.0885598174285	-1.3744	1.5079e-05	1.5734e-05	-	Hypothetical protein LOC100275064|Putative uncharacterized protein |Clone 457357 mRNA sequence
GRMZM2G043191	3579.0836874297	0	12.805	0	0	-	hypothetical protein LOC100279724|inositol or phosphatidylinositol phosphatase activity|hypothetical protein LOC100279724 (LOC100279724), mRNA|hypothetical protein LOC100279724 |Putative uncharacterized protein |inositol or phosphatidylinositol phosphatase activity
GRMZM2G043470	30.0763335078126	113.735135185341	-1.919	2.0144e-14	4.0657e-14	-	hypothetical protein LOC100381573|protein kinase activity|protein serine/threonine kinase activity|ATP binding|protein amino acid phosphorylation|membrane|hypothetical protein LOC100381573 (LOC100381573), mRNA|hypothetical protein LOC100381573 |Hypothetical protein LOC100381573|Putative uncharacterized protein |hypothetical protein LOC100381573|protein kinase activity|protein serine/threonine kinase activity|ATP binding|protein amino acid phosphorylation|hypothetical protein LOC100381573 (LOC100381573), mRNA|hypothetical protein LOC100381573 |Hypothetical protein LOC100381573|Putative uncharacterized protein
GRMZM2G043799	397.324195287419	129.315290690182	1.6194	1.8731e-28	6.2039e-28	-	nodulation receptor kinase|protein kinase activity|protein serine/threonine kinase activity|ATP binding|protein amino acid phosphorylation|nodulation receptor kinase (LOC100285445), mRNA|nodulation receptor kinase |Nodulation receptor kinase|Nodulation receptor kinase |Putative uncharacterized protein
GRMZM2G043819	332.422633507402	63.8786375698492	2.3796	8.9554e-41	3.8431e-40	-	dephospho-CoA kinase activity|ATP binding|coenzyme A biosynthetic process|LOC100282561|dephospho-CoA kinase activity|ATP binding|coenzyme A biosynthetic process|phosphotransferase activity, alcohol group as acceptor|LOC100282561 (pco119340), mRNA|LOC100282561 |Dephospho-CoA kinase |Putative uncharacterized protein |dephospho-CoA kinase activity|ATP binding|coenzyme A biosynthetic process|dephospho-CoA kinase activity|ATP binding|coenzyme A biosynthetic process|LOC100282561
GRMZM2G043976	11.608409424068	0	4.5371	0.0007762	0.0006579	-	Clone 285695 mRNA sequence
GRMZM2G044027	4963.65033873672	1391.82722509915	1.8344	0	0	-	hypothetical protein LOC100191862|catalytic activity|3-beta-hydroxy-delta5-steroid dehydrogenase activity|carbohydrate metabolic process|steroid biosynthetic process|dTDP-4-dehydrorhamnose reductase activity|biosynthetic process|racemase and epimerase activity, acting on carbohydrates and derivatives|cellular metabolic process|extracellular polysaccharide biosynthetic process|coenzyme binding|hypothetical protein LOC100191862 (LOC100191862), mRNA|hypothetical protein LOC100191862 |Putative uncharacterized protein |hypothetical protein LOC100191862|catalytic activity|3-beta-hydroxy-delta5-steroid dehydrogenase activity|carbohydrate metabolic process|steroid biosynthetic process|dTDP-4-dehydrorhamnose reductase activity|biosynthetic process|racemase and epimerase activity, acting on carbohydrates and derivatives|cellular metabolic process|extracellular polysaccharide biosynthetic process|coenzyme binding|hypothetical protein LOC100191862 |Putative uncharacterized protein
GRMZM2G044038	93.3949303663654	434.686338585071	-2.2186	1.2654e-59	7.8966e-59	-	hypothetical protein LOC100193952|CBL-interacting serine/threonine-protein kinase 15|protein kinase activity|protein serine/threonine kinase activity|ATP binding|protein amino acid phosphorylation|signal transduction|hypothetical protein LOC100193952 (LOC100193952), mRNA|CBL-interacting serine/threonine-protein kinase 15 (LOC100280494), mRNA|hypothetical protein LOC100193952 |CBL-interacting serine/threonine-protein kinase 15 |Hypothetical protein LOC100193952|CBL-interacting serine/threonine-protein kinase 15|CBL-interacting serine/threonine-protein kinase 15Putative uncharacterized protein ;
GRMZM2G044236	62.7909418847315	0	6.9725	1.8259e-15	3.9309e-15	-	protein kinase activity|protein serine/threonine kinase activity|ATP binding|protein amino acid phosphorylation
GRMZM2G044383	7.9148246073191	65.4366531203333	-3.0475	1.2489e-13	2.4014e-13	-	glutathione transferase30|product:glutathione S-transferase GST 30|glutathione transferase activity|cytoplasm|metabolic process|product:glutathione S-transferase GST 30|glutathione transferase30 (gst30), mRNA|glutathione transferase30 |Glutathione transferase30|Glutathione S-transferase GST 30Putative uncharacterized protein (EC 2.5.1.18);|glutathione transferase activity|cytoplasm|metabolic process
GRMZM2G044481	592.028880627469	10.3867703365608	5.8328	8.2626e-136	9.9747e-135	-	magnesium ion binding|metabolic process|lyase activity|Putative uncharacterized protein
GRMZM2G044506	62.2632869109102	2.07735406731217	4.9056	2.5309e-15	5.4036e-15	-//-
GRMZM2G044902	101.837409947506	365.094977330114	-1.842	9.492e-41	4.0599e-40	-	hypothetical protein LOC100193187|hypothetical protein LOC100193187 (LOC100193187), mRNA|hypothetical protein LOC100193187 |TSA: Zea mays contig64418, mRNA sequence|TSA: Zea mays contig00961, mRNA sequence|Hypothetical protein LOC100193187|Putative uncharacterized protein |Putative uncharacterized protein |TSA: Zea mays contig64418, mRNA sequence|TSA: Zea mays contig00961, mRNA sequence|Putative uncharacterized protein |Putative uncharacterized protein |TSA: Zea mays contig64418, mRNA sequence|TSA: Zea mays contig00961, mRNA sequence|TSA: Zea mays contig64418, mRNA sequence
GRMZM2G044908	93.9225853401866	38.4310502452751	1.2892	8.9731e-06	9.5949e-06	-	HIT zinc finger family protein |Putative uncharacterized protein |Putative uncharacterized protein |Transcribed locus
GRMZM2G045401	40.1017780104168	12.983462920701	1.627	0.00041908	0.00036701	-	protein binding protein|transcription factor activity|intracellular|regulation of transcription, DNA-dependent|sequence-specific DNA binding|protein binding protein (LOC100285139), mRNA|protein binding protein |Protein binding protein|Protein binding protein |Putative uncharacterized protein |protein binding protein|transcription factor activity|intracellular|regulation of transcription, DNA-dependent|sequence-specific DNA binding|protein binding protein (LOC100285139), mRNA|protein binding protein |Protein binding protein |Putative uncharacterized protein |transcription factor activity|intracellular|regulation of transcription, DNA-dependent|sequence-specific DNA binding
GRMZM2G045699	3.16592984292764	27.5249413918862	-3.12	1.2012e-06	1.4131e-06	-	Full-length cDNA clone ZM_BFb0277E02
GRMZM2G045979	3.16592984292764	13.5028014375291	-2.0926	0.0055159	0.0040232	-//-
GRMZM2G046297	177.292071203948	73.746069389582	1.2655	1.9504e-09	2.9125e-09	-	hypothetical protein LOC100279949|protein kinase activity|protein serine/threonine kinase activity|ATP binding|protein amino acid phosphorylation|hypothetical protein LOC100279949 (LOC100279949), mRNA|hypothetical protein LOC100279949 |Hypothetical protein LOC100279949|Putative uncharacterized protein |protein kinase activity|protein serine/threonine kinase activity|dopamine receptor activity|ATP binding|protein amino acid phosphorylation|G-protein coupled receptor protein signaling pathway|integral to membrane
GRMZM2G046382	18.9955790575658	0	5.2476	1.0189e-05	1.0868e-05	-//-
GRMZM2G046848	58.0420471203401	0	6.859	1.7378e-14	3.5406e-14	-	ubiquitin ligase complex|protein kinase activity|protein serine/threonine kinase activity|ubiquitin-protein ligase activity|ATP binding|protein amino acid phosphorylation|protein ubiquitination
GRMZM2G047019	1062.69711727604	450.266494089912	1.2389	3.7006e-47	1.8528e-46	-	LOC100272282|nucleic acid binding|nucleus|CCR4-NOT transcription complex subunit 8Putative uncharacterized protein ;
GRMZM2G047124	618.411629318532	2.59669258414021	7.8957	1.103e-128	1.2497e-127	-	hypothetical protein LOC100381914 (LOC100381914), mRNA|hypothetical protein LOC100381914 |Hypothetical protein LOC100381914|TSA: Zea mays contig52721, mRNA sequence
GRMZM2G048129	2512.6929853369	77.9007775242063	5.0115	0	0	-	LOC100281705|mtN19-like protein|mtN19-like protein (LOC100281915), mRNA|mtN19-like protein |MtN19-like protein|MtN19-like protein |MtN19-like protein |MtN19-like protein
GRMZM2G048154	35.3528832460253	0	6.1438	1.3993e-09	2.0993e-09	-	intracellular|zinc ion binding
GRMZM2G048324	4653.38921412981	1219.40683751224	1.9321	0	0	-	nucleoredoxin1|product:PDI-like protein|zinc ion binding|antioxidant activity|oxidoreductase activity|intracellular signaling pathway|cell redox homeostasis|product:PDI-like protein|Putative uncharacterized protein |PDI-like protein
GRMZM2G048371	3591.74740680141	1740.8227084076	1.0449	6.2477e-114	6.3049e-113	-	enolase2|phosphopyruvate hydratase complex|magnesium ion binding|phosphopyruvate hydratase activity|glycolysis|enolase 2 |Enolase2|Enolase (EC 4.2.1.11)|Enolase (EC 4.2.1.11)|Enolase 2 (EC 4.2.1.11)(2-phosphoglycerate dehydratase 2)(2-phospho-D-glycerate hydro-lyase 2)|product:enolase|phosphopyruvate hydratase complex|magnesium ion binding|phosphopyruvate hydratase activity|glycolysis|enolase 2 |Enolase (EC 4.2.1.11)|Enolase (EC 4.2.1.11)|Enolase 2 (EC 4.2.1.11)(2-phosphoglycerate dehydratase 2)(2-phospho-D-glycerate hydro-lyase 2)
GRMZM2G048740	145.10511780085	62.8399605361931	1.2073	1.9283e-07	2.4277e-07	-	cytoplasm|cysteine biosynthetic process from serine|serine O-acetyltransferase activity|transferase activity|TSA: Zea mays contig24208, mRNA sequence|TSA: Zea mays contig31527, mRNA sequence|transferase activity|cysteine biosynthetic process from serine|serine O-acetyltransferase activity|transferase activity|TSA: Zea mays contig24208, mRNA sequence
GRMZM2G049190	96.560860209293	224.873577786542	-1.2196	1.468e-15	3.1816e-15	-	biosynthetic process|biosynthetic process|TSA: Zea mays contig04970, mRNA sequence
GRMZM2G049216	184.151585863624	63.8786375698492	1.5275	6.8011e-13	1.2568e-12	-	Putative uncharacterized protein |hypothetical protein LOC100272698|hypothetical protein LOC100272698 (LOC100272698), mRNA|hypothetical protein LOC100272698 |Hypothetical protein LOC100272698|Putative uncharacterized protein |Putative uncharacterized protein |Putative uncharacterized protein
GRMZM2G050077	1123.90509423931	31.6796495265106	5.1488	1.8731e-251	3.7805e-250	-	catalytic activity|phosphoglycerate mutase activity|cytoplasm|glucose catabolic process|metabolic process|manganese ion binding|metal ion binding|catalytic activity|phosphoglycerate mutase activity|cytoplasm|glucose catabolic process|metabolic process|manganese ion binding|metal ion binding|Clone 1572929 mRNA sequence|catalytic activity|metabolic process
GRMZM2G050514	3534.76066962871	487.658867301531	2.8577	0	0	-	glutamine synthetase|glutamine synthetase|product:glutamine synthetase|glutamate-ammonia ligase activity|phosphoglycerate kinase activity|glycolysis|glutamine biosynthetic process|nitrogen compound metabolic process|glutamine synthetase (LOC542520), mRNA|glutamine synthetase root isozyme 5 |glutamine synthetase root isozyme 1 |Glutamine synthetase (EC 6.3.1.2)|Glutamine synthetase (EC 6.3.1.2)|Putative uncharacterized protein |Glufosinate-resistant glutamine synthetase Fragment (EC 6.3.1.2)|Glutamine synthetase root isozyme 1 (EC 6.3.1.2)(GS122)(Glutamate--ammonia ligase)|Glutamine synthetase root isozyme 5 (EC 6.3.1.2)(GS117)(Glutamate--ammonia ligase)|glutamate-ammonia ligase activity|glutamine biosynthetic process|nitrogen compound metabolic process|glutamine synthetase|glutamine synthetase|glutamate-ammonia ligase activity|phosphoglycerate kinase activity|glycolysis|glutamine biosynthetic process|nitrogen compound metabolic process|glutamine synthetase root isozyme 5 |glutamine synthetase root isozyme 1 |Glutamine synthetase (EC 6.3.1.2)|Glutamine synthetase (EC 6.3.1.2)|Putative uncharacterized protein |Glufosinate-resistant glutamine synthetase Fragment (EC 6.3.1.2)|Glutamine synthetase root isozyme 1 (EC 6.3.1.2)(GS122)(Glutamate--ammonia ligase)|Glutamine synthetase root isozyme 5 (EC 6.3.1.2)(GS117)(Glutamate--ammonia ligase)
GRMZM2G051114	8.44247958114037	0	4.0777	0.0054189	0.0039569	-	protein folding|heat shock protein binding|unfolded protein binding
GRMZM2G051879	177.819726177769	579.581784780095	-1.7046	6.6445e-58	4.0106e-57	-	hypothetical protein LOC100192746|nucleosome|DNA binding|nucleosome assembly|hypothetical protein LOC100192746 |Histone H3 |Histone H3 |Histone H3 |Histone H3 |hypothetical protein LOC100192746|nucleosome|DNA binding|nucleosome assembly|hypothetical protein LOC100192746 (LOC100192746), mRNA|hypothetical protein LOC100192746 |Clone 208454 mRNA sequence|Histone H3 |Histone H3 |Histone H3 |Histone H3 |nucleosome|DNA binding|nucleosome assembly|hypothetical protein LOC100192746|nucleosome|DNA binding|nucleosome assembly|hypothetical protein LOC100192746 |Histone H3 |Histone H3 |Histone H3 |Histone H3 |Hypothetical protein LOC100192746
GRMZM2G052034	31.6592984292764	118.409181836794	-1.9031	8.1097e-15	1.6788e-14	-	hypothetical protein LOC100272854|protein binding|zinc ion binding|hypothetical protein LOC100272854 (LOC100272854), mRNA|hypothetical protein LOC100272854 |Hypothetical protein LOC100272854|Putative uncharacterized protein |zinc ion binding
GRMZM2G052206	24.2721287957786	68.5526842213015	-1.4979	3.9836e-07	4.8866e-07	-	hypothetical protein LOC100384352|hypothetical protein LOC100384352 (LOC100384352), mRNA|hypothetical protein LOC100384352 |Hypothetical protein LOC100384352|Putative uncharacterized protein |transposon protein|protein kinase activity|protein serine/threonine kinase activity|MAP kinase activity|ATP binding|protein amino acid phosphorylation|transposon protein (LOC100281653), mRNA|transposon protein |Transposon protein|Transposon protein |protein kinase activity|protein serine/threonine kinase activity|ATP binding|protein amino acid phosphorylation
GRMZM2G052461	34.2975732983828	0	6.1	2.4281e-09	3.5926e-09	-	amino acid transport|membrane
GRMZM2G052619	168.849591622807	47.2598050313518	1.8371	1.8079e-15	3.8987e-15	-//-
GRMZM2G052650	280.712446072917	135.547352892119	1.0503	1.9454e-10	3.0985e-10	-	protein kinase activity|protein serine/threonine kinase activity|ATP binding|protein amino acid phosphorylation|Full-length cDNA clone ZM_BFb0001C10|Putative uncharacterized protein |protein kinase activity|protein serine/threonine kinase activity|ATP binding|protein amino acid phosphorylation|Putative uncharacterized protein |protein kinase activity|protein serine/threonine kinase activity|ATP binding|protein amino acid phosphorylation|Putative uncharacterized protein |Putative uncharacterized protein |protein kinase activity|protein serine/threonine kinase activity|ATP binding|protein amino acid phosphorylation|Putative uncharacterized protein |Putative uncharacterized protein
GRMZM2G052685	0	43.6244354135555	-6.4471	3.4037e-12	6.0309e-12	-	Full-length cDNA clone ZM_BFb0221K22
GRMZM2G052779	0	29.0829569423704	-5.8621	1.0108e-08	1.4115e-08	-//-
GRMZM2G053027	227.94694869079	93.4809330290475	1.286	5.1e-12	8.9387e-12	-	hypothetical protein LOC100194362|protein binding|zinc ion binding|hypothetical protein LOC100194362 (LOC100194362), mRNA|hypothetical protein LOC100194362 |TSA: Zea mays contig64322, mRNA sequence|Hypothetical protein LOC100194362|Putative uncharacterized protein |VIP2 protein |protein binding|zinc ion binding|TSA: Zea mays contig64322, mRNA sequence
GRMZM2G053042	350.890557591147	22.3315562236058	3.9739	1.0801e-70	7.9728e-70	-	Clone 323725 mRNA sequence|Transcribed locus
GRMZM2G053079	292.320855496985	145.93412322868	1.0022	5.2474e-10	8.1273e-10	-	LOC100278967|Putative uncharacterized protein
GRMZM2G053231	71.7610764396932	0	7.1651	2.82e-17	6.4701e-17	-//-
GRMZM2G053368	0	8.30941626924867	-4.0547	0.0034645	0.002634	-//-
GRMZM2G053669	7238.37093088023	1943.88406848736	1.8967	0	0	-	asparagine synthetase 3|asparagine synthase (glutamine-hydrolyzing) activity|asparagine biosynthetic process|metabolic process|product:asparagine synthetase|product:asparagine synthetase|asparagine synthetase 3 (AsnS3), mRNA|asparagine synthetase 3 |Asparagine synthetase 3|Zea asparagine synthetase homolog1|Asparagine synthetase (EC 6.3.5.4)|Asparagine synthetase (EC 6.3.5.4)
GRMZM2G053720	3559.56045339831	1075.55006835087	1.7266	2.7591e-266	6.0407e-265	-	proline oxidase|proline dehydrogenase activity|glutamate biosynthetic process|proline catabolic process|oxidation reduction|proline oxidase (LOC100281186), mRNA|proline oxidase |Proline oxidase|Proline oxidase |proline dehydrogenase activity|glutamate biosynthetic process|proline catabolic process|oxidation reduction
GRMZM2G054205	2.63827486910637	13.5028014375291	-2.3556	0.0030102	0.0023228	-//-
GRMZM2G054332	1.58296492146382	19.7348636394656	-3.64	1.3014e-05	1.3656e-05	-	ATPase, coupled to transmembrane movement of substances|nucleotide binding|ATP binding|defense response|membrane|ATPase activity|nucleoside-triphosphatase activity|ATPase, coupled to transmembrane movement of substances (LOC100285138), mRNA|ATPase, coupled to transmembrane movement of substances |Transcribed locus, moderately similar to NP_001151504.1 ATPase, coupled to transmembrane movement of substances [Zea mays]|ATPase, coupled to transmembrane movement of substances|ATPase, coupled to transmembrane movement of substances |Putative uncharacterized protein |Putative uncharacterized protein
GRMZM2G054383	20.0508890052084	3.11603110096825	2.6859	0.00040609	0.00035636	-//-
GRMZM2G054916	917.064344501373	170.862372036426	2.4242	7.2931e-112	7.2467e-111	-	manganese ion binding|nutrient reservoir activity|apoplast|LOC100280650 (pco130570), mRNA|LOC100280650 |LOC100280650
GRMZM2G055025	574.616266491367	246.166456976492	1.223	1.0444e-25	3.2274e-25	-	outer mitochondrial membrane protein porin|collagen binding|mitochondrial outer membrane|anion transport|cell adhesion|voltage-gated anion channel activity|pathogenesis|outer membrane|transmembrane transport|outer mitochondrial membrane protein porin (LOC100281095), nuclear gene encoding mitochondrial protein, mRNA|outer mitochondrial membrane protein porin |Outer mitochondrial membrane protein porin
GRMZM2G055101	15.3019942408169	46.7404665145238	-1.611	1.1251e-05	1.1942e-05	-	hydrolase activity, hydrolyzing O-glycosyl compounds|carbohydrate metabolic process
GRMZM2G055143	265.938106805922	18.1768480889815	3.8709	4.6061e-53	2.4688e-52	-	hypothetical protein LOC100275270|hypothetical protein LOC100275270 (LOC100275270), mRNA|hypothetical protein LOC100275270 |Hypothetical protein LOC100275270|Putative uncharacterized protein |Clone 1455867 mRNA sequence
GRMZM2G055174	72.2887314135144	3.11603110096825	4.536	4.9817e-17	1.1329e-16	-//-
GRMZM2G055575	336.643873297972	941.56073100924	-1.4838	7.8079e-78	6.1875e-77	-	hypothetical protein LOC100381968|protein kinase activity|protein serine/threonine kinase activity|ATP binding|protein amino acid phosphorylation|signal transduction|hypothetical protein LOC100381968 (LOC100381968), mRNA|hypothetical protein LOC100381968 |Hypothetical protein LOC100381968|Putative uncharacterized protein |protein kinase activity|protein serine/threonine kinase activity|ATP binding|protein amino acid phosphorylation|signal transduction|protein kinase activity|protein serine/threonine kinase activity|ATP binding|protein amino acid phosphorylation|signal transduction|Putative uncharacterized protein
GRMZM2G055737	105.530994764255	48.8178205818359	1.1122	3.8178e-05	3.8318e-05	-	plant-specific domain TIGR01568 family protein|plant-specific domain TIGR01568 family protein (LOC100280487), mRNA|plant-specific domain TIGR01568 family protein |Plant-specific domain TIGR01568 family protein|Plant-specific domain TIGR01568 family protein
GRMZM2G056039	9584.85259946343	3112.91506986728	1.6225	0	0	-	ATP binding|TSA: Zea mays contig63902, mRNA sequence|Heat shock protein 70 kDa Fragment |Heat shock protein 70 Fragment
GRMZM2G056056	20.5785439790297	67.5140071876455	-1.714	3.9455e-08	5.2433e-08	-//-
GRMZM2G056231	179.930346073054	6.2320622019365	4.8516	4.4008e-41	1.9076e-40	-	hypothetical protein LOC100273753|nucleosome|DNA binding|nucleus|nucleosome assembly|hypothetical protein LOC100273753 (LOC100273753), mRNA|hypothetical protein LOC100273753 |Transcribed locus, strongly similar to NP_001141633.1 hypothetical protein LOC100273753 [Zea mays]|Hypothetical protein LOC100273753|Histone H2A
GRMZM2G056357	183.623930889803	515.703147210246	-1.4898	1.16e-43	5.4093e-43	-	Putative uncharacterized protein |hypothetical protein LOC100280288|hypothetical protein LOC100280288 (LOC100280288), mRNA|hypothetical protein LOC100280288 |Putative uncharacterized protein
GRMZM2G056373	108.696924607182	54.0112057501164	1.009	0.00013785	0.0001296	-	serine-type endopeptidase activity|proteolysis|serine-type endopeptidase activity|proteolysis
GRMZM2G056431	1339.18832355839	3668.60728287329	-1.4539	5.2464e-290	1.2786e-288	-	metal ion transport|metal ion binding|Hypothetical protein LOC100279688|hypothetical protein LOC100276276|metal ion transport|metal ion binding|hypothetical protein LOC100276276 (LOC100276276), mRNA|hypothetical protein LOC100276276 |Putative uncharacterized protein
GRMZM2G056804	10.5530994764255	50.8951746491481	-2.2699	1.6656e-08	2.2743e-08	-	protein binding|zinc ion binding
GRMZM2G056815	199.981235078263	18.6961866058095	3.419	1.1691e-36	4.6322e-36	-	Clone 246803 mRNA sequence
GRMZM2G057004	8.97013455496164	0	4.1651	0.003903	0.0029363	-	aminopeptidase activity|intracellular|proteolysis
GRMZM2G057412	154.602907329633	319.393187849246	-1.0468	1.3908e-17	3.2312e-17	-	binding|Putative uncharacterized protein |interferon-related developmental regulator 2|interferon-related developmental regulator 2 (LOC100281290), mRNA|interferon-related developmental regulator 2 |Interferon-related developmental regulator 2|Interferon-related developmental regulator 2Putative uncharacterized protein ;
GRMZM2G057635	11.608409424068	29.6022954591984	-1.3505	0.0018933	0.0015006	-	Transcribed locus
GRMZM2G057690	1.58296492146382	18.6961866058095	-3.562	2.5298e-05	2.5934e-05	-	TSA: Zea mays contig60076, mRNA sequence|Clone 379180 mRNA sequence|Clone 290359 mRNA sequence|Clone 379180 mRNA sequence
GRMZM2G057778	4.74889476439146	27.5249413918862	-2.5351	1.0648e-05	1.133e-05	-//-
GRMZM2G057871	14.7743392669956	0	4.885	0.0001175	0.00011177	-	Full-length cDNA clone ZM_BFb0176A08
GRMZM2G058057	388.354060732457	99.7129952309841	1.9615	9.5899e-37	3.8115e-36	-	LOC100275166|Hypothetical protein LOC100304012|Putative uncharacterized protein
GRMZM2G058130	16.8849591622807	0	5.0777	3.4274e-05	3.4669e-05	-	Transcribed locus, moderately similar to XP_002443939.1 hypothetical protein SORBIDRAFT_07g004750 [Sorghum bicolor]
GRMZM2G058227	24.7997837695998	77.3814390073782	-1.6417	1.0631e-08	1.4797e-08	-	LOC100283806|transporter activity|glycerol metabolic process|lipid metabolic process|transport|phosphoric diester hydrolase activity|glycerophosphodiester phosphodiesterase activity|membrane|transmembrane transport|Glycerophosphoryl diester phosphodiesterase
GRMZM2G058244	29.5486785339913	9.8674318197328	1.5823	0.0030638	0.0023599	-	UDP-glucose 6-dehydrogenase|oxidoreductase activity, acting on the CH-OH group of donors, NAD or NADP as acceptor|NAD or NADH binding|oxidation reduction|UDP-glucose 6-dehydrogenase (LOC100285497), mRNA|UDP-glucose 6-dehydrogenase |UDP-glucose 6-dehydrogenase|UDP-glucose 6-dehydrogenase
GRMZM2G058301	63.8462518323741	13.5028014375291	2.2413	1.7595e-08	2.3899e-08	-//-
GRMZM2G058402	55.931427225055	310.045094546341	-2.4707	3.5567e-48	1.8159e-47	-	LOC100275137|Putative uncharacterized protein |Putative uncharacterized protein |Putative uncharacterized protein
GRMZM2G058702	232.16818848136	69.0720227381296	1.749	2.6017e-19	6.5511e-19	-	hypothetical protein LOC100272519|structural constituent of cell wall|protein binding|G-protein coupled receptor protein signaling pathway|metabolic process|acyltransferase activity|integral to membrane|hypothetical protein LOC100272519 (LOC100272519), mRNA|hypothetical protein LOC100384238 (LOC100384238), mRNA|hypothetical protein LOC100272519 |Hypothetical protein LOC100384238|Hypothetical protein LOC100272519|Putative uncharacterized protein |Putative uncharacterized protein
GRMZM2G058888	0	33.2376650769947	-5.9771	9.4151e-10	1.4358e-09	-//-
GRMZM2G059029	787.788875915161	315.238479714621	1.3214	1.8433e-39	7.6562e-39	-	LOC100280905|hypothetical protein LOC100382392|hypothetical protein LOC100382392 (LOC100382392), mRNA|hypothetical protein LOC100382392 |Hypothetical protein LOC100382392|Cold shock protein-1 |Putative uncharacterized protein
GRMZM2G059397	228.474603664611	2331.31060204108	-3.351	0	0	-	integral to membrane|Hypothetical protein LOC100384674
GRMZM2G059428	173.598486387199	23.8895717740899	2.8613	4.1078e-27	1.3265e-26	-	DNA binding|regulation of transcription|Clone 1341417 mRNA sequence|DNA binding|regulation of transcription|Full-length cDNA clone ZM_BFb0127I09|DNA binding|regulation of transcription
GRMZM2G059502	14.7743392669956	129.315290690182	-3.1297	5.7607e-26	1.8017e-25	-	heat shock protein binding|TSA: Zea mays contig18996, mRNA sequence|TSA: Zea mays contig09481, mRNA sequence|hypothetical protein LOC100192597|heat shock protein binding|hypothetical protein LOC100192597 (LOC100192597), mRNA|hypothetical protein LOC100192597 |TSA: Zea mays contig18996, mRNA sequence|TSA: Zea mays contig09481, mRNA sequence|Chaperone protein dnaJPutative uncharacterized protein ;|heat shock protein binding|TSA: Zea mays contig18996, mRNA sequence|TSA: Zea mays contig09481, mRNA sequence|heat shock protein binding|TSA: Zea mays contig18996, mRNA sequence|TSA: Zea mays contig09481, mRNA sequence|TSA: Zea mays contig18996, mRNA sequence|TSA: Zea mays contig09481, mRNA sequence|Hypothetical protein LOC100192597|Putative uncharacterized protein
GRMZM2G060148	485.442575915571	234.741009606275	1.0482	6.4895e-17	1.4681e-16	-	hypothetical protein LOC100272798|hypothetical protein LOC100272798 (LOC100272798), mRNA|hypothetical protein LOC100272798 |TSA: Zea mays contig62435, mRNA sequence|Hypothetical protein LOC100272798|Putative uncharacterized protein |Putative uncharacterized protein
GRMZM2G060718	0	18.6961866058095	-5.2247	4.5776e-06	5.0625e-06	-//-
GRMZM2G060742	1582.43726649	182.287819406643	3.1179	2.3513e-254	4.8209e-253	-	citrate transporter family protein|arsenite transmembrane transporter activity|citrate transmembrane transporter activity|citrate transport|integral to membrane|transmembrane transport|citrate transporter family protein |Putative uncharacterized protein |Citrate transporter family protein |Citrate transporter family protein |citrate transporter family protein|arsenite transmembrane transporter activity|citrate transmembrane transporter activity|citrate transport|integral to membrane|transmembrane transport|citrate transporter family protein (LOC100281495), mRNA|citrate transporter family protein |Citrate transporter family protein|Putative uncharacterized protein |Citrate transporter family protein |Citrate transporter family protein |citrate transporter family protein|arsenite transmembrane transporter activity|citrate transmembrane transporter activity|citrate transport|integral to membrane|transmembrane transport|citrate transporter family protein |Putative uncharacterized protein |Citrate transporter family protein |Citrate transporter family protein |citrate transporter family protein|arsenite transmembrane transporter activity|citrate transmembrane transporter activity|citrate transport|integral to membrane|transmembrane transport|citrate transporter family protein |Putative uncharacterized protein |Citrate transporter family protein |Citrate transporter family protein |arsenite transmembrane transporter activity|citrate transmembrane transporter activity|citrate transport|integral to membrane|transmembrane transport
GRMZM2G061791	37.4635031413104	3.11603110096825	3.5877	2.3003e-08	3.0984e-08	-//-
GRMZM2G061806	23.7444738219573	142.818092127712	-2.5885	3.728e-24	1.092e-23	-	transferase activity, transferring acyl groups other than amino-acyl groups|Transcribed locus, moderately similar to NP_001169239.1 hypothetical protein LOC100383097 [Zea mays]
GRMZM2G061817	206.840749737939	0	8.6376	3.3111e-41	1.4401e-40	-//-
GRMZM2G061833	66.4845267014804	0	7.0549	3.2363e-16	7.1952e-16	-//-
GRMZM2G062425	1002.0167952866	107.503072983405	3.2205	5.9982e-167	8.5143e-166	-	LOC100193297|Putative uncharacterized protein |Protein LRP16 |Protein LRP16 |Transcribed locus
GRMZM2G062724	42.7400528795231	1720.04916773448	-5.3307	0	0	-	zinc ion binding|Hypothetical protein LOC100192089|Putative uncharacterized protein |hypothetical protein LOC100192089|protein binding|zinc ion binding|hypothetical protein LOC100192089 |Putative uncharacterized protein |protein binding|zinc ion binding|Putative uncharacterized protein |zinc ion binding|Putative uncharacterized protein |protein binding|zinc ion binding|Putative uncharacterized protein |zinc ion binding|zinc ion binding|hypothetical protein LOC100192089 (LOC100192089), mRNA
GRMZM2G062777	0	74.784746423238	-7.2247	5.2515e-19	1.3146e-18	-	Hypothetical protein LOC100277962|Putative uncharacterized protein |Putative uncharacterized protein
GRMZM2G062946	1.05530994764255	68.0333457044735	-6.0105	2.1036e-18	5.1076e-18	-	hypothetical protein LOC100273577|monooxygenase activity|iron ion binding|electron carrier activity|heme binding|oxidation reduction|hypothetical protein LOC100273577 (LOC100273577), mRNA|hypothetical protein LOC100273577 |Hypothetical protein LOC100273577|Putative uncharacterized protein
GRMZM2G062988	183.623930889803	0	8.5206	3.1378e-37	1.2706e-36	-	hypothetical protein LOC100273629|hypothetical protein LOC100273629 |Putative uncharacterized protein |hypothetical protein LOC100273629|hypothetical protein LOC100273629 (LOC100273629), mRNA|hypothetical protein LOC100273629 |Hypothetical protein LOC100273629|Putative uncharacterized protein
GRMZM2G062996	40.1017780104168	0	6.3256	1.2099e-10	1.939e-10	-	enzyme inhibitor activity|cell wall|pectinesterase activity|cell wall modification|Transcribed locus, moderately similar to XP_002467727.1 hypothetical protein SORBIDRAFT_01g033140 [Sorghum bicolor]|enzyme inhibitor activity|cell wall|pectinesterase activity|cell wall modification
GRMZM2G063024	31.1316434554551	10.3867703365608	1.5836	0.0023536	0.0018376	-	LOC100286157|catalytic activity|fatty acid biosynthetic process|metabolic process|acyltransferase activity|lipid biosynthetic process|membrane|transferase activity, transferring acyl groups other than amino-acyl groups|Senescence-associated protein 15
GRMZM2G063287	62.2632869109102	260.188596930849	-2.0631	1.3057e-33	4.8465e-33	-	embryonic protein DC-8|homoiothermy|ice binding|response to freezing|embryonic protein DC-8 (LOC100283639), mRNA|embryonic protein DC-8 |Embryonic protein DC-8|Embryonic protein DC-8
GRMZM2G063679	328.729048690653	737.46069389582	-1.1657	1.5224e-44	7.2296e-44	-	LOC100275668|TSA: Zea mays contig33726, mRNA sequence|Putative uncharacterized protein |TSA: Zea mays contig33726, mRNA sequence|TSA: Zea mays contig33726, mRNA sequence|TSA: Zea mays contig33726, mRNA sequence
GRMZM2G063824	902.290005234377	3433.86627326701	-1.9282	0	0	-	carbohydrate transporter/ sugar porter|transporter activity|transport|membrane|integral to membrane|substrate-specific transmembrane transporter activity|transmembrane transport|carbohydrate transporter/ sugar porter (LOC100285023), mRNA|carbohydrate transporter/ sugar porter |Carbohydrate transporter/ sugar porter|Putative uncharacterized protein |Carbohydrate transporter/ sugar porter
GRMZM2G063846	1.05530994764255	11.4254473702169	-3.4365	0.0011521	0.00094729	-//-
GRMZM2G063883	31.1316434554551	419.10618308023	-3.7509	1.5281e-91	1.316e-90	-	nucleic acid binding
GRMZM2G064605	0	67.5140071876455	-7.0771	1.7763e-17	4.1119e-17	-	LOC100192561|Osmotin-like protein |Putative uncharacterized protein |Putative uncharacterized protein
GRMZM2G064962	39.5741230365955	177.094434238362	-2.1619	1.285e-24	3.8422e-24	-	LOC100216744|glycerol metabolic process|lipid metabolic process|phosphoric diester hydrolase activity|glycerophosphodiester phosphodiesterase activity|Putative uncharacterized protein |glycerophosphodiester phosphodiesterase|glycerol metabolic process|lipid metabolic process|phosphoric diester hydrolase activity|glycerophosphodiester phosphodiesterase activity|glycerophosphodiester phosphodiesterase (LOC100284597), mRNA|glycerophosphodiester phosphodiesterase |Glycerophosphodiester phosphodiesterase|Glycerophosphodiester phosphodiesterase |Glycerophosphodiester phosphodiesterase |glycerol metabolic process|lipid metabolic process|phosphoric diester hydrolase activity|glycerophosphodiester phosphodiesterase activity|Putative uncharacterized protein |lipid metabolic process|phosphoric diester hydrolase activity|glycerol metabolic process|lipid metabolic process|phosphoric diester hydrolase activity|glycerophosphodiester phosphodiesterase activity|lipid metabolic process|phosphoric diester hydrolase activity|TSA: Zea mays contig53952, mRNA sequence|Putative uncharacterized protein
GRMZM2G065205	14.2466842931744	2.07735406731217	2.7778	0.0023761	0.0018523	-	hypothetical protein LOC100277877|replication licensing factor MCM7 homologue|nucleotide binding|DNA binding|ATP binding|nucleus|DNA replication|DNA-dependent DNA replication initiation|nucleoside-triphosphatase activity|replication licensing factor MCM7 homologue (MCM7), mRNA|hypothetical protein LOC100277877 (LOC100277877), mRNA|replication licensing factor MCM7 homologue |hypothetical protein LOC100277877 |Hypothetical protein LOC100277877|Replication licensing factor MCM7 homologue|Putative uncharacterized protein |Putative uncharacterized protein |Putative uncharacterized protein |Putative uncharacterized protein |Replication licensing factor MCM7 homologue
GRMZM2G065215	1.58296492146382	21.2928791899497	-3.7497	4.8077e-06	5.3079e-06	-//-
GRMZM2G065459	41.6847429318806	103.867703365608	-1.3172	1.0648e-08	1.4805e-08	-//-
GRMZM2G065552	12.1360643978893	28.0442799087143	-1.2084	0.0051156	0.0037673	-	pseudouridine synthesis|RNA binding|RNA modification|pseudouridine synthase activity
GRMZM2G065635	16.3573041884595	41.0277428294153	-1.3267	0.00030297	0.0002712	-	monooxygenase activity|iron ion binding|electron carrier activity|heme binding|oxidation reduction|Cytochrome P450 CYP90B14v1 |Steroid 22-alpha-hydroxylase protein |hypothetical protein LOC100191562|monooxygenase activity|iron ion binding|electron carrier activity|heme binding|oxidation reduction|hypothetical protein LOC100191562 (LOC100191562), mRNA|hypothetical protein LOC100191562 |Hypothetical protein LOC100191562|Putative uncharacterized protein |monooxygenase activity|iron ion binding|electron carrier activity|heme binding|oxidation reduction|Cytochrome P450 CYP90B14v2 |monooxygenase activity|iron ion binding|electron carrier activity|heme binding
GRMZM2G066067	27.9657136125275	0	5.8056	7.0362e-08	9.107e-08	-	LOC100272814|metabolic process|transferase activity, transferring hexosyl groups|Putative uncharacterized protein
GRMZM2G066801	49.0719125653784	0	6.6168	1.3493e-12	2.4548e-12	-	major facilitator superfamily protein|product:major facilitator superfamily protein|transporter activity|transport|tetracycline:hydrogen antiporter activity|tetracycline transport|membrane|integral to membrane|substrate-specific transmembrane transporter activity|response to antibiotic|transmembrane transport|major facilitator superfamily protein (LOC100125647), mRNA|major facilitator superfamily protein |Transcribed locus, strongly similar to XP_002466770.1 hypothetical protein SORBIDRAFT_01g013910 [Sorghum bicolor]|Major facilitator superfamily protein|Major facilitator superfamily proteinPutative uncharacterized proteinSynaptic vesicle 2-related protein ;;|Putative uncharacterized protein |transporter activity|transport|membrane|transmembrane transport|Putative uncharacterized protein |major facilitator superfamily protein|transporter activity|transport|tetracycline:hydrogen antiporter activity|tetracycline transport|membrane|integral to membrane|substrate-specific transmembrane transporter activity|response to antibiotic|transmembrane transport|major facilitator superfamily protein |Major facilitator superfamily proteinPutative uncharacterized proteinSynaptic vesicle 2-related protein ;;|Putative uncharacterized protein |product:major facilitator superfamily protein
GRMZM2G066805	54.8761172774124	0	6.7781	7.9539e-14	1.5567e-13	-	hypothetical protein LOC100383095|hypothetical protein LOC100383095 (LOC100383095), mRNA|hypothetical protein LOC100383095 |Hypothetical protein LOC100383095|Putative uncharacterized protein
GRMZM2G067049	3.69358481674891	47.2598050313518	-3.6775	1.2876e-11	2.1971e-11	-	Putative uncharacterized protein |steroid metabolic process|Hypothetical protein LOC100278978|steroid metabolic process|steroid metabolic process
GRMZM2G067162	9.49778952878292	62.320622019365	-2.714	7.049e-12	1.2238e-11	-	Hypothetical protein LOC100384266|hypothetical protein LOC100384266|hypothetical protein LOC100384266 (LOC100384266), mRNA|hypothetical protein LOC100384266 |Putative uncharacterized protein
GRMZM2G067315	2170.77256230072	557.769567073317	1.9605	6.2595e-197	1.0366e-195	-	glycine-rich cell wall structural protein 2|alpha1-adrenergic receptor activity|voltage-gated potassium channel activity|potassium ion transport|G-protein coupled receptor protein signaling pathway|membrane|integral to membrane|protein homooligomerization|glycine-rich cell wall structural protein 2 (LOC100284861), mRNA|glycine-rich cell wall structural protein 2 |Transcribed locus, strongly similar to NP_001151228.1 glycine-rich cell wall structural protein 2 [Zea mays]|Glycine-rich cell wall structural protein 2|Glycine-rich cell wall structural protein 2
GRMZM2G067371	115.556439266859	360.940269195489	-1.6432	4.1595e-35	1.5943e-34	-	TSA: Zea mays contig37253, mRNA sequence
GRMZM2G067638	302.34629999959	150.608169880132	1.0054	2.3523e-10	3.7191e-10	-	voltage-gated chloride channel activity|transport|chloride transport|membrane|transmembrane transport|Major Facilitator superfamily protein |hypothetical protein LOC100191861|hypothetical protein LOC100191861 (LOC100191861), mRNA|hypothetical protein LOC100191861 |Hypothetical protein LOC100191861|Putative uncharacterized protein
GRMZM2G068336	3.16592984292764	26.4862643582301	-3.0645	2.2828e-06	2.598e-06	-	catalytic activity|metalloendopeptidase activity|proteolysis|zinc ion binding|metal ion binding
GRMZM2G068701	1.05530994764255	12.464124403873	-3.562	0.00058347	0.00050145	-	hypothetical protein LOC100279379 (LOC100279379), mRNA|Hypothetical protein LOC100279379
GRMZM2G068826	28.4933685863488	0	5.8326	5.2928e-08	6.941e-08	-	hypothetical protein LOC100277874|hypothetical protein LOC100277874 (LOC100277874), mRNA|hypothetical protein LOC100277874 |Putative uncharacterized protein
GRMZM2G068917	1021.54002931798	341.724744072852	1.5798	9.1354e-68	6.3786e-67	-	hypothetical protein LOC100193580|catalytic activity|dopamine receptor activity|G-protein coupled receptor protein signaling pathway|integral to membrane|cellular metabolic process|coenzyme binding|hypothetical protein LOC100193580 (LOC100193580), mRNA|hypothetical protein LOC100193580 |Dihydroflavonol-4-reductasePutative uncharacterized protein ;|Putative uncharacterized protein |Putative uncharacterized protein |Dihydroflavonol-4-reductase |Putative uncharacterized protein |Putative uncharacterized protein |Putative uncharacterized protein |Transcribed locus, moderately similar to NP_001132159.1 hypothetical protein LOC100193580 [Zea mays]
GRMZM2G069070	25.3274387434211	1.55801555048413	4.0229	1.6227e-06	1.8698e-06	-	ubiquitin ligase complex|ubiquitin-protein ligase activity|binding|protein ubiquitination
GRMZM2G069458	339.282148167079	166.707663901801	1.0252	7.9823e-12	1.3803e-11	-	ATP synthesis coupled proton transport|homoiothermy|proton-transporting ATP synthase complex, catalytic core F(1)|hydrogen ion transporting ATP synthase activity, rotational mechanism|proton-transporting ATPase activity, rotational mechanism|ice binding|response to freezing
GRMZM2G069976	687.534430889119	1552.30282679902	-1.1749	8.5396e-93	7.4032e-92	-	hypothetical protein LOC100192558|hypothetical protein LOC100192558 (LOC100192558), mRNA|hypothetical protein LOC100192558 |Hypothetical protein LOC100192558|Putative uncharacterized protein
GRMZM2G070061	159.879457067846	0	8.3208	2.6973e-33	9.8422e-33	-	VIP3 protein|protein folding|prefoldin complex|unfolded protein binding|VIP3 protein (vip3), mRNA|VIP3 protein |Clone 217955 mRNA sequence|VIP3 protein|Putative uncharacterized proteinVIP3 protein ;|VIP3 protein
GRMZM2G070079	13.1913743455318	1.55801555048413	3.0818	0.0019926	0.0015743	-	Clone 1449786 mRNA sequence
GRMZM2G070211	275.963551308526	0	9.1083	1.5213e-51	8.0208e-51	-	WRKY transcription factor 21|transcription factor activity|sequence-specific DNA binding|regulation of transcription|WRKY transcription factor 21 (LOC100280700), mRNA|WRKY transcription factor 21 |WRKY transcription factor 21|WRKY transcription factor 21 |Putative uncharacterized protein
GRMZM2G070252	516.046564397205	0	10.011	3.7323e-84	3.1305e-83	-	hypothetical protein LOC100277721|hypothetical protein LOC100383120|hypothetical protein LOC100383120 (LOC100383120), mRNA|hypothetical protein LOC100277721 |hypothetical protein LOC100383120 |Putative uncharacterized protein |Putative uncharacterized protein |hypothetical protein LOC100277721|hypothetical protein LOC100277721 (LOC100277721), mRNA|hypothetical protein LOC100277721 |Hypothetical protein LOC100277721|Putative uncharacterized protein
GRMZM2G070259	63.8462518323741	142.818092127712	-1.1615	7.9963e-10	1.2253e-09	-	RNA binding protein|nucleic acid binding|RNA binding|RNA binding protein (LOC100284869), mRNA|RNA binding protein |RNA binding protein|Putative uncharacterized protein |RNA binding protein |nucleic acid binding|RNA binding
GRMZM2G070271	45.3783277486295	274.730075402034	-2.5979	4.5097e-45	2.1575e-44	-	serine-type carboxypeptidase activity|hydrolase activity, hydrolyzing O-glycosyl compounds|cell wall|carbohydrate metabolic process|cellular glucan metabolic process|proteolysis|xyloglucan:xyloglucosyl transferase activity|apoplast|TSA: Zea mays contig04377, mRNA sequence|hydrolase activity, hydrolyzing O-glycosyl compounds|cell wall|carbohydrate metabolic process|cellular glucan metabolic process|xyloglucan:xyloglucosyl transferase activity|apoplast|TSA: Zea mays contig04377, mRNA sequence
GRMZM2G070323	384.132820941887	0	9.5855	7.0118e-67	4.8435e-66	-	phosphoprotein phosphatase activity|iron ion binding|protein binding|hydrolase activity|manganese ion binding|Transcribed locus, moderately similar to XP_002464169.1 hypothetical protein SORBIDRAFT_01g013460 [Sorghum bicolor]
GRMZM2G070673	34.825228272204	89.3262248944232	-1.359	5.9824e-08	7.7977e-08	-	Clone 298819 mRNA sequence
GRMZM2G070825	48.5442575915571	0	6.5465	1.6635e-12	3.0095e-12	-	hypothetical protein LOC100191748|sugar:hydrogen symporter activity|lipid metabolic process|phosphoenolpyruvate-dependent sugar phosphotransferase system|hydrolase activity, acting on ester bonds|hypothetical protein LOC100191748 (LOC100191748), mRNA|hypothetical protein LOC100191748 |Hypothetical protein LOC100191748|Putative uncharacterized protein |Putative uncharacterized protein |lipid metabolic process|hydrolase activity, acting on ester bonds|Putative uncharacterized protein
GRMZM2G071157	149.32635759142	69.5913612549576	1.1015	1.2039e-06	1.415e-06	-	hypothetical protein LOC100191669|Rho guanyl-nucleotide exchange factor activity|hypothetical protein LOC100191669 (LOC100191669), mRNA|hypothetical protein LOC100191669 |Hypothetical protein LOC100191669|Pollen-specific kinase partner proteinPutative uncharacterized protein ;
GRMZM2G071304	35.3528832460253	159.956263183037	-2.1778	1.4472e-22	3.9761e-22	-	hypothetical protein LOC100383890|DNA binding|DNA ligase (ATP) activity|ATP binding|DNA replication|DNA repair|DNA recombination|hypothetical protein LOC100383890 (LOC100383890), mRNA|hypothetical protein LOC100383890 |Hypothetical protein LOC100383890|Transcribed locus, moderately similar to XP_002464455.1 hypothetical protein SORBIDRAFT_01g018700 [Sorghum bicolor]|DNA ligase (EC 6.5.1.1)
GRMZM2G071374	27.9657136125275	3.63536961779629	2.9435	1.1084e-05	1.1784e-05	-	hypothetical protein LOC100381690|hypothetical protein LOC100381690 (LOC100381690), mRNA|hypothetical protein LOC100381690 |Hypothetical protein LOC100381690|Putative uncharacterized protein |hypothetical protein LOC100381690|hypothetical protein LOC100381690 |Putative uncharacterized protein
GRMZM2G072117	964.553292145287	334.454004837259	1.5281	8.5474e-61	5.493e-60	-	AT-hook protein 1|DNA binding|structural constituent of cell wall|G-protein coupled receptor protein signaling pathway|integral to membrane|neurotensin receptor activity, G-protein coupled|AT-hook protein 1 (LOC100282073), mRNA|AT-hook protein 1 |AT-hook protein 1|AT-hook protein 1Putative uncharacterized protein ;|AT-hook protein 1|DNA binding|structural constituent of cell wall|G-protein coupled receptor protein signaling pathway|integral to membrane|neurotensin receptor activity, G-protein coupled|AT-hook protein 1 |AT-hook protein 1Putative uncharacterized protein ;|AT-hook protein 1|DNA binding|structural constituent of cell wall|G-protein coupled receptor protein signaling pathway|integral to membrane|neurotensin receptor activity, G-protein coupled|AT-hook protein 1 |AT-hook protein 1Putative uncharacterized protein ;
GRMZM2G072492	24.7997837695998	0	5.6323	3.9519e-07	4.8525e-07	-	GTPase activity|GTP binding
GRMZM2G073026	25.8550937172424	8.82875478607671	1.5502	0.0064465	0.0046623	-	structural constituent of ribosome|intracellular|ribosome|translation
GRMZM2G073401	82.8418308899399	25.9669258414021	1.6737	2.154e-07	2.7039e-07	-	chaperonin|LOC100286239|ATP binding|cytoplasm|protein folding|LOC100286239 (pco063745), mRNA|LOC100286239 |Chaperonin|LOC100286239|Chaperonin
GRMZM2G073427	18.4679240837446	44.6631124472116	-1.2741	0.00024666	0.00022343	-	DNA binding|transcription factor activity|nucleus|regulation of transcription, DNA-dependent|sequence-specific DNA binding|TSA: Zea mays contig61030, mRNA sequence|LOC100275351|LOC100275351|DNA binding|transcription factor activity|nucleus|regulation of transcription, DNA-dependent|sequence-specific DNA binding|protein dimerization activity|LOC100275351 (gpm349), mRNA|hypothetical protein LOC100275351 |Putative uncharacterized protein |Putative uncharacterized protein |transcription factor activity|nucleus|regulation of transcription, DNA-dependent|sequence-specific DNA binding|protein dimerization activity|Putative uncharacterized protein |DNA binding|transcription factor activity|nucleus|regulation of transcription, DNA-dependent|sequence-specific DNA binding|protein dimerization activity|Hypothetical protein LOC100275861|Putative uncharacterized protein |DNA binding|transcription factor activity|nucleus|regulation of transcription, DNA-dependent|sequence-specific DNA binding|protein dimerization activity
GRMZM2G073628	310.261124606909	643.460422349944	-1.0524	4.8727e-34	1.8297e-33	-	cell redox homeostasis|cell redox homeostasis
GRMZM2G073725	26185.4057308545	2731.7205985155	3.2609	0	0	-	golgi associated protein se-wap41|product:golgi associated protein se-wap41|Golgi apparatus|cellular cell wall organization|glycogenin glucosyltransferase activity|plant-type cell wall|transferase activity, transferring hexosyl groups|cell junction|cellulose biosynthetic process|golgi associated protein se-wap41 (gpm374), mRNA|alpha-1,4-glucan-protein synthase |Transcribed locus|Golgi associated protein se-wap41|Putative uncharacterized protein |Alpha-1,4-glucan-protein synthase [UDP-forming] (EC 2.4.1.-)(UDP-glucose:protein transglucosylase)(UPTG)(Amylogenin)(Golgi-associated protein se-wap41)
GRMZM2G073764	62.2632869109102	7.79007775242063	2.9987	3.537e-11	5.9104e-11	-	hypothetical protein LOC100303899|membrane|type I hypersensitivity|protein homooligomerization|hypothetical protein LOC100303899 (LOC100303899), mRNA|hypothetical protein LOC100303899 |TSA: Zea mays contig64530, mRNA sequence|Hypothetical protein LOC100303899|Putative uncharacterized protein |membrane|protein homooligomerization|hypothetical protein LOC100273770 (LOC100273770), mRNA|hypothetical protein LOC100273770 |Hypothetical protein LOC100273770
GRMZM2G074254	96.0332052354717	33.2376650769947	1.5307	2.0332e-07	2.5573e-07	-	protein binding protein|protein binding|zinc ion binding|protein binding protein (LOC100282360), mRNA|protein binding protein |Protein binding protein|Protein binding protein
GRMZM2G074809	0	21.2928791899497	-5.4123	9.5387e-07	1.1325e-06	-//-
GRMZM2G075003	125.581883769463	58.1659138847407	1.1104	7.2667e-06	7.8548e-06	-	protein targeting to mitochondrion|mitochondrial intermembrane space protein transporter complex|protein import into mitochondrial inner membrane|Mitochondrial import inner membrane translocase subunit Tim8 |mitochondrial import inner membrane translocase subunit Tim8|protein targeting to mitochondrion|mitochondrial intermembrane space protein transporter complex|protein import into mitochondrial inner membrane|mitochondrial import inner membrane translocase subunit Tim8 (LOC100284883), nuclear gene encoding mitochondrial protein, mRNA|mitochondrial import inner membrane translocase subunit Tim8 |Mitochondrial import inner membrane translocase subunit Tim8|Mitochondrial import inner membrane translocase subunit Tim8 |Mitochondrial import inner membrane translocase subunit Tim8
GRMZM2G075245	306.039884816338	152.685523947444	1.0032	2.001e-10	3.1793e-10	-	hypothetical protein LOC100274759|hypothetical protein LOC100274957|hypothetical protein LOC100274759 (LOC100274759), mRNA|hypothetical protein LOC100274957 (LOC100274957), mRNA|hypothetical protein LOC100274759 |hypothetical protein LOC100274957 |Hypothetical protein LOC100274759|Hypothetical protein LOC100274957|Putative uncharacterized protein |Putative uncharacterized protein
GRMZM2G075262	15.3019942408169	1.55801555048413	3.2959	0.0005813	0.00049992	-	hypothetical protein LOC100383889|hypothetical protein LOC100383889 (LOC100383889), mRNA|hypothetical protein LOC100383889 |Hypothetical protein LOC100383889|Full-length cDNA clone ZM_BFb0384J14|Putative uncharacterized protein
GRMZM2G075330	0	47.2598050313518	-6.5625	4.9933e-13	9.3072e-13	-//-
GRMZM2G075436	17.412614136102	0	5.0673	2.599e-05	2.6623e-05	-	hydrolase activity, hydrolyzing O-glycosyl compounds|extracellular region|carbohydrate metabolic process|membrane|cellulose binding|Clone 687107 mRNA sequence
GRMZM2G075459	397.324195287419	146.972800262336	1.4348	1.2932e-23	3.6957e-23	-//-
GRMZM2G075712	183.096275915982	88.2875478607671	1.0523	2.6019e-07	3.2567e-07	-	hypothetical protein LOC100275925|hypothetical protein LOC100303821|hypothetical protein LOC100275925 (LOC100275925), mRNA|hypothetical protein LOC100303821 (LOC100303821), mRNA|hypothetical protein LOC100275925 |hypothetical protein LOC100303821 |Hypothetical protein LOC100303821|Clone 4243 mRNA sequence|Hypothetical protein LOC100275925|Putative uncharacterized protein |Putative uncharacterized protein
GRMZM2G075901	322.397189004798	125.160582555558	1.3651	5.2646e-18	1.2593e-17	-	hypothetical protein LOC100275223|hypothetical protein LOC100276150|hypothetical protein LOC100275223 (LOC100275223), mRNA|hypothetical protein LOC100276150 (LOC100276150), mRNA|hypothetical protein LOC100275223 |hypothetical protein LOC100276150 |Hypothetical protein LOC100276150|TSA: Zea mays contig15006, mRNA sequence|Putative uncharacterized protein |Putative uncharacterized protein
GRMZM2G075988	79.148246073191	750.963495333349	-3.2461	1.4214e-146	1.8361e-145	-	plant-specific domain TIGR01568 family protein|plant-specific domain TIGR01568 family protein (LOC100285514), mRNA|plant-specific domain TIGR01568 family protein |Plant-specific domain TIGR01568 family protein|Plant-specific domain TIGR01568 family protein
GRMZM2G076423	88.1183806281526	41.5470813462434	1.0847	0.00023667	0.00021529	-	hypothetical protein LOC100193907|protein kinase activity|protein serine/threonine kinase activity|ATP binding|protein amino acid phosphorylation|hypothetical protein LOC100193907 (LOC100193907), mRNA|hypothetical protein LOC100193907 |Hypothetical protein LOC100193907|Putative uncharacterized protein
GRMZM2G076468	20.5785439790297	103.34836484878	-2.3283	3.4707e-16	7.7031e-16	-	TSA: Zea mays contig42147, mRNA sequence|Full-length cDNA clone ZM_BFc0030P23|Putative uncharacterized protein |homoiothermy|ice binding|response to freezing|TSA: Zea mays contig42147, mRNA sequence|Transcribed locus, moderately similar to NP_001065406.1 Os10g0563900 [Oryza sativa Japonica Group]
GRMZM2G076537	169.90490157045	77.9007775242063	1.125	1.2816e-07	1.6343e-07	-	Transcribed locus|LOC100192533|nucleic acid binding|exonuclease activity|intracellular|hypothetical protein LOC100192533 |Putative uncharacterized protein |DNA polymerase III subunit epsilon |Putative uncharacterized protein |LOC100192533|nucleic acid binding|exonuclease activity|intracellular|hypothetical protein LOC100192533 |Putative uncharacterized protein |DNA polymerase III subunit epsilon |Putative uncharacterized protein |LOC100192533|nucleic acid binding|exonuclease activity|intracellular|LOC100192533 (cl8740_1a), mRNA|hypothetical protein LOC100192533 |Putative uncharacterized protein |DNA polymerase III subunit epsilon |Putative uncharacterized protein
GRMZM2G077045	12.1360643978893	63.8786375698492	-2.396	7.4006e-11	1.1979e-10	-	DNA binding|regulation of transcription
GRMZM2G077127	998.323210469849	2841.30102556622	-1.509	2.5303e-236	4.7369e-235	-	LOC100284268|Sigma factor sigB regulation protein rsbQ |Putative uncharacterized protein
GRMZM2G077131	59.0973570679826	0	6.885	1.0503e-14	2.1672e-14	-	LOC100276246|hypothetical protein LOC100382744|single-stranded DNA binding|hypothetical protein LOC100382744 (LOC100382744), mRNA|hypothetical protein LOC100382744 |Hypothetical protein LOC100382744|Putative uncharacterized protein |Putative uncharacterized protein |single-stranded DNA binding|Putative uncharacterized protein
GRMZM2G077214	43.2677078533444	0	6.4352	2.4308e-11	4.0937e-11	-	hypothetical protein LOC100274225|oxidoreductase activity|oxidation reduction|hypothetical protein LOC100274225 (LOC100274225), mRNA|hypothetical protein LOC100274225 |Putative uncharacterized protein |Aldo/keto reductase |Putative uncharacterized protein |oxidoreductase activity|oxidation reduction|Hypothetical protein LOC100274225|Putative uncharacterized protein
GRMZM2G077316	653.764512564558	1672.78936270312	-1.3554	2.5696e-121	2.7207e-120	-	allene oxide cyclase1|product:allene oxide cyclase|chloroplast|isomerase activity|product:allene oxide cyclase|allene oxide cyclase1 (aoc1), mRNA|allene oxide cyclase1 |Allene oxide cyclase 4 |Allene oxide cyclasePutative uncharacterized protein ;
GRMZM2G077708	442.702523036048	193.71326677686	1.1924	2.4141e-19	6.0905e-19	-	Putative uncharacterized protein
GRMZM2G077769	207.896059685582	58.1659138847407	1.8376	1.0669e-18	2.6152e-18	-	copper ion binding|electron carrier activity|homoiothermy|ice binding|response to freezing|early nodulin-like protein 1 (LOC100284135), mRNA|early nodulin-like protein 1 |Early nodulin-like protein 1|Putative uncharacterized protein
GRMZM2G077942	1186.69603612404	511.548439075621	1.214	1.1999e-50	6.2499e-50	-	actin-depolymerizing factor 5|actin-depolymerizing factor 5|actin binding|intracellular|actin-depolymerizing factor 5 (LOC100280647), mRNA|actin-depolymerizing factor 5 (LOC100381350), mRNA|actin-depolymerizing factor 5 |actin-depolymerizing factor 5 |Actin-depolymerizing factor 5|Actin-depolymerizing factor 5 |Actin-depolymerizing factor 5Putative uncharacterized protein ;|actin-depolymerizing factor 5|actin-depolymerizing factor 5|actin binding|intracellular|actin-depolymerizing factor 5 (LOC100280647), mRNA|actin-depolymerizing factor 5 |actin-depolymerizing factor 5 |Actin-depolymerizing factor 5 |Actin-depolymerizing factor 5Putative uncharacterized protein ;
GRMZM2G077960	52.7654973821273	140.221399543571	-1.41	3.3429e-12	5.9315e-12	-	hypothetical protein LOC100384560|catalytic activity|intracellular|zinc ion binding|hypothetical protein LOC100384560 (LOC100384560), mRNA|hypothetical protein LOC100384560 |TSA: Zea mays contig26841, mRNA sequence|Hypothetical protein LOC100384560|TSA: Zea mays contig09657, mRNA sequence|Putative uncharacterized protein
GRMZM2G078806	150.909322512884	385.868518003235	-1.3544	2.6242e-29	8.9202e-29	-	Hypothetical protein LOC100274637|hypothetical protein LOC100274637|hypothetical protein LOC100274637 (LOC100274637), mRNA|hypothetical protein LOC100274637 |Putative uncharacterized protein
GRMZM2G079470	96.0332052354717	214.486807449981	-1.1593	5.4505e-14	1.0716e-13	-	hypothetical protein LOC100274201|hypothetical protein LOC100274201 (LOC100274201), mRNA|hypothetical protein LOC100274201 |Hypothetical protein LOC100274201|TSA: Zea mays contig60303, mRNA sequence|TSA: Zea mays contig03833, mRNA sequence|Full-length cDNA clone ZM_BFc0091E14|Putative uncharacterized protein
GRMZM2G079487	186.789860732731	61.801283502537	1.5957	6.5607e-14	1.2879e-13	-	hypothetical protein LOC100192676|hypothetical protein LOC100274725|hypothetical protein LOC100277176|hypothetical protein LOC100192676 (LOC100192676), mRNA|hypothetical protein LOC100274725 (LOC100274725), mRNA|hypothetical protein LOC100277176 (LOC100277176), mRNA|hypothetical protein LOC100192676 |hypothetical protein LOC100274725 |hypothetical protein LOC100277176 |Hypothetical protein LOC100277176|Putative uncharacterized protein |Putative uncharacterized protein |Putative uncharacterized protein |Putative uncharacterized protein |homoiothermy|ice binding|response to freezing|Hypothetical protein LOC100274725
GRMZM2G079774	0	45.7017894808677	-6.4365	1.0384e-12	1.9026e-12	-//-
GRMZM2G079957	36.9358481674891	9.8674318197328	1.9043	0.00013297	0.00012519	-	hypothetical protein LOC100384587|nucleus|regulation of transcription|hypothetical protein LOC100384587 (LOC100384587), mRNA|hypothetical protein LOC100384587 |Hypothetical protein LOC100384587|Putative uncharacterized protein |nucleus|regulation of transcription|Putative uncharacterized protein |nucleus|regulation of transcription
GRMZM2G080530	311.316434554551	1258.87656479117	-2.0157	1.5288e-151	2.015e-150	-	LOC100191600|protein binding|Protein binding proteinPutative uncharacterized protein ;|Protein binding protein |protein binding|Protein binding proteinPutative uncharacterized protein ;|Protein binding protein
GRMZM2G080724	273.325276439419	28.5636184255423	3.2584	2.1097e-47	1.0603e-46	-	retrotransposon protein|retrotransposon protein (LOC100281798), mRNA|retrotransposon protein |Retrotransposon protein|Retrotransposon protein |Putative uncharacterized protein
GRMZM2G080828	1518.0633596838	0	11.568	8.7262e-191	1.3916e-189	-	hypothetical protein LOC100191445|transaminase activity|pyridoxal phosphate binding|hypothetical protein LOC100191445 (LOC100191445), mRNA|hypothetical protein LOC100191445 |TSA: Zea mays contig44544, mRNA sequence|Hypothetical protein LOC100191445|Putative uncharacterized protein |transaminase activity|pyridoxal phosphate binding|Transcribed locus|Putative uncharacterized protein
GRMZM2G081158	48.5442575915571	117.889843319966	-1.2801	2.2996e-09	3.4104e-09	-	DNA binding|nucleus|regulation of transcription, DNA-dependent|response to hormone stimulus|regulation of transcription|Transcribed locus, strongly similar to XP_002443554.1 hypothetical protein SORBIDRAFT_08g021460 [Sorghum bicolor]
GRMZM2G081322	15.8296492146382	58.1659138847407	-1.8775	6.7393e-08	8.7491e-08	-	actin binding|cytoskeleton organization|Transcribed locus, strongly similar to XP_002467837.1 hypothetical protein SORBIDRAFT_01g034950 [Sorghum bicolor]|Transcribed locus, strongly similar to XP_002467837.1 hypothetical protein SORBIDRAFT_01g034950 [Sorghum bicolor]
GRMZM2G081554	47.4889476439146	167.746340935458	-1.8206	2.3762e-19	6.0067e-19	-	anther ear1|magnesium ion binding|metabolic process|lyase activity|anther ear1 |Kaurene synthase A Fragment |Kaurene synthase A Fragment |Kaurene synthase A Fragment |Kaurene synthase A Fragment |Kaurene synthase A Fragment |Kaurene synthase A Fragment |Kaurene synthase A |Kaurene synthase A Fragment |Kaurene synthase A Fragment |Kaurene synthase A Fragment |Kaurene synthase A Fragment |Kaurene synthase A Fragment |Kaurene synthase A Fragment |Kaurene synthase A Fragment |product:kaurene synthase A|magnesium ion binding|metabolic process|lyase activity|anther ear1 (an1), mRNA|Anther ear1|magnesium ion binding|metabolic process|lyase activity|Hypothetical protein LOC100304382|magnesium ion binding|metabolic process|lyase activity|Kaurene synthase A Fragment |Kaurene synthase A Fragment |Kaurene synthase A Fragment |Kaurene synthase A Fragment |Kaurene synthase A Fragment |Kaurene synthase A Fragment |Kaurene synthase A Fragment |Kaurene synthase A Fragment |Kaurene synthase A Fragment |Kaurene synthase A Fragment |Kaurene synthase A Fragment |Kaurene synthase A Fragment |Kaurene synthase A Fragment
GRMZM2G081915	275.435896334705	0	9.1056	1.8211e-51	9.5626e-51	-	protein kinase activity|protein serine/threonine kinase activity|ATP binding|protein amino acid phosphorylation|TSA: Zea mays contig64219, mRNA sequence|Putative uncharacterized protein |Serine/threonine-protein kinase SAPK10 |hypothetical protein LOC100191280|protein kinase activity|protein serine/threonine kinase activity|ATP binding|protein amino acid phosphorylation|hypothetical protein LOC100191280 (LOC100191280), mRNA|hypothetical protein LOC100191280 |Hypothetical protein LOC100191280|TSA: Zea mays contig64219, mRNA sequence|Putative uncharacterized protein
GRMZM2G081977	15.3019942408169	37.9117117284471	-1.3089	0.0005799	0.00049905	-	homoiothermy|ice binding|response to freezing|Full-length cDNA clone ZM_BFb0151N03|ice binding|response to freezing|ice binding|response to freezing
GRMZM2G082034	44.323017800987	264.862643582301	-2.5791	3.2867e-43	1.5055e-42	-	beta-amylase|polysaccharide catabolic process|Beta-amylase|TSA: Zea mays contig60486, mRNA sequence|Beta-amylase
GRMZM2G082227	48.5442575915571	4.67404665145238	3.3766	5.7963e-10	8.9668e-10	-	DNA binding|regulation of transcription, DNA-dependent|Transcribed locus, moderately similar to XP_002468620.1 hypothetical protein SORBIDRAFT_01g049150 [Sorghum bicolor]
GRMZM2G082346	60.6803219894464	180.729803856159	-1.5745	1.7717e-17	4.1086e-17	-	hypothetical protein LOC100276415|hypothetical protein LOC100276415 (LOC100276415), mRNA|hypothetical protein LOC100276415 |Hypothetical protein LOC100276415|Putative uncharacterized protein |Putative uncharacterized protein
GRMZM2G082916	396.796540313597	172.42038758691	1.2025	9.6196e-18	2.2592e-17	-	ARF guanyl-nucleotide exchange factor activity|intracellular|regulation of ARF protein signal transduction|TSA: Zea mays contig47201, mRNA sequence|TSA: Zea mays contig48483, mRNA sequence|TSA: Zea mays contig42593, mRNA sequence|TSA: Zea mays contig24282, mRNA sequence|TSA: Zea mays contig15693, mRNA sequence|Clone 1444772 mRNA sequence
GRMZM2G083156	0	21.8122177067778	-5.4471	6.9944e-07	8.4202e-07	-//-
GRMZM2G083437	379.383926177495	130.873306240667	1.5355	3.9562e-25	1.1912e-24	-	magnesium ion binding|inorganic diphosphatase activity|cytoplasm|phosphate metabolic process|TSA: Zea mays contig24268, mRNA sequence|TSA: Zea mays contig30765, mRNA sequence|TSA: Zea mays contig25828, mRNA sequence
GRMZM2G083725	1900.61321570423	287.194199805907	2.7264	2.0359e-264	4.2417e-263	-	hypothetical protein LOC100191531|lipid transport|lipid binding|hypothetical protein LOC100191531 (LOC100191531), mRNA|hypothetical protein LOC100191531 |Putative uncharacterized protein |Lipid transfer protein |Lipid transfer protein |Lipid transfer protein |lipid transport|lipid binding|Lipid transfer protein
GRMZM2G084063	213.172609423794	1209.53940569251	-2.5044	4.2788e-185	6.5798e-184	-	Putative uncharacterized protein |Clone 279279 mRNA sequence|Transcribed locus
GRMZM2G084389	85.4801057590463	421.183537147542	-2.3008	3.7865e-60	2.3859e-59	-	hypothetical protein LOC100274762|mitochondrial inner membrane|protein transporter activity|protein transport|hypothetical protein LOC100274762 (LOC100274762), mRNA|hypothetical protein LOC100274762 |Putative uncharacterized protein |Putative uncharacterized protein |Putative uncharacterized protein
GRMZM2G084407	189.428135601837	541.670073051648	-1.5158	8.517e-47	4.2314e-46	-	monooxygenase activity|iron ion binding|electron carrier activity|heme binding|oxidation reduction|TSA: Zea mays contig32801, mRNA sequence|TSA: Zea mays contig03185, mRNA sequence|Cytochrome P450 CYP709H1
GRMZM2G084583	59.6250120418039	5.19338516828042	3.5212	2.6672e-12	4.7653e-12	-	DNA binding|homoiothermy|ice binding|response to freezing|TSA: Zea mays contig30707, mRNA sequence|Typical P-type R2R3 Myb protein Fragment |R2R3MYB-domain protein Fragment |Myb-related protein Zm38 |product:typical P-type R2R3 Myb protein|DNA binding|TSA: Zea mays contig30707, mRNA sequence|TSA: Zea mays contig18759, mRNA sequence
GRMZM2G084783	58.5697020941613	0	6.8721	1.3507e-14	2.7738e-14	-	LOC100286236|iron ion binding|iron-sulfur cluster assembly|iron-sulfur cluster binding|NFU3 |Putative uncharacterized protein
GRMZM2G084825	98.1438251307568	1.55801555048413	5.9771	5.6446e-24	1.6422e-23	-	protein kinase|protein kinase activity|protein serine/threonine kinase activity|ATP binding|protein amino acid phosphorylation|protein kinase (LOC100281435), mRNA|protein kinase |Protein kinase|TSA: Zea mays contig11803, mRNA sequence|Protein kinase
GRMZM2G084940	191.011100523301	422.222214181198	-1.1443	1.3694e-25	4.2115e-25	-	catalytic activity|catalytic activity|TSA: Zea mays contig37777, mRNA sequence|TSA: Zea mays contig13464, mRNA sequence|Clone 225528 mRNA sequence|TSA: Zea mays contig13464, mRNA sequence|Clone 645115 mRNA sequence
GRMZM2G085198	0	29.6022954591984	-5.81	7.4052e-09	1.0511e-08	-	hypothetical protein LOC100216632|hypothetical protein LOC100216632 (LOC100216632), mRNA|hypothetical protein LOC100216632 |Transcribed locus, moderately similar to NP_001136517.1 hypothetical protein LOC100216632 [Zea mays]|Hypothetical protein LOC100216632|Putative uncharacterized protein |peroxidase activity|response to oxidative stress|heme binding|oxidation reduction|Transcribed locus, moderately similar to NP_001136517.1 hypothetical protein LOC100216632 [Zea mays]|Putative uncharacterized protein
GRMZM2G085411	7090.09988323645	1062.56660543017	2.7383	0	0	-	ligA|transporter activity|oligopeptide transport|membrane|LigA|LigA |transporter activity|oligopeptide transport|membrane|LigA
GRMZM2G085474	914.953724606088	296.022954591984	1.628	8.402e-64	5.5656e-63	-	catalytic activity|metabolic process|transferase activity, transferring acyl groups other than amino-acyl groups|product:acetoacetyl CoA thiolase|Thiolase1|Transcribed locus, moderately similar to NP_001148667.1 acetyl-CoA acetyltransferase, cytosolic 1 [Zea mays]|Putative uncharacterized protein |Acetyl-CoA acetyltransferase, cytosolic 1 |Acetoacetyl CoA thiolase Fragment |catalytic activity|metabolic process|transferase activity, transferring acyl groups other than amino-acyl groups|Transcribed locus, moderately similar to NP_001148667.1 acetyl-CoA acetyltransferase, cytosolic 1 [Zea mays]|catalytic activity|metabolic process|transferase activity, transferring acyl groups other than amino-acyl groups|catalytic activity|metabolic process|transferase activity, transferring acyl groups other than amino-acyl groups|Transcribed locus, moderately similar to NP_001148667.1 acetyl-CoA acetyltransferase, cytosolic 1 [Zea mays]|Putative uncharacterized protein |Acetyl-CoA acetyltransferase, cytosolic 1 |Acetoacetyl CoA thiolase Fragment
GRMZM2G085974	214.227919371437	3.63536961779629	5.8809	2.4203e-50	1.2555e-49	-	hypothetical protein LOC100382861|hypothetical protein LOC100382861 (LOC100382861), mRNA|hypothetical protein LOC100382861 |TSA: Zea mays contig33262, mRNA sequence|Clone 1695945 mRNA sequence|Putative uncharacterized protein
GRMZM2G086093	118.722369109786	318.35451081559	-1.423	4.7261e-26	1.4817e-25	-	binding|TSA: Zea mays contig10318, mRNA sequence|TSA: Zea mays contig46684, mRNA sequence|TSA: Zea mays contig10318, mRNA sequence
GRMZM2G086163	155.658217277276	738.499370929476	-2.2462	2.2453e-101	2.117e-100	-	metal ion binding protein|metal ion transport|metal ion binding|metal ion binding protein (LOC100284705), mRNA|metal ion binding protein |Full-length cDNA clone ZM_BFc0037D11|TSA: Zea mays contig38014, mRNA sequence|Metal ion binding protein|Metal ion binding protein
GRMZM2G086258	519.740149213954	151.12750839696	1.782	2.3807e-42	1.0532e-41	-	transporter activity|sodium ion transport|citrate transmembrane transporter activity|citrate transport|membrane|integral to membrane|transmembrane transport|plastidic general dicarboxylate transporter|product:plastidic general dicarboxylate transporter|product:plastidic general dicarboxylate transporter|transporter activity|nucleoside transmembrane transporter activity|transport|sodium ion transport|citrate transmembrane transporter activity|citrate transport|membrane|integral to membrane|transmembrane transport|plastidic general dicarboxylate transporter (pDCT2), mRNA|plastidic general dicarboxylate transporter |Plastidic general dicarboxylate transporter|Putative uncharacterized protein |Plastidic general dicarboxylate transporter |Plastidic general dicarboxylate transporterPutative uncharacterized protein ;
GRMZM2G086285	82.3141759161186	9.8674318197328	3.0604	1.4163e-14	2.904e-14	-	Clone 1466609 mRNA sequence
GRMZM2G086365	1.58296492146382	61.801283502537	-5.2869	7.4573e-17	1.684e-16	-	GTP cyclohydrolase II activity|riboflavin biosynthetic process
GRMZM2G086669	363.554276962857	127.757275139698	1.5088	1.6576e-23	4.6854e-23	-	structural constituent of ribosome|intracellular|ribosome|translation|ribosomal protein L35 containing protein|structural constituent of ribosome|intracellular|ribosome|translation|ribosomal protein L35 containing protein (LOC100283274), mRNA|ribosomal protein L35 containing protein |Putative uncharacterized proteinRibosomal protein L35 containing protein ;
GRMZM2G086869	78.0929361255484	33.7570035938227	1.21	0.00012984	0.00012233	-	catalytic activity|metabolic process|hydrolase activity|catalytic activity|metabolic process|hydrolase activity|catalytic activity|metabolic process|hydrolase activity|Putative uncharacterized protein
GRMZM2G086873	18.4679240837446	83.6135012093148	-2.1787	1.5647e-12	2.8346e-12	-	TSA: Zea mays contig60991, mRNA sequence|TSA: Zea mays contig12132, mRNA sequence|Transcribed locus|TSA: Zea mays contig64199, mRNA sequence
GRMZM2G087069	821.558794239722	137.105368442603	2.5831	1.9528e-108	1.8966e-107	-	hypothetical protein LOC100274853|hypothetical protein LOC100274853 (LOC100274853), mRNA|hypothetical protein LOC100274853 |Hypothetical protein LOC100274853|Putative uncharacterized protein
GRMZM2G087600	863.243537171603	251.8791806616	1.777	7.0747e-69	5.1053e-68	-	hypothetical protein LOC100276087|hypothetical protein LOC100276087 (LOC100276087), mRNA|hypothetical protein LOC100276087 |Hypothetical protein LOC100276087|Putative uncharacterized protein
GRMZM2G087746	51.1825324606635	24.408910290918	1.0682	0.0057486	0.0041858	-	hypothetical protein LOC100272530|hypothetical protein LOC100272530 (LOC100272530), mRNA|hypothetical protein LOC100272530 |Hypothetical protein LOC100272530|Putative uncharacterized protein
GRMZM2G087878	1.58296492146382	65.9559916371613	-5.3808	6.4971e-18	1.5484e-17	-	hypothetical protein LOC100383351|hypothetical protein LOC100383351 (LOC100383351), mRNA|hypothetical protein LOC100383351 |Putative uncharacterized protein
GRMZM2G087918	86.5354157066888	203.580698596592	-1.2342	1.9208e-14	3.9074e-14	-	hypothetical protein LOC100275482|hypothetical protein LOC100275482 (LOC100275482), mRNA|hypothetical protein LOC100275482 |Hypothetical protein LOC100275482|Putative uncharacterized protein
GRMZM2G088375	12.6637193717106	0	4.6626	0.00041134	0.00036071	-	Clone 293739 mRNA sequence|Hypothetical protein LOC100384209|Clone 293739 mRNA sequence|Clone 293739 mRNA sequence
GRMZM2G088524	1508.0379151812	5467.59590516563	-1.8582	0	0	-	hypothetical protein LOC100216850|DNA binding|hypothetical protein LOC100216850 (LOC100216850), mRNA|hypothetical protein LOC100216850 |TSA: Zea mays contig09278, mRNA sequence|TSA: Zea mays contig46334, mRNA sequence|Hypothetical protein LOC100216850|Putative uncharacterized protein |Mcb1 protein |DNA binding
GRMZM2G088565	3016.60348533622	610.742095789777	2.3043	0	0	-	pyruvate dehydrogenase E1 component subunit beta|catalytic activity|metabolic process|pyruvate dehydrogenase E1 component subunit beta (LOC100284103), mRNA|pyruvate dehydrogenase E1 component subunit beta |Pyruvate dehydrogenase E1 component subunit beta|Pyruvate dehydrogenase E1 component subunit beta |Putative uncharacterized protein |catalytic activity|metabolic process|Putative uncharacterized protein |catalytic activity|metabolic process
GRMZM2G088613	56.4590821988762	0	6.8191	3.7106e-14	7.3739e-14	-//-
GRMZM2G088843	11.0807544502467	54.0112057501164	-2.2852	5.3616e-09	7.7209e-09	-	LOC100283999|Putative uncharacterized protein
GRMZM2G089056	113.445819371574	34.2763421106508	1.7267	5.0309e-10	7.8107e-10	-	Transcribed locus, moderately similar to XP_002465925.1 hypothetical protein SORBIDRAFT_01g048340 [Sorghum bicolor]
GRMZM2G089631	3.16592984292764	38.9503887621031	-3.6209	9.704e-10	1.4782e-09	-	Clone 239857 mRNA sequence|Transcribed locus, strongly similar to NP_001152189.1 LOC100285827 [Zea mays]
GRMZM2G089720	31.6592984292764	63.3592990530211	-1.0009	0.00023199	0.00021155	-//-
GRMZM2G089860	11.0807544502467	1.55801555048413	2.8303	0.0067678	0.0048729	-	LOC100194359|NAD+ kinase activity|diacylglycerol kinase activity|activation of protein kinase C activity by G-protein coupled receptor protein signaling pathway|metabolic process|Transcribed locus|Putative uncharacterized protein |D-erythro-sphingosine kinase/ diacylglycerol kinase |Transcribed locus
GRMZM2G090029	55.4037722512337	9.34809330290476	2.5672	1.0493e-08	1.4637e-08	-	hypothetical protein LOC100216839|dopamine receptor activity|G-protein coupled receptor protein signaling pathway|integral to membrane|hypothetical protein LOC100216839 (LOC100216839), mRNA|hypothetical protein LOC100277038 (LOC100277038), mRNA|hypothetical protein LOC100216839 |hypothetical protein LOC100277038 |Hypothetical protein LOC100277038|TSA: Zea mays contig60065, mRNA sequence|TSA: Zea mays contig02678, mRNA sequence|TSA: Zea mays contig31440, mRNA sequence|Hypothetical protein LOC100216839|Putative uncharacterized protein
GRMZM2G090051	124.52657382182	808.610070701261	-2.699	5.3457e-134	6.2774e-133	-	iron ion binding|endoplasmic reticulum|fatty acid biosynthetic process|oxidoreductase activity|oxidation reduction|iron ion binding|endoplasmic reticulum|fatty acid biosynthetic process|oxidoreductase activity|oxidation reduction|Clone 1449761 mRNA sequence
GRMZM2G090177	146.688082722314	1289.51753728403	-3.136	2.5623e-243	4.9399e-242	-	hypothetical protein LOC100273265|membrane|protein homooligomerization|hypothetical protein LOC100273265 (LOC100273265), mRNA|hypothetical protein LOC100273265 |Hypothetical protein LOC100273265|Putative uncharacterized protein
GRMZM2G090217	182.040965968339	0	8.5081	5.69e-37	2.2826e-36	-	structural constituent of ribosome|intracellular|ribosome|translation|MSI type nucleosome/chromatin assembly factor C|MSI type nucleosome/chromatin assembly factor C |MSI type nucleosome/chromatin assembly factor CPutative uncharacterized protein ;
GRMZM2G090400	51.7101874344848	10.3867703365608	2.3157	2.2064e-07	2.767e-07	-	hypothetical protein LOC100304353|hypothetical protein LOC100304353 (LOC100304353), mRNA|hypothetical protein LOC100304353 |Hypothetical protein LOC100278214|Hypothetical protein LOC100304353|Putative uncharacterized protein
GRMZM2G090568	31.1316434554551	235.260348123103	-2.9178	3.1556e-43	1.4552e-42	-	catalase activity|iron ion binding|response to oxidative stress|heme binding|oxidation reduction|catalase2|catalase activity|iron ion binding|response to oxidative stress|heme binding|oxidation reduction|catalase2 (cat2), mRNA|catalase isozyme 2 |Catalase2|Putative uncharacterized protein |Catalase isozyme 2 (EC 1.11.1.6)
GRMZM2G090649	23.216818848136	118.928520353622	-2.3569	1.2826e-18	3.1378e-18	-	TSA: Zea mays contig32444, mRNA sequence
GRMZM2G090733	38.5188130889529	101.790349298296	-1.402	3.441e-09	5.0281e-09	-	metabolic process|2,3-dihydro-2,3-dihydroxybenzoate dehydrogenase activity|enterobactin biosynthetic process|oxidoreductase activity|oxidation reduction|Transcribed locus, moderately similar to XP_002467851.1 hypothetical protein SORBIDRAFT_01g035200 [Sorghum bicolor]|metabolic process|2,3-dihydro-2,3-dihydroxybenzoate dehydrogenase activity|enterobactin biosynthetic process|oxidoreductase activity|oxidation reduction|Transcribed locus, moderately similar to XP_002467851.1 hypothetical protein SORBIDRAFT_01g035200 [Sorghum bicolor]
GRMZM2G090788	28.4933685863488	78.4201160410343	-1.4606	9.7277e-08	1.2503e-07	-	hypothetical protein LOC100278306|hypothetical protein LOC100278306 (LOC100278306), mRNA|hypothetical protein LOC100278306 |Hypothetical protein LOC100278306|Putative uncharacterized protein
GRMZM2G091511	25.3274387434211	1.55801555048413	4.0229	1.6227e-06	1.8698e-06	-	SNAP25 homologous protein SNAP29 |Putative uncharacterized protein |hypothetical protein LOC100193037|hypothetical protein LOC100193037 (LOC100193037), mRNA|hypothetical protein LOC100193037 |Hypothetical protein LOC100193037|Putative uncharacterized protein
GRMZM2G091648	9.49778952878292	853.792521665301	-6.4901	8.1034e-208	1.3773e-206	-	hydrogen ion transmembrane transporter activity|ATP synthesis coupled proton transport|proton-transporting V-type ATPase, V0 domain|hypothetical protein LOC100277852|hypothetical protein LOC100304075|hypothetical protein LOC100277852 (LOC100277852), mRNA|hypothetical protein LOC100304075 (LOC100304075), mRNA|hypothetical protein LOC100277852 |hypothetical protein LOC100304075 |Hypothetical protein LOC100304075|Putative uncharacterized protein |Putative uncharacterized protein
GRMZM2G092442	21.6338539266722	5.19338516828042	2.0585	0.0019792	0.0015656	-	hypothetical protein LOC100276515|hypothetical protein LOC100276515 (LOC100276515), mRNA|hypothetical protein LOC100276515 |Hypothetical protein LOC100276515|Putative uncharacterized protein
GRMZM2G092813	12.6637193717106	1.03867703365608	3.6079	0.0011291	0.00093012	-	acyl-activating enzyme 11|catalytic activity|metabolic process|acyl-activating enzyme 11 (LOC100281397), mRNA|acyl-activating enzyme 11 |Acyl-activating enzyme 11|Acyl-activating enzyme 11
GRMZM2G092823	0	31.6796495265106	-5.9855	2.3234e-09	3.4417e-09	-	cytochrome P450 CYP78A53|monooxygenase activity|iron ion binding|electron carrier activity|heme binding|oxidation reduction|cytochrome P450 CYP78A53 (CYP78A53), mRNA|cytochrome P450 CYP78A53 |Cytochrome P450 CYP78A53|TSA: Zea mays contig59577, mRNA sequence|Cytochrome P450 CYP78A52 |Cytochrome P450 CYP78A53
GRMZM2G092925	53.8208073297699	164.110971317661	-1.6084	2.0199e-16	4.4984e-16	-	protein HVA22|protein HVA22 (LOC100280593), mRNA|protein HVA22 |Protein HVA22 |Protein HVA22
GRMZM2G093020	383.605165968066	90.3649019280793	2.0858	1.7519e-39	7.2998e-39	-	light-inducible protein CPRF-2|hypothetical protein LOC100304304 (LOC100304304), mRNA|light-inducible protein CPRF-2 (LOC100381309), mRNA|hypothetical protein LOC100304304 |light-inducible protein CPRF-2 |Hypothetical protein LOC100304304|Light-inducible protein CPRF-2|Light-inducible protein CPRF-2 |light-inducible protein CPRF-2|transcription factor activity|regulation of transcription, DNA-dependent|sequence-specific DNA binding|protein dimerization activity|light-inducible protein CPRF-2 (LOC100281450), mRNA|light-inducible protein CPRF-2 (LOC100381309), mRNA|light-inducible protein CPRF-2 |Light-inducible protein CPRF-2|TSA: Zea mays contig44334, mRNA sequence|Light-inducible protein CPRF-2|Light-inducible protein CPRF-2
GRMZM2G093305	42.2123979057019	103.867703365608	-1.299	1.4645e-08	2.0082e-08	-	hypothetical protein LOC100194357|intracellular|zinc ion binding|hypothetical protein LOC100194357 (LOC100194357), mRNA|hypothetical protein LOC100194357 |Hypothetical protein LOC100194357|Putative uncharacterized protein |Nucleic acid binding proteinPutative uncharacterized protein ;|intracellular|zinc ion binding|Putative uncharacterized protein
GRMZM2G093666	29.5486785339913	95.0389485795317	-1.6854	1.1345e-10	1.8204e-10	-	S-adenosylmethionine-dependent methyltransferase|metabolic process|methyltransferase activity|S-adenosylmethionine-dependent methyltransferase (LOC100284057), mRNA|S-adenosylmethionine-dependent methyltransferase |S-adenosylmethionine-dependent methyltransferase|S-adenosylmethionine-dependent methyltransferase |Putative uncharacterized protein |Putative uncharacterized protein
GRMZM2G093755	43.7953628271657	132.950660307979	-1.602	1.5813e-13	3.0216e-13	-	catalytic activity|TSA: Zea mays contig62914, mRNA sequence
GRMZM2G093809	0	11.944785887045	-4.5783	0.00031559	0.00028037	-	protein kinase activity|protein serine/threonine kinase activity|protein binding|ATP binding|protein amino acid phosphorylation
GRMZM2G093962	614.190389527962	1987.50850390092	-1.6942	1.4931e-192	2.4108e-191	-	serine-type endopeptidase activity|integral to membrane|Putative uncharacterized protein |Membrane protein |serine-type endopeptidase activity|integral to membrane|LOC100194066 (umc2229), mRNA|LOC100194066|LOC100194066|serine-type endopeptidase activity|integral to membrane|hypothetical protein LOC100194066 |Putative uncharacterized protein
GRMZM2G094444	134.024363350603	50.8951746491481	1.3969	1.2974e-08	1.7905e-08	-	LOC100282042|transporter activity|binding|mitochondrial inner membrane|transport|membrane|transmembrane transport|Mitochondrial carrier YMR166C |Putative uncharacterized protein |transporter activity|binding|mitochondrial inner membrane|transport|membrane|transmembrane transport|Putative uncharacterized protein
GRMZM2G094639	130.330778533854	4775.31766223385	-5.1953	0	0	-	membrane|protein homooligomerization|Clone 241347 mRNA sequence
GRMZM2G095968	4.74889476439146	55.0498827837724	-3.5351	5.6582e-13	1.0501e-12	-	expansin-like 3|extracellular region|expansin-like 3 (LOC100285844), mRNA|expansin-like 3 |TSA: Zea mays contig54780, mRNA sequence|TSA: Zea mays contig44424, mRNA sequence|Expansin-like 3 |Putative uncharacterized protein |extracellular region|TSA: Zea mays contig54780, mRNA sequence|TSA: Zea mays contig54780, mRNA sequence|Expansin-like 3|extracellular region
GRMZM2G095973	0	12.983462920701	-4.6986	0.00016183	0.00015071	-//-
GRMZM2G096300	20.5785439790297	44.1437739303836	-1.1011	0.0010035	0.00083686	-//-
GRMZM2G096424	246.414872774535	119.44785887045	1.0447	2.9588e-09	4.358e-09	-	hypothetical protein LOC100274313|structural constituent of ribosome|intracellular|ribosome|translation|hypothetical protein LOC100274313 (LOC100274313), mRNA|hypothetical protein LOC100274313 |Hypothetical protein LOC100274313|Transcribed locus|Putative uncharacterized protein
GRMZM2G096633	0	7.79007775242063	-3.9616	0.0049192	0.0036306	-	Transcribed locus
GRMZM2G096682	5.80420471203401	75.8234234568941	-3.7075	8.1014e-18	1.9096e-17	-	metabolic process|amino acid binding|hypothetical protein LOC100274391|metabolic process|amino acid binding|hypothetical protein LOC100274391 (LOC100274391), mRNA|hypothetical protein LOC100274391 |Hypothetical protein LOC100274391|Putative uncharacterized protein |ACR4 |metabolic process|amino acid binding|metabolic process|amino acid binding|Putative uncharacterized protein
GRMZM2G097116	0	595.161940284936	-10.139	1.4791e-99	1.3745e-98	-	monooxygenase activity|iron ion binding|electron carrier activity|heme binding|Clone 273904 mRNA sequence|TSA: Zea mays contig62272, mRNA sequence
GRMZM2G097349	34.825228272204	3.11603110096825	3.4824	1.0381e-07	1.3284e-07	-	homeobox-leucine zipper protein HAT7|DNA binding|transcription factor activity|nucleus|regulation of transcription, DNA-dependent|transcription regulator activity|sequence-specific DNA binding|homeobox-leucine zipper protein HAT7 (LOC100285049), mRNA|homeobox-leucine zipper protein HAT7 |Homeobox-leucine zipper protein HAT7|Homeobox-leucine zipper protein HAT7
GRMZM2G097404	9.49778952878292	54.0112057501164	-2.5076	8.5745e-10	1.3107e-09	-	hypothetical protein LOC100273950|hypothetical protein LOC100273950 (LOC100273950), mRNA|hypothetical protein LOC100273950 |Hypothetical protein LOC100273950|Putative uncharacterized protein
GRMZM2G097505	23.216818848136	0	5.4824	9.6375e-07	1.1432e-06	-	potassium ion transport|potassium ion transmembrane transporter activity|membrane|Transcribed locus, moderately similar to XP_002464312.1 hypothetical protein SORBIDRAFT_01g015990 [Sorghum bicolor]
GRMZM2G097785	12.6637193717106	1.03867703365608	3.6079	0.0011291	0.00093012	-	hypothetical protein LOC100193509|hypothetical protein LOC100193509 (LOC100193509), mRNA|hypothetical protein LOC100193509 |Hypothetical protein LOC100193509|Putative uncharacterized protein
GRMZM2G098084	150.381667539063	0	8.2325	1.0996e-31	3.902e-31	-	homoiothermy|ice binding|response to freezing|Putative uncharacterized protein |ice binding|response to freezing|Putative uncharacterized protein |Putative uncharacterized protein |hypothetical protein LOC100276663|ice binding|response to freezing|hypothetical protein LOC100276663 (LOC100276663), mRNA|hypothetical protein LOC100276663 |Putative uncharacterized protein |Putative uncharacterized protein |ice binding|response to freezing|ice binding|response to freezing|Putative uncharacterized protein |Putative uncharacterized protein |Clone 386751 mRNA sequence
GRMZM2G098255	0	8.30941626924867	-4.0547	0.0034645	0.002634	-//-
GRMZM2G098500	26.3827486910637	0	5.7215	1.6612e-07	2.1037e-07	-//-
GRMZM2G098714	15.3019942408169	1.03867703365608	3.8809	0.00023207	0.00021155	-	replication protein A 70 kDa DNA-binding subunit|nucleic acid binding|DNA binding|nucleus|DNA replication|replication protein A 70 kDa DNA-binding subunit (LOC100280726), mRNA|replication protein A1 |Replication protein A 70 kDa DNA-binding subunit |Replication protein A 70 kDa DNA-binding subunit |Putative uncharacterized protein
GRMZM2G099056	363.554276962857	0	9.506	4.6721e-64	3.1433e-63	-	TSA: Zea mays contig27517, mRNA sequence|TSA: Zea mays contig38041, mRNA sequence|Full-length cDNA clone ZM_BFa0065F20|Putative uncharacterized protein |Roothairless 1
GRMZM2G099319	752.963647642957	338.089374455055	1.1552	4.4422e-30	1.5384e-29	-	hypothetical protein LOC100192481|transcription factor activity|nucleus|regulation of transcription, DNA-dependent|transcription regulator activity|sequence-specific DNA binding|hypothetical protein LOC100192481 (LOC100192481), mRNA|hypothetical protein LOC100192481 |Hypothetical protein LOC100192481|Putative uncharacterized protein
GRMZM2G099366	1.05530994764255	10.9061088533889	-3.3694	0.00162	0.0012957	-//-
GRMZM2G099367	11.0807544502467	32.7183265601666	-1.562	0.00031712	0.00028151	-	hypothetical protein LOC100191267|hypothetical protein LOC100191267 (LOC100191267), mRNA|hypothetical protein LOC100191267 |Hypothetical protein LOC100191267|Putative uncharacterized protein |APE1
GRMZM2G099454	9081.46975443793	776.411082657923	3.548	0	0	-	chitinase activity|chitin catabolic process|cell wall macromolecule catabolic process|basic endochitinase C|chitinase activity|carbohydrate metabolic process|chitin catabolic process|cell wall macromolecule catabolic process|basic endochitinase C (LOC100281825), mRNA|basic endochitinase C |Basic endochitinase C|Basic endochitinase C |Putative uncharacterized protein |hypothetical protein LOC100191592|chitinase activity|carbohydrate metabolic process|chitin catabolic process|cell wall macromolecule catabolic process|hypothetical protein LOC100191592 (LOC100191592), mRNA|hypothetical protein LOC100191592 |Hypothetical protein LOC100191592|Putative uncharacterized protein |Basic endochitinase C |Putative uncharacterized protein |chitinase activity|carbohydrate metabolic process|chitin catabolic process|cell wall macromolecule catabolic process
GRMZM2G099467	485.442575915571	195.790620844172	1.31	1.3221e-24	3.9349e-24	-	gibberellin 20 oxidase 2|iron ion binding|oxidoreductase activity|oxidation reduction|gibberellin 20 oxidase 2 (LOC100284800), mRNA|gibberellin 20 oxidase 2 |Gibberellin 20 oxidase 2|Gibberellin 20 oxidase 2Putative uncharacterized protein ;
GRMZM2G099598	207.36840471176	437.283031169211	-1.0764	2.221e-24	6.5352e-24	-	hypothetical protein LOC100273485|protein kinase activity|protein serine/threonine kinase activity|ATP binding|protein amino acid phosphorylation|hypothetical protein LOC100273485 (LOC100273485), mRNA|hypothetical protein LOC100273485 |TSA: Zea mays contig55561, mRNA sequence|Hypothetical protein LOC100273485|Putative uncharacterized protein |Putative uncharacterized protein |protein kinase activity|ATP binding|protein amino acid phosphorylation
GRMZM2G099767	42.7400528795231	159.956263183037	-1.904	1.7349e-19	4.4114e-19	-	ATMAP70-2
GRMZM2G100452	0	8.30941626924867	-4.0547	0.0034645	0.002634	-	aldose 1-epimerase|catalytic activity|carbohydrate metabolic process|isomerase activity|carbohydrate binding|aldose 1-epimerase (LOC100283171), mRNA|aldose 1-epimerase |Aldose 1-epimerase|Aldose 1-epimerase
GRMZM2G100629	70.1781115182293	29.6022954591984	1.2453	0.00019734	0.00018181	-	hypothetical protein LOC100277213|hypothetical protein LOC100277213 (LOC100277213), mRNA|hypothetical protein LOC100277213 |Hypothetical protein LOC100277213|Putative uncharacterized protein
GRMZM2G100675	4.74889476439146	18.6961866058095	-1.9771	0.0015895	0.0012745	-	Hypothetical protein LOC100275826|Putative uncharacterized protein
GRMZM2G100714	33.7699183245615	136.066691408947	-2.0105	7.6341e-18	1.803e-17	-	hypothetical protein LOC100280300|hypothetical protein LOC100280300 (LOC100280300), mRNA|hypothetical protein LOC100280300 |Hypothetical protein LOC100280300|Putative uncharacterized protein |Putative uncharacterized protein
GRMZM2G101000	12.6637193717106	0	4.6079	0.00042607	0.00037237	-	hypothetical protein LOC100192520|inositol or phosphatidylinositol phosphatase activity|hypothetical protein LOC100192520 (LOC100192520), mRNA|hypothetical protein LOC100192520 |Transcribed locus, strongly similar to NP_001131212.1 hypothetical protein LOC100192520 [Zea mays]|Putative uncharacterized protein |Putative uncharacterized protein |inositol or phosphatidylinositol phosphatase activity|Transcribed locus, strongly similar to NP_001131212.1 hypothetical protein LOC100192520 [Zea mays]|Hypothetical protein LOC100192520|Putative uncharacterized protein |hypothetical protein LOC100192520|inositol or phosphatidylinositol phosphatase activity|hypothetical protein LOC100192520 |Putative uncharacterized protein |Putative uncharacterized protein
GRMZM2G101245	96.560860209293	1588.13718446015	-4.0398	0	0	-	hypothetical protein LOC100191690|protein kinase activity|protein serine/threonine kinase activity|ATP binding|protein amino acid phosphorylation|hypothetical protein LOC100191690 (LOC100191690), mRNA|hypothetical protein LOC100191690 |Hypothetical protein LOC100191690|Putative uncharacterized protein |Protein kinase APK1B
GRMZM2G101745	0	57.1272368510846	-6.8361	3.1111e-15	6.6205e-15	-	Clone 371793 mRNA sequence
GRMZM2G103559	11.0807544502467	0	4.47	0.0010687	0.00088547	-	protein kinase activity|protein serine/threonine kinase activity|ATP binding|protein amino acid phosphorylation|TSA: Zea mays contig11953, mRNA sequence|TSA: Zea mays contig26277, mRNA sequence
GRMZM2G103599	56.4590821988762	9.34809330290476	2.5945	6.1143e-09	8.7463e-09	-	Clone 1469351 mRNA sequence
GRMZM2G103610	79.6759010470123	0	7.3161	7.7352e-19	1.9105e-18	-	TSA: Zea mays contig63279, mRNA sequence|TSA: Zea mays contig63279, mRNA sequence
GRMZM2G103843	52.2378424083061	21.2928791899497	1.2947	0.00088711	0.00074554	-	ribokinase activity|D-ribose metabolic process
GRMZM2G103929	1.58296492146382	17.1381710553254	-3.4365	6.8622e-05	6.7305e-05	-	receptor kinase|protein kinase activity|protein serine/threonine kinase activity|protein binding|ATP binding|protein amino acid phosphorylation|receptor kinase (LOC100281600), mRNA|receptor kinase |Receptor kinase|Receptor kinase |Putative uncharacterized protein
GRMZM2G104012	112.390509423931	239.934394774555	-1.0941	2.2546e-14	4.5364e-14	-	hydrolase activity|TSA: Zea mays contig62381, mRNA sequence
GRMZM2G104024	3.69358481674891	17.1381710553254	-2.2141	0.0012398	0.001011	-	Transcribed locus, moderately similar to NP_001064558.1 Os10g0405300 [Oryza sativa Japonica Group]
GRMZM2G104491	61.2079769632677	22.8508947404338	1.4215	9.6156e-05	9.2691e-05	-	Transcribed locus
GRMZM2G104516	1398.28568062637	541.670073051648	1.3682	7.8197e-73	5.9417e-72	-	intracellular|zinc ion binding|homoiothermy|ice binding|response to freezing
GRMZM2G104534	15.3019942408169	0	4.8809	8.897e-05	8.615e-05	-	Transcribed locus, moderately similar to XP_002465404.1 hypothetical protein SORBIDRAFT_01g038070 [Sorghum bicolor]
GRMZM2G104938	66.4845267014804	27.0056028750582	1.2998	0.00016796	0.00015598	-	gibberellin receptor GID1L2|metabolic process|hydrolase activity|gibberellin receptor GID1L2 (LOC100280790), mRNA|gibberellin receptor GID1L2 |Gibberellin receptor GID1L2|Putative uncharacterized protein |Gibberellin receptor GID1L2
GRMZM2G105201	0	132.431321791151	-8.0491	3.0355e-30	1.054e-29	-	Clone 220660 mRNA sequence
GRMZM2G106408	55.4037722512337	123.083228488246	-1.1516	1.4262e-08	1.9578e-08	-	hypothetical protein LOC100383295|monooxygenase activity|iron ion binding|electron carrier activity|heme binding|oxidation reduction|hypothetical protein LOC100383295 (LOC100383295), mRNA|hypothetical protein LOC100383295 |Hypothetical protein LOC100383295|Cytochrome P450 CYP714B3 |Putative uncharacterized protein
GRMZM2G106703	321.869534030977	110.619104084373	1.5409	1.1174e-21	3.0258e-21	-	transporter activity|binding|mitochondrial inner membrane|transport|membrane|transmembrane transport|Full-length cDNA clone ZM_BFc0172H17|Putative uncharacterized protein |transporter activity|binding|mitochondrial inner membrane|transport|membrane|transmembrane transport
GRMZM2G106928	940.281163349509	337.050697421399	1.4801	2.3297e-56	1.3141e-55	-	LOC100136885|product:chloroplast Cu-Zn superoxide dismutase|superoxide metabolic process|metal ion binding|oxidation reduction|Superoxide dismutase [Cu-Zn] (EC 1.15.1.1)|Superoxide dismutase [Cu-Zn] (EC 1.15.1.1)|Chloroplastic Cu/Zn superoxide dismutase Precursor; Fragment (EC 1.15.1.1)|Superoxide dismutase [Cu-Zn] (EC 1.15.1.1)|Superoxide dismutase [Cu-Zn] (EC 1.15.1.1)|superoxide metabolic process|metal ion binding|oxidation reduction
GRMZM2G107031	523.433734030703	1094.76559347351	-1.0645	1.303e-57	7.7563e-57	-	Clone 288123 mRNA sequence
GRMZM2G107499	755.601922512063	1839.49702660492	-1.2836	9.1695e-124	1.0038e-122	-	hypothetical protein LOC100276227 (LOC100276227), mRNA|hypothetical protein LOC100276227 |Putative uncharacterized protein |hypothetical protein LOC100276227 (LOC100276227), mRNA|hypothetical protein LOC100276227
GRMZM2G107597	17.412614136102	1159.16356956019	-6.0568	1.6635e-285	3.9068e-284	-	membrane|TSA: Zea mays contig16115, mRNA sequence|Clone 293886 cytochrome c oxidoreductase|Cytochrome c oxidoreductase
GRMZM2G107727	46.9612926700933	0	6.5534	3.8329e-12	6.7637e-12	-	hypothetical protein LOC100382810|hypothetical protein LOC100382810 (LOC100382810), mRNA|hypothetical protein LOC100382810 |Putative uncharacterized protein
GRMZM2G107851	30.6039884816338	120.486535904106	-1.9771	1.0868e-15	2.3675e-15	-	transferase family protein|transferase activity, transferring acyl groups other than amino-acyl groups|transferase family protein (LOC100282415), mRNA|transferase family protein |Transferase family protein|Putative uncharacterized proteinTransferase family protein ;
GRMZM2G108003	0	18.1768480889815	-5.184	6.2869e-06	6.8531e-06	-//-
GRMZM2G108008	43.2677078533444	18.1768480889815	1.2512	0.0033344	0.0025532	-	structural constituent of ribosome|intracellular|ribosome|translation|Hypothetical protein LOC100194399|30S ribosomal protein S17 |structural constituent of ribosome|intracellular|ribosome|translation
GRMZM2G108371	111.86285445011	2.07735406731217	5.7508	4.3493e-27	1.3975e-26	-	Clone 292891 hypothetical protein|Putative uncharacterized protein |Putative uncharacterized protein |Hypothetical protein LOC100384019|Hypothetical protein LOC100276240|Putative uncharacterized protein
GRMZM2G108410	25.3274387434211	63.3592990530211	-1.3229	7.4385e-06	8.0204e-06	-	nucleic acid binding|Transcribed locus, moderately similar to XP_002464588.1 hypothetical protein SORBIDRAFT_01g021445 [Sorghum bicolor]
GRMZM2G108522	46.9612926700933	1.03867703365608	5.4987	3.196e-12	5.6864e-12	-	DNA binding|nucleus|TSA: Zea mays cultivar W22 CL329Contig1.betc, mRNA sequence
GRMZM2G108523	2.11061989528509	11.4254473702169	-2.4365	0.0054545	0.0039806	-	type I hypersensitivity|Transcribed locus|TSA: Zea mays contig26700, mRNA sequence
GRMZM2G108949	261.18921204153	27.0056028750582	3.2738	1.4321e-45	6.8769e-45	-//-
GRMZM2G109182	46.433637696272	11.4254473702169	2.0229	7.6016e-06	8.1826e-06	-//-
GRMZM2G109201	51.1825324606635	149.569492846476	-1.5471	1.9987e-14	4.0404e-14	-	LOC100281158|homoserine kinase activity|transporter activity|ATP binding|threonine metabolic process|transport|membrane|integral to membrane|substrate-specific transmembrane transporter activity|transmembrane transport|Solute carrier family 2, facilitated glucose transporter member 8
GRMZM2G109271	0	25.4475873245741	-5.6695	8.2118e-08	1.0586e-07	-	protein serine/threonine kinase activity|ATP binding|protein amino acid phosphorylation|TSA: Zea mays contig10632, mRNA sequence
GRMZM2G109431	0	296.022954591984	-9.2096	2.5039e-57	1.4569e-56	-	hypothetical protein LOC100191941|transferase activity, transferring glycosyl groups|hypothetical protein LOC100191941 (LOC100191941), mRNA|hypothetical protein LOC100191941 |Hypothetical protein LOC100191941|Putative uncharacterized protein |Putative uncharacterized protein |transferase activity, transferring glycosyl groups
GRMZM2G109480	1.58296492146382	19.2155251226376	-3.6016	1.8143e-05	1.89e-05	-	hypothetical protein LOC100192994|DNA binding|regulation of transcription, DNA-dependent|hypothetical protein LOC100192994 (LOC100192994), mRNA|hypothetical protein LOC100192994 |Hypothetical protein LOC100192994|Putative uncharacterized protein |hypothetical protein LOC100192994|DNA binding|regulation of transcription, DNA-dependent|hypothetical protein LOC100192994 |Putative uncharacterized protein |Putative uncharacterized protein |DNA binding|regulation of transcription, DNA-dependent|dopamine receptor activity|G-protein coupled receptor protein signaling pathway|integral to membrane
GRMZM2G109509	143.522152879386	419.625521597058	-1.5478	1.27e-37	5.1751e-37	-	Transcribed locus, moderately similar to XP_002465923.1 hypothetical protein SORBIDRAFT_01g048290 [Sorghum bicolor]|TSA: Zea mays contig45240, mRNA sequence|TSA: Zea mays contig27846, mRNA sequence|LOC100278991 (si614029b12), mRNA|hypothetical protein LOC100278991 |TSA: Zea mays contig04607, mRNA sequence|TSA: Zea mays contig27846, mRNA sequence|LOC100278991
GRMZM2G109725	62.2632869109102	133.469998824807	-1.1001	1.0881e-08	1.5113e-08	-	LOC100281615|protein binding|ubiquitin-dependent protein catabolic process|Transcribed locus|ASK20 |Putative uncharacterized protein |protein binding|ubiquitin-dependent protein catabolic process|ASK20 |Putative uncharacterized protein |protein binding|ubiquitin-dependent protein catabolic process|ubiquitin-dependent protein catabolic process
GRMZM2G110027	5.27654973821273	40.5084043125873	-2.9406	9.4736e-09	1.3287e-08	-	hypothetical protein LOC100217250|ATP-dependent peptidase activity|proteolysis|hypothetical protein LOC100217250 (LOC100217250), mRNA|hypothetical protein LOC100217250 |Hypothetical protein LOC100217250|Putative uncharacterized protein |ATP-dependent peptidase activity|proteolysis
GRMZM2G110345	17.9402691099233	49.337159098664	-1.4595	2.3701e-05	2.4434e-05	-//-
GRMZM2G110406	198.398270156799	406.122720159529	-1.0335	1.4526e-21	3.9173e-21	-	hypothetical protein LOC100273928|guanyl-nucleotide exchange factor activity|GTP binding|GTPase binding|hypothetical protein LOC100273928 (LOC100273928), mRNA|hypothetical protein LOC100273928 |Hypothetical protein LOC100273928|Putative uncharacterized protein
GRMZM2G110616	38.5188130889529	5.71272368510846	2.7533	6.6429e-07	8.0194e-07	-	hypothetical protein LOC100383521|catalytic activity|metabolic process|hypothetical protein LOC100383521 (LOC100383521), mRNA|hypothetical protein LOC100383521 |Hypothetical protein LOC100383521|Putative uncharacterized protein |Putative uncharacterized protein
GRMZM2G110728	18.4679240837446	173.459064620566	-3.2315	3.933e-35	1.512e-34	-//-
GRMZM2G110840	18.9955790575658	0	5.2476	1.0189e-05	1.0868e-05	-	Clone 1443862 mRNA sequence
GRMZM2G110913	456.421552355401	923.383882920259	-1.0166	7.3449e-46	3.5668e-45	-	hypothetical protein LOC100381506|hypothetical protein LOC100381506 (LOC100381506), mRNA|hypothetical protein LOC100381506 |Hypothetical protein LOC100381506|Putative uncharacterized protein
GRMZM2G111269	1002.54445026042	0	10.969	8.373e-140	1.0301e-138	-	hypothetical protein LOC100274496|protein kinase activity|protein serine/threonine kinase activity|ATP binding|protein amino acid phosphorylation|hypothetical protein LOC100274496 |ATP binding proteinPutative uncharacterized protein ;|hypothetical protein LOC100274496|protein kinase activity|protein serine/threonine kinase activity|ATP binding|protein amino acid phosphorylation|hypothetical protein LOC100274496 |ATP binding protein|ATP binding proteinPutative uncharacterized protein ;|hypothetical protein LOC100274496|protein kinase activity|protein serine/threonine kinase activity|ATP binding|protein amino acid phosphorylation|hypothetical protein LOC100274496 (LOC100274496), mRNA|hypothetical protein LOC100274496 |Hypothetical protein LOC100274496|ATP binding proteinPutative uncharacterized protein ;
GRMZM2G112488	27.9657136125275	128.795952173354	-2.2034	1.0531e-18	2.5861e-18	-	defense response|response to biotic stimulus|Pathogenesis-related protein 10
GRMZM2G112524	742.410548166531	1778.21508161922	-1.2601	9.8975e-117	1.0228e-115	-	product:pathogenesis-related protein 10|defense response|response to biotic stimulus|LOC100192117|defense response|response to biotic stimulus|hypothetical protein LOC100192117 |LOC100284195|Pathogenesis-related protein 1 |Pathogenesis-related protein 1 |Pathogenesis-related protein 10Putative uncharacterized protein ;
GRMZM2G112596	122.415953926535	0	7.9356	8.3647e-27	2.6613e-26	-	nucleotide-binding protein-like|nucleotide-binding protein-like|nucleotide binding|nucleoside-triphosphatase activity|nucleotide-binding protein-like (LOC100282756), mRNA|nucleotide-binding protein-like (LOC100284464), mRNA|nucleotide-binding protein-like |nucleotide-binding protein-like |Nucleotide-binding protein-like|Nucleotide-binding protein-like |Nucleotide-binding protein-like |Nucleotide-binding protein-like |Putative uncharacterized protein |nucleotide binding|nucleoside-triphosphatase activity
GRMZM2G112617	36.4081931936678	14.5414784711852	1.3241	0.0046538	0.0034588	-	protein binding|zinc ion binding|Transcribed locus, moderately similar to XP_002444616.1 hypothetical protein SORBIDRAFT_07g024770 [Sorghum bicolor]
GRMZM2G112656	0	13.5028014375291	-4.7552	0.00011617	0.00011082	-	Hypothetical protein LOC100278458|TSA: Zea mays contig61216, mRNA sequence|Putative uncharacterized protein
GRMZM2G112672	206.840749737939	0	8.6924	5.785e-41	2.4992e-40	-	calcium ion binding|calcineurin B-like protein 3|calcium ion binding|calcineurin B-like protein 3 (LOC100282800), mRNA|calcineurin B-like protein 3 |Calcineurin B-like protein 3|Calcineurin B-like protein 3 |Calcineurin B-like protein
GRMZM2G113053	11.0807544502467	0	4.47	0.0010687	0.00088547	-	Transcribed locus, weakly similar to NP_001141670.1 hypothetical protein LOC100273796 [Zea mays]
GRMZM2G113065	18.9955790575658	47.7791435481799	-1.3307	9.3502e-05	9.0403e-05	-	DNA binding|ligand-dependent nuclear receptor activity|nucleus|regulation of transcription, DNA-dependent|Hypothetical protein LOC100275276|TSA: Zea mays contig26870, mRNA sequence|TSA: Zea mays contig05629, mRNA sequence|Putative uncharacterized protein
GRMZM2G113098	64.3739068061953	4.15470813462434	3.9537	2.9548e-14	5.9082e-14	-	transcription factor activity|oxytocin receptor activity|regulation of transcription, DNA-dependent|G-protein coupled receptor protein signaling pathway|zinc ion binding|integral to membrane|sequence-specific DNA binding|TSA: Zea mays contig13349, mRNA sequence|Transcribed locus, strongly similar to XP_002464939.1 hypothetical protein SORBIDRAFT_01g029170 [Sorghum bicolor]
GRMZM2G113191	384.132820941887	45.1824509640397	3.0878	1.3306e-62	8.7247e-62	-	carbonic anhydrase|carbonate dehydratase activity|one-carbon metabolic process|zinc ion binding|carbonic anhydrase (LOC100282652), mRNA|carbonic anhydrase |Carbonic anhydrase|Carbonic anhydrase
GRMZM2G113229	3.69358481674891	21.2928791899497	-2.5273	0.00011021	0.0001056	-	RAFTIN1a protein|RAFTIN1a protein (LOC100283130), mRNA|RAFTIN1a protein |RAFTIN1a protein|RAFTIN1a protein
GRMZM2G113239	14.7743392669956	0	4.885	0.0001175	0.00011177	-	hypothetical protein LOC100276267|RNA binding|structural constituent of ribosome|intracellular|ribosome|translation|small ribosomal subunit|hypothetical protein LOC100276267 |Putative uncharacterized protein
GRMZM2G113761	112.918164397752	1189.80454205304	-3.3974	2.5919e-239	4.9236e-238	-	xyloglucan endotransglucosylase/hydrolase protein 32|hydrolase activity, hydrolyzing O-glycosyl compounds|cell wall|carbohydrate metabolic process|cellular glucan metabolic process|xyloglucan:xyloglucosyl transferase activity|apoplast|xyloglucan endotransglucosylase/hydrolase protein 32 (LOC100282047), mRNA|xyloglucan endotransglucosylase/hydrolase protein 32 |Clone 324267 mRNA sequence|Xyloglucan endotransglucosylase/hydrolase protein 32|Xyloglucan endotransglucosylase/hydrolase protein 32 |hydrolase activity, hydrolyzing O-glycosyl compounds|cell wall|carbohydrate metabolic process|cellular glucan metabolic process|xyloglucan:xyloglucosyl transferase activity|apoplast|hydrolase activity, hydrolyzing O-glycosyl compounds|carbohydrate metabolic process
GRMZM2G113840	48.5442575915571	165.149648351317	-1.7664	2.0026e-18	4.8716e-18	-	hypothetical protein LOC100279739|transporter activity|intracellular|transport|hypothetical protein LOC100279739 |Putative uncharacterized protein |hypothetical protein LOC100279739|transporter activity|intracellular|transport|hypothetical protein LOC100279739 (LOC100279739), mRNA|hypothetical protein LOC100279739 |Hypothetical protein LOC100279739|Putative uncharacterized protein
GRMZM2G113928	90.2290005234377	0	7.4955	7.1322e-21	1.884e-20	-	DNA binding|DNA-directed RNA polymerase activity|transcription|hypothetical protein LOC100277195|hypothetical protein LOC100277195 (LOC100277195), mRNA|hypothetical protein LOC100277195 |Hypothetical protein LOC100277195|Putative uncharacterized protein
GRMZM2G114036	23.216818848136	0	5.5371	9.4772e-07	1.1293e-06	-	DNA binding|ligand-dependent nuclear receptor activity|nucleus|regulation of transcription, DNA-dependent|lipid metabolic process|metabolic process|TSA: Zea mays contig20446, mRNA sequence
GRMZM2G114055	39.5741230365955	17.1381710553254	1.2073	0.0065536	0.0047267	-	transposon protein Mutator sub-class|signal transducer activity|protein binding|response to light stimulus|transposon protein Mutator sub-class (LOC100285179), mRNA|transposon protein Mutator sub-class |Transposon protein Mutator sub-class|Transposon protein Mutator sub-class |Putative uncharacterized protein |signal transducer activity|protein binding|response to light stimulus|Full-length cDNA clone ZM_BFb0176D07|Putative uncharacterized protein |Putative uncharacterized protein
GRMZM2G114093	68.5951465967655	16.6188325384973	2.0453	4.179e-08	5.5365e-08	-	protein kinase|protein kinase activity|protein serine/threonine kinase activity|ATP binding|protein amino acid phosphorylation|protein kinase (LOC100281480), mRNA|protein kinase |Protein kinase|Protein kinase |Putative uncharacterized protein
GRMZM2G114184	137.717948167352	334.454004837259	-1.2801	7.8948e-24	2.2865e-23	-	HLS1
GRMZM2G114356	9.49778952878292	38.9503887621031	-2.036	3.5125e-06	3.9454e-06	-	proline-rich protein|proline-rich protein (LOC100282846), mRNA|proline-rich protein |Proline-rich protein |Proline-rich protein |Proline-rich protein |Putative uncharacterized protein |Proline-rich protein
GRMZM2G114570	323.980153926262	108.022411500233	1.5846	9.4717e-23	2.6087e-22	-	ankyrin protein kinase-like|ankyrin protein kinase-like |Putative uncharacterized protein |Ankyrin protein kinase-like |Putative uncharacterized protein |ankyrin protein kinase-like|ankyrin protein kinase-like (LOC100282582), mRNA|ankyrin protein kinase-like |Ankyrin protein kinase-like|Putative uncharacterized protein |Ankyrin protein kinase-like |Putative uncharacterized protein |ankyrin protein kinase-like|ankyrin protein kinase-like |Putative uncharacterized protein |Ankyrin protein kinase-like |Putative uncharacterized protein |ankyrin protein kinase-like|ankyrin protein kinase-like |Putative uncharacterized protein |Ankyrin protein kinase-like |Putative uncharacterized protein
GRMZM2G114667	34.825228272204	12.464124403873	1.4824	0.0023098	0.001805	-	LOC100277947|nucleic acid binding|intracellular|zinc ion binding|Putative uncharacterized protein
GRMZM2G114772	21.6338539266722	69.0720227381296	-1.6748	4.3853e-08	5.792e-08	-	hypothetical protein LOC100280284|transferase activity, transferring glycosyl groups|hypothetical protein LOC100280284 (LOC100280284), mRNA|hypothetical protein LOC100280284 |Hypothetical protein LOC100280284|Putative uncharacterized protein
GRMZM2G114841	12.6637193717106	82.0554856588306	-2.6959	4.4329e-15	9.3564e-15	-	Full-length cDNA clone ZM_BFb0370H23
GRMZM2G114893	8.97013455496164	27.0056028750582	-1.5901	0.00093359	0.00078256	-	type I hypersensitivity|homoiothermy|ice binding|response to freezing|Clone 1558199 mRNA sequence
GRMZM2G114918	25.3274387434211	0	5.6079	2.9935e-07	3.718e-07	-	hypothetical protein LOC100383097|transferase activity, transferring acyl groups other than amino-acyl groups|hypothetical protein LOC100383097 (LOC100383097), mRNA|hypothetical protein LOC100383097 |Hypothetical protein LOC100383097|TSA: Zea mays contig52587, mRNA sequence|TSA: Zea mays contig34406, mRNA sequence|Putative uncharacterized protein
GRMZM2G115442	142.994497905565	65.9559916371613	1.1164	1.5042e-06	1.7458e-06	-	catalytic activity|metabolic process|2,3-dihydro-2,3-dihydroxybenzoate dehydrogenase activity|enterobactin biosynthetic process|oxidoreductase activity|cellular metabolic process|coenzyme binding|oxidation reduction|LOC100286139|catalytic activity|metabolic process|2,3-dihydro-2,3-dihydroxybenzoate dehydrogenase activity|enterobactin biosynthetic process|oxidoreductase activity|cellular metabolic process|coenzyme binding|oxidation reduction|LOC100286139 (si606063d04), mRNA|LOC100286139 |3-oxoacyl-reductase
GRMZM2G115635	5.80420471203401	43.1050968967275	-2.8927	4.1782e-09	6.0573e-09	-	LOC100273531|transporter activity|transport|membrane|transmembrane transport|PermeasePutative uncharacterized protein ;
GRMZM2G115981	142.994497905565	28.0442799087143	2.3502	3.346e-18	8.0635e-18	-	LOC100275609|Putative uncharacterized protein
GRMZM2G116292	1171.39404188323	547.902135253584	1.0962	8.8194e-42	3.8749e-41	-	structural constituent of ribosome|intracellular|ribosome|translation|Putative uncharacterized proteinUbiquitin fusion protein ;|Polyubiquitin homolog Fragment |Polyubiquitin homolog Fragment |structural constituent of ribosome|intracellular|ribosome|translation|Transcribed locus, strongly similar to XP_002282071.1 PREDICTED: similar to ubiquitin fusion protein [Vitis vinifera]|Putative uncharacterized proteinUbiquitin fusion protein ;|Polyubiquitin homolog Fragment |structural constituent of ribosome|intracellular|ribosome|translation|TSA: Zea mays contig49159, mRNA sequence|Polyubiquitin homolog Fragment |structural constituent of ribosome|intracellular|ribosome|translation|Putative uncharacterized proteinUbiquitin fusion protein ;|Polyubiquitin homolog Fragment
GRMZM2G116902	22.1615089004935	76.3427619737222	-1.7844	2.0731e-09	3.0851e-09	-	hypothetical protein LOC100280077|peroxidase activity|response to oxidative stress|heme binding|oxidation reduction|hypothetical protein LOC100280077 (LOC100280077), mRNA|hypothetical protein LOC100280077 |Hypothetical protein LOC100280077|Putative uncharacterized protein
GRMZM2G117189	43.7953628271657	133.469998824807	-1.6077	1.2493e-13	2.4014e-13	-	TSA: Zea mays contig36433, mRNA sequence|Hypothetical protein LOC100383711|hypothetical protein LOC100383711|hypothetical protein LOC100383711 (LOC100383711), mRNA|hypothetical protein LOC100383711 |Putative uncharacterized protein
GRMZM2G117240	1176.14293664762	247.724472526976	2.2473	1.0592e-129	1.2108e-128	-	homocysteine S-methyltransferase-2|product:homocysteine S-methyltransferase-2|homocysteine S-methyltransferase activity|homocysteine S-methyltransferase-2 (HMT-2), mRNA|homocysteine S-methyltransferase 2 |TSA: Zea mays contig10688, mRNA sequence|Homocysteine S-methyltransferase-2|Homocysteine S-methyltransferase 3Putative uncharacterized protein ;|Homocysteine S-methyltransferase 2 (EC 2.1.1.10)(S-methylmethionine:homocysteine methyltransferase 2)(SMM:Hcy S-methyltransferase 2)(ZmHMT-2)|homocysteine S-methyltransferase activity|TSA: Zea mays contig10688, mRNA sequence
GRMZM2G117378	44.323017800987	111.657781118029	-1.333	2.2386e-09	3.3275e-09	-	homoserine kinase activity|ATP binding|threonine metabolic process|lipid metabolic process|metabolic process|TSA: Zea mays contig48984, mRNA sequence|TSA: Zea mays contig10778, mRNA sequence|TSA: Zea mays contig08550, mRNA sequence|TSA: Zea mays contig03310, mRNA sequence
GRMZM2G118183	17.9402691099233	0	5.1651	1.8645e-05	1.9407e-05	-	LOC100285342|catalytic activity|alcohol dehydrogenase (NAD) activity|extracellular region|metabolic process|2,3-dihydro-2,3-dihydroxybenzoate dehydrogenase activity|enterobactin biosynthetic process|oxidoreductase activity|cellular metabolic process|coenzyme binding|oxidation reduction|Versicolorin reductase
GRMZM2G118855	5.27654973821273	27.0056028750582	-2.3556	2.7221e-05	2.7796e-05	-//-
GRMZM2G118919	17.412614136102	0	5.1221	2.5264e-05	2.5921e-05	-	catalytic activity|calcium-transporting ATPase activity|ATP binding|ATP biosynthetic process|cation transport|calcium ion transport|metabolic process|calcium ion transmembrane transporter activity|ATPase activity, coupled to transmembrane movement of ions, phosphorylative mechanism|membrane|hydrolase activity, acting on acid anhydrides, catalyzing transmembrane movement of substances
GRMZM2G119150	5.80420471203401	36.873034694791	-2.6674	1.7004e-07	2.1513e-07	-	cellular amino acid metabolic process|transaminase activity|biosynthetic process|transferase activity, transferring nitrogenous groups|pyridoxal phosphate binding
GRMZM2G119496	0	17.1381710553254	-5.0215	1.2276e-05	1.2923e-05	-	drug transmembrane transport|drug transmembrane transporter activity|antiporter activity|membrane|transmembrane transport|Putative uncharacterized protein |Putative integral membrane protein
GRMZM2G119511	0	22.8508947404338	-5.4365	3.8157e-07	4.6941e-07	-//-
GRMZM2G119544	79.6759010470123	25.4475873245741	1.6466	5.1586e-07	6.2803e-07	-	Transcribed locus|Putative uncharacterized protein |Putative uncharacterized protein |Transcribed locus|Putative uncharacterized protein |Putative uncharacterized protein |Hypothetical protein LOC100273716|Transcribed locus
GRMZM2G119999	12.6637193717106	1.55801555048413	3.0229	0.002708	0.0021001	-	hypothetical protein LOC100273913|DNA binding|transcription factor activity|nucleus|regulation of transcription, DNA-dependent|transcription regulator activity|sequence-specific DNA binding|hypothetical protein LOC100273913 (LOC100273913), mRNA|hypothetical protein LOC100273913 |Hypothetical protein LOC100273913|Putative uncharacterized protein |DNA binding|transcription factor activity|nucleus|regulation of transcription, DNA-dependent|transcription regulator activity|sequence-specific DNA binding
GRMZM2G120055	0	17.1381710553254	-5.0991	1.1904e-05	1.2563e-05	-	Transcribed locus
GRMZM2G120069	0	8.30941626924867	-4.0547	0.0034645	0.002634	-	LOL3|cysteine-type endopeptidase activity|proteolysis|hydrolase activity
GRMZM2G120079	0	3930.87323387145	-12.941	0	0	-	LOL3|hypothetical protein LOC100304393|cysteine-type endopeptidase activity|proteolysis|hypothetical protein LOC100304393 (LOC100304393), mRNA|hypothetical protein LOC100304393 |Putative uncharacterized protein |cysteine-type endopeptidase activity|proteolysis|Hypothetical protein LOC100304393|Putative uncharacterized protein
GRMZM2G120085	3.69358481674891	18.6961866058095	-2.3397	0.00050512	0.00043761	-	hypothetical protein LOC100279250|serine-type endopeptidase activity|proteolysis|identical protein binding|negative regulation of catalytic activity|hypothetical protein LOC100279250 (LOC100279250), mRNA|hypothetical protein LOC100279250 |Hypothetical protein LOC100279250|Putative uncharacterized protein |Putative uncharacterized protein |serine-type endopeptidase activity|proteolysis|identical protein binding|negative regulation of catalytic activity
GRMZM2G120587	68.5951465967655	763.427619737222	-3.4763	6.8766e-157	9.3501e-156	-	hypothetical protein LOC100280301|serine-type carboxypeptidase activity|proteolysis|hypothetical protein LOC100280301 (LOC100280301), mRNA|hypothetical protein LOC100280301 |Transcribed locus, moderately similar to NP_001173456.1 Os03g0393700 [Oryza sativa Japonica Group]|TSA: Zea mays contig17313, mRNA sequence|Hypothetical protein LOC100280301|Putative uncharacterized protein
GRMZM2G121047	37.9911581151317	0	6.2476	3.569e-10	5.5813e-10	-//-
GRMZM2G121312	684.896156020013	180.729803856159	1.9221	1.1689e-61	7.6259e-61	-	polygalacturonase inhibitor 2|protein binding|polygalacturonase inhibitor 2 (LOC100284303), mRNA|polygalacturonase inhibitor 2 |Polygalacturonase inhibitor 2|Putative uncharacterized protein |Polygalacturonase inhibitor 2
GRMZM2G121996	333.477943455045	104.387041882436	1.6756	2.1315e-25	6.4785e-25	-	TSA: Zea mays contig15749, mRNA sequence|TSA: Zea mays contig14289, mRNA sequence
GRMZM2G122126	82.8418308899399	32.1989880433386	1.3633	1.1955e-05	1.2606e-05	-	6-phosphogluconolactonase|carbohydrate metabolic process|pentose-phosphate shunt|Putative uncharacterized protein
GRMZM2G122816	32.7146083769189	171.381710553254	-2.3892	1.7281e-26	5.4712e-26	-	peroxidase activity|response to oxidative stress|heme binding|oxidation reduction|Transcribed locus
GRMZM2G122965	20.5785439790297	60.2432679520529	-1.5497	1.1698e-06	1.3787e-06	-	microtubule motor activity|ATP binding|microtubule-based movement|Transcribed locus, moderately similar to XP_002465392.1 hypothetical protein SORBIDRAFT_01g037790 [Sorghum bicolor]|microtubule motor activity|ATP binding|microtubule-based movement|hypothetical protein LOC100381956 (LOC100381956), mRNA|hypothetical protein LOC100381956 |Hypothetical protein LOC100381956|Transcribed locus, moderately similar to XP_002465392.1 hypothetical protein SORBIDRAFT_01g037790 [Sorghum bicolor]
GRMZM2G123094	4.22123979057019	24.408910290918	-2.5317	3.4137e-05	3.4585e-05	-	GTP binding|microtubule|microtubule-based process|metal ion transport|homoiothermy|metal ion binding|ice binding|response to freezing|Clone 348108 mRNA sequence|GTP binding|intracellular|microtubule|microtubule-based process|zinc ion binding|metal ion transport|homoiothermy|metal ion binding|ice binding|response to freezing
GRMZM2G123562	0	61.281944985709	-6.9374	3.8608e-16	8.5541e-16	-	protein dimerization activity
GRMZM2G123884	3.16592984292764	34.7956806274788	-3.4582	1.3029e-08	1.7961e-08	-	sodium ion transport|bile acid:sodium symporter activity|membrane|Transcribed locus|TSA: Zea mays contig57087, mRNA sequence
GRMZM2G123896	1720.68286963117	7579.22631458844	-2.1391	0	0	-	Auxin-repressed 12.5 kDa protein |hypothetical protein LOC100272715|LOC100285870|LOC100285870 (pco099562b), mRNA|hypothetical protein LOC100272715 |LOC100285870 |Putative uncharacterized protein |Auxin-repressed 12.5 kDa protein |Auxin-repressed 12.5 kDa protein |Auxin-repressed 12.5 kDa proteinPutative uncharacterized protein ;|hypothetical protein LOC100272715|hypothetical protein LOC100272715 (LOC100272715), mRNA|hypothetical protein LOC100272715 |Putative uncharacterized protein
GRMZM2G123900	0	10.3867703365608	-4.3767	0.00087093	0.00073289	-	hypothetical protein LOC100273972|DNA binding|zinc ion binding|regulation of transcription|hypothetical protein LOC100273972 (LOC100273972), mRNA|hypothetical protein LOC100273972 |Hypothetical protein LOC100273972|Putative uncharacterized protein |DNA binding|zinc ion binding|homoiothermy|regulation of transcription|ice binding|response to freezing|DNA binding|zinc ion binding|homoiothermy|regulation of transcription|ice binding|response to freezing|Putative uncharacterized protein
GRMZM2G124209	209.479024607045	73.746069389582	1.5062	3.6383e-14	7.2414e-14	-	hydrolase activity|TSA: Zea mays contig08239, mRNA sequence|hydrolase activity
GRMZM2G124307	383.605165968066	74.784746423238	2.3588	2.81e-46	1.3907e-45	-	LOC100286188|product:temperature-induced lipocalin-2|transporter activity|binding|transport|lipid binding|Putative uncharacterized proteinTIL-2-Zea mays Temperature-induced lipocalin-2Temperature-induced lipocalin-2 ;;|transporter activity|binding|transport|lipid binding
GRMZM2G124417	10.5530994764255	0	4.3448	0.0015294	0.0012316	-	proteasome subunit beta type 1|endopeptidase activity|threonine-type endopeptidase activity|proteasome core complex|proteolysis involved in cellular protein catabolic process|proteasome subunit beta type 1 (LOC100280821), mRNA|proteasome subunit beta type 1 |Proteasome subunit beta type 1|Proteasome subunit beta type (EC 3.4.25.1)
GRMZM2G124436	14.2466842931744	2.59669258414021	2.4559	0.004747	0.003524	-	homoiothermy|ice binding|response to freezing
GRMZM2G124797	0	29.6022954591984	-5.8876	7.5201e-09	1.0639e-08	-	Putative uncharacterized protein
GRMZM2G125241	148.798702617599	540.631396017992	-1.8613	3.0748e-60	1.9469e-59	-	LOC100283474|homoserine kinase activity|ATP binding|threonine metabolic process|Glucan endo-1,3-beta-glucosidase 4Putative uncharacterized protein ;|homoserine kinase activity|ATP binding|threonine metabolic process|Putative uncharacterized protein
GRMZM2G125304	4.22123979057019	208.774083764873	-5.6281	3.0539e-53	1.6437e-52	-	hypothetical protein LOC100384497|protein folding|heat shock protein binding|unfolded protein binding|hypothetical protein LOC100384497 (LOC100384497), mRNA|hypothetical protein LOC100384497 |Putative uncharacterized protein |Hypothetical protein LOC100384728|Transcribed locus|Hypothetical protein LOC100384728|Clone 375271 mRNA sequence|Hypothetical protein LOC100384728|Clone 1540358 mRNA sequence|Hypothetical protein LOC100384728|Clone 1540358 mRNA sequence
GRMZM2G126808	13.1913743455318	39.4697272789312	-1.5812	6.6998e-05	6.5812e-05	-	TSA: Zea mays contig17880, mRNA sequence|DNA binding|transcription factor activity|nucleus|regulation of transcription, DNA-dependent|transcription regulator activity|sequence-specific DNA binding|hypothetical protein LOC100193486|DNA binding|transcription factor activity|nucleus|regulation of transcription, DNA-dependent|transcription regulator activity|sequence-specific DNA binding|hypothetical protein LOC100193486 (LOC100193486), mRNA|hypothetical protein LOC100193486 |Putative uncharacterized protein |DNA binding|transcription factor activity|nucleus|regulation of transcription, DNA-dependent|transcription regulator activity|sequence-specific DNA binding|Hypothetical protein LOC100193486|Putative uncharacterized protein
GRMZM2G127150	392.047645549206	876.124077888907	-1.1601	3.0002e-52	1.5883e-51	-	cationic amino acid transporter|transport|amino acid transport|amino acid transmembrane transporter activity|membrane|transmembrane transport|cationic amino acid transporter (LOC100285888), mRNA|cationic amino acid transporter |Cationic amino acid transporter|Cationic amino acid transporter
GRMZM2G127232	44.8506727748082	8.82875478607671	2.3448	1.1467e-06	1.3527e-06	-	gibberellin 20 oxidase 2|oxidoreductase activity|gibberellin 20 oxidase 2 (LOC100283080), mRNA|gibberellin 20 oxidase 2 |Gibberellin 20 oxidase 2|Gibberellin 20 oxidase 2
GRMZM2G127421	13.7190293193531	265.381982099129	-4.2738	6.7545e-63	4.4515e-62	-	hypothetical protein LOC100191887|hypothetical protein LOC100191887 (LOC100191887), mRNA|hypothetical protein LOC100191887 |Hypothetical protein LOC100191887|Putative uncharacterized protein |Chlorophyllase-2
GRMZM2G127546	299.708025130483	0	9.2274	5.05e-55	2.7877e-54	-	LOC100282233|catalytic activity|metabolic process|homoiothermy|ice binding|response to freezing|Putative uncharacterized proteinPyruvate dehydrogenase E1 component subunit beta ;|catalytic activity|metabolic process
GRMZM2G128605	24.2721287957786	0	5.6012	5.2849e-07	6.416e-07	-	nucleotide binding|ATP binding|nucleoside-triphosphatase activity
GRMZM2G128644	27.9657136125275	91.4035789617354	-1.7086	1.7853e-10	2.847e-10	-	hypothetical protein LOC100193660|hypothetical protein LOC100193660 (LOC100193660), mRNA|hypothetical protein LOC100193660 |Hypothetical protein LOC100193660|Putative uncharacterized proteinVQ motif family protein ;
GRMZM2G129135	41.6847429318806	165.149648351317	-1.9862	4.8884e-21	1.302e-20	-	integral to membrane|Hypothetical protein LOC100194236|Putative uncharacterized protein |integral to membrane|integral to membrane|hypothetical protein LOC100194236|integral to membrane|hypothetical protein LOC100194236 (LOC100194236), mRNA|hypothetical protein LOC100194236 |Putative uncharacterized protein
GRMZM2G129243	84.4247958114037	179.691126822503	-1.0898	4.4361e-11	7.3559e-11	-	Transcribed locus, strongly similar to XP_002465946.1 hypothetical protein SORBIDRAFT_01g048700 [Sorghum bicolor]|TSA: Zea mays contig11290, mRNA sequence
GRMZM2G129266	134.552018324425	963.372948716018	-2.8399	4.1242e-167	5.9192e-166	-	10-deacetylbaccatin III 10-O-acetyltransferase|transferase activity, transferring acyl groups other than amino-acyl groups|10-deacetylbaccatin III 10-O-acetyltransferase (LOC100286158), mRNA|10-deacetylbaccatin III 10-O-acetyltransferase |10-deacetylbaccatin III 10-O-acetyltransferase|10-deacetylbaccatin III 10-O-acetyltransferase |transferase activity, transferring acyl groups other than amino-acyl groups
GRMZM2G129513	669.066506805374	243.569764392352	1.4578	1.2375e-39	5.173e-39	-	malate dehydrogenase6|catalytic activity|carbohydrate metabolic process|malate metabolic process|oxidoreductase activity|malate dehydrogenase activity|malate dehydrogenase (NADP+) activity|oxidation reduction|product:mature NADP-malate dehydrogenase (AA 1 to 375)|malate dehydrogenase6 (mdh6), mRNA|malate dehydrogenase |Transcribed locus, moderately similar to NP_001105420.1 malate dehydrogenase [NADP], chloroplastic precursor [Zea mays]|Malate dehydrogenase6|Malate dehydrogenase 1 |Putative uncharacterized protein |Malate dehydrogenase [NADP], chloroplastic Precursor (EC 1.1.1.82)(NADP-MDH)
GRMZM2G129674	322.924843978619	116.851166286309	1.4665	3.674e-20	9.568e-20	-	LOC100216626|DNA binding|transcription factor activity|regulation of transcription, DNA-dependent|Putative uncharacterized protein |Putative uncharacterized protein
GRMZM2G129969	1.05530994764255	15.0608169880132	-3.8351	0.00010746	0.00010305	-	oxidoreductase activity|oxidation reduction
GRMZM2G130016	13.1913743455318	0	4.7215	0.0003001	0.00026882	-	protein binding|zinc ion binding
GRMZM2G130034	1159.25797748534	273.17205985155	2.0853	1.2519e-115	1.2834e-114	-	protein binding|metabolic process|hydrolase activity|hydrolase activity, acting on carbon-nitrogen (but not peptide) bonds, in linear amidines|Putative uncharacterized protein |hypothetical protein LOC100279195|protein binding|metabolic process|hydrolase activity|hydrolase activity, acting on carbon-nitrogen (but not peptide) bonds, in linear amidines|hypothetical protein LOC100279195 (LOC100279195), mRNA|hypothetical protein LOC100279195 |Hypothetical protein LOC100279195|Putative uncharacterized protein
GRMZM2G130149	326.090773821547	972.721042018923	-1.5768	6.5015e-87	5.525e-86	-	LOC100194394|DNA binding|R2R3MYB-domain protein|R2R3MYB-domain protein|Putative uncharacterized protein |MYB59 |Putative uncharacterized protein |R2R3MYB-domain protein Fragment |R2R3MYB-domain protein Fragment |DNA binding|R2R3MYB-domain protein|R2R3MYB-domain protein|Putative uncharacterized protein |MYB59 |Putative uncharacterized protein |R2R3MYB-domain protein Fragment |R2R3MYB-domain protein Fragment |DNA binding|R2R3MYB-domain protein|Hypothetical protein LOC100272660|R2R3MYB-domain protein|Putative uncharacterized protein |DNA binding|R2R3MYB-domain protein|R2R3MYB-domain protein|Putative uncharacterized protein |R2R3MYB-domain protein Fragment |R2R3MYB-domain protein Fragment |DNA binding|R2R3MYB-domain protein|R2R3MYB-domain protein|Putative uncharacterized protein |DNA binding|R2R3MYB-domain protein|R2R3MYB-domain protein|Putative uncharacterized protein |R2R3MYB-domain protein Fragment |R2R3MYB-domain protein Fragment
GRMZM2G130755	0	14.5414784711852	-4.8621	6.0147e-05	5.9399e-05	-	hypothetical protein LOC100384432|monooxygenase activity|iron ion binding|electron carrier activity|heme binding|oxidation reduction|hypothetical protein LOC100384432 (LOC100384432), mRNA|hypothetical protein LOC100384432 |Putative uncharacterized protein
GRMZM2G130904	0	17.1381710553254	-5.0991	1.1904e-05	1.2563e-05	-	hypothetical protein LOC100272764|peroxidase activity|response to oxidative stress|heme binding|oxidation reduction|hypothetical protein LOC100272764 (LOC100272764), mRNA|hypothetical protein LOC100272764 |Hypothetical protein LOC100272764|Peroxidase R11|TSA: Zea mays contig57383, mRNA sequence|TSA: Zea mays contig49387, mRNA sequence|TSA: Zea mays contig24004, mRNA sequence|Putative uncharacterized protein |Peroxidase R11 Fragment
GRMZM2G131205	17835.2657701329	1523.73920837348	3.549	0	0	-	cinnamoyl CoA reductase1|catalytic activity|3-beta-hydroxy-delta5-steroid dehydrogenase activity|steroid biosynthetic process|metabolic process|oxidoreductase activity|cellular metabolic process|coenzyme binding|product:cinnamoyl-CoA reductase|product:cinnamoyl CoA reductase|cinnamoyl CoA reductase1 (cncr1), mRNA|cinnamoyl CoA reductase1 |Transcribed locus|Cinnamoyl CoA reductase1|Transcribed locus, moderately similar to NP_001105488.1 cinnamoyl CoA reductase1 [Zea mays]|Putative uncharacterized protein |Dihydroflavonol-4-reductase |Cinnamoyl CoA reductase |Cinnamoyl-CoA reductasePutative uncharacterized protein ;|Transcribed locus|Transcribed locus, moderately similar to NP_001105488.1 cinnamoyl CoA reductase1 [Zea mays]|Transcribed locus|Transcribed locus, moderately similar to NP_001105488.1 cinnamoyl CoA reductase1 [Zea mays]|Transcribed locus|Transcribed locus, moderately similar to NP_001105488.1 cinnamoyl CoA reductase1 [Zea mays]|Transcribed locus|Transcribed locus, moderately similar to NP_001105488.1 cinnamoyl CoA reductase1 [Zea mays]|Transcribed locus|Transcribed locus, moderately similar to NP_001105488.1 cinnamoyl CoA reductase1 [Zea mays]|Transcribed locus
GRMZM2G131254	440.591903140763	39.9890657957592	3.4618	1.8342e-79	1.4716e-78	-	hypothetical protein LOC100191530|GTPase activity|protein binding|GTP binding|intracellular|intracellular protein transport|nucleocytoplasmic transport|signal transduction|small GTPase mediated signal transduction|protein transport|hypothetical protein LOC100191530 (LOC100191530), mRNA|hypothetical protein LOC100191530 |Transcribed locus, strongly similar to NP_001130433.1 hypothetical protein LOC100191530 [Zea mays]|Putative uncharacterized protein |Ras-related protein RHN1 |Putative GTP-binding protein homolog Fragment |GTP binding|intracellular|small GTPase mediated signal transduction|protein transport|Ras-related protein RHN1 |GTP binding|intracellular|small GTPase mediated signal transduction|protein transport|Ras-related protein RHN1 |GTP binding|small GTPase mediated signal transduction|protein transport|Hypothetical protein LOC100191530|GTP binding|intracellular|small GTPase mediated signal transduction|protein transport|Putative GTP-binding protein homolog Fragment
GRMZM2G131266	0	32.7183265601666	-6.032	1.2977e-09	1.9537e-09	-	hypothetical protein LOC100384337|DNA binding|transcription factor activity|regulation of transcription, DNA-dependent|hypothetical protein LOC100384337 |Putative uncharacterized protein |DNA binding|transcription factor activity|regulation of transcription, DNA-dependent|DNA binding|transcription factor activity|regulation of transcription, DNA-dependent|DNA binding|transcription factor activity|regulation of transcription, DNA-dependent|hypothetical protein LOC100384337 (LOC100384337), mRNA|Hypothetical protein LOC100384337
GRMZM2G131434	140.356223036459	69.0720227381296	1.0229	1.1381e-05	1.2069e-05	-	hypothetical protein LOC100276300|cytochrome-c oxidase activity|mitochondrion|hypothetical protein LOC100276300 (LOC100276300), mRNA|hypothetical protein LOC100276300 |Putative uncharacterized protein |Putative uncharacterized protein |cytochrome-c oxidase activity|mitochondrion
GRMZM2G131476	8.44247958114037	39.9890657957592	-2.2439	6.6806e-07	8.0574e-07	-	DNA binding|transcription factor activity|nucleus|regulation of transcription, DNA-dependent|transcription regulator activity|homoiothermy|sequence-specific DNA binding|ice binding|response to freezing|Homeobox-leucine zipper protein HAT22Putative uncharacterized protein ;|DNA binding|transcription factor activity|nucleus|regulation of transcription, DNA-dependent|transcription regulator activity|homoiothermy|sequence-specific DNA binding|ice binding|response to freezing|hypothetical protein LOC100280331 (LOC100280331), mRNA|Hypothetical protein LOC100280331
GRMZM2G131559	13.1913743455318	0	4.7215	0.0003001	0.00026882	-//-
GRMZM2G131591	479.638371203537	200.464667495624	1.2586	8.775e-23	2.422e-22	-	RNA-binding protein|protein binding|zinc ion binding|RNA-binding protein (LOC100281234), mRNA|RNA-binding protein |RNA-binding protein|RNA-binding protein
GRMZM2G131618	221.087434031113	69.0720227381296	1.6784	2.0557e-17	4.7418e-17	-	hypothetical protein LOC100382954|hypothetical protein LOC100382954 (LOC100382954), mRNA|hypothetical protein LOC100382954 |Putative uncharacterized protein
GRMZM2G131623	302.873954973411	116.331827769481	1.3805	2.6124e-17	6.0043e-17	-	intracellular|zinc ion binding|Putative uncharacterized protein |zinc ion binding|Putative uncharacterized protein |Putative uncharacterized protein |zinc ion binding|Hypothetical protein LOC100275630|Putative uncharacterized protein |Putative uncharacterized protein
GRMZM2G131683	249.053147643641	98.674318197328	1.3357	8.7288e-14	1.7058e-13	-	electron carrier activity|protein disulfide oxidoreductase activity|intracellular signaling pathway|cell redox homeostasis|Full-length cDNA clone ZM_BFc0052K03|Transcribed locus|Putative uncharacterized protein
GRMZM2G131769	353.528832460253	157.359570598897	1.1678	3.1566e-15	6.7063e-15	-	Grx_S17 - glutaredoxin subgroup II|electron carrier activity|protein disulfide oxidoreductase activity|cell redox homeostasis|Grx_S17 - glutaredoxin subgroup II (LOC100283390), mRNA|Grx_S17 - glutaredoxin subgroup II |Grx_S17 - glutaredoxin subgroup II|Grx_S17-glutaredoxin subgroup IIPutative uncharacterized protein ;
GRMZM2G131817	61.2079769632677	27.5249413918862	1.153	0.0011854	0.00097157	-	protein tyrosine kinase activity|ATP binding|protein amino acid phosphorylation|Tetratricopeptide-like helical |hypothetical protein LOC100274385|protein tyrosine kinase activity|ATP binding|protein amino acid phosphorylation|hypothetical protein LOC100274385 (LOC100274385), mRNA|hypothetical protein LOC100274385 |Hypothetical protein LOC100274385|Putative uncharacterized protein
GRMZM2G132367	191.011100523301	34.2763421106508	2.4784	2.5123e-25	7.6e-25	-	homeodomain-leucine zipper transcription factor TaHDZipI-1|DNA binding|transcription factor activity|nucleus|regulation of transcription, DNA-dependent|transcription regulator activity|sequence-specific DNA binding|homeodomain-leucine zipper transcription factor TaHDZipI-1 (LOC100283435), mRNA|homeodomain-leucine zipper transcription factor TaHDZipI-1 |Transcribed locus, moderately similar to NP_001149808.1 homeodomain-leucine zipper transcription factor TaHDZipI-1 [Zea mays]|Homeodomain-leucine zipper transcription factor TaHDZipI-1|Homeodomain-leucine zipper transcription factor TaHDZipI-1 |homeodomain-leucine zipper transcription factor TaHDZipI-1|DNA binding|transcription factor activity|nucleus|regulation of transcription, DNA-dependent|transcription regulator activity|sequence-specific DNA binding|homeodomain-leucine zipper transcription factor TaHDZipI-1 |Transcribed locus, moderately similar to NP_001149808.1 homeodomain-leucine zipper transcription factor TaHDZipI-1 [Zea mays]|Homeodomain-leucine zipper transcription factor TaHDZipI-1
GRMZM2G132690	40.629432984238	117.889843319966	-1.5368	1.3561e-11	2.3109e-11	-	metal ion transport|metal ion binding|TSA: Zea mays contig47972, mRNA sequence
GRMZM2G132704	163.045386910773	45.7017894808677	1.835	5.7545e-15	1.2047e-14	-	hypothetical protein LOC100382159|hypothetical protein LOC100382159 (LOC100382159), mRNA|hypothetical protein LOC100382159 |Putative uncharacterized protein
GRMZM2G132712	520.795459161597	205.138714147077	1.3441	2.0895e-27	6.7644e-27	-	hypothetical protein LOC100383276|catalytic activity|calcium-transporting ATPase activity|ATP binding|ATP biosynthetic process|cation transport|calcium ion transport|metabolic process|calcium ion transmembrane transporter activity|ATPase activity, coupled to transmembrane movement of ions, phosphorylative mechanism|membrane|hypothetical protein LOC100383276 (LOC100383276), mRNA|hypothetical protein LOC100383276 |Hypothetical protein LOC100383276|TSA: Zea mays contig09282, mRNA sequence|Putative uncharacterized protein |ATP binding|ATP biosynthetic process|cation transport|ATPase activity, coupled to transmembrane movement of ions, phosphorylative mechanism|membrane|hypothetical protein LOC100383276|catalytic activity|calcium-transporting ATPase activity|ATP binding|ATP biosynthetic process|cation transport|calcium ion transport|metabolic process|calcium ion transmembrane transporter activity|ATPase activity, coupled to transmembrane movement of ions, phosphorylative mechanism|membrane|hydrolase activity, acting on acid anhydrides, catalyzing transmembrane movement of substances|hypothetical protein LOC100383276 |TSA: Zea mays contig09282, mRNA sequence|Putative uncharacterized protein
GRMZM2G134671	698.615185339366	340.686067039196	1.0361	3.6126e-23	1.0145e-22	-	hypothetical protein LOC100383648|intracellular|zinc ion binding|hypothetical protein LOC100383648 (LOC100383648), mRNA|hypothetical protein LOC100383648 |Transcribed locus|Hypothetical protein LOC100383648|Putative uncharacterized protein
GRMZM2G134747	221.087434031113	463.249957010613	-1.0672	1.9417e-25	5.9154e-25	-	LOC100284448|DNA binding|metabolic process|cyanate hydratase activity|cyanate metabolic process|hydro-lyase activity|Cyanate hydratasePutative uncharacterized protein ;|DNA binding|metabolic process|hydro-lyase activity|Putative uncharacterized protein |DNA binding|metabolic process|hydro-lyase activity|Transcribed locus
GRMZM2G135678	57.5143921465188	21.2928791899497	1.4336	0.00014025	0.00013166	-	DNA binding
GRMZM2G135877	9.49778952878292	94.0002715458756	-3.307	4.0014e-20	1.04e-19	-	antiporter/ drug transporter/ transporter|drug transmembrane transport|drug transmembrane transporter activity|antiporter activity|membrane|transmembrane transport|antiporter/ drug transporter/ transporter (LOC100281043), mRNA|antiporter/ drug transporter/ transporter |Antiporter/ drug transporter/ transporter|Antiporter/ drug transporter/ transporter
GRMZM2G136081	339.8098031409	2962.30689998715	-3.1239	0	0	-	LOC100284467|DNA binding|ligand-dependent nuclear receptor activity|oxytocin receptor activity|nucleus|regulation of transcription, DNA-dependent|G-protein coupled receptor protein signaling pathway|integral to membrane|Plant-specific domain TIGR01615 family protein
GRMZM2G136088	0	12.983462920701	-4.6986	0.00016183	0.00015071	-//-
GRMZM2G136270	278.601826177632	136.586029925775	1.0284	5.1089e-10	7.9223e-10	-//-
GRMZM2G136313	9.49778952878292	69.5913612549576	-2.8732	9.7486e-14	1.8964e-13	-	ubiquitin ligase complex|ubiquitin-protein ligase activity|binding|protein ubiquitination
GRMZM2G137312	1428.36201413419	535.957349366539	1.4142	1.426e-78	1.1371e-77	-	NADH-ubiquinone oxidoreductase B18 subunit|NADH dehydrogenase activity|mitochondrion|NADH dehydrogenase (ubiquinone) activity|NADH-ubiquinone oxidoreductase B18 subunit (LOC100283425), mRNA|NADH-ubiquinone oxidoreductase B18 subunit |NADH-ubiquinone oxidoreductase B18 subunitPutative uncharacterized protein ;
GRMZM2G137329	50.127222513021	1182.53380281745	-4.5601	5.5308e-281	1.2534e-279	-	LOC100281913|homoiothermy|ice binding|response to freezing|hypothetical protein LOC100382521 (LOC100382521), mRNA|hypothetical protein LOC100382521 |Nonspecific lipid-transfer protein
GRMZM2G137367	42.7400528795231	0	6.4175	3.1717e-11	5.3138e-11	-	nucleus|endodeoxyribonuclease activity, producing 5'-phosphomonoesters|regulation of transcription
GRMZM2G137821	0	14.5414784711852	-4.8621	6.0147e-05	5.9399e-05	-	DNA binding|ligand-dependent nuclear receptor activity|nucleus|regulation of transcription, DNA-dependent|LOC100275728|Hypothetical protein LOC100303893|TSA: Zea mays contig00436, mRNA sequence|Putative uncharacterized protein |Putative uncharacterized protein |Putative uncharacterized protein
GRMZM2G138475	280.712446072917	132.950660307979	1.0782	6.7963e-11	1.1093e-10	-	Putative uncharacterized protein |Putative uncharacterized protein |hypothetical protein LOC100276874|hypothetical protein LOC100276874 (LOC100276874), mRNA|hypothetical protein LOC100276874 |Hypothetical protein LOC100276874|Putative uncharacterized protein |Putative uncharacterized protein
GRMZM2G138916	0	8.30941626924867	-3.9771	0.0036409	0.0027552	-//-
GRMZM2G139683	193.121720418586	65.9559916371613	1.5499	9.7208e-14	1.8939e-13	-	RNA polymerase II transcription mediator activity|mediator complex|regulation of transcription|RNA polymerase II transcription mediator activity|mediator complex|regulation of transcription|Mediator complex subunit SOH1 |Putative uncharacterized protein |hypothetical protein LOC100193504|RNA polymerase II transcription mediator activity|mediator complex|regulation of transcription|hypothetical protein LOC100193504 (LOC100193504), mRNA|hypothetical protein LOC100193504 |Hypothetical protein LOC100193504|Putative uncharacterized protein
GRMZM2G139708	48.0166026177359	0	6.5855	2.2718e-12	4.0815e-12	-	Transcribed locus
GRMZM2G139834	1.05530994764255	18.6961866058095	-4.147	1.0308e-05	1.0986e-05	-	hypothetical protein LOC100274152|hypothetical protein LOC100274895|membrane|hypothetical protein LOC100274152 (LOC100274152), mRNA|hypothetical protein LOC100274895 (LOC100274895), mRNA|hypothetical protein LOC100274152 |hypothetical protein LOC100274895 |Hypothetical protein LOC100274152|Putative uncharacterized protein |Putative uncharacterized protein |Putative uncharacterized protein |hypothetical protein LOC100274895|membrane|hypothetical protein LOC100274895 (LOC100274895), mRNA|hypothetical protein LOC100274895 |Putative uncharacterized protein |Putative uncharacterized protein
GRMZM2G141094	0	7.79007775242063	-3.884	0.0051714	0.0037955	-	membrane
GRMZM2G141320	40.1017780104168	1.55801555048413	4.6859	3.1082e-10	4.8666e-10	-	hypothetical protein LOC100383973|glycolipid biosynthetic process|oxidoreductase activity|transferase activity, transferring hexosyl groups|oxidation reduction|hypothetical protein LOC100383973 (LOC100383973), mRNA|hypothetical protein LOC100383973 |Hypothetical protein LOC100383973|Putative uncharacterized protein
GRMZM2G141332	161.46242198931	0	8.3351	1.4611e-33	5.3923e-33	-	TSA: Zea mays contig40111, mRNA sequence
GRMZM2G141379	51.7101874344848	0	6.6924	3.6996e-13	6.9663e-13	-	protein binding|zinc ion binding|TSA: Zea mays contig02590, mRNA sequence
GRMZM2G141386	99.1991350783994	5.19338516828042	4.2556	4.4958e-22	1.2226e-21	-	nucleic acid binding|Putative uncharacterized protein |hypothetical protein LOC100191956|nucleic acid binding|hypothetical protein LOC100191956 (LOC100191956), mRNA|hypothetical protein LOC100191956 |Putative uncharacterized protein
GRMZM2G141607	0	28.5636184255423	-5.7584	1.3447e-08	1.8518e-08	-	hypothetical protein LOC100191284|metabolic process|2,3-dihydro-2,3-dihydroxybenzoate dehydrogenase activity|enterobactin biosynthetic process|oxidoreductase activity|oxidation reduction|hypothetical protein LOC100191284 (LOC100191284), mRNA|hypothetical protein LOC100191284 |Hypothetical protein LOC100191284|Putative uncharacterized proteinShort-chain dehydrogenase/reductase SDR ;|metabolic process|2,3-dihydro-2,3-dihydroxybenzoate dehydrogenase activity|enterobactin biosynthetic process|oxidoreductase activity|oxidation reduction|Putative uncharacterized protein |metabolic process|oxidoreductase activity|oxidation reduction
GRMZM2G141707	61.735631937089	27.0056028750582	1.1928	0.00078279	0.00066261	-	LOC100282002|cell redox homeostasis|Hypothetical protein LOC100192960|TSA: Zea mays contig60813, mRNA sequence|TSA: Zea mays contig38805, mRNA sequence|Putative uncharacterized protein |Putative uncharacterized proteinThioredoxin ;|cell redox homeostasis|TSA: Zea mays contig38805, mRNA sequence|cell redox homeostasis|TSA: Zea mays contig60813, mRNA sequence|TSA: Zea mays contig38805, mRNA sequence|Putative uncharacterized protein
GRMZM2G142357	0	10.3867703365608	-4.3767	0.00087093	0.00073289	-	hypothetical protein LOC100383532|hypothetical protein LOC100383532 (LOC100383532), mRNA|hypothetical protein LOC100383532 |Hypothetical protein LOC100383532|Putative uncharacterized protein
GRMZM2G142390	164.628351832237	413.393459395121	-1.3283	1.6844e-30	5.8803e-30	-	protein kinase activity|protein serine/threonine kinase activity|ATP binding|protein amino acid phosphorylation|protein kinase activity|protein serine/threonine kinase activity|ATP binding|protein amino acid phosphorylation
GRMZM2G142609	2.11061989528509	45.1824509640397	-4.42	3.4488e-12	6.1026e-12	-	hypothetical protein LOC100304387|hypothetical protein LOC100304387 (LOC100304387), mRNA|hypothetical protein LOC100304387 |Hypothetical protein LOC100304387|Putative uncharacterized protein
GRMZM2G142962	17.412614136102	67.5140071876455	-1.9551	2.5136e-09	3.7149e-09	-	transcription factor activity|nucleus|regulation of transcription, DNA-dependent|protein targeting|intracellular protein transport|membrane|transcription regulator activity|sequence-specific DNA binding|Transcribed locus, strongly similar to NP_001063311.1 Os09g0447000 [Oryza sativa Japonica Group]|Transcribed locus|DNA binding|transcription factor activity|nucleus|regulation of transcription, DNA-dependent|protein targeting|intracellular protein transport|membrane|transcription regulator activity|homoiothermy|sequence-specific DNA binding|ice binding|response to freezing|Transcribed locus|Transcribed locus, strongly similar to NP_001063311.1 Os09g0447000 [Oryza sativa Japonica Group]|DNA binding|transcription factor activity|nucleus|regulation of transcription, DNA-dependent|transcription regulator activity|homoiothermy|sequence-specific DNA binding|ice binding|response to freezing|Transcribed locus
GRMZM2G143202	49.0719125653784	103.867703365608	-1.0818	6.2612e-07	7.5657e-07	-	monooxygenase activity|iron ion binding|electron carrier activity|heme binding|oxidation reduction|Transcribed locus, strongly similar to XP_002467549.1 hypothetical protein SORBIDRAFT_01g030050 [Sorghum bicolor]|Transcribed locus, strongly similar to XP_002467549.1 hypothetical protein SORBIDRAFT_01g030050 [Sorghum bicolor]|monooxygenase activity|iron ion binding|electron carrier activity|heme binding|Transcribed locus, strongly similar to XP_002467549.1 hypothetical protein SORBIDRAFT_01g030050 [Sorghum bicolor]
GRMZM2G143484	2.11061989528509	11.944785887045	-2.5006	0.0039716	0.0029792	-//-
GRMZM2G143883	488.080850784678	1487.90485071234	-1.6081	2.4493e-135	2.9026e-134	-	oxidoreductase activity|oxidoreductase activity, acting on CH-OH group of donors|FAD binding|Putative uncharacterized protein |LOC100274574|oxidoreductase activity|oxidoreductase activity, acting on CH-OH group of donors|FAD binding|LOC100274574 (si606042h11b), mRNA|hypothetical protein LOC100274574 |Putative uncharacterized protein |Putative uncharacterized protein |oxidoreductase activity, acting on CH-OH group of donors|FAD binding|oxidoreductase activity, acting on CH-OH group of donors|FAD binding|Putative uncharacterized protein |LOC100274574|oxidoreductase activity|oxidoreductase activity, acting on CH-OH group of donors|FAD binding|hypothetical protein LOC100274574 |LOC100274574|Putative uncharacterized protein |Putative uncharacterized protein |Putative uncharacterized protein
GRMZM2G144101	1155.56439266859	387.945872070547	1.5747	5.0481e-76	3.952e-75	-	hypothetical protein LOC100273253|protein targeting to mitochondrion|mitochondrial intermembrane space protein transporter complex|protein import into mitochondrial inner membrane|hypothetical protein LOC100273253 |Mitochondrial import inner membrane translocase subunit Tim9Putative uncharacterized protein ;|Mitochondrial import inner membrane translocase subunit Tim9 |Mitochondrial import inner membrane translocase subunit Tim9 |hypothetical protein LOC100273253|protein targeting to mitochondrion|mitochondrial intermembrane space protein transporter complex|protein import into mitochondrial inner membrane|hypothetical protein LOC100273253 (LOC100273253), mRNA|hypothetical protein LOC100273253 |Hypothetical protein LOC100273253|Mitochondrial import inner membrane translocase subunit Tim9|Mitochondrial import inner membrane translocase subunit Tim9Putative uncharacterized protein ;|Mitochondrial import inner membrane translocase subunit Tim9 |Mitochondrial import inner membrane translocase subunit Tim9 |protein targeting to mitochondrion|mitochondrial intermembrane space protein transporter complex|protein import into mitochondrial inner membrane
GRMZM2G144155	9.49778952878292	76.3427619737222	-3.0068	1.7413e-15	3.7613e-15	-	ankyrin protein kinase-like|metabolic process|methyltransferase activity|ankyrin protein kinase-like (LOC100285922), mRNA|ankyrin protein kinase-like |Ankyrin protein kinase-like |Putative uncharacterized protein |Putative uncharacterized protein |ankyrin protein kinase-like|metabolic process|methyltransferase activity|ankyrin protein kinase-like (LOC100285922), mRNA|ankyrin protein kinase-like |Ankyrin protein kinase-like|Ankyrin protein kinase-like |Putative uncharacterized protein |Putative uncharacterized protein |ankyrin protein kinase-like|metabolic process|methyltransferase activity|ankyrin protein kinase-like (LOC100285922), mRNA|ankyrin protein kinase-like |Ankyrin protein kinase-like |Putative uncharacterized protein |Putative uncharacterized protein |metabolic process|methyltransferase activity
GRMZM2G144224	379.383926177495	171.381710553254	1.1464	9.6561e-16	2.1105e-15	-	TSA: Zea mays contig51642, mRNA sequence|TSA: Zea mays contig47625, mRNA sequence|Transcribed locus, strongly similar to NP_001049838.1 Os03g0297600 [Oryza sativa Japonica Group]
GRMZM2G144782	230.585223559896	721.36119987415	-1.6454	1.5773e-68	1.1195e-67	-	LOC100192978|protein binding|zinc ion binding|Putative uncharacterized proteinRING finger and CHY zinc finger domain-containing protein 1 ;|protein binding|zinc ion binding|RING finger and CHY zinc finger domain-containing protein 1 |protein binding|zinc ion binding|Putative uncharacterized protein |Putative uncharacterized protein |zinc ion binding
GRMZM2G144978	11.0807544502467	0	4.47	0.0010687	0.00088547	-	Clone 1291223 mRNA sequence
GRMZM2G144982	136.134983245888	43.6244354135555	1.6418	5.8626e-11	9.6224e-11	-	Putative uncharacterized protein
GRMZM2G145323	0	11.944785887045	-4.5783	0.00031559	0.00028037	-	hypothetical protein LOC100273257|hypothetical protein LOC100273257 (LOC100273257), mRNA|hypothetical protein LOC100273257 |Hypothetical protein LOC100273257|Myosin-like proteinPutative uncharacterized protein ;|hypothetical protein LOC100273257|hypothetical protein LOC100273257 |Myosin-like proteinPutative uncharacterized protein ;|Transcribed locus
GRMZM2G145458	47.4889476439146	656.963223787473	-3.7901	2.5652e-143	3.2485e-142	-	ZIM motif family protein|ZIM motif family protein (LOC100284979), mRNA|ZIM motif family protein |ZIM motif family protein|TSA: Zea mays contig31584, mRNA sequence|ZIM motif family protein |ZIM motif family protein
GRMZM2G146948	96.0332052354717	17.1381710553254	2.4863	1.4924e-13	2.8645e-13	-	calcineurin subunit B|calcium ion binding|calcineurin subunit B (LOC100284760), mRNA|calcineurin subunit B |Calcineurin subunit B|Calcineurin subunit B |calcium ion binding
GRMZM2G147481	0	45.7017894808677	-6.4365	1.0384e-12	1.9026e-12	-	hypothetical protein LOC100193996|binding|mitochondrial inner membrane|transport|membrane|transmembrane transport|hypothetical protein LOC100193996 |Putative uncharacterized protein
GRMZM2G147629	58.0420471203401	28.5636184255423	1.0229	0.0047663	0.0035363	-	hypothetical protein LOC100382599|serine-type endopeptidase activity|proteolysis|hypothetical protein LOC100382599 |Putative uncharacterized protein |Putative uncharacterized protein |hypothetical protein LOC100382599|serine-type endopeptidase activity|proteolysis|hypothetical protein LOC100382599 (LOC100382599), mRNA|hypothetical protein LOC100382599 |Hypothetical protein LOC100382599|Putative uncharacterized protein |hypothetical protein LOC100382599|serine-type endopeptidase activity|proteolysis|hypothetical protein LOC100382599 |Putative uncharacterized protein |Putative uncharacterized protein
GRMZM2G147942	1477.43392669957	608.664741722465	1.2794	1.4008e-68	9.9966e-68	-	hypothetical protein LOC100382040|serine-type endopeptidase activity|proteolysis|identical protein binding|negative regulation of catalytic activity|hypothetical protein LOC100382040 (LOC100382040), mRNA|hypothetical protein LOC100382040 |Transcribed locus, strongly similar to XP_002465573.1 hypothetical protein SORBIDRAFT_01g041350 [Sorghum bicolor]|Hypothetical protein LOC100382040|Putative uncharacterized protein
GRMZM2G148536	68.0674916229442	176.055757204706	-1.371	1.9434e-14	3.9471e-14	-	Putative uncharacterized protein |thaumatin-like protein 1|thaumatin-like protein 1 (LOC100284037), mRNA|thaumatin-like protein 1 |Thaumatin-like protein 1|Putative uncharacterized proteinThaumatin-like protein 1 ;|Putative uncharacterized protein |Putative uncharacterized protein |Putative uncharacterized protein
GRMZM2G148706	10.5530994764255	1.03867703365608	3.3448	0.0040218	0.0030133	-	hypothetical protein LOC100217255|protein binding|zinc ion binding|hypothetical protein LOC100217255 (LOC100217255), mRNA|hypothetical protein LOC100217255 |Hypothetical protein LOC100217255|Putative uncharacterized protein
GRMZM2G148726	27.9657136125275	0	5.8056	7.0362e-08	9.107e-08	-//-
GRMZM2G148896	50.127222513021	121.525212937762	-1.2776	1.3748e-09	2.065e-09	-	hypothetical protein LOC100275585|hypothetical protein LOC100275585 (LOC100275585), mRNA|hypothetical protein LOC100279824 (LOC100279824), mRNA|hypothetical protein LOC100275585 |Transcribed locus, moderately similar to NP_001146251.1 hypothetical protein LOC100279824 [Zea mays]|Hypothetical protein LOC100279824|Putative uncharacterized protein |Putative uncharacterized protein
GRMZM2G149386	0	8.82875478607671	-4.1422	0.0024455	0.0019029	-//-
GRMZM2G149414	991.991350783994	407.161397193185	1.2847	5.8653e-47	2.9252e-46	-	LOC100285915|Fb14
GRMZM2G149481	88.1183806281526	257.072565829881	-1.5447	1.244e-23	3.563e-23	-	auxin transporter-like protein 3|actin binding|cytoskeleton organization|auxin transporter-like protein 3 (LOC100284071), mRNA|auxin transporter-like protein 3 |Auxin transporter-like protein 3|Auxin transporter-like protein 3
GRMZM2G149647	51.7101874344848	8.30941626924867	2.6376	1.9247e-08	2.6006e-08	-	heat shock protein26|product:heat shock protein 26|heat shock protein26 (hsp26), mRNA|heat shock protein26 |Heat shock protein26|Small heat-shock protein |Putative uncharacterized protein |Heat shock protein 26Small heat shock protein ;
GRMZM2G149751	836.333133506718	413.912797911949	1.0148	2.0564e-26	6.4787e-26	-	5-methyltetrahydropteroyltriglutamate-homocysteine S-methyltransferase activity|zinc ion binding|cellular amino acid biosynthetic process|methionine biosynthetic process|Putative uncharacterized protein |Putative uncharacterized protein |Methionine synthase Fragment |5-methyltetrahydropteroyltriglutamate-homocysteine S-methyltransferase activity|zinc ion binding|cellular amino acid biosynthetic process|5-methyltetrahydropteroyltriglutamate-homocysteine S-methyltransferase activity|zinc ion binding|cellular amino acid biosynthetic process|methionine biosynthetic process|Putative uncharacterized protein |Putative uncharacterized protein |Methionine synthase Fragment |5-methyltetrahydropteroyltriglutamate-homocysteine S-methyltransferase activity|zinc ion binding|cellular amino acid biosynthetic process|5-methyltetrahydropteroyltriglutamate-homocysteine S-methyltransferase activity|zinc ion binding|cellular amino acid biosynthetic process|methionine biosynthetic process|5-methyltetrahydropteroyltriglutamate-homocysteine S-methyltransferase activity|zinc ion binding|cellular amino acid biosynthetic process|methionine biosynthetic process|Putative uncharacterized protein
GRMZM2G149946	780.401706281663	387.945872070547	1.0084	1.7786e-24	5.2693e-24	-	LOC100282286|Oligosaccharide transporterPutative uncharacterized protein ;|Putative uncharacterized protein |Oligosaccharide transporterPutative uncharacterized protein ;
GRMZM2G150729	93.3949303663654	16.6188325384973	2.4905	3.0251e-13	5.7295e-13	-	hypothetical protein LOC100272342|nucleus|transcription regulator activity|regulation of transcription|hypothetical protein LOC100272342 (LOC100272342), mRNA|hypothetical protein LOC100272342 |Hypothetical protein LOC100272342|Putative uncharacterized protein |nucleus|transcription regulator activity|regulation of transcription|Clone 466236 mRNA sequence
GRMZM2G150925	59.6250120418039	179.691126822503	-1.5915	1.3053e-17	3.0491e-17	-	hypothetical protein LOC100216943|hypothetical protein LOC100216943 (LOC100216943), mRNA|hypothetical protein LOC100216943 |Hypothetical protein LOC100216943|Putative uncharacterized protein
GRMZM2G151236	349.835247643504	758.753573085769	-1.117	3.3333e-43	1.5214e-42	-	protein kinase activity|protein serine/threonine kinase activity|ATP binding|protein amino acid phosphorylation|Putative uncharacterized protein |Transcribed locus|protein kinase activity|protein serine/threonine kinase activity|ATP binding|protein amino acid phosphorylation|Full-length cDNA clone ZM_BFb0366I22|Putative uncharacterized protein |protein kinase activity|protein serine/threonine kinase activity|ATP binding|protein amino acid phosphorylation|Putative uncharacterized protein |protein kinase activity|protein serine/threonine kinase activity|ATP binding|protein amino acid phosphorylation|Putative uncharacterized protein |protein kinase activity|protein serine/threonine kinase activity|ATP binding|protein amino acid phosphorylation|Putative uncharacterized protein
GRMZM2G151598	53.8208073297699	8.82875478607671	2.6079	1.2433e-08	1.7232e-08	-	Clone 1466335 mRNA sequence
GRMZM2G152447	69.1228015705868	224.354239269714	-1.6985	2.3646e-23	6.6544e-23	-	LOC100284727|hydrolase activity|Putative uncharacterized protein |Purple acid phosphatase 1 |Putative uncharacterized protein |Putative uncharacterized protein
GRMZM2G152477	1007.29334502481	2504.76966666165	-1.3142	2.4447e-173	3.5885e-172	-	LOC100272649|hydrolase activity|Putative uncharacterized protein |Purple acid phosphatase 1 |Putative uncharacterized protein |Putative uncharacterized protein |hydrolase activity|Putative uncharacterized protein
GRMZM2G152485	23.7444738219573	121.525212937762	-2.3556	5.5698e-19	1.3889e-18	-	hypothetical protein LOC100274337|membrane|hypothetical protein LOC100274337 |Putative uncharacterized protein |Putative uncharacterized protein |Putative uncharacterized protein |hypothetical protein LOC100274337|membrane|hypothetical protein LOC100274337 |Putative uncharacterized protein |hypothetical protein LOC100274337|membrane|hypothetical protein LOC100274337 |Putative uncharacterized protein |hypothetical protein LOC100274337|membrane|hypothetical protein LOC100274337 |Putative uncharacterized protein |hypothetical protein LOC100274337|membrane|hypothetical protein LOC100274337 (LOC100274337), mRNA|hypothetical protein LOC100274337 |Hypothetical protein LOC100274337|Putative uncharacterized protein |hypothetical protein LOC100274337|membrane|hypothetical protein LOC100274337 |Putative uncharacterized protein
GRMZM2G152555	17.9402691099233	47.2598050313518	-1.3974	5.8845e-05	5.8201e-05	-	rRNA processing|transmembrane transport|Transcribed locus, weakly similar to XP_002329927.1 oligopeptide transporter OPT family [Populus trichocarpa]|Full-length cDNA clone ZM_BFc0166G09|rRNA processing|transmembrane transport
GRMZM2G152925	1060.58649738076	358.862915128177	1.5634	3.9244e-69	2.8803e-68	-	hypothetical protein LOC100192808|hypothetical protein LOC100272443|cytochrome-c oxidase activity|mitochondrion|hypothetical protein LOC100192808 (LOC100192808), mRNA|hypothetical protein LOC100192808 |hypothetical protein LOC100272443 |Cytochrome c oxidase subunitPutative uncharacterized protein ;|Putative uncharacterized protein |Cytochrome c oxidase subunit |Cytochrome c oxidase subunit |cytochrome-c oxidase activity|mitochondrion|Hypothetical protein LOC100192808
GRMZM2G153536	208.951369633224	104.387041882436	1.0012	1.5516e-07	1.9688e-07	-	catalytic activity|branched-chain-amino-acid transaminase activity|metabolic process|branched chain family amino acid metabolic process|branched-chain-amino-acid aminotransferase|catalytic activity|branched-chain-amino-acid transaminase activity|metabolic process|branched chain family amino acid metabolic process|branched-chain-amino-acid aminotransferase (LOC100281255), mRNA|branched-chain-amino-acid aminotransferase |Branched-chain-amino-acid aminotransferase (EC 2.6.1.42)|catalytic activity|branched-chain-amino-acid transaminase activity|metabolic process|branched chain family amino acid metabolic process|Branched-chain-amino-acid aminotransferase (EC 2.6.1.42)|Branched-chain-amino-acid aminotransferase
GRMZM2G154043	65.9568717276591	0	7.0435	4.139e-16	9.1549e-16	-	hypothetical protein LOC100384444 (LOC100384444), mRNA|hypothetical protein LOC100384444 |Hypothetical protein LOC100384444
GRMZM2G154090	3.16592984292764	553.095520421865	-7.4488	2.133e-127	2.3958e-126	-	phosphate transporter protein2|product:inorganic phosphate transporter 1|transporter activity|inorganic phosphate transmembrane transporter activity|transport|phosphate transport|integral to membrane|transmembrane transport|phosphate transporter protein2 (pht2), mRNA|phosphate transporter protein2 |Phosphate transporter protein2|Inorganic phosphate transporter 1Putative uncharacterized protein ;|Phosphate transport protein Fragment
GRMZM2G154124	148.798702617599	12.464124403873	3.5775	9.6802e-29	3.2563e-28	-	catalytic activity|carbohydrate metabolic process|carbohydrate binding
GRMZM2G154211	563.53551204112	3485.28078643299	-2.6287	0	0	-	hypothetical protein LOC100273198|transporter activity|transport|secondary active sulfate transmembrane transporter activity|sulfate transport|membrane|integral to membrane|transmembrane transport|hypothetical protein LOC100273198 (LOC100273198), mRNA|hypothetical protein LOC100273198 |Hypothetical protein LOC100273198|Putative uncharacterized protein |Putative uncharacterized protein |tumor necrosis factor receptor binding|transporter activity|transport|immune response|membrane|integral to membrane|transmembrane transport|transporter activity|transport|integral to membrane|transmembrane transport|Putative uncharacterized protein
GRMZM2G154216	25.8550937172424	116.331827769481	-2.1697	8.9364e-17	2.011e-16	-	hypothetical protein LOC100381444|transferase activity, transferring acyl groups other than amino-acyl groups|hypothetical protein LOC100381444 (LOC100381444), mRNA|hypothetical protein LOC100381444 |Hypothetical protein LOC100381444|Putative uncharacterized protein
GRMZM2G154549	42.2123979057019	7.27073923559259	2.5375	7.0561e-07	8.4865e-07	-	hypothetical protein LOC100278262|hypothetical protein LOC100278262 (LOC100278262), mRNA|hypothetical protein LOC100278262 |TSA: Zea mays contig48626, mRNA sequence|Hypothetical protein LOC100278262|Putative uncharacterized protein |TSA: Zea mays contig17637, mRNA sequence
GRMZM2G155042	0	191.635912709547	-8.5822	1.1564e-40	4.9138e-40	-	serine-type endopeptidase inhibitor activity|G-protein coupled receptor protein signaling pathway|integral to membrane|oxidoreductase activity|oxidation reduction|G-protein coupled receptor protein signaling pathway|integral to membrane|oxidoreductase activity|oxidation reduction
GRMZM2G156221	0	8.82875478607671	-4.1422	0.0024455	0.0019029	-//-
GRMZM2G156240	0	12.464124403873	-4.562	0.00023577	0.00021462	-//-
GRMZM2G156827	47.4889476439146	21.8122177067778	1.1225	0.005333	0.0039074	-//-
GRMZM2G157018	5487.61172774124	1852.48048952563	1.5667	0	0	-	ATP synthase D chain, mitochondrial|mitochondrial proton-transporting ATP synthase complex, coupling factor F(o)|hydrogen ion transmembrane transporter activity|ATP synthesis coupled proton transport|ATP synthase D chain, mitochondrial (LOC100283946), nuclear gene encoding mitochondrial protein, mRNA|ATP synthase D chain, mitochondrial |ATP synthase D chain, mitochondrialPutative uncharacterized protein ;
GRMZM2G157510	40.629432984238	99.7129952309841	-1.2953	3.0225e-08	4.0458e-08	-	cyclin dependent kinase inhibitor|cyclin-dependent protein kinase inhibitor activity|nucleus|cell cycle arrest|cyclin dependent kinase inhibitor (LOC100286202), mRNA|cyclin dependent kinase inhibitor |Cyclin dependent kinase inhibitor|Cyclin dependent kinase inhibitor|Full-length cDNA clone ZM_BFb0203K10|Cyclin dependent kinase inhibitor |Putative uncharacterized protein
GRMZM2G158437	30.6039884816338	64.3979760866772	-1.0733	9.5555e-05	9.225e-05	-	oxidoreductase activity|oxidation reduction|oxidoreductase activity|oxidation reduction|hypothetical protein LOC100384034|oxidoreductase activity|oxidation reduction|hypothetical protein LOC100384034 (LOC100384034), mRNA|hypothetical protein LOC100384034 |Putative uncharacterized protein |hypothetical protein LOC100384034|oxidoreductase activity|oxidation reduction|hypothetical protein LOC100384034 (LOC100384034), mRNA|hypothetical protein LOC100384034 |Hypothetical protein LOC100384034|Putative uncharacterized protein |hypothetical protein LOC100384034|oxidoreductase activity|oxidation reduction|hypothetical protein LOC100384034 (LOC100384034), mRNA|hypothetical protein LOC100384034 |Putative uncharacterized protein |oxidoreductase activity|oxidation reduction|Putative uncharacterized protein
GRMZM2G158462	87.0630706805101	32.1989880433386	1.435	2.7455e-06	3.1001e-06	-	hypothetical protein LOC100191381|nucleic acid binding|RNA binding|hypothetical protein LOC100191381 (LOC100191381), mRNA|hypothetical protein LOC100191381 |Hypothetical protein LOC100191381|Putative uncharacterized protein |Ribonucleoprotein
GRMZM2G158479	829.473618847042	355.227545510381	1.2235	2.1268e-36	8.4012e-36	-	iron ion binding|electron carrier activity|heme binding|hypothetical protein LOC100194151|iron ion binding|electron carrier activity|heme binding|hypothetical protein LOC100194151 |Putative uncharacterized protein |Cytochrome c1, heme protein |Cytochrome c1, heme protein |hypothetical protein LOC100194151|iron ion binding|electron carrier activity|heme binding|hypothetical protein LOC100194151 |Putative uncharacterized protein |Cytochrome c1, heme protein |Cytochrome c1, heme protein |hypothetical protein LOC100194151|iron ion binding|electron carrier activity|heme binding|hypothetical protein LOC100194151 (LOC100194151), mRNA|hypothetical protein LOC100194151 |Putative uncharacterized protein |Cytochrome c1, heme protein |Cytochrome c1, heme protein
GRMZM2G158662	1788.75036125412	229.547624437995	2.9621	1.3005e-272	2.8963e-271	-	hypothetical protein LOC100192113|DNA photolyase activity|DNA repair|hypothetical protein LOC100192113 (LOC100192113), mRNA|hypothetical protein LOC100192113 |Hypothetical protein LOC100192113|Putative uncharacterized protein |Photolyase/blue-light receptor PHR2
GRMZM2G158682	1.05530994764255	10.3867703365608	-3.299	0.0022788	0.0017851	-	citrate transmembrane transporter activity|citrate transport|integral to membrane|transmembrane transport
GRMZM2G158740	29.5486785339913	0	5.885	3.0021e-08	4.0226e-08	-//-
GRMZM2G158831	0	17.1381710553254	-5.0991	1.1904e-05	1.2563e-05	-	Transcribed locus, moderately similar to XP_002466882.1 hypothetical protein SORBIDRAFT_01g015830 [Sorghum bicolor]
GRMZM2G158911	878.017876438599	387.945872070547	1.1784	5.0622e-36	1.9813e-35	-	Putative uncharacterized protein
GRMZM2G159431	30.0763335078126	94.0002715458756	-1.644	2.778e-10	4.3654e-10	-	homeobox protein HD1|LOC100284833|DNA binding|transcription factor activity|nucleus|regulation of transcription, DNA-dependent|transcription regulator activity|sequence-specific DNA binding|homeobox protein HD1 (LOC100284049), mRNA|LOC100284833 (PCO127444), mRNA|homeobox protein HD1 |LOC100284833 |TSA: Zea mays contig63078, mRNA sequence|Homeobox protein HD1|Homeobox protein HD1 |Homeobox protein HD1 |Homeobox protein knotted-1-like 1 Fragment |DNA binding|transcription factor activity|nucleus|regulation of transcription, DNA-dependent|transcription regulator activity|sequence-specific DNA binding|TSA: Zea mays contig63078, mRNA sequence|Homeobox protein knotted-1-like 1 Fragment
GRMZM2G159470	0	141.779415094055	-8.1475	5.9552e-32	2.1309e-31	-	hypothetical protein LOC100381575 (LOC100381575), mRNA|hypothetical protein LOC100381575 |Hypothetical protein LOC100381575
GRMZM2G159632	21.6338539266722	73.2267308727539	-1.7591	6.0339e-09	8.641e-09	-	sulfate permease1|product:sulfate transporter ST1|transporter activity|transport|secondary active sulfate transmembrane transporter activity|sulfate transport|membrane|integral to membrane|transmembrane transport|product:sulfate permease|sulfate permease1 (sfp1), mRNA|sulfate permease1 |Sulfate permease1|Sulfate transporter |Sulfate permease Fragment |Sulfate transporter Fragment |Putative high affinity sulfate transporter Fragment |Sulfate transporter ST1
GRMZM2G160198	38.5188130889529	3.11603110096825	3.6278	1.2575e-08	1.741e-08	-	zinc ion binding|Hypothetical protein LOC100279838|Putative uncharacterized protein |hypothetical protein LOC100279838|zinc ion binding|hypothetical protein LOC100279838 (LOC100279838), mRNA|hypothetical protein LOC100279838 |Putative uncharacterized protein
GRMZM2G160428	223.72570890022	651.769838619193	-1.5426	3.1982e-57	1.8443e-56	-	protein kinase activity|protein serine/threonine kinase activity|ATP binding|protein amino acid phosphorylation|TSA: Zea mays contig42945, mRNA sequence|TSA: Zea mays contig57473, mRNA sequence|protein kinase activity|protein serine/threonine kinase activity|ATP binding|protein amino acid phosphorylation|TSA: Zea mays contig44349, mRNA sequence|TSA: Zea mays contig42945, mRNA sequence|TSA: Zea mays contig57473, mRNA sequence|protein kinase activity|protein serine/threonine kinase activity|ATP binding|protein amino acid phosphorylation|TSA: Zea mays contig44349, mRNA sequence|TSA: Zea mays contig42945, mRNA sequence|TSA: Zea mays contig57473, mRNA sequence
GRMZM2G160466	29.02102356017	5.19338516828042	2.4824	4.9665e-05	4.9273e-05	-	Full-length cDNA clone ZM_BFb0333L09|Full-length cDNA clone ZM_BFb0333L09|hypothetical protein LOC100277702|hypothetical protein LOC100277702 (LOC100277702), mRNA|hypothetical protein LOC100277702 |Full-length cDNA clone ZM_BFb0333L09|Hypothetical protein LOC100277702|Putative uncharacterized protein |hypothetical protein LOC100384642|homoiothermy|ice binding|response to freezing|hypothetical protein LOC100384642 |Full-length cDNA clone ZM_BFb0333L09|Putative uncharacterized protein |hypothetical protein LOC100384642|homoiothermy|ice binding|response to freezing|hypothetical protein LOC100384642 (LOC100384642), mRNA|hypothetical protein LOC100384642 |Full-length cDNA clone ZM_BFb0333L09|Hypothetical protein LOC100384642|Putative uncharacterized protein
GRMZM2G160560	90.756655497259	266.420659132786	-1.5536	1.3169e-24	3.9284e-24	-	membrane
GRMZM2G160917	23.7444738219573	6.2320622019365	1.9298	0.001977	0.0015648	-	DNA binding|nucleus|DNA binding|nucleus|DNA binding|nucleus|SBP-domain protein 5 Fragment
GRMZM2G161233	0	35.8343576611349	-6.1633	2.3026e-10	3.645e-10	-	catalytic activity|3-beta-hydroxy-delta5-steroid dehydrogenase activity|carbohydrate metabolic process|steroid biosynthetic process|metabolic process|dTDP-4-dehydrorhamnose reductase activity|oxidoreductase activity|racemase and epimerase activity, acting on carbohydrates and derivatives|cellular metabolic process|extracellular polysaccharide biosynthetic process|coenzyme binding
GRMZM2G161459	135.607328272067	499.603653188576	-1.8813	1.6061e-56	9.0991e-56	-	nucleotide binding|aminoacyl-tRNA ligase activity|transporter activity|ATP binding|cytoplasm|translation|tRNA aminoacylation for protein translation|oligopeptide transport|membrane|Transcribed locus|nucleotide binding|aminoacyl-tRNA ligase activity|transporter activity|ATP binding|cytoplasm|translation|tRNA aminoacylation for protein translation|oligopeptide transport|membrane|Transcribed locus|Full-length cDNA clone ZM_BFc0150F20
GRMZM2G161769	5.27654973821273	19.2155251226376	-1.8646	0.0020057	0.0015827	-//-
GRMZM2G162158	832.639548689969	1.03867703365608	9.6468	1.4639e-141	1.8358e-140	-	leucoanthocyanidin dioxygenase|iron ion binding|oxidoreductase activity|oxidation reduction|leucoanthocyanidin dioxygenase (LOC100285776), mRNA|leucoanthocyanidin dioxygenase |Leucoanthocyanidin dioxygenase|Leucoanthocyanidin dioxygenasePutative uncharacterized protein ;
GRMZM2G162505	38.5188130889529	9.8674318197328	1.9648	6.5446e-05	6.4385e-05	-	chitinase 2|hydrolase activity, hydrolyzing O-glycosyl compounds|chitinase activity|carbohydrate metabolic process|chitin catabolic process|chitinase 2 (LOC100285638), mRNA|chitinase 2 |Chitinase 2|Putative uncharacterized protein |Chitinase 2
GRMZM2G162508	2.11061989528509	11.944785887045	-2.5006	0.0039716	0.0029792	-	fatty acid elongase|catalytic activity|fatty acid biosynthetic process|metabolic process|acyltransferase activity|lipid biosynthetic process|membrane|transferase activity, transferring acyl groups other than amino-acyl groups|fatty acid elongase (LOC100282655), mRNA|fatty acid elongase |Fatty acid elongase|Fatty acid elongase |catalytic activity|fatty acid biosynthetic process|metabolic process|acyltransferase activity|lipid biosynthetic process|membrane|transferase activity, transferring acyl groups other than amino-acyl groups|catalytic activity|fatty acid biosynthetic process|metabolic process|membrane|transferase activity, transferring acyl groups other than amino-acyl groups|Putative uncharacterized protein
GRMZM2G162537	1.05530994764255	138.663383993087	-7.0378	2.7917e-34	1.0544e-33	-	nucleic acid binding|exonuclease activity|intracellular|Putative uncharacterized protein |Putative uncharacterized protein |hypothetical protein LOC100272294|nucleic acid binding|hypothetical protein LOC100272294 (LOC100272294), mRNA|hypothetical protein LOC100272294 |Hypothetical protein LOC100272294|Putative uncharacterized protein |hypothetical protein LOC100272294|nucleic acid binding|hypothetical protein LOC100272294 |Putative uncharacterized protein |nucleic acid binding|Putative uncharacterized protein
GRMZM2G162749	39.5741230365955	9.34809330290476	2.0818	2.4761e-05	2.5445e-05	-	hypothetical protein LOC100193013|DNA binding|zinc ion binding|regulation of transcription|hypothetical protein LOC100193013 (LOC100193013), mRNA|hypothetical protein LOC100193013 |TSA: Zea mays contig33840, mRNA sequence|Hypothetical protein LOC100193013|Putative uncharacterized protein |Putative uncharacterized protein
GRMZM2G163154	21.6338539266722	79.9781315915185	-1.8863	2.1833e-10	3.4647e-10	-	hypothetical protein LOC100383875|drug transmembrane transport|drug transmembrane transporter activity|antiporter activity|membrane|transmembrane transport|hypothetical protein LOC100383875 (LOC100383875), mRNA|hypothetical protein LOC100383875 |Hypothetical protein LOC100383875|Putative uncharacterized protein |Putative uncharacterized protein |drug transmembrane transport|drug transmembrane transporter activity|antiporter activity|membrane|transmembrane transport|Putative uncharacterized protein |drug transmembrane transport|drug transmembrane transporter activity|antiporter activity|membrane|transmembrane transport|Putative uncharacterized protein |drug transmembrane transport|drug transmembrane transporter activity|antiporter activity|membrane|transmembrane transport|Putative uncharacterized protein
GRMZM2G164062	0	15.0608169880132	-4.9127	4.3378e-05	4.3369e-05	-	LOC100282754|catalytic activity|DNA repair|base-excision repair|DNA-3-methyladenine glycosylase I activity|GMP synthasePutative uncharacterized protein ;|catalytic activity|DNA repair|base-excision repair|DNA-3-methyladenine glycosylase I activity|Putative uncharacterized protein |catalytic activity|DNA repair|Putative uncharacterized protein
GRMZM2G164672	36.9358481674891	78.9394545578624	-1.0957	1.1663e-05	1.2359e-05	-	Hypothetical protein LOC100274902
GRMZM2G164715	6.85951465967655	28.0442799087143	-2.0315	8.4717e-05	8.2155e-05	-	hypothetical protein LOC100276538|hypothetical protein LOC100276538 (LOC100276538), mRNA|hypothetical protein LOC100276538 |Hypothetical protein LOC100276538|Putative uncharacterized protein |Putative uncharacterized protein
GRMZM2G164909	33.2422633507402	90.8842404449073	-1.451	1.0999e-08	1.5261e-08	-	heat shock factor protein 7|transcription factor activity|nucleus|regulation of transcription, DNA-dependent|homoiothermy|sequence-specific DNA binding|ice binding|response to freezing|heat shock factor protein 7 (LOC100286024), mRNA|heat shock factor protein 7 |Heat shock factor protein 7|Heat shock factor protein 7
GRMZM2G165301	136.134983245888	31.1603110096825	2.1273	2.0223e-15	4.3464e-15	-	exocyst|exocytosis|Transcribed locus, moderately similar to XP_002445820.1 hypothetical protein SORBIDRAFT_07g026300 [Sorghum bicolor]
GRMZM2G165422	438.481283245478	1117.09714969712	-1.3492	3.9654e-81	3.2215e-80	-	hypothetical protein LOC100383535|protein kinase activity|protein serine/threonine kinase activity|ATP binding|protein amino acid phosphorylation|hypothetical protein LOC100383535 (LOC100383535), mRNA|hypothetical protein LOC100383535 |Hypothetical protein LOC100383535|Putative uncharacterized protein |Putative uncharacterized protein
GRMZM2G165506	2112.20286020656	935.328668807304	1.1752	8.4121e-84	7.0104e-83	-	pollen-specific protein C13|pollen-specific protein C13 (LOC100280588), mRNA|pollen-specific protein C13 |Transcribed locus|Pollen-specific protein C13|Pollen-specific protein C13Putative uncharacterized protein ;|Pollen-specific protein C13
GRMZM2G165998	5287.10283768916	1933.4972981508	1.4513	8.59399999999999e-299	2.1348e-297	-	L-methionine salvage from methylthioadenosine|metal ion binding|dioxygenase activity|oxidation reduction|1,2-dihydroxy-3-keto-5-methylthiopentene dioxygenase 2Putative uncharacterized protein ;|LOC100216585|Putative uncharacterized protein |L-methionine salvage from methylthioadenosine|metal ion binding|dioxygenase activity|oxidation reduction|Putative uncharacterized protein
GRMZM2G167394	19.5232340313871	91.4035789617354	-2.2271	7.2635e-14	1.4237e-13	-	binding
GRMZM2G168108	119.250024083608	39.9890657957592	1.5763	3.0165e-09	4.4378e-09	-	K-exchanger-like protein|integral to membrane|transmembrane transport|K-exchanger-like protein (LOC100281209), mRNA|K-exchanger-like protein |K-exchanger-like protein|K-exchanger-like protein
GRMZM2G168318	21.1061989528509	43.1050968967275	-1.0302	0.0019359	0.0015332	-	Transcribed locus
GRMZM2G169820	1044.75684816612	2491.78620374095	-1.254	9.2831e-162	1.3034e-160	-	DNA binding|nucleus|regulation of transcription, DNA-dependent|response to hormone stimulus|regulation of transcription|TSA: Zea mays contig20459, mRNA sequence|TSA: Zea mays contig58724, mRNA sequence|Transcribed locus, strongly similar to XP_002445864.1 hypothetical protein SORBIDRAFT_07g027080 [Sorghum bicolor]|TSA: Zea mays contig42127, mRNA sequence
GRMZM2G169890	5833.753390568	622.686881676822	3.2278	0	0	-	superoxide dismutase4|superoxide metabolic process|metal ion binding|oxidation reduction|superoxide dismutase4 (sod4), mRNA|superoxide dismutase |Superoxide dismutase [Cu-Zn] (EC 1.15.1.1)|Superoxide dismutase [Cu-Zn] (EC 1.15.1.1)|Superoxide dismutase 4 Fragment |Superoxide dismutase [Cu-Zn] 4A (EC 1.15.1.1)|superoxide dismutase4|superoxide metabolic process|metal ion binding|oxidation reduction|superoxide dismutase |Superoxide dismutase [Cu-Zn] (EC 1.15.1.1)|Superoxide dismutase [Cu-Zn] (EC 1.15.1.1)|Superoxide dismutase 4 Fragment |Superoxide dismutase [Cu-Zn] 4A (EC 1.15.1.1)|superoxide metabolic process|metal ion binding|oxidation reduction|TSA: Zea mays contig48172, mRNA sequence|TSA: Zea mays contig45929, mRNA sequence|Superoxide dismutase [Cu-Zn] (EC 1.15.1.1)|Superoxide dismutase 4 Fragment |superoxide metabolic process|metal ion binding|oxidation reduction|Superoxide dismutase [Cu-Zn] (EC 1.15.1.1)
GRMZM2G169931	342.448078010006	160.994940216693	1.0889	3.4907e-13	6.592e-13	-	hypothetical protein LOC100194368|hypothetical protein LOC100194368 |Putative uncharacterized protein |Nonsense-mediated mRNA decay protein 3 |hypothetical protein LOC100194368|hypothetical protein LOC100194368 (LOC100194368), mRNA|hypothetical protein LOC100194368 |Hypothetical protein LOC100194368|Putative uncharacterized protein |Nonsense-mediated mRNA decay protein 3
GRMZM2G170693	0	22.8508947404338	-5.5142	3.7731e-07	4.6462e-07	-//-
GRMZM2G170982	164.100696858416	68.0333457044735	1.2703	6.8907e-09	9.8243e-09	-	nucleotide binding|ATP binding|nucleoside-triphosphatase activity|Transcribed locus, moderately similar to XP_002464362.1 hypothetical protein SORBIDRAFT_01g016970 [Sorghum bicolor]
GRMZM2G171181	850.052162826071	276.288090952518	1.6214	4.9616e-59	3.0519e-58	-	LOC100193874|hypothetical protein LOC100194224|60S ribosomal protein L23|60S ribosomal protein L23|60S ribosomal protein L23|structural constituent of ribosome|intracellular|ribosome|translation|60S ribosomal protein L23 (LOC100281952), mRNA|hypothetical protein LOC100194224 |60S ribosomal protein L23 |60S ribosomal protein L23 |60S ribosomal protein L23 |60S ribosomal protein L23Putative uncharacterized protein ;|Putative uncharacterized protein |60S ribosomal protein L23 |60S ribosomal protein L23
GRMZM2G171442	277.018861256168	54.5305442669444	2.3448	1.1865e-33	4.4294e-33	-//-
GRMZM2G171559	23.7444738219573	138.663383993087	-2.5459	3.9308e-23	1.099e-22	-	Hypothetical protein LOC100276185|Hypothetical protein LOC100383109|Putative uncharacterized protein
GRMZM2G171736	6.85951465967655	100.75167226464	-3.8766	9.1674e-24	2.6491e-23	-	DNA photolyase activity|DNA repair
GRMZM2G171822	14.2466842931744	38.4310502452751	-1.4316	0.00023093	0.00021081	-	protein kinase activity|protein serine/threonine kinase activity|ATP binding|protein amino acid phosphorylation
GRMZM2G172091	34.825228272204	0	6.0673	1.8208e-09	2.7221e-09	-//-
GRMZM2G172098	367.247861779606	172.42038758691	1.0908	4.5066e-14	8.901e-14	-	hypothetical protein LOC100216883|hypothetical protein LOC100216883 (LOC100216883), mRNA|hypothetical protein LOC100216883 |Hypothetical protein LOC100216883|Monoglyceride lipasePutative uncharacterized protein ;
GRMZM2G172506	24.7997837695998	0	5.6323	3.9519e-07	4.8525e-07	-	signal transducer activity|protein binding|response to light stimulus|hypothetical protein LOC100280174 (LOC100280174), mRNA|hypothetical protein LOC100280174 |Hypothetical protein LOC100280174
GRMZM2G172512	49.0719125653784	19.2155251226376	1.3526	0.0008171	0.00069075	-	TSA: Zea mays contig21447, mRNA sequence|hypothetical protein LOC100275978|hypothetical protein LOC100384272|hypothetical protein LOC100275978 (LOC100275978), mRNA|hypothetical protein LOC100384272 (LOC100384272), mRNA|hypothetical protein LOC100275978 |hypothetical protein LOC100384272 |Hypothetical protein LOC100275978|Putative uncharacterized protein |Putative uncharacterized protein
GRMZM2G172537	5.27654973821273	60.7626064688809	-3.5255	3.849e-14	7.6255e-14	-	LOC100284235|hydrolase activity, hydrolyzing O-glycosyl compounds|carbohydrate metabolic process|Hypothetical protein LOC100384311|Putative uncharacterized protein |Putative uncharacterized protein |Glucan endo-1,3-beta-glucosidase 7
GRMZM2G172794	0	32.7183265601666	-5.9544	1.2611e-09	1.9031e-09	-//-
GRMZM2G173315	131.386088481497	38.9503887621031	1.7541	1.2554e-11	2.1449e-11	-	metabolic process|transferase activity, transferring hexosyl groups|hypothetical protein LOC100383459 (LOC100383459), mRNA|hypothetical protein LOC100383459 |Hypothetical protein LOC100383459
GRMZM2G173372	12.6637193717106	0	4.6079	0.00042607	0.00037237	-	DNA binding protein|nucleus|transcription regulator activity|regulation of transcription|DNA binding protein (LOC100283423), mRNA|DNA binding protein |DNA binding protein|DNA binding protein |DNA binding protein |hypothetical protein LOC100381478|nucleus|transcription regulator activity|regulation of transcription|hypothetical protein LOC100381478 (LOC100381478), mRNA|hypothetical protein LOC100381478 |Hypothetical protein LOC100381478|Putative uncharacterized protein
GRMZM2G173425	319.758914135692	0	9.3208	6.5841e-58	3.9929e-57	-	zinc finger protein LSD2|zinc finger protein LSD2 (LOC100285990), mRNA|zinc finger protein LSD2 |Zinc finger protein LSD2|Putative uncharacterized proteinZinc finger protein LSD2 ;|zinc finger protein LSD2|zinc finger protein LSD2 |Putative uncharacterized proteinZinc finger protein LSD2 ;
GRMZM2G174168	244.831907853071	96.5969641300158	1.3417	1.1336e-13	2.1921e-13	-	Putative uncharacterized protein |Hypothetical protein LOC100275274|Clone 702039 mRNA sequence|Hypothetical protein LOC100191519|Putative uncharacterized protein
GRMZM2G174310	4.74889476439146	27.0056028750582	-2.5076	1.4424e-05	1.5062e-05	-	homoiothermy|ice binding|response to freezing|hypothetical protein LOC100276385 (LOC100276385), mRNA|hypothetical protein LOC100276385 |TSA: Zea mays contig45359, mRNA sequence|Hypothetical protein LOC100276385
GRMZM2G174819	0	9.34809330290476	-4.2247	0.0017299	0.0013759	-	Clone 394519 mRNA sequence
GRMZM2G175396	341.392768062364	714.609799155386	-1.0657	2.8779e-38	1.1839e-37	-	hypothetical protein LOC100280069|hypothetical protein LOC100280069 (LOC100280069), mRNA|hypothetical protein LOC100280069 |Hypothetical protein LOC100280069|Putative uncharacterized protein |Putative uncharacterized protein |Putative uncharacterized protein
GRMZM2G175423	65.9568717276591	303.293693827577	-2.2011	8.8603e-42	3.8797e-41	-	sorbitol dehydrogenase homolog1|zinc ion binding|oxidoreductase activity|oxidation reduction|sorbitol dehydrogenase homolog1 (sdh1), mRNA|sorbitol dehydrogenase homolog1 |Sorbitol dehydrogenase homolog1|Sorbitol dehydrogenase |Sorbitol dehydrogenase |zinc ion binding|oxidoreductase activity|oxidation reduction
GRMZM2G175779	58.5697020941613	2.07735406731217	4.8173	2.0354e-14	4.1017e-14	-	LOC100194296|hydrolase activity, hydrolyzing O-glycosyl compounds|sugar binding|carbohydrate metabolic process|Putative uncharacterized protein |Beta-galactosidase (EC 3.2.1.23)|hydrolase activity, hydrolyzing O-glycosyl compounds|carbohydrate metabolic process
GRMZM2G176124	128.220158638569	0	8.0025	7.7766e-28	2.5431e-27	-//-
GRMZM2G176209	40.1017780104168	101.790349298296	-1.3439	9.406e-09	1.3206e-08	-	NOD26-like membrane intrinsic protein3|product:NOD26-like membrane integral protein ZmNIP3-1|transporter activity|transport|membrane|NOD26-like membrane intrinsic protein3 (nip3a), mRNA|aquaporin NIP3-1 |Putative uncharacterized protein |Aquaporin NIP3-1 (NOD26-like intrinsic protein 3-1)(ZmNIP3-1)(ZmNIP3;1)|transporter activity|transport|membrane|transporter activity|transport|membrane|transporter activity|transport|membrane|transporter activity|transport|membrane
GRMZM2G176558	311.844089528372	689.162211830812	-1.144	1.0714e-40	4.5674e-40	-	hypothetical protein LOC100274981|hypothetical protein LOC100274981 |Putative uncharacterized protein |Putative uncharacterized protein |hypothetical protein LOC100274981|hypothetical protein LOC100274981 |Putative uncharacterized protein |hypothetical protein LOC100274981|hypothetical protein LOC100274981 (LOC100274981), mRNA|hypothetical protein LOC100274981 |Putative uncharacterized protein
GRMZM2G177391	15.8296492146382	0	4.9846	6.3303e-05	6.2419e-05	-	beta-expansin 1a|extracellular region|sexual reproduction|beta-expansin 1a (LOC100285686), mRNA|beta-expansin 1a |Beta-expansin 1a|Beta-expansin 1a |extracellular region|sexual reproduction
GRMZM2G177508	2.11061989528509	20.2542021562936	-3.2625	2.2142e-05	2.2899e-05	-	hypothetical protein LOC100273445|hypothetical protein LOC100273445 (LOC100273445), mRNA|hypothetical protein LOC100273445 |Putative uncharacterized proteinThreonine endopeptidase ;
GRMZM2G177532	261.18921204153	89.8455634112513	1.5396	7.2664e-18	1.7222e-17	-	cation transport|cation transmembrane transporter activity|membrane|transmembrane transport|Putative uncharacterized protein |hypothetical protein LOC100277920|cation transport|cation transmembrane transporter activity|membrane|phosphopantetheine binding|transmembrane transport|hypothetical protein LOC100277920 (LOC100277920), mRNA|hypothetical protein LOC100277920 |Hypothetical protein LOC100277920|Putative uncharacterized protein |Putative uncharacterized protein |Putative uncharacterized protein |cation transport|cation transmembrane transporter activity|membrane|phosphopantetheine binding|transmembrane transport|Transcribed locus, strongly similar to NP_001144835.1 hypothetical protein LOC100277920 [Zea mays]
GRMZM2G177862	0	10.9061088533889	-4.4471	0.00061977	0.00053018	-//-
GRMZM2G178576	316.065329318943	904.168357797621	-1.5164	5.9516e-77	4.6876e-76	-	nucleoside diphosphate kinase activity|ATP binding|GTP biosynthetic process|UTP biosynthetic process|CTP biosynthetic process|nucleoside diphosphate kinase activity|ATP binding|GTP biosynthetic process|UTP biosynthetic process|CTP biosynthetic process|nucleoside diphosphate kinase activity|ATP binding|GTP biosynthetic process|UTP biosynthetic process|CTP biosynthetic process|Transcribed locus, strongly similar to XP_002464921.1 hypothetical protein SORBIDRAFT_01g028830 [Sorghum bicolor]|Nucleoside diphosphate kinase (EC 2.7.4.6)|nucleoside diphosphate kinase activity|ATP binding|GTP biosynthetic process|UTP biosynthetic process|CTP biosynthetic process|nucleoside diphosphate kinase activity|ATP binding|GTP biosynthetic process|UTP biosynthetic process|CTP biosynthetic process|Hypothetical protein LOC100217209|hypothetical protein LOC100277173|hypothetical protein LOC100277173 |TSA: Zea mays contig28255, mRNA sequence|Putative uncharacterized protein |hypothetical protein LOC100384342|hypothetical protein LOC100384342 (LOC100384342), mRNA|hypothetical protein LOC100384342 |Hypothetical protein LOC100384342|Putative uncharacterized protein |hypothetical protein LOC100277173|hypothetical protein LOC100277173 (LOC100277173), mRNA|hypothetical protein LOC100277173 |Full-length cDNA clone ZM_BFc0080H22|TSA: Zea mays contig37168, mRNA sequence|Hypothetical protein LOC100277173|Putative uncharacterized protein
GRMZM2G178913	61.735631937089	257.591904346709	-2.0609	2.9774e-33	1.0803e-32	-	MTD1|TSA: Zea mays contig55772, mRNA sequence
GRMZM2G179325	81.2588659684761	173.978403137394	-1.0983	7.0697e-11	1.1473e-10	-	Transcribed locus, strongly similar to XP_002442368.1 hypothetical protein SORBIDRAFT_08g018940 [Sorghum bicolor]|Transcribed locus, strongly similar to XP_002442368.1 hypothetical protein SORBIDRAFT_08g018940 [Sorghum bicolor]|Transcribed locus
GRMZM2G179351	183.096275915982	69.0720227381296	1.4064	2.3078e-11	3.9019e-11	-	hypothetical protein LOC100383749|transporter activity|transport|synaptic vesicle|membrane|transmembrane transport|hypothetical protein LOC100383749 (LOC100383749), mRNA|hypothetical protein LOC100383749 |Hypothetical protein LOC100383749|Putative uncharacterized protein
GRMZM2G179411	176.236761256305	70.1106997717857	1.3298	4.0994e-10	6.3952e-10	-	protein phosphatase type 2A complex|signal transduction|protein phosphatase type 2A regulator activity
GRMZM2G179462	3.69358481674891	31.1603110096825	-3.0766	2.815e-07	3.5065e-07	-	integral to membrane|Putative uncharacterized protein
GRMZM2G179528	5011.66694135445	427.415599349479	3.5516	0	0	-	hypothetical protein LOC100191502|serine-type carboxypeptidase activity|proteolysis|hypothetical protein LOC100191502 (LOC100191502), mRNA|hypothetical protein LOC100191502 |Hypothetical protein LOC100191502|Putative uncharacterized protein |Putative uncharacterized protein |Putative uncharacterized protein |serine-type carboxypeptidase activity|proteolysis|Putative uncharacterized protein |Putative uncharacterized protein |serine-type carboxypeptidase activity|proteolysis|Putative uncharacterized protein |Putative uncharacterized protein
GRMZM2G179703	406.29432984238	1596.96593924623	-1.9747	3.93e-187	6.1908e-186	-	homoiothermy|ice binding|response to freezing|Putative uncharacterized protein |hypothetical protein LOC100191512|transferase activity, transferring acyl groups other than amino-acyl groups|hypothetical protein LOC100191512 (LOC100191512), mRNA|hypothetical protein LOC100191512 |Hypothetical protein LOC100191512|AcyltransferasePutative uncharacterized protein ;|Putative uncharacterized protein |Putative uncharacterized protein |Putative uncharacterized protein
GRMZM2G179907	46.9612926700933	172.939726103738	-1.8807	1.1888e-20	3.1275e-20	-	hypothetical protein LOC100277561|hypothetical protein LOC100277561 (LOC100277561), mRNA|hypothetical protein LOC100277561 |Hypothetical protein LOC100277561|Putative uncharacterized protein
GRMZM2G180478	0	71.6687153222698	-7.1633	2.354e-18	5.6942e-18	-//-
GRMZM2G180879	4.74889476439146	35.8343576611349	-2.9157	7.5376e-08	9.7364e-08	-//-
GRMZM2G180889	590.445915706005	2124.09453382669	-1.847	5.1919e-229	9.4457e-228	-	L-arabinose metabolic process|alpha-N-arabinofuranosidase activity|TSA: Zea mays contig24238, mRNA sequence
GRMZM2G180894	0	19.2155251226376	-5.1865	3.4184e-06	3.8464e-06	-	Transcribed locus
GRMZM2G180951	125.581883769463	553.614858938693	-2.1403	1.7452e-72	1.3183e-71	-	1,3-beta-glucan synthase complex|1,3-beta-glucan synthase activity|1,3-beta-glucan biosynthetic process|membrane|Full-length cDNA clone ZM_BFb0298I11|Putative uncharacterized protein
GRMZM2G181153	127.164848690927	50.3758361323201	1.3359	9.8092e-08	1.2595e-07	-	histone H4|nucleosome|DNA binding|nucleus|nucleosome assembly|transcription initiation|transcription initiation factor activity|histone H4 |Histone H4 |Histone H4 |Histone H4 |Histone H4 |Histone H4 |Histone H4 |Histone H4 |Histone H4 |Histone H4 |Histone H4 |Histone H4 |Histone H4 |Histone H4 |Histone H4 |Histone H4 |Histone H4 |Histone H4 |Histone H4 |Histone H4 |Histone H4 |Histone H4 |Profilin |Histone H4 |Histone H4 |Histone H4 |Histone H4.3 (HM4)|nucleosome|DNA binding|nucleus|nucleosome assembly|nucleosome|DNA binding|nucleus|nucleosome assembly|transcription initiation|transcription initiation factor activity
GRMZM2G181236	459.059827224508	86.210193793455	2.4128	1.3569e-56	7.7553e-56	-	hypothetical protein LOC100279598|monooxygenase activity|iron ion binding|electron carrier activity|heme binding|oxidation reduction|hypothetical protein LOC100279598 (LOC100279598), mRNA|hypothetical protein LOC100279598 |Transposon protein |Putative uncharacterized protein |Putative uncharacterized protein |Putative uncharacterized protein |hypothetical protein LOC100279598|monooxygenase activity|iron ion binding|electron carrier activity|heme binding|oxidation reduction|hypothetical protein LOC100279598 (LOC100279598), mRNA|hypothetical protein LOC100279598 |Hypothetical protein LOC100279598|Transposon protein |Putative uncharacterized protein |Putative uncharacterized protein |Putative uncharacterized protein |monooxygenase activity|iron ion binding|electron carrier activity|heme binding|oxidation reduction
GRMZM2G301271	1.05530994764255	190.077897159063	-7.4928	7.7052e-45	3.6727e-44	-	cationic amino acid transporter|transport|amino acid transport|amino acid transmembrane transporter activity|membrane|transmembrane transport|cationic amino acid transporter (LOC100284962), mRNA|cationic amino acid transporter |Cationic amino acid transporter|Cationic amino acid transporter
GRMZM2G301885	102.365064921327	2033.72963189861	-4.3123	0	0	-	transporter activity|transport|membrane|integral to membrane|substrate-specific transmembrane transporter activity|transmembrane transport|hypothetical protein LOC100274325|transporter activity|transport|membrane|integral to membrane|substrate-specific transmembrane transporter activity|transmembrane transport|hypothetical protein LOC100274325 (LOC100274325), mRNA|hypothetical protein LOC100274325 |Hypothetical protein LOC100274325|Putative uncharacterized protein |transporter activity|transport|membrane|integral to membrane|substrate-specific transmembrane transporter activity|transmembrane transport|Polyol transporter protein 4
GRMZM2G303149	96.560860209293	238.376379224071	-1.3037	7.6352e-18	1.803e-17	-	LOC100278133|protein folding|heat shock protein binding|unfolded protein binding|TSA: Zea mays contig48975, mRNA sequence|TSA: Zea mays contig63757, mRNA sequence|Putative uncharacterized protein
GRMZM2G303965	127.164848690927	24.408910290918	2.3812	1.306e-16	2.9237e-16	-	protein kinase activity|protein serine/threonine kinase activity|binding|ATP binding|protein amino acid phosphorylation
GRMZM2G304132	18.4679240837446	37.9117117284471	-1.0376	0.0034761	0.0026413	-	hypothetical protein LOC100274912|hypothetical protein LOC100274912 (LOC100274912), mRNA|hypothetical protein LOC100274912 |Hypothetical protein LOC100274912|Putative uncharacterized protein
GRMZM2G305287	0	21.2928791899497	-5.4123	9.5387e-07	1.1325e-06	-	Transcribed locus, moderately similar to XP_002489145.1 hypothetical protein SORBIDRAFT_0019s004400 [Sorghum bicolor]
GRMZM2G305526	0	80.4974701083465	-7.3309	3.4674e-20	9.0483e-20	-	hypothetical protein LOC100193025|copper ion binding|laccase activity|oxidoreductase activity|lignin catabolic process|apoplast|oxidation reduction|hypothetical protein LOC100193025 (LOC100193025), mRNA|hypothetical protein LOC100193025 |Hypothetical protein LOC100193025|Putative uncharacterized protein
GRMZM2G306806	225.836328795505	526.609256063635	-1.2215	2.2774e-34	8.6522e-34	-	LOC100194401|TSA: Zea mays contig26004, mRNA sequence|Putative uncharacterized protein |TSA: Zea mays contig26004, mRNA sequence|Putative uncharacterized protein |TSA: Zea mays contig26004, mRNA sequence|Transcribed locus, strongly similar to XP_002465500.1 hypothetical protein SORBIDRAFT_01g039960 [Sorghum bicolor]|Putative uncharacterized protein
GRMZM2G306945	0	297.580970142468	-9.2171	1.4532e-57	8.6106e-57	-	two-component signal transduction system (phosphorelay)|DNA photolyase activity|signal transducer activity|DNA repair|electron carrier activity|oxidoreductase activity
GRMZM2G307908	42.2123979057019	0	6.3448	4.0085e-11	6.6811e-11	-//-
GRMZM2G310947	450.089692669546	2589.94118342145	-2.5246	0	0	-	nucleotide binding|damaged DNA binding|ATP binding|DNA repair|nucleoside-triphosphatase activity|Transcribed locus, moderately similar to NP_001147533.1 cell Division Protein AAA ATPase family [Zea mays]|cell Division Protein AAA ATPase family|nucleotide binding|damaged DNA binding|ATP binding|DNA repair|nucleoside-triphosphatase activity|cell Division Protein AAA ATPase family (LOC100281142), mRNA|cell Division Protein AAA ATPase family |Transcribed locus, moderately similar to NP_001147533.1 cell Division Protein AAA ATPase family [Zea mays]|Cell Division Protein AAA ATPase family|Cell Division Protein AAA ATPase family
GRMZM2G311036	6.85951465967655	55.0498827837724	-3.0046	1.42e-11	2.4167e-11	-	methyltransferase activity|O-methyltransferase activity|protein dimerization activity|O-methyltransferase ZRP4 |Putative uncharacterized protein
GRMZM2G311182	25.8550937172424	909.361742965901	-5.1363	1.2585e-223	2.2268e-222	-	biosynthetic process|Clone 376543 mRNA sequence|biosynthetic process|Clone 376543 mRNA sequence
GRMZM2G312165	6.85951465967655	20.7735406731217	-1.5986	0.0035794	0.0027149	-//-
GRMZM2G312661	1256.34649266845	3494.10954121907	-1.4757	8.2972e-282	1.9139e-280	-	hypothetical protein LOC100382070|calcium ion binding|hypothetical protein LOC100382070 |TSA: Zea mays contig21073, mRNA sequence|TSA: Zea mays contig01613, mRNA sequence|Transcribed locus|Putative uncharacterized protein |hypothetical protein LOC100382070|calcium ion binding|hypothetical protein LOC100382070 (LOC100382070), mRNA|hypothetical protein LOC100382070 |Hypothetical protein LOC100382070|Putative uncharacterized protein
GRMZM2G314328	115.028784293038	47.2598050313518	1.2833	9.857e-07	1.167e-06	-	cytochrome c biogenesis FN|cytochrome c biogenesis FN|protein complex assembly|respiratory chain complex IV assembly|heme transporter activity|heme transport|membrane|cytochrome complex assembly|cytochrome c biogenesis FN |cytochrome c biogenesis FN |TSA: Zea mays contig48228, mRNA sequence|Transcribed locus, moderately similar to NP_085539.2 cytochrome c biogenesis orf382 [Arabidopsis thaliana]|TSA: Zea mays cultivar W22 CL494Contig1.betc, mRNA sequence|Transcribed locus|Transcribed locus|Transcribed locus, moderately similar to NP_085550.2 cytochrome c biogenesis orf203 [Arabidopsis thaliana]|Transcribed locus|Transcribed locus|TSA: Zea mays cultivar W22 CL165Contig1.betc, mRNA sequence|Transcribed locus|Transcribed locus|Transcribed locus|Cytochrome c biogenesis FN |Cytochrome c biogenesis FN |Cytochrome c biogenesis FN |Cytochrome c biogenesis FN
GRMZM2G315601	0	48.2984820650079	-6.5162	2.6264e-13	4.9818e-13	-	hypothetical protein LOC100275090|embryo surrounding region2|embryo surrounding region2 (esr2), mRNA|hypothetical protein LOC100275090 (LOC100275090), mRNA|embryo surrounding region2 |hypothetical protein LOC100275090 |Hypothetical protein LOC100275090|Clone 10061 mRNA sequence|Embryo surrounding region2|Putative uncharacterized protein |ESR2g1 protein |ESR2c1 proteinESR2g2 protein ;
GRMZM2G315848	1330.74584397725	101.790349298296	3.7086	8.8776e-250	1.7375e-248	-	nucleotide pyrophosphatase/phosphodiesterase|acid phosphatase activity|hydrolase activity|metal ion binding|nucleotide pyrophosphatase/phosphodiesterase (LOC100285685), mRNA|nucleotide pyrophosphatase/phosphodiesterase |Nucleotide pyrophosphatase/phosphodiesterase|Nucleotide pyrophosphatase/phosphodiesterase |acid phosphatase activity|hydrolase activity|metal ion binding
GRMZM2G316054	0	18.6961866058095	-5.2247	4.5776e-06	5.0625e-06	-//-
GRMZM2G317021	3.16592984292764	73.2267308727539	-4.5317	5.4839e-19	1.3701e-18	-//-
GRMZM2G317160	1.05530994764255	13.5028014375291	-3.6775	0.00029607	0.00026614	-	hypothetical protein LOC100384463|DNA binding|transcription factor activity|regulation of transcription, DNA-dependent|hypothetical protein LOC100384463 (LOC100384463), mRNA|hypothetical protein LOC100384463 |Hypothetical protein LOC100384463|Putative uncharacterized protein
GRMZM2G318652	29.02102356017	1.55801555048413	4.2193	1.8758e-07	2.3662e-07	-	homoiothermy|ice binding|response to freezing|Transcribed locus
GRMZM2G318780	144.049807853208	421.183537147542	-1.5479	9.3084e-38	3.805e-37	-	sucrose metabolic process|biosynthetic process|sucrose synthase2|sucrose metabolic process|biosynthetic process|sucrose synthase activity|product:sucrose synthase|sucrose synthase2 (sus2), mRNA|sucrose synthase2 |Putative uncharacterized protein |Sucrose synthase 3 (EC 2.4.1.13)|Sucrose synthase Fragment
GRMZM2G318794	697.559875391723	171.901049070082	2.0207	2.4102e-67	1.6738e-66	-	LOC100282126|Mitochondrial import receptor subunit TOM22 |Mitochondrial import receptor subunit TOM22
GRMZM2G319057	203.674819895011	489.736221368844	-1.2657	1.2649e-33	4.7088e-33	-	hypothetical protein LOC100274583|hypothetical protein LOC100274583 (LOC100274583), mRNA|hypothetical protein LOC100274583 |TSA: Zea mays contig16015, mRNA sequence|TSA: Zea mays contig10033, mRNA sequence|TSA: Zea mays contig35017, mRNA sequence|Hypothetical protein LOC100274583|Putative uncharacterized protein
GRMZM2G320215	9.49778952878292	43.6244354135555	-2.1995	2.8467e-07	3.5425e-07	-	hydrolase activity|Transcribed locus
GRMZM2G320269	1227.8531240821	265.381982099129	2.21	2.3173e-132	2.6966e-131	-	peroxidase 27|peroxidase activity|response to oxidative stress|heme binding|oxidation reduction|peroxidase 27 (LOC100282342), mRNA|peroxidase 27 |Transcribed locus, moderately similar to NP_001148726.1 peroxidase 27 [Zea mays]|Transcribed locus, strongly similar to NP_001148726.1 peroxidase 27 [Zea mays]|Peroxidase 27|Transcribed locus, strongly similar to NP_001148726.1 peroxidase 27 [Zea mays]|Peroxidase 27 |Putative uncharacterized protein |Putative uncharacterized protein
GRMZM2G320325	403.128399999453	175.01708017105	1.2037	4.9345e-18	1.1847e-17	-	LOC100273146|nucleotide binding|ATP binding|transport|phosphotransferase activity, alcohol group as acceptor|ATPase activity|nucleoside-triphosphatase activity|TSA: Zea mays contig24202, mRNA sequence|ATP-dependent transporter ycf16Putative uncharacterized protein ;|nucleotide binding|ATP binding|transport|phosphotransferase activity, alcohol group as acceptor|ATPase activity|nucleoside-triphosphatase activity|TSA: Zea mays contig24202, mRNA sequence|nucleotide binding|ATP binding|transport|phosphotransferase activity, alcohol group as acceptor|ATPase activity|nucleoside-triphosphatase activity|TSA: Zea mays contig24202, mRNA sequence|ATP-dependent transporter ycf16Putative uncharacterized protein ;
GRMZM2G321041	44.8506727748082	191.635912709547	-2.0952	1.2754e-25	3.9318e-25	-	hypothetical protein LOC100192077|hypothetical protein LOC100279177|magnesium ion binding|protein binding|zinc ion binding|transferase activity|thiamin pyrophosphate binding|hypothetical protein LOC100192077 (LOC100192077), mRNA|hypothetical protein LOC100279177 (LOC100279177), mRNA|hypothetical protein LOC100192077 |hypothetical protein LOC100279177 |Hypothetical protein LOC100279177|Hypothetical protein LOC100192077|Putative uncharacterized protein |Putative uncharacterized protein
GRMZM2G322917	124.52657382182	17.6575095721534	2.8181	1.3434e-19	3.4363e-19	-	hypothetical protein LOC100277625|hypothetical protein LOC100277625 (LOC100277625), mRNA|hypothetical protein LOC100277625 |Hypothetical protein LOC100277625|Putative uncharacterized protein
GRMZM2G323830	432.677078533444	968.04699536747	-1.1618	1.1674e-57	7.0139e-57	-	monooxygenase activity|iron ion binding|electron carrier activity|heme binding|oxidation reduction|Full-length cDNA clone ZM_BFc0032H15
GRMZM2G324153	17.412614136102	0	5.1221	2.5264e-05	2.5921e-05	-//-
GRMZM2G324522	29.5486785339913	0	5.885	3.0021e-08	4.0226e-08	-	catalytic activity|tryptophan synthase activity|tryptophan metabolic process|metabolic process|catalytic activity|tryptophan synthase activity|tryptophan metabolic process|metabolic process
GRMZM2G324999	257.495627224781	767.582327871846	-1.5758	6.4369e-69	4.6976e-68	-	WRKY69 - superfamily of TFs having WRKY and zinc finger domains|transcription factor activity|sequence-specific DNA binding|regulation of transcription|WRKY69 - superfamily of TFs having WRKY and zinc finger domains (LOC100284462), mRNA|WRKY69 - superfamily of TFs having WRKY and zinc finger domains |WRKY69 - superfamily of TFs having WRKY and zinc finger domains|Putative uncharacterized protein |WRKY69-superfamily of TFs having WRKY and zinc finger domains
GRMZM2G325026	31.6592984292764	5.19338516828042	2.6079	1.2606e-05	1.3239e-05	-	heme binding|Cytochrome b5 |heme binding
GRMZM2G325462	271.214656544134	762.908281220394	-1.4921	7.2144e-64	4.8285e-63	-	hypothetical protein LOC100304120|hypothetical protein LOC100304120 (LOC100304120), mRNA|hypothetical protein LOC100304120 |Putative uncharacterized protein |Putative uncharacterized protein
GRMZM2G325550	9.49778952878292	0	4.2476	0.0028162	0.0021783	-	Transcribed locus
GRMZM2G327605	0	11.4254473702169	-4.4365	0.00046236	0.00040273	-//-
GRMZM2G329159	34.825228272204	94.0002715458756	-1.4325	8.3225e-09	1.1723e-08	-	intracellular|zinc ion binding|Transcribed locus, strongly similar to XP_002465852.1 hypothetical protein SORBIDRAFT_01g047010 [Sorghum bicolor]
GRMZM2G329750	72.2887314135144	32.1989880433386	1.1668	0.00036778	0.00032405	-	hypothetical protein LOC100276604|hypothetical protein LOC100276604 (LOC100276604), mRNA|hypothetical protein LOC100276604 |Transcribed locus|Hypothetical protein LOC100276604|Putative uncharacterized protein |Putative uncharacterized protein
GRMZM2G330436	60.1526670156251	143.33743064454	-1.2527	8.549e-11	1.3804e-10	-	integral to nuclear inner membrane|Hypothetical protein LOC100382580|TSA: Zea mays contig17915, mRNA sequence|hypothetical protein LOC100276289|integral to nuclear inner membrane|hypothetical protein LOC100276289 (LOC100276289), mRNA|hypothetical protein LOC100276289 |Hypothetical protein LOC100276289|Hypothetical protein LOC100382580|TSA: Zea mays contig25832, mRNA sequence|TSA: Zea mays contig17915, mRNA sequence|Putative uncharacterized protein
GRMZM2G331902	300.763335078126	611.780772823433	-1.0244	2.7864e-31	9.8071e-31	-	transport|membrane|hypothetical protein LOC100277833 (LOC100277833), mRNA|hypothetical protein LOC100277833 |Hypothetical protein LOC100277833|Putative uncharacterized protein |membrane|Putative uncharacterized protein
GRMZM2G335000	2.63827486910637	15.0608169880132	-2.5131	0.0011838	0.0009709	-	Transcribed locus, moderately similar to NP_001174806.1 Os06g0499301 [Oryza sativa Japonica Group]
GRMZM2G336824	1.58296492146382	15.5801555048413	-3.299	0.00018621	0.00017218	-	hypothetical protein LOC100272836|methyltransferase activity|O-methyltransferase activity|protein dimerization activity|hypothetical protein LOC100272836 (LOC100272836), mRNA|hypothetical protein LOC100272836 |Hypothetical protein LOC100272836|Putative uncharacterized protein
GRMZM2G337190	1.05530994764255	27.0056028750582	-4.6775	5.4382e-08	7.1244e-08	-	hypothetical protein LOC100274798|hypothetical protein LOC100278123|hypothetical protein LOC100274798 (LOC100274798), mRNA|hypothetical protein LOC100278123 (LOC100278123), mRNA|hypothetical protein LOC100274798 |hypothetical protein LOC100278123 |Hypothetical protein LOC100274798|Hypothetical protein LOC100278123|TSA: Zea mays contig18053, mRNA sequence|Putative uncharacterized protein |Putative uncharacterized protein
GRMZM2G337311	19.5232340313871	41.5470813462434	-1.0896	0.0015373	0.0012372	-//-
GRMZM2G337479	0	12.464124403873	-4.562	0.00023577	0.00021462	-//-
GRMZM2G338131	20.0508890052084	0	5.3256	5.5926e-06	6.1325e-06	-	IN2-1 protein|IN2-1 protein (LOC100281225), mRNA|IN2-1 protein |IN2-1 protein|IN2-1 protein
GRMZM2G341269	50.6548774868422	0	6.6626	6.1988e-13	1.1471e-12	-	alpha2-adrenergic receptor activity|G-protein coupled receptor protein signaling pathway|integral to membrane|TSA: Zea mays contig10038, mRNA sequence
GRMZM2G342105	240.083013088679	0	8.9074	3.8251e-46	1.8787e-45	-	zinc ion binding|Transcribed locus, strongly similar to XP_002466786.1 hypothetical protein SORBIDRAFT_01g014220 [Sorghum bicolor]|TSA: Zea mays contig10757, mRNA sequence|zinc ion binding|Transcribed locus, strongly similar to XP_002466786.1 hypothetical protein SORBIDRAFT_01g014220 [Sorghum bicolor]
GRMZM2G342281	0	30.1216339760264	-5.9127	5.5997e-09	8.0369e-09	-	phospholipid binding
GRMZM2G343157	1.58296492146382	42.5857583798994	-4.7497	7.7392e-12	1.3401e-11	-	ZIM motif family protein|ZIM motif family protein (LOC100284778), mRNA|ZIM motif family protein |TSA: Zea mays contig23569, mRNA sequence|TSA: Zea mays contig00854, mRNA sequence|TSA: Zea mays contig30998, mRNA sequence|ZIM motif family protein|ZIM motif family protein
GRMZM2G343854	0	8.30941626924867	-4.0547	0.0034645	0.002634	-	structural constituent of ribosome|intracellular|ribosome|translation|homoiothermy|ice binding|response to freezing|TSA: Zea mays contig22401, mRNA sequence
GRMZM2G344279	0	58.6852524015687	-6.8749	1.4178e-15	3.078e-15	-	structural constituent of ribosome|ribosome|translation|structural constituent of ribosome|ribosome|translation|large ribosomal subunit|transcription regulator activity
GRMZM2G344521	38.5188130889529	0	6.2675	2.7208e-10	4.2808e-10	-	DNA binding|protein binding|regulation of transcription, DNA-dependent|zinc ion binding|TSA: Zea mays contig37771, mRNA sequence|DNA binding|protein binding|regulation of transcription, DNA-dependent|zinc ion binding|TSA: Zea mays contig32539, mRNA sequence
GRMZM2G344704	0	8.30941626924867	-3.9771	0.0036409	0.0027552	-//-
GRMZM2G344985	40.629432984238	0	6.2897	8.9909e-11	1.4499e-10	-	TSA: Zea mays contig40287, mRNA sequence
GRMZM2G345911	0	22.3315562236058	-5.481	5.1345e-07	6.2569e-07	-	ATP binding|ATP biosynthetic process|ATPase activity, coupled to transmembrane movement of ions, phosphorylative mechanism|membrane
GRMZM2G346118	115.028784293038	0	7.8459	1.7821e-25	5.4421e-25	-	Transcribed locus, moderately similar to NP_001061630.1 Os08g0359300 [Oryza sativa Japonica Group]
GRMZM2G346455	1234.71263874178	5980.70235979173	-2.2761	0	0	-	hydrolase activity, hydrolyzing O-glycosyl compounds|carbohydrate metabolic process|Transcribed locus, moderately similar to NP_001142381.1 hypothetical protein LOC100274554 [Zea mays]|hypothetical protein LOC100274554|hydrolase activity, hydrolyzing O-glycosyl compounds|carbohydrate metabolic process|hypothetical protein LOC100274554 (LOC100274554), mRNA|hypothetical protein LOC100274554 |Transcribed locus, moderately similar to NP_001142381.1 hypothetical protein LOC100274554 [Zea mays]|Hypothetical protein LOC100274554|Putative uncharacterized protein |Putative uncharacterized protein |hypothetical protein LOC100274554|hydrolase activity, hydrolyzing O-glycosyl compounds|carbohydrate metabolic process|hypothetical protein LOC100274554 |Putative uncharacterized protein |Putative uncharacterized protein
GRMZM2G347280	6.33185968585528	397.81330389028	-5.9733	1.7857e-99	1.6476e-98	-	LOC100275460|catalytic activity|trehalose biosynthetic process|metabolic process|TSA: Zea mays contig49987, mRNA sequence|Putative uncharacterized protein
GRMZM2G347708	5.80420471203401	51.4145131659762	-3.147	2.7368e-11	4.5971e-11	-	polysaccharide catabolic process|beta-amylase activity|polysaccharide catabolic process|beta-amylase activity
GRMZM2G348452	278.074171203811	1388.71119399818	-2.3202	9.3595e-196	1.5304e-194	-	cytokinin dehydrogenase 10|product:cytokinin dehydrogenase 10|catalytic activity|cytokinin metabolic process|oxidoreductase activity|cytokinin dehydrogenase activity|homoiothermy|FAD binding|ice binding|response to freezing|oxidation reduction|cytokinin dehydrogenase 10 (CKX10), mRNA|cytokinin dehydrogenase 10 |Cytokinin dehydrogenase 10|Cytokinin dehydrogenase 10 (EC 1.5.99.12)|Putative uncharacterized protein |catalytic activity|cytokinin metabolic process|cytokinin dehydrogenase activity|FAD binding|oxidation reduction|Putative uncharacterized protein |catalytic activity|cytokinin metabolic process|cytokinin dehydrogenase activity|FAD binding|oxidation reduction|Putative uncharacterized protein |Putative uncharacterized protein |cytokinin dehydrogenase 10|product:cytokinin dehydrogenase 10|catalytic activity|cytokinin metabolic process|oxidoreductase activity|cytokinin dehydrogenase activity|homoiothermy|FAD binding|ice binding|response to freezing|oxidation reduction|cytokinin dehydrogenase 10 (CKX10), mRNA|cytokinin dehydrogenase 10 |Cytokinin dehydrogenase 10|Cytokinin dehydrogenase 10 (EC 1.5.99.12)|Putative uncharacterized protein
GRMZM2G349185	22.6891638743147	114.254473702169	-2.3322	9.2362e-18	2.1731e-17	-//-
GRMZM2G350312	790.954805758089	101.271010781468	2.9654	8.6635e-122	9.2486e-121	-	amelogenin precursor like protein|nucleus|transcription regulator activity|regulation of transcription|amelogenin precursor like protein |Amelogenin like protein |Putative uncharacterized protein |amelogenin precursor like protein|nucleus|transcription regulator activity|regulation of transcription|amelogenin precursor like protein |Amelogenin like protein |Putative uncharacterized protein |amelogenin precursor like protein|nucleus|transcription regulator activity|regulation of transcription|amelogenin precursor like protein (LOC100282178), mRNA|amelogenin precursor like protein |Amelogenin precursor like protein|Amelogenin like protein |Putative uncharacterized protein |amelogenin precursor like protein|nucleus|transcription regulator activity|regulation of transcription|amelogenin precursor like protein |Amelogenin like protein |Putative uncharacterized protein
GRMZM2G351261	10.5530994764255	0	4.3996	0.0014737	0.0011905	-//-
GRMZM2G352627	0	10.9061088533889	-4.3694	0.00064914	0.00055457	-	small heat shock-like protein|small heat shock-like protein (LOC100285715), mRNA|small heat shock-like protein |Small heat shock-like protein|Small heat shock-like protein
GRMZM2G352695	219.50446910965	0	8.7781	5.8519e-43	2.6338e-42	-	hypothetical protein LOC100381420|catalytic activity|calcium-transporting ATPase activity|ATP binding|ATP biosynthetic process|cation transport|calcium ion transport|metabolic process|calcium ion transmembrane transporter activity|ATPase activity, coupled to transmembrane movement of ions, phosphorylative mechanism|membrane|hydrolase activity, acting on acid anhydrides, catalyzing transmembrane movement of substances|phosphopantetheine binding|hypothetical protein LOC100381420 (LOC100381420), mRNA|hypothetical protein LOC100381420 |Putative uncharacterized protein
GRMZM2G353195	7.9148246073191	63.8786375698492	-3.0127	3.1897e-13	6.0324e-13	-	hypothetical protein LOC100191659|hypothetical protein LOC100191659 (LOC100191659), mRNA|hypothetical protein LOC100191659 |Hypothetical protein LOC100191659|Putative uncharacterized protein |Putative uncharacterized protein |Putative uncharacterized protein |Putative uncharacterized protein
GRMZM2G353483	23.216818848136	0	5.5371	9.4772e-07	1.1293e-06	-	exocyst|exocytosis|TSA: Zea mays contig38975, mRNA sequence
GRMZM2G353485	0	10.3867703365608	-4.3767	0.00087093	0.00073289	-//-
GRMZM2G354532	18.4679240837446	0	5.2069	1.3776e-05	1.4408e-05	-	nucleotide binding|ATP binding|nucleoside-triphosphatase activity
GRMZM2G355771	297.069750261377	0	9.2147	1.2201e-54	6.7063e-54	-	TSA: Zea mays contig12284, mRNA sequence|Transcribed locus, strongly similar to XP_002464195.1 hypothetical protein SORBIDRAFT_01g013930 [Sorghum bicolor]
GRMZM2G357806	0	28.0442799087143	-5.8096	1.8308e-08	2.4789e-08	-//-
GRMZM2G358924	1.58296492146382	116.851166286309	-6.2059	2.6093e-30	9.0848e-30	-//-
GRMZM2G359827	0	12.983462920701	-4.6986	0.00016183	0.00015071	-//-
GRMZM2G360234	146.160427748493	45.7017894808677	1.6772	5.2201e-12	9.1367e-12	-	hypothetical protein LOC100275469|dopamine receptor activity|G-protein coupled receptor protein signaling pathway|integral to membrane|type I hypersensitivity|hypothetical protein LOC100275469 (LOC100275469), mRNA|hypothetical protein LOC100275469 |Hypothetical protein LOC100275469|Putative uncharacterized protein |Putative uncharacterized protein
GRMZM2G360269	0	27.5249413918862	-5.7827	2.4672e-08	3.3162e-08	-	nucleic acid binding|zinc ion binding|Transcribed locus
GRMZM2G361108	21.6338539266722	0	5.4352	2.292e-06	2.6039e-06	-//-
GRMZM2G361855	11.608409424068	38.9503887621031	-1.7465	2.4178e-05	2.4905e-05	-//-
GRMZM2G364069	4374.78738795218	771.217697489642	2.504	0	0	-	hypothetical protein LOC100191411|protein folding|heat shock protein binding|unfolded protein binding|hypothetical protein LOC100191411 (LOC100191411), mRNA|hypothetical protein LOC100191411 |TSA: Zea mays contig51210, mRNA sequence|DnaJ proteinDnaJ-related protein ZMDJ1Putative uncharacterized protein ;;
GRMZM2G366373	13.1913743455318	0	4.7215	0.0003001	0.00026882	-	hypothetical protein LOC100304254|nucleus|homoiothermy|regulation of transcription|ice binding|response to freezing|hypothetical protein LOC100304254 (LOC100304254), mRNA|hypothetical protein LOC100304254 |Hypothetical protein LOC100304254|Putative uncharacterized protein |hypothetical protein LOC100216870|structural constituent of ribosome|intracellular|nucleus|ribosome|translation|homoiothermy|regulation of transcription|ice binding|response to freezing|hypothetical protein LOC100216870 (LOC100216870), mRNA|hypothetical protein LOC100216870 |Hypothetical protein LOC100216870|Putative uncharacterized protein |Putative uncharacterized protein
GRMZM2G366584	8.44247958114037	0	4.0777	0.0054189	0.0039569	-//-
GRMZM2G368827	0	35.8343576611349	-6.1633	2.3026e-10	3.645e-10	-	LOC100282584|membrane|TSA: Zea mays contig64103, mRNA sequence|MTN3
GRMZM2G369472	195.759995287692	1028.29026331952	-2.3931	2.3515e-150	3.0682e-149	-	AP2 domain containing protein|DNA binding|transcription factor activity|regulation of transcription, DNA-dependent|AP2 domain containing protein (LOC100283357), mRNA|AP2 domain containing protein |AP2 domain containing protein
GRMZM2G369884	0	10.9061088533889	-4.4471	0.00061977	0.00053018	-	Transcribed locus
GRMZM2G370546	0	47.7791435481799	-6.5783	3.8044e-13	7.1428e-13	-//-
GRMZM2G371137	33.2422633507402	76.3427619737222	-1.1995	4.3202e-06	4.7901e-06	-	protein kinase activity|protein serine/threonine kinase activity|protein binding|ATP binding|protein amino acid phosphorylation|defense response|Clone 390041 mRNA sequence
GRMZM2G373329	70.7057664920506	142.298753610883	-1.009	2.8698e-08	3.8534e-08	-	ubiquitin ligase complex|ubiquitin-protein ligase activity|defense response|protein ubiquitination
GRMZM2G374777	26.9104036648849	9.34809330290476	1.5254	0.0060914	0.0044155	-	Clone 323276 mRNA sequence
GRMZM2G374779	78.0929361255484	158.398247632553	-1.0203	3.6001e-09	5.2545e-09	-	hypothetical protein LOC100193420|protein modification process|palmitoyl-(protein) hydrolase activity|hypothetical protein LOC100193420 |Hypothetical protein LOC100193420|TSA: Zea mays contig57241, mRNA sequence|Hypothetical protein LOC100383375|Putative uncharacterized protein |Palmitoyl-protein thioesterase 1 |Putative uncharacterized protein |hypothetical protein LOC100193420|protein modification process|palmitoyl-(protein) hydrolase activity|hypothetical protein LOC100193420 (LOC100193420), mRNA|hypothetical protein LOC100193420 |TSA: Zea mays contig57241, mRNA sequence|Putative uncharacterized protein |TSA: Zea mays contig57241, mRNA sequence
GRMZM2G374973	6.33185968585528	18.6961866058095	-1.562	0.0064885	0.0046849	-	ATP binding|phosphatidylinositol phosphate kinase activity|1-phosphatidylinositol-4-phosphate 5-kinase activity|phosphatidylinositol metabolic process
GRMZM2G377215	755.601922512063	2096.56959243481	-1.4723	2.7762e-169	4.0293e-168	-	product:roothairless 3|hydrolase activity, hydrolyzing O-glycosyl compounds|carbohydrate metabolic process|carbohydrate binding|product:roothairless 3|TSA: Zea mays contig48227, mRNA sequence|Roothairless 3 |roothair defective3|hydrolase activity, hydrolyzing O-glycosyl compounds|carbohydrate metabolic process|carbohydrate binding|roothair defective3 (rth3), mRNA|roothair defective3 |Roothair defective3|Putative uncharacterized protein
GRMZM2G377780	0	7.79007775242063	-3.9616	0.0049192	0.0036306	-	serine-type endopeptidase activity|proteolysis|Clone 1519361 mRNA sequence|serine-type endopeptidase activity|proteolysis|identical protein binding|negative regulation of catalytic activity|Clone 1519361 mRNA sequence|serine-type endopeptidase activity|proteolysis|identical protein binding|negative regulation of catalytic activity|Clone 1519361 mRNA sequence
GRMZM2G379773	25.8550937172424	0	5.6924	2.2157e-07	2.776e-07	-	lipid metabolic process|hydrolase activity, acting on ester bonds
GRMZM2G380650	59.0973570679826	1.55801555048413	5.2453	7.0462e-15	1.461e-14	-	chalcone synthase G|DNA binding|catalytic activity|DNA topoisomerase (ATP-hydrolyzing) activity|chromosome|DNA topological change|metabolic process|acyltransferase activity|lipid biosynthetic process|biosynthetic process|transferase activity, transferring acyl groups other than amino-acyl groups|chalcone synthase G (LOC100284244), mRNA|chalcone synthase G |Full-length cDNA clone ZM_BFb0101A21|Chalcone synthase G |DNA binding|catalytic activity|DNA topoisomerase (ATP-hydrolyzing) activity|chromosome|DNA topological change|metabolic process|acyltransferase activity|lipid biosynthetic process|biosynthetic process|transferase activity, transferring acyl groups other than amino-acyl groups|Putative uncharacterized protein
GRMZM2G380668	998.85086544367	367.691669914254	1.4418	2.8767e-57	1.6663e-56	-	hypothetical protein LOC100275795|dicarboxylic acid transport|membrane|sodium:dicarboxylate symporter activity|hypothetical protein LOC100275795 (LOC100275795), mRNA|hypothetical protein LOC100275795 |Putative uncharacterized protein
GRMZM2G383408	598.888395287145	226.950931853854	1.3999	2.0808e-33	7.6143e-33	-	hypothetical protein LOC100192085|metabolic process|amino acid binding|hypothetical protein LOC100192085 (LOC100192085), mRNA|hypothetical protein LOC100192085 |Transcribed locus, moderately similar to NP_001130980.1 hypothetical protein LOC100192085 [Zea mays]|TSA: Zea mays contig64613, mRNA sequence|Hypothetical protein LOC100192085|ACR4Putative uncharacterized protein ;|metabolic process|amino acid binding|Transcribed locus, moderately similar to NP_001130980.1 hypothetical protein LOC100192085 [Zea mays]|TSA: Zea mays contig64613, mRNA sequence
GRMZM2G386460	7.38716963349782	78.4201160410343	-3.4081	2.0738e-17	4.775e-17	-//-
GRMZM2G386914	3.69358481674891	38.4310502452751	-3.3792	3.1428e-09	4.6079e-09	-	nucleic acid binding
GRMZM2G388684	25.3274387434211	3683.6680998613	-7.1843	0	0	-	hypothetical protein LOC100194192|xyloglucan endotransglucosylase/hydrolase protein 32|hydrolase activity, hydrolyzing O-glycosyl compounds|cell wall|carbohydrate metabolic process|cellular glucan metabolic process|xyloglucan:xyloglucosyl transferase activity|apoplast|hypothetical protein LOC100194192 (LOC100194192), mRNA|xyloglucan endotransglucosylase/hydrolase protein 32 (LOC100282618), mRNA|hypothetical protein LOC100194192 |xyloglucan endotransglucosylase/hydrolase protein 32 |Xyloglucan endotransglucosylase/hydrolase protein 32|Hypothetical protein LOC100194192|Putative uncharacterized protein |Xyloglucan endotransglucosylase/hydrolase protein 32
GRMZM2G389196	228.474603664611	1411.56208873862	-2.6272	2.2552e-226	4.046e-225	-//-
GRMZM2G389567	59.0973570679826	724.996569491947	-3.6168	2.952e-153	3.972e-152	-	nucleus|transcription regulator activity|regulation of transcription|Hypothetical protein LOC100277208|Putative uncharacterized protein
GRMZM2G391705	0	8.30941626924867	-4.0547	0.0034645	0.002634	-//-
GRMZM2G394203	3688.3082670107	8206.06790439989	-1.1537	0	0	-	alpha1-adrenergic receptor activity|G-protein coupled receptor protein signaling pathway|membrane|integral to membrane|protein homooligomerization|TSA: Zea mays contig04825, mRNA sequence
GRMZM2G394212	158.824147120203	332.895989286775	-1.0676	9.7226e-19	2.3922e-18	-	Transcribed locus, strongly similar to XP_002465367.1 hypothetical protein SORBIDRAFT_01g037320 [Sorghum bicolor]|metabolic process|oxidoreductase activity|Transcribed locus, strongly similar to XP_002465367.1 hypothetical protein SORBIDRAFT_01g037320 [Sorghum bicolor]|TSA: Zea mays contig03364, mRNA sequence|monooxygenase activity|metabolic process|oxidoreductase activity|oxidation reduction|Transcribed locus, moderately similar to NP_001172696.1 Os01g0901700 [Oryza sativa Japonica Group]
GRMZM2G394410	184.151585863624	599.31664841956	-1.7024	1.015e-59	6.3648e-59	-	hypothetical protein LOC100193661|hypothetical protein LOC100193661 (LOC100193661), mRNA|hypothetical protein LOC100193661 |Hypothetical protein LOC100193661|Putative uncharacterized protein
GRMZM2G396171	0	14.0221399543571	-4.8096	8.3525e-05	8.106e-05	-//-
GRMZM2G396212	5.27654973821273	333.415327803603	-5.9816	1.1427e-83	9.4617e-83	-	hypothetical protein LOC100274492|3-deoxy-7-phosphoheptulonate synthase activity|aromatic amino acid family biosynthetic process|hypothetical protein LOC100274492 |Putative uncharacterized protein |3-deoxy-7-phosphoheptulonate synthase activity|aromatic amino acid family biosynthetic process|Putative uncharacterized protein |hypothetical protein LOC100274492|3-deoxy-7-phosphoheptulonate synthase activity|aromatic amino acid family biosynthetic process|hypothetical protein LOC100274492 (LOC100274492), mRNA|hypothetical protein LOC100274492 |Hypothetical protein LOC100274492|Putative uncharacterized protein
GRMZM2G396483	0	293.426262007844	-9.1192	1.6955e-57	9.9553e-57	-	homoiothermy|ice binding|response to freezing|Hypothetical protein LOC100280035|ice binding|response to freezing|ice binding|response to freezing|hypothetical protein LOC100383597 (LOC100383597), mRNA|hypothetical protein LOC100383597 |TSA: Zea mays contig12259, mRNA sequence|Hypothetical protein LOC100383597|Putative uncharacterized protein |Putative uncharacterized protein |TSA: Zea mays contig12259, mRNA sequence|Putative uncharacterized protein |TSA: Zea mays contig12259, mRNA sequence|Putative uncharacterized protein
GRMZM2G397055	272.269966491777	0	9.0341	2.4988e-51	1.3068e-50	-	hypothetical protein LOC100193894|zinc ion binding|oxidoreductase activity|oxidation reduction|hypothetical protein LOC100193894 (LOC100193894), mRNA|hypothetical protein LOC100193894 |Hypothetical protein LOC100193894|Putative uncharacterized protein |Alcohol dehydrogenase 1
GRMZM2G399072	18.4679240837446	200.984006012452	-3.444	2.1811e-42	9.7152e-42	-	DNA binding|transcription factor activity|regulation of transcription, DNA-dependent|Clone 1458154 mRNA sequence|DNA binding|transcription factor activity|regulation of transcription, DNA-dependent|DNA binding|transcription factor activity|regulation of transcription, DNA-dependent|Transcribed locus, strongly similar to XP_002465766.1 hypothetical protein SORBIDRAFT_01g045420 [Sorghum bicolor]|DNA binding|transcription factor activity|regulation of transcription, DNA-dependent|DNA binding|transcription factor activity|regulation of transcription, DNA-dependent|hypothetical protein LOC100280202 (LOC100280202), mRNA|Hypothetical protein LOC100280202|DNA binding|transcription factor activity|regulation of transcription, DNA-dependent
GRMZM2G399325	0	44.6631124472116	-6.481	1.9613e-12	3.5383e-12	-	binding|intracellular
GRMZM2G400126	34.825228272204	5.71272368510846	2.6079	4.6502e-06	5.1384e-06	-	catalytic activity|hydrolase activity, hydrolyzing O-glycosyl compounds|alpha-mannosidase activity|carbohydrate metabolic process|zinc ion binding
GRMZM2G400156	61.2079769632677	270.056028750582	-2.1415	2.7461e-36	1.0782e-35	-	SAUR33 - auxin-responsive SAUR family member|SAUR33 - auxin-responsive SAUR family member (LOC100304064), mRNA|SAUR33 - auxin-responsive SAUR family member |SAUR33 - auxin-responsive SAUR family member|SAUR33-auxin-responsive SAUR family member
GRMZM2G401108	0	7.79007775242063	-3.884	0.0051714	0.0037955	-	Transcribed locus
GRMZM2G401342	0	9.8674318197328	-4.225	0.0012864	0.0010471	-//-
GRMZM2G401848	3.16592984292764	68.5526842213015	-4.4365	9.7093e-18	2.2762e-17	-	peptidyl-prolyl cis-trans isomerase|peptidyl-prolyl cis-trans isomerase activity|protein folding|peptidyl-prolyl cis-trans isomerase (LOC100282750), mRNA|peptidyl-prolyl cis-trans isomerase |Peptidyl-prolyl cis-trans isomerase|Peptidyl-prolyl cis-trans isomerase (EC 5.2.1.8)
GRMZM2G402631	6629.45709109048	104.387041882436	5.9889	0	0	-	pathogenesis related protein-5|product:pathogenesis related protein-5|pathogenesis related protein-5 (PR-5), mRNA|pathogenesis related protein-5 |Pathogenesis related protein-5|Putative uncharacterized protein |Thaumatin-like protein Fragment |Thaumatin-like protein Fragment |Truncated thaumatin-like protein |Thaumatin-like protein Fragment |Thaumatin-like protein Fragment |Thaumatin-like protein Fragment |Thaumatin-like protein Fragment |Thaumatin-like protein Fragment |Thaumatin-like protein Fragment |Thaumatin-like protein Fragment |Thaumatin-like protein Fragment |Thaumatin-like protein Fragment |Thaumatin-like protein Fragment |Thaumatin-like protein Fragment |Thaumatin-like protein Fragment |Thaumatin-like protein Fragment |Thaumatin-like protein Fragment |Thaumatin-like protein Fragment |Pathogenesis related protein-5 |Pathogenesis-related protein 5 |Pathogenesis-related protein 5 |Pathogenesis-related protein 5 Fragment |Pathogenesis-related protein 5 |Pathogenesis-related protein 5 |Pathogenesis-related protein 5
GRMZM2G402817	0	89.8455634112513	-7.4894	4.4186e-22	1.2041e-21	-	TSA: Zea mays contig20028, mRNA sequence
GRMZM2G404443	3.16592984292764	69.5913612549576	-4.4582	5.1215e-18	1.2274e-17	-	catalytic activity|cytokinin metabolic process|oxidoreductase activity|cytokinin dehydrogenase activity|FAD binding|oxidation reduction|Clone 331196 mRNA sequence
GRMZM2G406204	26.3827486910637	1.03867703365608	4.6668	3.3963e-07	4.2022e-07	-	DNA binding|regulation of transcription
GRMZM2G406601	88.6460356019739	42.5857583798994	1.0577	0.00031732	0.00028151	-	protein kinase activity|protein serine/threonine kinase activity|transporter activity|ATP binding|protein amino acid phosphorylation|transport|membrane|transmembrane transport
GRMZM2G407825	533.459178533307	176.055757204706	1.5993	6.465e-37	2.5855e-36	-	magnesium ion binding|catalytic activity|phospholipid-translocating ATPase activity|ATP binding|ATP biosynthetic process|metabolic process|ATPase activity, coupled to transmembrane movement of ions, phosphorylative mechanism|phospholipid transport|membrane|integral to membrane|hydrolase activity, acting on acid anhydrides, catalyzing transmembrane movement of substances|TSA: Zea mays contig18410, mRNA sequence|TSA: Zea mays contig04321, mRNA sequence
GRMZM2G408834	211.061989528509	49.856497615492	2.0818	2.0542e-22	5.6217e-22	-//-
GRMZM2G409902	0	8.30941626924867	-3.9771	0.0036409	0.0027552	-	Transcribed locus|TSA: Zea mays contig11120, mRNA sequence|Transcribed locus
GRMZM2G409976	0	234.741009606275	-8.8749	9.1985e-48	4.6779e-47	-	hypothetical protein LOC100274300 (LOC100274300), mRNA|hypothetical protein LOC100274300 |Hypothetical protein LOC100274300|protein kinase activity|protein serine/threonine kinase activity|ATP binding|protein amino acid phosphorylation
GRMZM2G409997	0	17.6575095721534	-5.1422	8.6455e-06	9.2676e-06	-//-
GRMZM2G410991	1293.28234083594	539.592718984336	1.2611	8.7401e-59	5.3506e-58	-	hypothetical protein LOC100384051|cell wall macromolecule catabolic process|hypothetical protein LOC100384051 (LOC100384051), mRNA|hypothetical protein LOC100384051 |Hypothetical protein LOC100384051|Transcribed locus, moderately similar to NP_001170126.1 hypothetical protein LOC100384051 [Zea mays]|Putative uncharacterized protein |cell wall macromolecule catabolic process
GRMZM2G411216	7.9148246073191	80.4974701083465	-3.3463	1.3233e-17	3.0854e-17	-//-
GRMZM2G411623	0	233.182994055791	-8.8653	1.6385e-47	8.2675e-47	-//-
GRMZM2G411668	197.870615182977	535.438010849711	-1.4362	3.518e-43	1.6001e-42	-	hypothetical protein LOC100191537|protein kinase activity|protein serine/threonine kinase activity|ATP binding|sugar binding|protein amino acid phosphorylation|recognition of pollen|hypothetical protein LOC100191537 (LOC100191537), mRNA|hypothetical protein LOC100191537 |Hypothetical protein LOC100191537|Transcribed locus, strongly similar to NP_001130440.1 hypothetical protein LOC100191537 [Zea mays]|Putative uncharacterized protein |sugar binding|hypothetical protein LOC100280224 (LOC100280224), mRNA|hypothetical protein LOC100280224 |Hypothetical protein LOC100280224
GRMZM2G412430	11.0807544502467	78.9394545578624	-2.8327	3.3725e-15	7.1533e-15	-	TSA: Zea mays contig14503, mRNA sequence|LOC100275478|nucleus|transcription regulator activity|regulation of transcription|hypothetical protein LOC100275478 |TSA: Zea mays contig14503, mRNA sequence|TSA: Zea mays contig32125, mRNA sequence|Putative uncharacterized protein |LOC100275478|nucleus|transcription regulator activity|regulation of transcription|LOC100275478 (umc2227), mRNA|hypothetical protein LOC100275478 |TSA: Zea mays contig14503, mRNA sequence|TSA: Zea mays contig32125, mRNA sequence|LOC100275478|Putative uncharacterized protein
GRMZM2G413388	74.9270062826208	216.564161517294	-1.5312	6.0288e-20	1.5575e-19	-	TSA: Zea mays contig52722, mRNA sequence|Transcribed locus|Transcribed locus
GRMZM2G413482	0	10.3867703365608	-4.3767	0.00087093	0.00073289	-	TSA: Zea mays contig58908, mRNA sequence|TSA: Zea mays contig59964, mRNA sequence
GRMZM2G414047	11.608409424068	0	4.5371	0.0007762	0.0006579	-	hypothetical protein LOC100384312|lipid metabolic process|metabolic process|hypothetical protein LOC100384312 (LOC100384312), mRNA|hypothetical protein LOC100384312 |Hypothetical protein LOC100384312|Putative uncharacterized protein
GRMZM2G415343	55.4037722512337	18.1768480889815	1.6079	3.9989e-05	4.0105e-05	-//-
GRMZM2G415359	3807.03063612049	1560.09290455144	1.287	9.8461e-176	1.4789e-174	-	catalytic activity|carbohydrate metabolic process|glycolysis|malate metabolic process|oxidoreductase activity|malate dehydrogenase activity|oxidoreductase activity, acting on the CH-OH group of donors, NAD or NADP as acceptor|L-malate dehydrogenase activity|cellular carbohydrate metabolic process|oxidation reduction|malate dehydrogenase, cytoplasmic|malate dehydrogenase5|product:cytoplasmic malate dehydrogenase|product:cytoplasmic malate dehydrogennase|catalytic activity|carbohydrate metabolic process|glycolysis|malate metabolic process|oxidoreductase activity|malate dehydrogenase activity|oxidoreductase activity, acting on the CH-OH group of donors, NAD or NADP as acceptor|L-malate dehydrogenase activity|cellular carbohydrate metabolic process|oxidation reduction|product:cytoplasmic malate dehydrogenase|product:malate dehydrogenase|malate dehydrogenase5 (mdh5), mRNA|malate dehydrogenase, cytoplasmic (LOC100280767), mRNA|malate dehydrogenase, cytoplasmic |malate dehydrogenase, cytoplasmic |Malate dehydrogenase5|Malate dehydrogenase, cytoplasmic|Malate dehydrogenase (EC 1.1.1.37)|Malate dehydrogenase (EC 1.1.1.37)|Malate dehydrogenase (EC 1.1.1.37)|Malate dehydrogenase Fragment |Malate dehydrogenase, cytoplasmic (EC 1.1.1.37)|catalytic activity|carbohydrate metabolic process|product:malate dehydrogenase
GRMZM2G416156	379.383926177495	27.0056028750582	3.8123	4.1627e-74	3.1817e-73	-//-
GRMZM2G417089	48.0166026177359	10.3867703365608	2.2088	1.3102e-06	1.5261e-06	-	DNA binding|protein binding|zinc ion binding|Clone 372439 mRNA sequence|DNA binding|protein binding|zinc ion binding|Transcribed locus, moderately similar to XP_002466851.1 hypothetical protein SORBIDRAFT_01g015210 [Sorghum bicolor]
GRMZM2G417917	96.0332052354717	29.6022954591984	1.6978	1.6394e-08	2.2409e-08	-	Hypothetical protein LOC100217182|Putative uncharacterized protein
GRMZM2G418289	67.539836649123	142.818092127712	-1.0804	5.292e-09	7.6293e-09	-	protein kinase activity|protein serine/threonine kinase activity|ATP binding|protein amino acid phosphorylation|ABC-type Co2+ transport system, permease component (LOC100285356), mRNA|ABC-type Co2+ transport system, permease component|hypothetical protein LOC100384693|protein kinase activity|protein serine/threonine kinase activity|ATP binding|protein amino acid phosphorylation|hypothetical protein LOC100384693 (LOC100384693), mRNA|hypothetical protein LOC100384693 |Hypothetical protein LOC100384693|Putative uncharacterized protein
GRMZM2G419024	42.7400528795231	2.07735406731217	4.3628	1.7161e-10	2.7434e-10	-	Clone 1212417 mRNA sequence|triose-phosphate isomerase activity|metabolic process
GRMZM2G421934	36.4081931936678	0	6.1862	8.086e-10	1.2375e-09	-//-
GRMZM2G422373	13.7190293193531	81.0168086251745	-2.562	3.0513e-14	6.0825e-14	-	hypothetical protein LOC100279361|protein kinase activity|protein serine/threonine kinase activity|protein binding|ATP binding|protein amino acid phosphorylation|hypothetical protein LOC100279361 (LOC100279361), mRNA|hypothetical protein LOC100279361 |Hypothetical protein LOC100279361|Protein Kinase-like protein TMKL1 |Putative uncharacterized protein
GRMZM2G423150	108.169269633361	49.856497615492	1.1174	2.8183e-05	2.8755e-05	-	Transcribed locus|Transcribed locus|Transcribed locus|Transcribed locus|Transcribed locus|Transcribed locus|Transcribed locus|hypothetical protein|nucleic acid binding|zinc ion binding|hypothetical protein ZeamMp152 |Transcribed locus|Transcribed locus|Transcribed locus|Putative uncharacterized protein orf102-b
GRMZM2G423337	217.921504188186	0	8.7677	1.0355e-42	4.6443e-42	-	LOC100192557|LOC100274025|LOC100274025 (IDP322), mRNA|hypothetical protein LOC100274025 |Putative uncharacterized protein |Putative uncharacterized protein |Putative uncharacterized protein |Putative uncharacterized protein |Putative uncharacterized protein |Putative uncharacterized protein
GRMZM2G425430	24.2721287957786	0	5.6012	5.2849e-07	6.416e-07	-	transcription factor activity|sequence-specific DNA binding|regulation of transcription
GRMZM2G425863	324.507808900083	717.725830256354	-1.1452	2.2724e-42	1.0087e-41	-	Hypothetical protein LOC100194060|Putative uncharacterized protein |Putative uncharacterized protein |TSA: Zea mays contig13460, mRNA sequence|Putative uncharacterized protein
GRMZM2G426090	0	11.944785887045	-4.5783	0.00031559	0.00028037	-	DNA binding|homoiothermy|ice binding|response to freezing|TSA: Zea mays contig02887, mRNA sequence
GRMZM2G426271	0	17.1381710553254	-5.0991	1.1904e-05	1.2563e-05	-	binding|hypothetical protein LOC100193745 (LOC100193745), mRNA|Clone 391387 mRNA sequence|Hypothetical protein LOC100193745|Transcribed locus
GRMZM2G426802	969.302186909679	349.514821825272	1.4716	1.6675e-57	9.8355e-57	-	signal transducer|signal transducer (LOC100281552), mRNA|signal transducer |TSA: Zea mays contig17330, mRNA sequence|Signal transducer|Signal transducer
GRMZM2G426938	18.9955790575658	69.5913612549576	-1.8732	3.722e-09	5.4264e-09	-//-
GRMZM2G427451	4295.11148690516	270.57536726741	3.9886	0	0	-	AIR12
GRMZM2G428201	13.7190293193531	1.03867703365608	3.7234	0.00059904	0.00051346	-	protein kinase activity|protein serine/threonine kinase activity|ATP binding|protein amino acid phosphorylation|protein kinase activity|protein serine/threonine kinase activity|ATP binding|protein amino acid phosphorylation
GRMZM2G428216	379.383926177495	3865.95591926794	-3.3491	0	0	-	hypothetical protein LOC100274750|LOC100276732|hypothetical protein LOC100278400|hypothetical protein LOC100274750 (LOC100274750), mRNA|LOC100276732 (umc2233), mRNA|hypothetical protein LOC100278400 (LOC100278400), mRNA|hypothetical protein LOC100274750 |hypothetical protein LOC100276732 |hypothetical protein LOC100278400 |LOC100276732|Putative uncharacterized protein |Putative uncharacterized protein |Putative uncharacterized protein
GRMZM2G428391	2448.31907853071	245.647118459664	3.3171	0	0	-	heat shock cognate 70 kDa protein 2|heat shock cognate 70 kDa protein 2|ATP binding|heat shock cognate 70 kDa protein 2 (LOC100281806), mRNA|heat shock cognate 70 kDa protein 2 (LOC100381375), mRNA|heat shock cognate 70 kDa protein 2 |heat shock cognate 70 kDa protein 2 |Heat shock cognate 70 kDa protein 2|Heat shock cognate 70 kDa protein 2|Heat shock cognate 70 kDa protein 2 |Heat shock cognate 70 kDa protein 2 |Hsp70 protein Fragment |Hsp70 protein Fragment |ATP binding|Hsp70 protein Fragment |Hsp70 protein Fragment
GRMZM2G429016	67.539836649123	0	7.0777	1.9808e-16	4.419e-16	-//-
GRMZM2G429128	4.74889476439146	101.790349298296	-4.4219	1.548e-25	4.7497e-25	-	proteinaceous extracellular matrix|metallopeptidase activity|zinc ion binding|Transcribed locus|proteinaceous extracellular matrix|metallopeptidase activity|zinc ion binding|Clone 335304 mRNA sequence|proteinaceous extracellular matrix|metallopeptidase activity|zinc ion binding|Transcribed locus
GRMZM2G429179	109.224579581004	0	7.7712	2.0304e-24	5.988e-24	-//-
GRMZM2G429759	144.577462827029	1.55801555048413	6.536	3.6722e-34	1.3829e-33	-	protein kinase activity|protein serine/threonine kinase activity|ATP binding|protein amino acid phosphorylation|Putative uncharacterized protein |hypothetical protein LOC100217020|protein kinase activity|protein serine/threonine kinase activity|ATP binding|protein amino acid phosphorylation|hypothetical protein LOC100217020 (LOC100217020), mRNA|hypothetical protein LOC100217020 |Hypothetical protein LOC100217020|Putative uncharacterized protein |hypothetical protein LOC100217020|protein kinase activity|protein serine/threonine kinase activity|ATP binding|protein amino acid phosphorylation|hypothetical protein LOC100217020 |Putative uncharacterized protein |protein serine/threonine kinase activity|protein amino acid phosphorylation|hypothetical protein LOC100217020|protein kinase activity|protein serine/threonine kinase activity|protein binding|ATP binding|protein amino acid phosphorylation|hypothetical protein LOC100217020 |Transcribed locus, weakly similar to NP_001176730.1 Os11g0695000 [Oryza sativa Japonica Group]|Putative uncharacterized protein
GRMZM2G429807	5.27654973821273	33.2376650769947	-2.6552	7.2838e-07	8.744e-07	-	hypothetical protein LOC100382165|hypothetical protein LOC100382165 (LOC100382165), mRNA|hypothetical protein LOC100382165 |Hypothetical protein LOC100382165|Clone 1616159 mRNA sequence|Putative uncharacterized protein
GRMZM2G429928	402.07309005181	135.547352892119	1.5687	2.0373e-27	6.6121e-27	-	actin binding|cellular component organization|actin cytoskeleton organization
GRMZM2G430623	166.738971727522	27.5249413918862	2.5988	1.5101e-23	4.2872e-23	-	hypothetical protein LOC100277063|hypothetical protein LOC100277063 (LOC100277063), mRNA|hypothetical protein LOC100277063 |Hypothetical protein LOC100277063|Putative uncharacterized protein
GRMZM2G433627	0	84.1328397261428	-7.3169	4.7735e-21	1.274e-20	-//-
GRMZM2G434380	16.8849591622807	4.15470813462434	2.0229	0.0069512	0.0049966	-//-
GRMZM2G438386	38.5188130889529	13.5028014375291	1.5123	0.0011209	0.00092518	-	LOC732784|product:C-terminal peptide-binding protein 1|copper ion binding|oxidoreductase activity|oxidation reduction|Putative uncharacterized protein |C-terminal peptide-binding protein 1
GRMZM2G438438	4.74889476439146	167.22700241863	-5.1381	1.1762e-42	5.2571e-42	-	hypothetical protein LOC100279540|ZF-HD homeobox protein|DNA binding|ligand-dependent nuclear receptor activity|nucleus|regulation of transcription, DNA-dependent|homoiothermy|ice binding|response to freezing|hypothetical protein LOC100279540 (LOC100279540), mRNA|ZF-HD homeobox protein (LOC100283260), mRNA|hypothetical protein LOC100279540 |ZF-HD homeobox protein |ZF-HD homeobox protein|Hypothetical protein LOC100279540|ZF-HD homeobox protein |Putative uncharacterized protein |homoiothermy|ice binding|response to freezing|Putative uncharacterized protein
GRMZM2G441511	7.38716963349782	34.7956806274788	-2.2358	3.708e-06	4.1506e-06	-	calcium ion binding
GRMZM2G442387	43.7953628271657	95.0389485795317	-1.1177	1.0689e-06	1.262e-06	-	binding
GRMZM2G442763	157.241182198739	28.5636184255423	2.4607	5.8403e-21	1.5491e-20	-	Hypothetical protein LOC100304433|Putative uncharacterized protein |hypothetical protein LOC100304433|hypothetical protein LOC100304433 (LOC100304433), mRNA|hypothetical protein LOC100304433 |Putative uncharacterized protein
GRMZM2G445634	1824.10324450014	4913.98104622693	-1.4297	0	0	-	ZIM motif family protein|ZIM motif family protein (LOC100283151), mRNA|ZIM motif family protein |ZIM motif family protein|ZIM motif family protein
GRMZM2G447145	7.38716963349782	33.2376650769947	-2.1697	8.7427e-06	9.3564e-06	-	Transcribed locus, strongly similar to XP_002448481.1 hypothetical protein SORBIDRAFT_06g027770 [Sorghum bicolor]|ATP biosynthetic process|cation transport|ATPase activity, coupled to transmembrane movement of ions, phosphorylative mechanism|membrane|nucleotide binding|aminoacyl-tRNA ligase activity|ATP binding|cytoplasm|translation|tRNA aminoacylation for protein translation
GRMZM2G447433	255.385007329496	571.272368510846	-1.1615	1.003e-34	3.8216e-34	-	LOC100193193|catalytic activity|membrane|Putative uncharacterized protein |catalytic activity|membrane|Lipid phosphate phosphatase 3 |catalytic activity|membrane|catalytic activity|membrane|Lipid phosphate phosphatase 3 |catalytic activity|membrane|Putative uncharacterized protein |catalytic activity|membrane|Lipid phosphate phosphatase 3 |catalytic activity|membrane|catalytic activity|membrane|Lipid phosphate phosphatase 3 |catalytic activity|membrane|Putative uncharacterized protein |catalytic activity|membrane
GRMZM2G448651	12.1360643978893	0	4.5465	0.00058518	0.00050225	-//-
GRMZM2G449133	249.580802617462	40.5084043125873	2.6232	8.5904e-35	3.283e-34	-	hypothetical protein LOC100383654|catalytic activity|hypothetical protein LOC100383654 (LOC100383654), mRNA|hypothetical protein LOC100383654 |Hypothetical protein LOC100383654|Putative uncharacterized protein
GRMZM2G450825	171.487866491914	55.0498827837724	1.6393	2.1462e-13	4.0828e-13	-	cytochrome c oxidase subunit 1|cytochrome c oxidase subunit 1|product:unknown|cytochrome-c oxidase activity|iron ion binding|copper ion binding|plasma membrane|transport|electron carrier activity|aerobic respiration|integral to membrane|heme binding|electron transport chain|oxidation reduction|cytochrome c oxidase subunit 1 |cytochrome c oxidase subunit 1 |Transcribed locus, strongly similar to NP_085587.1 cytochrome c oxidase subunit 1 [Arabidopsis thaliana]|Transcribed locus|Transcribed locus|Transcribed locus|Cytochrome c oxidase subunit 1 (EC 1.9.3.1)|Cytochrome c oxidase subunit 1 (EC 1.9.3.1)|Cytochrome c oxidase subunit 1 Fragment (EC 1.9.3.1)|Cytochrome c oxidase subunit 1 (EC 1.9.3.1)|Cytochrome c oxidase subunit 1 (EC 1.9.3.1)(Cytochrome c oxidase polypeptide I)|iron ion binding|electron carrier activity|aerobic respiration|integral to membrane|heme binding
GRMZM2G452996	0	19.7348636394656	-5.3027	2.4358e-06	2.7624e-06	-	nucleus|transcription regulator activity|regulation of transcription
GRMZM2G456217	4263.45218847589	1680.06010193872	1.3435	9.4366e-212	1.6253e-210	-	LOC100284911|cysteine-type endopeptidase activity|proteolysis|cysteine-type peptidase activity|Clone EL01N0302C04.c mRNA sequence|Vignain |Vignain |Putative uncharacterized protein
GRMZM2G457147	308.150504711624	629.438282395587	-1.0304	2.1506e-32	7.738e-32	-	hypothetical protein LOC100194402|hypothetical protein LOC100194402 |Putative uncharacterized protein |Putative uncharacterized protein |hypothetical protein LOC100194402|hypothetical protein LOC100194402 (LOC100194402), mRNA|hypothetical protein LOC100194402 |Hypothetical protein LOC100194402|Putative uncharacterized protein |Putative uncharacterized protein |hypothetical protein LOC100194402|hypothetical protein LOC100194402 |Putative uncharacterized protein |Putative uncharacterized protein |hypothetical protein LOC100194402|hypothetical protein LOC100194402 |Putative uncharacterized protein |Putative uncharacterized protein
GRMZM2G458718	41.1570879580593	1.03867703365608	5.3083	7.8166e-11	1.2637e-10	-//-
GRMZM2G459563	638.462518323741	65.9559916371613	3.275	8.8004e-109	8.6119e-108	-	hypothetical protein LOC100194085|monooxygenase activity|iron ion binding|electron carrier activity|heme binding|oxidation reduction|hypothetical protein LOC100194085 (LOC100194085), mRNA|hypothetical protein LOC100194085 |Putative uncharacterized protein
GRMZM2G461278	11.0807544502467	29.6022954591984	-1.4177	0.0013245	0.0010767	-	ATP binding protein|protein kinase activity|protein serine/threonine kinase activity|protein binding|ATP binding|protein amino acid phosphorylation|ATP binding protein (LOC100285250), mRNA|ATP binding protein |ATP binding protein|ATP binding protein |protein kinase activity|protein serine/threonine kinase activity|protein binding|ATP binding|protein amino acid phosphorylation
GRMZM2G464393	6.85951465967655	38.9503887621031	-2.5055	1.9229e-07	2.4232e-07	-	protein binding|Transcribed locus, moderately similar to XP_002465726.1 hypothetical protein SORBIDRAFT_01g044540 [Sorghum bicolor]
GRMZM2G464885	58.0420471203401	0	6.859	1.7378e-14	3.5406e-14	-	hypothetical protein LOC100384331|metabolic process|2,3-dihydro-2,3-dihydroxybenzoate dehydrogenase activity|enterobactin biosynthetic process|oxidoreductase activity|oxidation reduction|hypothetical protein LOC100384331 (LOC100384331), mRNA|hypothetical protein LOC100384331 |Hypothetical protein LOC100384331|Putative uncharacterized protein |hypothetical protein LOC100192507|hypothetical protein LOC100192507 (LOC100192507), mRNA|hypothetical protein LOC100192507 |Hypothetical protein LOC100192507|Putative uncharacterized protein
GRMZM2G465595	24.2721287957786	61.801283502537	-1.3483	7.3407e-06	7.9282e-06	-	intracellular|zinc ion binding|homoiothermy|ice binding|response to freezing|Full-length cDNA clone ZM_BFb0183A11
GRMZM2G467072	14.7743392669956	45.7017894808677	-1.6292	1.2178e-05	1.2831e-05	-	hypothetical protein LOC100275382|hypothetical protein LOC100275382 (LOC100275382), mRNA|hypothetical protein LOC100275382 |Putative uncharacterized protein
GRMZM2G467263	29.5486785339913	166.707663901801	-2.4962	5.8601e-27	1.8783e-26	-	hypothetical protein LOC100279120|hypothetical protein LOC100277937 (LOC100277937), mRNA|hypothetical protein LOC100279120 (LOC100279120), mRNA|hypothetical protein LOC100277937 |hypothetical protein LOC100279120 |Hypothetical protein LOC100279120|Hypothetical protein LOC100277937|Putative uncharacterized protein
GRMZM2G471250	15.8296492146382	3.11603110096825	2.3448	0.0038524	0.002905	-	TSA: Zea mays contig41827, mRNA sequence|TSA: Zea mays contig25334, mRNA sequence
GRMZM2G472167	405.766674868559	2033.21029338178	-2.325	2.3854e-286	5.706e-285	-	peptide transporter PTR2|transporter activity|transport|oligopeptide transport|membrane|peptide transporter PTR2 (LOC100281595), mRNA|peptide transporter PTR2 |Peptide transporter PTR2|Peptide transporter PTR2 |Putative uncharacterized protein |Putative uncharacterized protein |Putative uncharacterized protein |transporter activity|transport|oligopeptide transport|membrane|Putative uncharacterized protein
GRMZM2G472236	309.733469633087	1081.78213055281	-1.8043	2.9259e-114	2.9759e-113	-	homoiothermy|ice binding|response to freezing|Rab28 protein
GRMZM2G472473	38.5188130889529	6.2320622019365	2.6278	1.3078e-06	1.5246e-06	-	Clone 348408 mRNA sequence
GRMZM2G472547	37.4635031413104	6.75140071876455	2.4722	4.2653e-06	4.7333e-06	-	hypothetical protein LOC100280023|hypothetical protein LOC100280023 (LOC100280023), mRNA|hypothetical protein LOC100280023 |Hypothetical protein LOC100280023|Putative uncharacterized protein
GRMZM2G472651	240.610668062501	0	8.9106	3.1759e-46	1.5658e-45	-	THA4|tha4 protein|plasma membrane|protein transporter activity|protein secretion|protein transport|membrane|integral to membrane|homoiothermy|ice binding|response to freezing|tha4 protein (tha4), mRNA|tha4 protein |Tha4 protein|TSA: Zea mays contig02979, mRNA sequence|TSA: Zea mays contig52018, mRNA sequence|Putative uncharacterized protein |protein transporter activity|protein secretion|protein transport|membrane|homoiothermy|ice binding|response to freezing|TSA: Zea mays contig02979, mRNA sequence|TSA: Zea mays contig52018, mRNA sequence
GRMZM2G475059	3987.48863716736	68.0333457044735	5.8731	0	0	-	glutathione transferase31|glutathione transferase31 (gst31), mRNA|glutathione transferase31 |Putative uncharacterized protein |Glutathione S-transferase GST 31 (EC 2.5.1.18)
GRMZM2G475971	46.9612926700933	138.663383993087	-1.562	1.2322e-13	2.3792e-13	-//-
GRMZM2G476107	48.5442575915571	20.7735406731217	1.2246	0.0022906	0.0017933	-	angustifolia|oxidoreductase activity, acting on the CH-OH group of donors, NAD or NADP as acceptor|cofactor binding|Angustifolia|Angustifolia |oxidoreductase activity, acting on the CH-OH group of donors, NAD or NADP as acceptor|cofactor binding|Transcribed locus
GRMZM2G476914	104.475684816612	34.2763421106508	1.6079	1.6945e-08	2.3095e-08	-	ubiquitin-protein ligase|ubiquitin ligase complex|ubiquitin-protein ligase activity|binding|protein ubiquitination|ubiquitin-protein ligase (LOC100281502), mRNA|ubiquitin-protein ligase |Ubiquitin-protein ligase|Ubiquitin-protein ligase
GRMZM2G477128	0	8.30941626924867	-3.9771	0.0036409	0.0027552	-	LOC100284084|Electron transporter/ thiol-disulfide exchange intermediate
GRMZM2G477139	15.3019942408169	261.227273964505	-4.0935	1.1275e-60	7.2102e-60	-	TSA: Zea mays contig64342, mRNA sequence|LOC100284084|type I hypersensitivity|TSA: Zea mays contig64342, mRNA sequence
GRMZM2G477287	0	27.0056028750582	-5.6775	3.3118e-08	4.4193e-08	-	DNA binding|transcription factor activity|regulation of transcription, DNA-dependent|homoiothermy|ice binding|response to freezing
GRMZM2G478212	28.4933685863488	102.829026331952	-1.8515	1.1118e-12	2.0312e-12	-	lrgB-like family protein|membrane|lrgB-like family protein (LOC100285209), mRNA|lrgB-like family protein |LrgB-like family protein|LrgB-like family protein
GRMZM2G479318	5.80420471203401	27.5249413918862	-2.2456	3.7004e-05	3.7226e-05	-//-
GRMZM2G480439	322.397189004798	0	9.3327	2.769e-58	1.6872e-57	-	hypothetical protein LOC100192043|hypothetical protein LOC100192043 (LOC100192043), mRNA|hypothetical protein LOC100192043 |Hypothetical protein LOC100192043|Putative uncharacterized protein |Glutathione S-transferase GSTU6
GRMZM2G480451	5.80420471203401	49.856497615492	-3.1026	7.0656e-11	1.1473e-10	-	membrane|hydrolase activity, acting on glycosyl bonds|serine-type endopeptidase activity|proteolysis|hydrolase activity, acting on glycosyl bonds
GRMZM2G481163	357.222417277002	1190.32388056987	-1.7365	1.024e-119	1.0754e-118	-	hypothetical protein LOC100273299|DNA binding|hypothetical protein LOC100273299 (LOC100273299), mRNA|hypothetical protein LOC100273299 |Hypothetical protein LOC100273299|Putative uncharacterized protein |Putative uncharacterized protein
GRMZM2G483779	0	65.9559916371613	-6.9658	3.1723e-17	7.2655e-17	-	TSA: Zea mays contig41047, mRNA sequence|Transcribed locus
GRMZM2G486621	0	112.177119634857	-7.8096	1.9002e-26	6.0014e-26	-//-
GRMZM2G487629	43.7953628271657	95.5582870963597	-1.1256	8.825e-07	1.0535e-06	-	cytoplasm|keratinization|Clone 1527578 mRNA sequence
GRMZM2G494636	10.0254445026042	0	4.3256	0.0020355	0.0015993	-//-
GRMZM2G509754	0	11.944785887045	-4.5783	0.00031559	0.00028037	-//-
GRMZM2G514674	0	14.0221399543571	-4.8096	8.3525e-05	8.106e-05	-	Transcribed locus
GRMZM2G514838	1.05530994764255	18.1768480889815	-4.1064	1.4382e-05	1.503e-05	-//-
GRMZM2G520883	0	11.944785887045	-4.5783	0.00031559	0.00028037	-	Transcribed locus
GRMZM2G527076	0	10.3867703365608	-4.3767	0.00087093	0.00073289	-//-
GRMZM2G528567	0	11.4254473702169	-4.5142	0.00044186	0.00038539	-//-
GRMZM2G528571	20.0508890052084	0	5.3256	5.5926e-06	6.1325e-06	-//-
GRMZM2G530527	3.16592984292764	14.5414784711852	-2.1995	0.0030396	0.0023441	-//-
GRMZM2G532387	59.0973570679826	7.27073923559259	3.0229	9.2455e-11	1.4891e-10	-	response to stress|Transcribed locus, moderately similar to XP_002464263.1 hypothetical protein SORBIDRAFT_01g015140 [Sorghum bicolor]
GRMZM2G533147	177.292071203948	2.07735406731217	6.4152	1.177e-41	5.1365e-41	-	TSA: Zea mays contig58854, mRNA sequence
GRMZM2G533800	1.05530994764255	9.34809330290476	-3.147	0.0045135	0.0033623	-//-
GRMZM2G540508	0	20.2542021562936	-5.3401	1.78e-06	2.0384e-06	-//-
GRMZM2G541687	0	66.9946686708174	-6.9883	1.8955e-17	4.38e-17	-//-
GRMZM2G547187	16.8849591622807	0	5.0777	3.4274e-05	3.4669e-05	-//-
GRMZM2G548074	215.810884292901	5.71272368510846	5.2394	4.9684e-50	2.5671e-49	-	inorganic diphosphatase activity|hydrogen-translocating pyrophosphatase activity|proton transport|membrane
GRMZM2G548656	0	55.5692213006005	-6.7962	6.855e-15	1.4236e-14	-//-
GRMZM2G549685	28.4933685863488	0	5.8326	5.2928e-08	6.941e-08	-//-
GRMZM2G552469	32.7146083769189	0	5.9771	5.543e-09	7.9644e-09	-//-
GRMZM2G553153	0	17.1381710553254	-5.0991	1.1904e-05	1.2563e-05	-//-
GRMZM2G562092	10.0254445026042	0	4.3256	0.0020355	0.0015993	-//-
GRMZM2G569575	41.1570879580593	0	6.3631	7.0699e-11	1.1473e-10	-//-
GRMZM2G573907	0	28.0442799087143	-5.8096	1.8308e-08	2.4789e-08	-//-
GRMZM2G575445	12.1360643978893	1.03867703365608	3.5465	0.0015507	0.0012465	-	Clone 400939 mRNA sequence
GRMZM2G577677	1440.49807853208	457.017894808677	1.6562	4.2336e-102	4.021e-101	-	LOC100281999|peptide-methionine-(S)-S-oxide reductase activity|oxidation reduction|Peptide methionine sulfoxide reductase msrB |peptide-methionine-(S)-S-oxide reductase activity|oxidation reduction
GRMZM2G579667	9.49778952878292	0	4.2476	0.0028162	0.0021783	-//-
GRMZM2G581326	0	49.337159098664	-6.5469	1.5213e-13	2.9155e-13	-	Clone 229693 mRNA sequence
GRMZM2G585953	2.63827486910637	19.7348636394656	-2.9031	6.803e-05	6.6775e-05	-	TSA: Zea mays contig61114, mRNA sequence
GRMZM2G591389	25.3274387434211	0	5.6626	2.9578e-07	3.6772e-07	-//-
GRMZM2G703561	0	9.34809330290476	-4.2247	0.0017299	0.0013759	-	TSA: Zea mays contig50141, mRNA sequence|Clone EL01N0405B03.d mRNA sequence
GRMZM2G703582	81.7865209422973	17.1381710553254	2.2546	1.5334e-10	2.4544e-10	-	oxidoreductase activity|Clone 1712001 mRNA sequence|oxidoreductase activity
GRMZM2G703624	0	7.79007775242063	-3.884	0.0051714	0.0037955	-//-
GRMZM5G805732	440.064248166942	0	9.7816	2.2853e-74	1.7571e-73	-	LOC100194142|transport|membrane|transmembrane transport|Putative uncharacterized protein
GRMZM5G807260	106.586304711897	21.8122177067778	2.2888	1.5628e-13	2.9906e-13	-	hypothetical protein LOC100277630|hypothetical protein LOC100277630 (LOC100277630), mRNA|hypothetical protein LOC100277630 |Hypothetical protein LOC100277630|Putative uncharacterized protein
GRMZM5G809265	180.458001046875	507.913069457825	-1.4929	3.8196e-43	1.7312e-42	-	ras-related protein Rab-18|GTPase activity|protein binding|ATP binding|GTP binding|intracellular|regulation of transcription, DNA-dependent|intracellular protein transport|nucleocytoplasmic transport|signal transduction|small GTPase mediated signal transduction|transcription factor binding|protein transport|ras-related protein Rab-18 (LOC100285919), mRNA|ras-related protein Rab-18 |Ras-related protein Rab-18|Ras-related protein Rab-18 |Ras-related protein Rab-18 |GTP binding|intracellular|small GTPase mediated signal transduction|protein transport
GRMZM5G809743	43.7953628271657	92.4422559953915	-1.0778	2.7519e-06	3.1045e-06	-	Putative uncharacterized protein
GRMZM5G811053	16.3573041884595	34.2763421106508	-1.0673	0.004582	0.0034094	-//-
GRMZM5G811095	1187.75134607169	11.4254473702169	6.6998	1.1985e-265	2.538e-264	-	synaptic vesicle 2-related protein|transporter activity|transport|integral to membrane|transmembrane transport|synaptic vesicle 2-related protein (LOC100281528), mRNA|synaptic vesicle 2-related protein |Synaptic vesicle 2-related protein |synaptic vesicle 2-related protein|transporter activity|transport|membrane|integral to membrane|substrate-specific transmembrane transporter activity|transmembrane transport|synaptic vesicle 2-related protein (LOC100281528), mRNA|synaptic vesicle 2-related protein |Putative uncharacterized protein |Synaptic vesicle 2-related protein
GRMZM5G811273	0	9.34809330290476	-4.2247	0.0017299	0.0013759	-//-
GRMZM5G811373	10.0254445026042	0	4.3256	0.0020355	0.0015993	-	protein binding|Clone EL01N0523F09.c mRNA sequence|protein binding
GRMZM5G811593	606.275564920643	185.923189024439	1.7053	5.3596e-46	2.6224e-45	-	low affinity nitrate transporter|product:low affinity nitrate transporter|transporter activity|oligopeptide transport|membrane|low affinity nitrate transporter (NRT1.2), mRNA|low affinity nitrate transporter |Peptide transporter PTR2 |Putative uncharacterized protein |Low affinity nitrate transporter |low affinity nitrate transporter|product:low affinity nitrate transporter|transporter activity|oligopeptide transport|membrane|low affinity nitrate transporter (NRT1.2), mRNA|low affinity nitrate transporter |Low affinity nitrate transporter|Peptide transporter PTR2 |Putative uncharacterized protein |Low affinity nitrate transporter |transporter activity|oligopeptide transport|membrane
GRMZM5G812926	101.837409947506	0	7.6701	4.6755e-23	1.3016e-22	-	hypothetical protein LOC100382062|signal transducer activity|protein binding|response to light stimulus|hypothetical protein LOC100382062 (LOC100382062), mRNA|hypothetical protein LOC100382062 |Hypothetical protein LOC100382062|Putative uncharacterized protein
GRMZM5G813143	0	18.1768480889815	-5.184	6.2869e-06	6.8531e-06	-	hypothetical protein LOC100194055|potassium ion transport|oxidoreductase activity|transmembrane transport|oxidation reduction|hypothetical protein LOC100194055 (LOC100194055), mRNA|hypothetical protein LOC100194055 |Hypothetical protein LOC100194055|Putative uncharacterized protein |potassium ion transport|oxidoreductase activity|transmembrane transport|oxidation reduction|Putative uncharacterized protein
GRMZM5G814389	0	11.944785887045	-4.5783	0.00031559	0.00028037	-	patatin class 1|lipid metabolic process|metabolic process|patatin class 1 (LOC100282949), mRNA|patatin class 1 |Patatin class 1|Patatin class 1 |Putative uncharacterized protein
GRMZM5G814441	4.74889476439146	55.0498827837724	-3.5351	5.6582e-13	1.0501e-12	-	Clone 457257 mRNA sequence
GRMZM5G814718	412.098534554414	58.1659138847407	2.8247	3.7819e-61	2.4426e-60	-	hypothetical protein LOC100279407|copper ion binding|laccase activity|oxidoreductase activity|lignin catabolic process|apoplast|oxidation reduction|hypothetical protein LOC100279407 (LOC100279407), mRNA|hypothetical protein LOC100279407 |Transcribed locus|Hypothetical protein LOC100279407|Transcribed locus, strongly similar to NP_001145891.1 hypothetical protein LOC100279407 [Zea mays]|Putative uncharacterized protein
GRMZM5G815358	24.2721287957786	59.2045909183968	-1.2864	2.1498e-05	2.2251e-05	-	hypothetical protein LOC100274071|hypothetical protein LOC100274071 (LOC100274071), mRNA|hypothetical protein LOC100274071 |Hypothetical protein LOC100274071|Putative uncharacterized protein |Putative uncharacterized protein |Putative uncharacterized protein
GRMZM5G817651	17.412614136102	39.9890657957592	-1.1995	0.00088156	0.00074135	-	hypothetical protein LOC100278060|hypothetical protein LOC100278060 (LOC100278060), mRNA|hypothetical protein LOC100278060 |Hypothetical protein LOC100278060|Putative uncharacterized protein
GRMZM5G818728	224.253363874041	712.532445088074	-1.6678	7.1705e-69	5.1457e-68	-	TSA: Zea mays contig27878, mRNA sequence|TSA: Zea mays contig13770, mRNA sequence
GRMZM5G819965	35.8805382198466	3400.62860819002	-6.5665	0	0	-	product:long cell-linked locus protein|Full-length cDNA clone ZM_BFb0113H15|Transcribed locus, moderately similar to NP_001147023.1 long cell-linked locus protein [Zea mays]|Putative uncharacterized protein |Long cell-linked locus protein
GRMZM5G820825	37.9911581151317	85.1715167597989	-1.1647	1.9887e-06	2.2733e-06	-//-
GRMZM5G822098	38.5188130889529	95.0389485795317	-1.303	5.6079e-08	7.3393e-08	-	hypothetical protein LOC100217307|hypothetical protein LOC100217307 (LOC100217307), mRNA|hypothetical protein LOC100217307 |Putative uncharacterized protein |Hypothetical protein LOC100217307
GRMZM5G822593	3671.95096282224	100.232333747812	5.1951	0	0	-	iron ion binding|lipoxygenase activity|oxidoreductase activity, acting on single donors with incorporation of molecular oxygen, incorporation of two atoms of oxygen|metal ion binding|oxidation reduction|TSA: Zea mays contig12951, mRNA sequence|TSA: Zea mays contig16756, mRNA sequence
GRMZM5G825090	10.5530994764255	1.03867703365608	3.3448	0.0040218	0.0030133	-	LOC100272476|electron carrier activity|cell redox homeostasis|Putative uncharacterized protein |electron carrier activity|cell redox homeostasis|Glutathione S-transferase, N-terminal domain containing proteinPutative uncharacterized protein ;|electron carrier activity|cell redox homeostasis|electron carrier activity|cell redox homeostasis|Putative uncharacterized protein |electron carrier activity|cell redox homeostasis|Putative uncharacterized protein
GRMZM5G828396	211.061989528509	625.802912777791	-1.568	3.6023e-56	2.0231e-55	-	LOC100193765|BHLH transcription factor|nucleus|transcription regulator activity|regulation of transcription|BHLH transcription factor (LOC100281718), mRNA|BHLH transcription factor |BHLH transcription factor|Putative uncharacterized protein |BHLH transcription factor |nucleus|transcription regulator activity|regulation of transcription|Putative uncharacterized protein
GRMZM5G828488	18.9955790575658	115.293150735825	-2.6016	6.698e-20	1.7269e-19	-	ids4-like protein|ids4-like protein (LOC100282863), mRNA|ids4-like protein |Ids4-like protein|Ids4-like protein
GRMZM5G828820	292.848510470807	131.911983274323	1.1506	1.4501e-12	2.6345e-12	-	hypothetical protein LOC100216907|protein binding|zinc ion binding|hypothetical protein LOC100216907 (LOC100216907), mRNA|hypothetical protein LOC100216907 |Hypothetical protein LOC100216907|Putative uncharacterized protein |Protein binding protein
GRMZM5G829103	104.475684816612	0	7.707	1.5171e-23	4.2974e-23	-	zinc ion binding|oxidoreductase activity|oxidation reduction|zinc ion binding|oxidoreductase activity|oxidation reduction|Nuclear transcription factor Y subunit A-10|Putative uncharacterized protein |nuclear transcription factor Y subunit A-10|transcription factor activity|nucleus|regulation of transcription, DNA-dependent|zinc ion binding|oxidoreductase activity|oxidation reduction|nuclear transcription factor Y subunit A-10 |Putative uncharacterized protein |Nuclear transcription factor Y subunit A-10 |zinc ion binding|oxidoreductase activity|oxidation reduction|Putative uncharacterized protein |transcription factor activity|nucleus|regulation of transcription, DNA-dependent|zinc ion binding|oxidoreductase activity|oxidation reduction|Putative uncharacterized protein |transcription factor activity|nucleus|regulation of transcription, DNA-dependent|zinc ion binding|oxidoreductase activity|oxidation reduction|Putative uncharacterized protein |nuclear transcription factor Y subunit A-10|transcription factor activity|nucleus|regulation of transcription, DNA-dependent|zinc ion binding|oxidoreductase activity|oxidation reduction|nuclear transcription factor Y subunit A-10 (LOC100283565), mRNA|nuclear transcription factor Y subunit A-10 |Putative uncharacterized protein |Nuclear transcription factor Y subunit A-10
GRMZM5G829831	0	99.7129952309841	-7.6397	4.8981e-24	1.4282e-23	-	Putative uncharacterized protein |Putative uncharacterized protein |Putative uncharacterized protein |Putative uncharacterized protein |TSA: Zea mays contig26586, mRNA sequence|TSA: Zea mays contig24814, mRNA sequence|Hypothetical protein LOC100280007|Putative uncharacterized protein
GRMZM5G830483	8.44247958114037	0	4.0777	0.0054189	0.0039569	-	ATP binding|ATP biosynthetic process|ATPase activity, coupled to transmembrane movement of ions, phosphorylative mechanism|membrane
GRMZM5G835118	41.1570879580593	0	6.3083	6.8646e-11	1.1182e-10	-	TSA: Zea mays contig30207, mRNA sequence
GRMZM5G835736	20.5785439790297	83.0941626924867	-2.0136	1.6902e-11	2.8651e-11	-//-
GRMZM5G838098	430.038803664338	931.693299189507	-1.1154	1.4954e-52	7.949e-52	-	TSA: Zea mays contig64377, mRNA sequence|TSA: Zea mays contig54029, mRNA sequence|PnFL-2|Putative uncharacterized protein |TSA: Zea mays contig64377, mRNA sequence|pnFL-2|type I hypersensitivity|pnFL-2 (LOC100281912), mRNA|pnFL-2 |TSA: Zea mays contig64377, mRNA sequence|PnFL-2 |Putative uncharacterized protein
GRMZM5G839014	49.5995675391997	21.2928791899497	1.22	0.0021243	0.001667	-	LOC100284472|OTU-like cysteine protease family protein |Putative uncharacterized protein |Putative uncharacterized protein |Putative uncharacterized protein |OTU-like cysteine protease family protein |Putative uncharacterized protein |OTU-like cysteine protease family protein |Putative uncharacterized protein
GRMZM5G842214	0	9.34809330290476	-4.2247	0.0017299	0.0013759	-	TSA: Zea mays contig19763, mRNA sequence
GRMZM5G842695	71.7610764396932	9.34809330290476	2.9405	1.9745e-12	3.5572e-12	-	drug transmembrane transport|drug transmembrane transporter activity|antiporter activity|membrane|transmembrane transport|transparent testa 12 protein|drug transmembrane transport|drug transmembrane transporter activity|antiporter activity|membrane|transmembrane transport|transparent testa 12 protein (LOC100282798), mRNA|transparent testa 12 protein |Transparent testa 12 protein|Putative uncharacterized protein |Transparent testa 12 protein |drug transmembrane transport|drug transmembrane transporter activity|antiporter activity|membrane|transmembrane transport
GRMZM5G842970	0	143.856769161368	-8.1685	2.5062e-32	8.9926e-32	-//-
GRMZM5G842990	0	17.6575095721534	-5.1422	8.6455e-06	9.2676e-06	-	TSA: Zea mays contig15088, mRNA sequence
GRMZM5G844703	745.048823035638	269.017351716926	1.4696	1.6364e-44	7.7146e-44	-	LOC100272399|Putative uncharacterized protein
GRMZM5G845611	20.0508890052084	154.243539497928	-2.9435	3.8246e-29	1.2933e-28	-	glucose metabolic process|glyceraldehyde-3-phosphate dehydrogenase activity|NAD or NADH binding|oxidation reduction|Glyceraldehyde phosphate dehydrogenase B1|Transcribed locus, moderately similar to NP_001048847.1 Os03g0129300 [Oryza sativa Japonica Group]|Glyceraldehyde-3-phosphate dehydrogenase BPutative uncharacterized protein ;|Putative uncharacterized protein |Putative glyceraldehyde-3-phosphate dehydrogenase Fragment
GRMZM5G845840	29.02102356017	6.75140071876455	2.1038	0.00027494	0.00024835	-	Clone 679413 mRNA sequence
GRMZM5G850455	870.630706805101	217.60283855095	2.0004	2.0274e-82	1.668e-81	-	hypothetical protein LOC100194231|lipid transport|lipid binding|hypothetical protein LOC100194231 (LOC100194231), mRNA|hypothetical protein LOC100194231 |Non-specific lipid-transfer protein |lipid transport|lipid binding|homoiothermy|ice binding|response to freezing|Transcribed locus, strongly similar to XP_002468449.1 hypothetical protein SORBIDRAFT_01g046080 [Sorghum bicolor]|Non-specific lipid-transfer protein |Non-specific lipid-transfer protein |Non-specific lipid-transfer protein |Non-specific lipid-transfer protein |phosphoglycerate kinase activity|glycolysis|lipid transport|lipid binding|Non-specific lipid-transfer protein
GRMZM5G855014	29.02102356017	0	5.859	3.9846e-08	5.2898e-08	-//-
GRMZM5G855229	13.1913743455318	0	4.7215	0.0003001	0.00026882	-//-
GRMZM5G856734	389.4093706801	178.652449788846	1.1241	1.3449e-15	2.9245e-15	-	heme binding|hypothetical protein LOC100280133 (LOC100280133), mRNA|hypothetical protein LOC100280133 |Hypothetical protein LOC100280133|Membrane steroid-binding protein 1
GRMZM5G856991	18.9955790575658	0	5.2476	1.0189e-05	1.0868e-05	-//-
GRMZM5G857303	91.2843104710803	41.0277428294153	1.1538	7.4272e-05	7.2571e-05	-	structural constituent of ribosome|intracellular|ribosome|translation|structural constituent of ribosome|intracellular|ribosome|translation|TSA: Zea mays contig31962, mRNA sequence
GRMZM5G858139	11.0807544502467	1.55801555048413	2.8303	0.0067678	0.0048729	-	Hypothetical protein LOC100277342
GRMZM5G859316	27.9657136125275	0	5.8056	7.0362e-08	9.107e-08	-	LOC100282108|extracellular region|sexual reproduction|Beta-expansin 4 |Putative uncharacterized protein |extracellular region|sexual reproduction|Beta-expansin 4 |Putative uncharacterized protein |extracellular region|sexual reproduction|Beta-expansin 4 |Putative uncharacterized protein
GRMZM5G862467	109.224579581004	290.829569423704	-1.4129	1.004e-23	2.8948e-23	-	hypothetical protein LOC100384341|protein binding|hypothetical protein LOC100384341 (LOC100384341), mRNA|hypothetical protein LOC100384341 |Transcribed locus, strongly similar to XP_002465147.1 hypothetical protein SORBIDRAFT_01g032780 [Sorghum bicolor]|Putative uncharacterized protein |protein binding|protein binding|Hypothetical protein LOC100384341
GRMZM5G866843	980.382941359926	2056.58052663905	-1.0688	2.992e-107	2.8842e-106	-	NAD+ ADP-ribosyltransferase activity|TSA: Zea mays contig07530, mRNA sequence|TSA: Zea mays contig19011, mRNA sequence|NAD+ ADP-ribosyltransferase activity|TSA: Zea mays contig19011, mRNA sequence
GRMZM5G866996	0	25.9669258414021	-5.6986	6.0711e-08	7.8974e-08	-//-
GRMZM5G869681	10.5530994764255	0	4.3996	0.0014737	0.0011905	-//-
GRMZM5G869779	9.49778952878292	34.7956806274788	-1.8732	3.0576e-05	3.1075e-05	-	ATP binding|biosynthetic process|ligase activity|tetrahydrofolylpolyglutamate synthase activity|ATP binding|biosynthetic process|folic acid and derivative biosynthetic process|ligase activity|folylpolyglutamate synthase|tetrahydrofolylpolyglutamate synthase activity|ATP binding|biosynthetic process|folic acid and derivative biosynthetic process|ligase activity|folylpolyglutamate synthase (LOC100285702), mRNA|folylpolyglutamate synthase |Folylpolyglutamate synthase|Folylpolyglutamate synthase
GRMZM5G871471	0	11.944785887045	-4.5783	0.00031559	0.00028037	-	cellular amino acid metabolic process|lyase activity|Clone EL01N0520D02.d mRNA sequence|cellular amino acid metabolic process|lyase activity
GRMZM5G872118	127.164848690927	55.5692213006005	1.1943	1.3918e-06	1.6181e-06	-	Hypothetical protein LOC100193947|Putative uncharacterized protein |Putative uncharacterized protein |hypothetical protein LOC100193947|hypothetical protein LOC100193947 (LOC100193947), mRNA|hypothetical protein LOC100193947 |Putative uncharacterized protein
GRMZM5G872578	10.0254445026042	0	4.3256	0.0020355	0.0015993	-	hormone activity|extracellular region
GRMZM5G873291	79.148246073191	2.07735406731217	5.2517	2.0776e-19	5.2622e-19	-	Clone 1505195 mRNA sequence
GRMZM5G877815	10.0254445026042	0	4.2708	0.0021131	0.0016593	-	40S ribosomal protein S27a|structural constituent of ribosome|intracellular|ribosome|translation|40S ribosomal protein S27a (LOC100282479), mRNA|40S ribosomal protein S27a |40S ribosomal protein S27a|40S ribosomal protein S27a
GRMZM5G877884	0	28.0442799087143	-5.8096	1.8308e-08	2.4789e-08	-	Hypothetical protein LOC100275807|Putative uncharacterized protein
GRMZM5G878102	0	130.353967723839	-8.0263	7.3334e-30	2.5193e-29	-//-
GRMZM5G879665	8.97013455496164	199.945328978796	-4.4783	9.1209e-49	4.6939e-48	-	carboxy-lyase|Carboxy-lyase|Carboxy-lyase
GRMZM5G881353	5.27654973821273	41.0277428294153	-2.9589	6.9235e-09	9.8601e-09	-//-
GRMZM5G881568	36.9358481674891	0	6.2069	6.1526e-10	9.4839e-10	-	hypothetical protein LOC100383310|hypothetical protein LOC100383310 (LOC100383310), mRNA|hypothetical protein LOC100383310 |Transcribed locus, moderately similar to NP_001169439.1 hypothetical protein LOC100383310 [Zea mays]|Hypothetical protein LOC100383310|Putative uncharacterized protein
GRMZM5G882446	8.44247958114037	0	4.0777	0.0054189	0.0039569	-//-
GRMZM5G884325	75.9823162302633	30.6409724928545	1.3102	5.0999e-05	5.0558e-05	-	Small nuclear ribonucleoprotein Sm D3 |Small nuclear ribonucleoprotein Sm D3
GRMZM5G885415	6.33185968585528	22.3315562236058	-1.8184	0.0010414	0.00086563	-//-
GRMZM5G885515	0	53.4918672332883	-6.7412	1.9786e-14	4.0059e-14	-//-
GRMZM5G886799	13.1913743455318	0	4.7215	0.0003001	0.00026882	-	hypothetical protein LOC100191613|hypothetical protein LOC100191613 (LOC100191613), mRNA|hypothetical protein LOC100191613 |Hypothetical protein LOC100191613|Putative uncharacterized protein |Clone 679140 mRNA sequence
GRMZM5G890241	132.44139842914	60.2432679520529	1.1365	2.5165e-06	2.8465e-06	-	LAP4 protein|protein binding|LAP4 protein (LOC100281951), mRNA|LAP4 protein |TSA: Zea mays contig08279, mRNA sequence|LAP4 protein|LAP4 protein
GRMZM5G891739	363.026621989036	127.757275139698	1.5067	2.0017e-23	5.6454e-23	-	superoxide dismutase 2|superoxide metabolic process|metal ion binding|oxidation reduction|superoxide dismutase 2 (LOC100282741), mRNA|superoxide dismutase 2, mitochondrial |Superoxide dismutase 2|Superoxide dismutase [Cu-Zn] (EC 1.15.1.1)
GRMZM5G893055	1.58296492146382	89.8455634112513	-5.8267	7.3921e-24	2.1457e-23	-	hypothetical protein LOC100382963|ubiquitin ligase complex|ubiquitin-protein ligase activity|binding|protein ubiquitination|hypothetical protein LOC100382963 (LOC100382963), mRNA|hypothetical protein LOC100382963 |Transcribed locus, moderately similar to XP_002445503.1 hypothetical protein SORBIDRAFT_07g020590 [Sorghum bicolor]|Hypothetical protein LOC100382963|Putative uncharacterized protein
GRMZM5G899428	27.4380586387062	55.5692213006005	-1.0181	0.00048299	0.00041899	-	ATG1|cytoplasm|plasma membrane|protein-heme linkage|cytochrome complex assembly
GRMZM5G899944	8.97013455496164	0	4.1651	0.003903	0.0029363	-//-
Novel00003	18.4679240837446	0	5.2069	1.3776e-05	1.4408e-05	--	TPA: hypothetical protein ZEAMMB73_351787 [Zea mays]
Novel00005	0	8.30941626924867	-4.0547	0.0034645	0.002634	--	PREDICTED: cycloartenol synthase-like [Setaria italica]
Novel00009	0	164.630309834489	-8.3631	5.0772e-36	1.9813e-35	--	PREDICTED: uncharacterized protein LOC103644775 [Zea mays]
Novel00010	328.729048690653	0	9.3608	3.4886e-59	2.1665e-58	--	PREDICTED: uncharacterized protein LOC103644826 [Zea mays]
Novel00011	0	12.983462920701	-4.6986	0.00016183	0.00015071	-//-
Novel00012	2.11061989528509	14.0221399543571	-2.732	0.0011033	0.00091235	--	PREDICTED: uncharacterized protein LOC103626336 [Zea mays]
Novel00016	53.2931523559486	1.03867703365608	5.6811	1.0318e-13	2.0011e-13	--	PREDICTED: uncharacterized protein LOC103638633 [Zea mays]
Novel00017	0	29.6022954591984	-5.8876	7.5201e-09	1.0639e-08	--	uncharacterized protein LOC100381497 [Zea mays]>gi|223944059|gb|ACN26113.1| unknown [Zea mays]
Novel00021	105.003339790433	0	7.7143	1.2121e-23	3.4794e-23	-//-
Novel00037	0	50.3758361323201	-6.6547	9.847e-14	1.9127e-13	--	hypothetical protein ZEAMMB73_991042 [Zea mays]
Novel00044	36.4081931936678	0	6.1314	7.9557e-10	1.2205e-09	-//-
Novel00046	79.6759010470123	0	7.3161	7.7352e-19	1.9105e-18	--	vacuolar H(+)-ATPase subunit B [Mesembryanthemum crystallinum, leaf, Peptide Partial, 170 aa]
Novel00047	0	12.983462920701	-4.6986	0.00016183	0.00015071	--	PREDICTED: cycloartenol synthase-like [Setaria italica]
Novel00051	0	30.6409724928545	-5.9374	4.1731e-09	6.0567e-09	-//-
Novel00053	10.0254445026042	0	4.3256	0.0020355	0.0015993	--	RecName: Full=Putative AC transposase; AltName: Full=ORFA [Zea mays]>gi|22113|emb|CAA29005.1| ORFa [Zea mays]>gi|81238235|gb|ABB59981.1| Ac transposase [Immobile Ac/T-DNA vector pKU352NA]>gi|81238241|gb|ABB59986.1| Ac transposase [Immobile Ac/T-DNA vector pNU400]
Novel00059	20.0508890052084	0	5.3256	5.5926e-06	6.1325e-06	-//-
Novel00061	8.44247958114037	0	4.0777	0.0054189	0.0039569	-//-
Novel00064	8.97013455496164	0	4.1651	0.003903	0.0029363	--	plant synaptotagmin [Sorghum bicolor]>gi|241929413|gb|EES02558.1| plant synaptotagmin [Sorghum bicolor]
Novel00067	0	21.2928791899497	-5.4123	9.5387e-07	1.1325e-06	-//-
Novel00069	0	29.6022954591984	-5.8876	7.5201e-09	1.0639e-08	--	PREDICTED: zinc finger MYM-type protein 1-like isoform X1 [Zea mays]>gi|670447140|ref|XP_008663743.1| PREDICTED: zinc finger MYM-type protein 1-like isoform X2 [Zea mays]>gi|670447142|ref|XP_008663744.1| PREDICTED: zinc finger MYM-type protein 1-like isoform X1 [Zea mays]>gi|670447144|ref|XP_008663745.1| PREDICTED: zinc finger MYM-type protein 1-like isoform X2 [Zea mays]
Novel00073	30.6039884816338	0	5.9356	1.708e-08	2.3224e-08	-//-
