# Supplementary material for: Author Correction: Comparative transcriptome analysis reveals differentially expressed genes related to the tissue-specific accumulation of anthocyanins in pericarp and aleurone layer for maize
Source: Sci Rep. 2022 Apr 11;12:6023. doi: 10.1038/s41598-022-09965-5 (PMC9001688; doi:10.1038/s41598-022-09965-5)
Supplement: Supplementary file 4 — Supplementary Table 4. [file 41598_2022_9965_MOESM4_ESM.xlsx]

## Sheet: Sheet1
BINCODE	NAME	IDENTIFIER	DESCRIPTION
27.3.25	RNA.regulation of transcription.MYB domain transcription factor family	GRMZM2G037650	(q50ex6|odo1_pethy : 274.0) ODORANT1 protein (MYB-like protein ODO1) - Petunia hybrida (Petunia) & (at4g22680 : 259.0) Encodes a putative transcription factor (MYB85).; myb domain protein 85 (MYB85); CONTAINS InterPro DOMAIN/s: SANT, DNA-binding (InterPro:IPR001005), Homeodomain-like (InterPro:IPR009057), Myb, DNA-binding (InterPro:IPR014778), HTH transcriptional regulator, Myb-type, DNA-binding …
27.3.25	RNA.regulation of transcription.MYB domain transcription factor family	GRMZM2G130149	(q4jl76|myba2_orysa : 308.0) Myb-related protein MYBAS2 - Oryza sativa (Rice) & (at5g59780 : 178.0) Encodes a putative transcription factor (MYB59).; myb domain protein 59 (MYB59); FUNCTIONS IN: DNA binding, sequence-specific DNA binding transcription factor activity; INVOLVED IN: response to cadmium ion, regulation of transcription, DNA-dependent, response to chitin, response to salicylic acid s…
27.3.25	RNA.regulation of transcription.MYB domain transcription factor family	GRMZM2G356718	(at2g36960 : 141.0) Arabidopsis thaliana myb/SANT domain protein; TSL-kinase interacting protein 1 (TKI1); FUNCTIONS IN: DNA binding, sequence-specific DNA binding transcription factor activity; EXPRESSED IN: 24 plant structures; EXPRESSED DURING: 15 growth stages; CONTAINS InterPro DOMAIN/s: SANT, DNA-binding (InterPro:IPR001005), Myb, DNA-binding (InterPro:IPR014778), Homeodomain-like (InterPro…
27.3.25	RNA.regulation of transcription.MYB domain transcription factor family	GRMZM2G387199	(at3g47680 : 83.6) DNA binding; BEST Arabidopsis thaliana protein match is: glutathione S-transferase THETA 3 (TAIR:AT5G41220.1); Has 545 Blast hits to 544 proteins in 20 species: Archae - 0; Bacteria - 1; Metazoa - 18; Fungi - 0; Plants - 496; Viruses - 0; Other Eukaryotes - 30 (source: NCBI BLink). & (reliability: 167.2) & (original description: no original description)
27.3.25	RNA.regulation of transcription.MYB domain transcription factor family	GRMZM2G001530	(at5g45420 : 129.0) Duplicated homeodomain-like superfamily protein; FUNCTIONS IN: DNA binding, sequence-specific DNA binding transcription factor activity; LOCATED IN: endoplasmic reticulum, plasma membrane; EXPRESSED IN: 24 plant structures; EXPRESSED DURING: 14 growth stages; CONTAINS InterPro DOMAIN/s: SANT, DNA-binding (InterPro:IPR001005), Molecular chaperone, heat shock protein, Hsp40, Dna…
27.3.25	RNA.regulation of transcription.MYB domain transcription factor family	GRMZM2G150680	(at3g09370 : 80.9) putative c-myb-like transcription factor (MYB3R3) mRNA,; myb domain protein 3r-3 (MYB3R-3); FUNCTIONS IN: DNA binding, sequence-specific DNA binding transcription factor activity; INVOLVED IN: regulation of transcription, DNA-dependent, regulation of transcription; EXPRESSED IN: 23 plant structures; EXPRESSED DURING: 13 growth stages; CONTAINS InterPro DOMAIN/s: SANT, DNA-bindi…
27.3.25	RNA.regulation of transcription.MYB domain transcription factor family	GRMZM2G325907	(at1g63910 : 255.0) member of MYB3R- and R2R3- type MYB- encoding genes; myb domain protein 103 (AtMYB103); CONTAINS InterPro DOMAIN/s: SANT, DNA-binding (InterPro:IPR001005), Homeodomain-like (InterPro:IPR009057), Myb, DNA-binding (InterPro:IPR014778), HTH transcriptional regulator, Myb-type, DNA-binding (InterPro:IPR017930), Homeodomain-related (InterPro:IPR012287), Myb transcription factor (In…
27.3.25	RNA.regulation of transcription.MYB domain transcription factor family	GRMZM2G425427	(at5g49620 : 242.0) Member of the R2R3 factor gene family.; myb domain protein 78 (MYB78); CONTAINS InterPro DOMAIN/s: SANT, DNA-binding (InterPro:IPR001005), Homeodomain-like (InterPro:IPR009057), Myb, DNA-binding (InterPro:IPR014778), Myb transcription factor (InterPro:IPR015495), Homeodomain-related (InterPro:IPR012287), HTH transcriptional regulator, Myb-type, DNA-binding (InterPro:IPR017930)…
27.3.26	RNA.regulation of transcription.MYB-related transcription factor family	GRMZM2G108892	(at5g47390 : 125.0) myb-like transcription factor family protein; CONTAINS InterPro DOMAIN/s: SANT, DNA-binding (InterPro:IPR001005), Homeodomain-like (InterPro:IPR009057), Myb, DNA-binding (InterPro:IPR014778), Zinc finger, CCHC-type (InterPro:IPR001878), HTH transcriptional regulator, Myb-type, DNA-binding (InterPro:IPR017930), Myb-like DNA-binding domain, SHAQKYF class (InterPro:IPR006447); BE…
27.3.26	RNA.regulation of transcription.MYB-related transcription factor family	GRMZM2G121111	(at2g38090 : 88.6) Duplicated homeodomain-like superfamily protein; CONTAINS InterPro DOMAIN/s: Molecular chaperone, heat shock protein, Hsp40, DnaJ (InterPro:IPR015609), SANT, eukarya (InterPro:IPR017884), Myb-like DNA-binding domain, SHAQKYF class (InterPro:IPR006447), SANT, DNA-binding (InterPro:IPR001005), Homeodomain-like (InterPro:IPR009057), Myb, DNA-binding (InterPro:IPR014778), Homeodoma…
27.3.26	RNA.regulation of transcription.MYB-related transcription factor family	GRMZM2G474769	(at1g01060 : 197.0) LHY encodes a myb-related putative transcription factor involved in circadian rhythm along with another myb transcription factor CCA1; LATE ELONGATED HYPOCOTYL (LHY); FUNCTIONS IN: DNA binding, sequence-specific DNA binding transcription factor activity; INVOLVED IN: in 11 processes; EXPRESSED IN: 22 plant structures; EXPRESSED DURING: 13 growth stages; BEST Arabidopsis thalia…
27.3.27	RNA.regulation of transcription.NAC domain transcription factor family	GRMZM2G011598	(at3g04070 : 253.0) NAC domain containing protein 47 (NAC047); FUNCTIONS IN: sequence-specific DNA binding transcription factor activity; INVOLVED IN: multicellular organismal development, regulation of transcription; LOCATED IN: cellular_component unknown; EXPRESSED IN: 16 plant structures; EXPRESSED DURING: 7 growth stages; CONTAINS InterPro DOMAIN/s: No apical meristem (NAM) protein (InterPro:…
27.3.27	RNA.regulation of transcription.NAC domain transcription factor family	GRMZM2G003715	(at4g35580 : 202.0) NAC transcription factor-like 9 (NTL9); CONTAINS InterPro DOMAIN/s: No apical meristem (NAM) protein (InterPro:IPR003441); BEST Arabidopsis thaliana protein match is: NAC 014 (TAIR:AT1G33060.2). & (q7gcl7|nac74_orysa : 174.0) NAC domain-containing protein 74 (ONAC074) - Oryza sativa (Rice) & (reliability: 404.0) & (original description: no original description)
27.3.27	RNA.regulation of transcription.NAC domain transcription factor family	GRMZM2G127379	(at3g15510 : 233.0) Note of caution: not to be confused with another protein (AtNAC6 locus AT5G39610) which on occasion has also been referred to as AtNAC2.; NAC domain containing protein 2 (NAC2); FUNCTIONS IN: sequence-specific DNA binding transcription factor activity; INVOLVED IN: multicellular organismal development, regulation of transcription; LOCATED IN: cellular_component unknown; EXPRES…
27.3.6	RNA.regulation of transcription.bHLH,Basic Helix-Loop-Helix family	GRMZM2G180452	(at1g10120 : 149.0) basic helix-loop-helix (bHLH) DNA-binding superfamily protein; FUNCTIONS IN: DNA binding, sequence-specific DNA binding transcription factor activity; INVOLVED IN: regulation of transcription; LOCATED IN: nucleus; EXPRESSED IN: 22 plant structures; EXPRESSED DURING: 13 growth stages; CONTAINS InterPro DOMAIN/s: Helix-loop-helix DNA-binding domain (InterPro:IPR001092), Helix-lo…
27.3.6	RNA.regulation of transcription.bHLH,Basic Helix-Loop-Helix family	GRMZM2G350312	(at3g47640 : 104.0) Encodes POPEYE (PYE), a bHLH transcription factor regulating response to iron deficiency in Arabidopsis roots.; POPEYE (PYE); FUNCTIONS IN: DNA binding, sequence-specific DNA binding transcription factor activity; INVOLVED IN: cellular response to iron ion starvation, iron ion homeostasis, regulation of transcription; LOCATED IN: nucleus, chloroplast; EXPRESSED IN: 23 plant st…
27.3.6	RNA.regulation of transcription.bHLH,Basic Helix-Loop-Helix family	GRMZM2G042895	(at4g29930 : 104.0) basic helix-loop-helix (bHLH) DNA-binding superfamily protein; FUNCTIONS IN: DNA binding, sequence-specific DNA binding transcription factor activity; INVOLVED IN: regulation of transcription; LOCATED IN: nucleus; CONTAINS InterPro DOMAIN/s: Helix-loop-helix DNA-binding domain (InterPro:IPR001092), Helix-loop-helix DNA-binding (InterPro:IPR011598); BEST Arabidopsis thaliana pr…
27.3.6	RNA.regulation of transcription.bHLH,Basic Helix-Loop-Helix family	GRMZM2G119823	(at5g57150 : 96.3) basic helix-loop-helix (bHLH) DNA-binding superfamily protein; FUNCTIONS IN: DNA binding, sequence-specific DNA binding transcription factor activity; INVOLVED IN: regulation of transcription; LOCATED IN: nucleus; EXPRESSED IN: 24 plant structures; EXPRESSED DURING: 14 growth stages; CONTAINS InterPro DOMAIN/s: Helix-loop-helix DNA-binding domain (InterPro:IPR001092), Helix-loo…
27.3.3	RNA.regulation of transcription.AP2/EREBP, APETALA2/Ethylene-responsive element binding protein family	GRMZM2G399072	(at1g72570 : 127.0) Integrase-type DNA-binding superfamily protein; CONTAINS InterPro DOMAIN/s: DNA-binding, integrase-type (InterPro:IPR016177), Pathogenesis-related transcriptional factor/ERF, DNA-binding (InterPro:IPR001471); BEST Arabidopsis thaliana protein match is: AINTEGUMENTA-like 5 (TAIR:AT5G57390.1); Has 7692 Blast hits to 5276 proteins in 259 species: Archae - 0; Bacteria - 12; Metazo…
27.3.3	RNA.regulation of transcription.AP2/EREBP, APETALA2/Ethylene-responsive element binding protein family	GRMZM2G022359	(at1g51190 : 142.0) Encodes a member of the AINTEGUMENTA-like (AIL) subclass of the AP2/EREBP family of transcription factors and is essential for quiescent center (QC) specification and stem cell activity. It is a key effector for establishment of the stem cell niche during embryonic pattern formation. It is transcribed in response to auxin accumulation and is dependent on auxin response transcr…
27.3.3	RNA.regulation of transcription.AP2/EREBP, APETALA2/Ethylene-responsive element binding protein family	GRMZM2G175525	(at5g50080 : 88.6) encodes a member of the ERF (ethylene response factor) subfamily B-4 of ERF/AP2 transcription factor family. The protein contains one AP2 domain. There are 7 members in this subfamily.; ethylene response factor 110 (ERF110); FUNCTIONS IN: DNA binding, sequence-specific DNA binding transcription factor activity; INVOLVED IN: regulation of transcription, DNA-dependent; LOCATED IN…
27.3.3	RNA.regulation of transcription.AP2/EREBP, APETALA2/Ethylene-responsive element binding protein family	GRMZM2G425798	(at5g13330 : 98.6) encodes a member of the ERF (ethylene response factor) subfamily B-4 of ERF/AP2 transcription factor family. The protein contains one AP2 domain. There are 7 members in this subfamily.; related to AP2 6l (Rap2.6L); FUNCTIONS IN: DNA binding, sequence-specific DNA binding transcription factor activity; INVOLVED IN: regulation of transcription, DNA-dependent; LOCATED IN: nucleus;…
27.3.11	RNA.regulation of transcription.C2H2 zinc finger family	GRMZM2G095323	(at5g63280 : 303.0) C2H2-like zinc finger protein; FUNCTIONS IN: zinc ion binding, nucleic acid binding; INVOLVED IN: biological_process unknown; LOCATED IN: endomembrane system, intracellular; EXPRESSED IN: 22 plant structures; EXPRESSED DURING: 13 growth stages; CONTAINS InterPro DOMAIN/s: Zinc finger, C2H2-like (InterPro:IPR015880), Zinc finger, C2H2-type (InterPro:IPR007087); BEST Arabidopsis…
27.3.11	RNA.regulation of transcription.C2H2 zinc finger family	GRMZM2G158141	(at1g75710 : 216.0) C2H2-like zinc finger protein; FUNCTIONS IN: sequence-specific DNA binding transcription factor activity, zinc ion binding, nucleic acid binding; LOCATED IN: intracellular; EXPRESSED IN: 22 plant structures; EXPRESSED DURING: 13 growth stages; CONTAINS InterPro DOMAIN/s: Zinc finger, C2H2-like (InterPro:IPR015880), Zinc finger, C2H2-type (InterPro:IPR007087); BEST Arabidopsis …
27.3.11	RNA.regulation of transcription.C2H2 zinc finger family	GRMZM2G181251	(at1g43850 : 462.0) Encodes a transcriptional co-regulator of AGAMOUS, that functions with LEUNIG to repress AG in the outer floral whorls.; seuss (SEU); FUNCTIONS IN: protein binding, transcription cofactor activity, DNA binding, protein heterodimerization activity; INVOLVED IN: multicellular organismal development, gynoecium development, embryo development, ovule development, regulation of flow…
27.3.9	RNA.regulation of transcription.C2C2(Zn) GATA transcription factor family	GRMZM2G009530	(at5g25830 : 117.0) Encodes a member of the GATA factor family of zinc finger transcription factors.; GATA transcription factor 12 (GATA12); CONTAINS InterPro DOMAIN/s: Zinc finger, NHR/GATA-type (InterPro:IPR013088), Transcription factor, GATA, plant (InterPro:IPR016679), Zinc finger, GATA-type (InterPro:IPR000679); BEST Arabidopsis thaliana protein match is: GATA transcription factor 9 (TAIR:AT…
27.3.9	RNA.regulation of transcription.C2C2(Zn) GATA transcription factor family	GRMZM2G324131	(at5g25830 : 103.0) Encodes a member of the GATA factor family of zinc finger transcription factors.; GATA transcription factor 12 (GATA12); CONTAINS InterPro DOMAIN/s: Zinc finger, NHR/GATA-type (InterPro:IPR013088), Transcription factor, GATA, plant (InterPro:IPR016679), Zinc finger, GATA-type (InterPro:IPR000679); BEST Arabidopsis thaliana protein match is: GATA transcription factor 9 (TAIR:AT…
27.3.8	RNA.regulation of transcription.C2C2(Zn) DOF zinc finger family	GRMZM2G108865	(at1g07640 : 118.0) A member of the DOF transcription factors. Prominently expressed in the phloem of leaves and other organs. Expression is induced by wounding, MeJA and insect feeding. Upregulates glucosinolate biosynthesis.; OBP2; CONTAINS InterPro DOMAIN/s: Zinc finger, Dof-type (InterPro:IPR003851); BEST Arabidopsis thaliana protein match is: Dof-type zinc finger DNA-binding family protein (…
27.3.8	RNA.regulation of transcription.C2C2(Zn) DOF zinc finger family	GRMZM2G138455	(at5g39660 : 154.0) Dof-type zinc finger domain-containing protein, identical to H-protein promoter binding factor-2a GI:3386546 from (Arabidopsis thaliana). Interacts with LKP2 and FKF1, but its overexpression does not change flowering time under short or long day conditions.; cycling DOF factor 2 (CDF2); CONTAINS InterPro DOMAIN/s: Zinc finger, Dof-type (InterPro:IPR003851); BEST Arabidopsis th…
27.3.10	RNA.regulation of transcription.C2C2(Zn) YABBY family	GRMZM2G141955	(at2g45190 : 103.0) Encodes a member of the YABBY family of transcriptional regulators that is involved in abaxial cell type specification in leaves and fruits. YAB1 acts in a non-cell autonomous fashion within the meristem to affect phyllotactic patterning. The non-autonomous effect on the central region of the meristem is mediated through the activity if Lateral Suppressor (LAS).; ABNORMAL FLOR…
27.3.22	RNA.regulation of transcription.HB,Homeobox transcription factor family	GRMZM2G003304	(at3g01470 : 165.0) Encodes a homeodomain leucine zipper class I (HD-Zip I) transcriptional activator involved in leaf development.; homeobox 1 (HB-1); FUNCTIONS IN: sequence-specific DNA binding, DNA binding, transcription activator activity, protein homodimerization activity, sequence-specific DNA binding transcription factor activity; INVOLVED IN: response to salt stress, response to blue ligh…
27.3.22	RNA.regulation of transcription.HB,Homeobox transcription factor family	GRMZM2G005624	(at4g36740 : 117.0) Encodes a homeodomain leucine zipper class I (HD-Zip I) protein.; homeobox protein 40 (HB40); FUNCTIONS IN: DNA binding, sequence-specific DNA binding transcription factor activity; INVOLVED IN: response to auxin stimulus, regulation of transcription, DNA-dependent; LOCATED IN: nucleus; EXPRESSED IN: ovule, fruit, root, flower; CONTAINS InterPro DOMAIN/s: Homeobox, conserved s…
27.3.22	RNA.regulation of transcription.HB,Homeobox transcription factor family	GRMZM2G004957	(at4g21750 : 857.0) Encodes a homeobox protein similar to GL2. It is expressed in both the apical and basal daughter cells of the zygote as well as their progeny. Expression is detected starting the two-celled stage of embryo development and is later restricted to the outermost, epidermal cell layer from its inception. Its promoter is highly modular with each region contributing to specific aspec…
27.3.22	RNA.regulation of transcription.HB,Homeobox transcription factor family	GRMZM2G118063	(at1g05230 : 967.0) Encodes a homeobox-leucine zipper family protein belonging to the HD-ZIP IV family. Mutants have trichomes that appear glass-like under a dissecting microscope as compared to the wild-type trichomes. The mutations do not affect trichome growth or branch number.; homeodomain GLABROUS 2 (HDG2); FUNCTIONS IN: DNA binding, sequence-specific DNA binding transcription factor activit…
27.3.35	RNA.regulation of transcription.bZIP transcription factor family	GRMZM2G088140	(at1g32150 : 271.0) Encodes a G group bZIP transcription factor family member that can bind cis elements with an ACGT core, such as G-box, Hex, C-box and As-1. The protein is localized in the nucleus and can homodimerize and can heterodimerize with other G group members.; basic region/leucine zipper transcription factor 68 (bZIP68); FUNCTIONS IN: sequence-specific DNA binding, sequence-specific D…
27.3.4	RNA.regulation of transcription.ARF, Auxin Response Factor family	GRMZM2G169820	(at1g19220 : 595.0) Encodes an auxin response factor that contains the conserved VP1-B3 DNA-binding domain at its N-terminus and the Aux/IAA-like domains III and IV present in most ARFs at its C-terminus. The protein interacts with IAA1 (yeast two hybrid) and other auxin response elements such as ER7 and ER9 (yeast one hybrid). ARF19 protein can complement many aspects of the arf7 mutant phenotyp…
27.3.12	RNA.regulation of transcription.C3H zinc finger family	GRMZM2G120740	(at4g38890 : 259.0) FMN-linked oxidoreductases superfamily protein; FUNCTIONS IN: tRNA dihydrouridine synthase activity, FAD binding, catalytic activity, zinc ion binding, nucleic acid binding; INVOLVED IN: oxidation reduction, tRNA processing, metabolic process; LOCATED IN: vacuole; EXPRESSED IN: 22 plant structures; EXPRESSED DURING: 13 growth stages; CONTAINS InterPro DOMAIN/s: Zinc finger, CC…
27.3.24	RNA.regulation of transcription.MADS box transcription factor family	GRMZM2G010669	(q2qw53|mad13_orysa : 301.0) MADS-box transcription factor 13 (OsMADS13) (RMADS206) - Oryza sativa (Rice) & (at2g42830 : 225.0) AGAMOUS [AG]-like MADS box protein (AGL5) involved in fruit development (valve margin and dehiscence zone differentiation). A putative direct target of AG. SHP2 has been shown to be a downstream gene of the complex formed by AG and SEP proteins (SEP4 alone does not form …
27.3.5	RNA.regulation of transcription.ARR	GRMZM2G090264	(at1g59940 : 129.0) Type A response regulator highly similar to bacterial two-component response regulators. Rapidly induced by cytokinin. Involved in red-light signaling. Acts redundantly with ARR3 in the control of circadian period in a cytokinin-independent manner.; response regulator 3 (ARR3); CONTAINS InterPro DOMAIN/s: CheY-like (InterPro:IPR011006), Signal transduction response regulator, …
27.3.5	RNA.regulation of transcription.ARR	GRMZM2G099797	(at3g16857 : 125.0) Encodes an Arabidopsis response regulator (ARR) protein that acts in concert with other type-B ARRs in the cytokinin signaling pathway.; response regulator 1 (RR1); CONTAINS InterPro DOMAIN/s: Response regulator, plant B-type (InterPro:IPR017053), Myb-like DNA-binding domain, SHAQKYF class (InterPro:IPR006447), CheY-like (InterPro:IPR011006), Myb, DNA-binding (InterPro:IPR0147…
27.3.5	RNA.regulation of transcription.ARR	GRMZM2G158140	(at1g59940 : 90.9) Type A response regulator highly similar to bacterial two-component response regulators. Rapidly induced by cytokinin. Involved in red-light signaling. Acts redundantly with ARR3 in the control of circadian period in a cytokinin-independent manner.; response regulator 3 (ARR3); CONTAINS InterPro DOMAIN/s: CheY-like (InterPro:IPR011006), Signal transduction response regulator, r…
27.3.30	RNA.regulation of transcription.Trihelix, Triple-Helix transcription factor family	GRMZM2G481163	(at2g44730 : 105.0) Alcohol dehydrogenase transcription factor Myb/SANT-like family protein; FUNCTIONS IN: sequence-specific DNA binding transcription factor activity; INVOLVED IN: regulation of transcription; LOCATED IN: chloroplast; EXPRESSED IN: 22 plant structures; EXPRESSED DURING: 13 growth stages; CONTAINS InterPro DOMAIN/s: SANT, DNA-binding (InterPro:IPR001005), MADF domain (InterPro:IPR…
27.3.30	RNA.regulation of transcription.Trihelix, Triple-Helix transcription factor family	GRMZM2G392168	(at3g58630 : 138.0) sequence-specific DNA binding transcription factors; BEST Arabidopsis thaliana protein match is: sequence-specific DNA binding transcription factors (TAIR:AT3G11100.1); Has 367 Blast hits to 356 proteins in 28 species: Archae - 0; Bacteria - 0; Metazoa - 18; Fungi - 4; Plants - 342; Viruses - 0; Other Eukaryotes - 3 (source: NCBI BLink). & (reliability: 276.0) & (original desc…
27.3.21	RNA.regulation of transcription.GRAS transcription factor family	GRMZM2G179325	(at2g37650 : 447.0) GRAS family transcription factor; CONTAINS InterPro DOMAIN/s: Transcription factor GRAS (InterPro:IPR005202); BEST Arabidopsis thaliana protein match is: SCARECROW-like 14 (TAIR:AT1G07530.1); Has 2417 Blast hits to 2350 proteins in 288 species: Archae - 0; Bacteria - 4; Metazoa - 2; Fungi - 0; Plants - 2410; Viruses - 0; Other Eukaryotes - 1 (source: NCBI BLink). & (q8gve1|cig…
27.3.23	RNA.regulation of transcription.HSF,Heat-shock transcription factor family	GRMZM2G164909	(at4g11660 : 199.0) member of Heat Stress Transcription Factor (Hsf) family; AT-HSFB2B; FUNCTIONS IN: transcription repressor activity, sequence-specific DNA binding transcription factor activity; INVOLVED IN: response to chitin; LOCATED IN: nucleus; EXPRESSED IN: 24 plant structures; EXPRESSED DURING: 14 growth stages; CONTAINS InterPro DOMAIN/s: Winged helix-turn-helix transcription repressor D…
27.3.37	RNA.regulation of transcription.AS2,Lateral Organ Boundaries Gene Family	GRMZM5G873586	(at2g30130 : 146.0) Overexpression/activation tagged allele has epinastic leaves, reduced apical dominance and is sterile. Gene is similar to asymmetric leaves (AS)/lateral organ boundary (LOB) genes which repress KNOX gene expression.; ASL5; CONTAINS InterPro DOMAIN/s: Lateral organ boundaries, LOB (InterPro:IPR004883); BEST Arabidopsis thaliana protein match is: LOB domain-containing protein 11…
27.3.18	RNA.regulation of transcription.E2F/DP transcription factor family	GRMZM2G052515	(at2g36010 : 326.0) Member of the E2F transcription factors, (cell cycle genes), key components of the cyclin D/retinoblastoma/E2F pathway.; E2F transcription factor 3 (E2F3); FUNCTIONS IN: DNA binding, sequence-specific DNA binding transcription factor activity; INVOLVED IN: regulation of transcription, DNA-dependent; LOCATED IN: transcription factor complex, chloroplast; EXPRESSED IN: 19 plant …
27.3.19	RNA.regulation of transcription.EIN3-like(EIL) transcription factor family	GRMZM2G033570	(at2g27050 : 484.0) ethylene-insensitive3-like1 (EIL1); ETHYLENE-INSENSITIVE3-like 1 (EIL1); FUNCTIONS IN: transcription regulator activity, sequence-specific DNA binding transcription factor activity; INVOLVED IN: ethylene mediated signaling pathway, response to ethylene stimulus, defense response to bacterium; LOCATED IN: nucleus; EXPRESSED IN: 24 plant structures; EXPRESSED DURING: 15 growth s…
27.3.16	RNA.regulation of transcription.CCAAT box binding factor family, HAP5	GRMZM2G009681	(at1g56170 : 195.0) Encodes a protein with similarity to a subunit of the CCAAT promoter motif binding complex of yeast.One of two members of this class (HAP5B) and expressed in vegetative and reproductive tissues; "nuclear factor Y, subunit C2" (NF-YC2); CONTAINS InterPro DOMAIN/s: Transcription factor CBF/NF-Y/archaeal histone (InterPro:IPR003958), Histone-fold (InterPro:IPR009072); BEST Arabid…
17.3.2.2	hormone metabolism.brassinosteroid.signal transduction.BZR	GRMZM2G152172	(at4g18890 : 111.0) BES1/BZR1 homolog 3 (BEH3); CONTAINS InterPro DOMAIN/s: BZR1, transcriptional repressor (InterPro:IPR008540); BEST Arabidopsis thaliana protein match is: BES1/BZR1 homolog 4 (TAIR:AT1G78700.1); Has 411 Blast hits to 325 proteins in 33 species: Archae - 0; Bacteria - 8; Metazoa - 41; Fungi - 2; Plants - 260; Viruses - 2; Other Eukaryotes - 98 (source: NCBI BLink). & (reliabilit…
27.3.40	RNA.regulation of transcription.Aux/IAA family	GRMZM2G479834	(q59af3|iaa5_orysa : 245.0) Auxin-responsive protein IAA5 (Indoleacetic acid-induced protein 5) - Oryza sativa (Rice) & (at2g22670 : 182.0) IAA8 (IAA8) gene is auxin inducible.; indoleacetic acid-induced protein 8 (IAA8); CONTAINS InterPro DOMAIN/s: Aux/IAA-ARF-dimerisation (InterPro:IPR011525), AUX/IAA protein (InterPro:IPR003311); BEST Arabidopsis thaliana protein match is: indole-3-acetic acid…
27.3.68	RNA.regulation of transcription.PWWP domain protein	GRMZM2G138252	(at5g27650 : 150.0) Tudor/PWWP/MBT superfamily protein; CONTAINS InterPro DOMAIN/s: PWWP (InterPro:IPR000313); BEST Arabidopsis thaliana protein match is: Tudor/PWWP/MBT superfamily protein (TAIR:AT3G05430.1); Has 6717 Blast hits to 4764 proteins in 372 species: Archae - 18; Bacteria - 431; Metazoa - 2974; Fungi - 702; Plants - 445; Viruses - 136; Other Eukaryotes - 2011 (source: NCBI BLink). & (…
27.3.69	RNA.regulation of transcription.SET-domain transcriptional regulator family	GRMZM2G045507	(at2g18850 : 444.0) SET domain-containing protein; FUNCTIONS IN: molecular_function unknown; INVOLVED IN: biological_process unknown; EXPRESSED IN: 22 plant structures; EXPRESSED DURING: 13 growth stages; CONTAINS InterPro DOMAIN/s: SET domain (InterPro:IPR001214); BEST Arabidopsis thaliana protein match is: Rubisco methyltransferase family protein (TAIR:AT3G07670.1). & (reliability: 888.0) & (or…
27.3.69	RNA.regulation of transcription.SET-domain transcriptional regulator family	GRMZM2G052328	(at2g19640 : 273.0) ASH1-related protein 2 (ASHR2); CONTAINS InterPro DOMAIN/s: SET domain (InterPro:IPR001214); BEST Arabidopsis thaliana protein match is: SET domain protein 38 (TAIR:AT5G06620.1); Has 1755 Blast hits to 1733 proteins in 213 species: Archae - 0; Bacteria - 0; Metazoa - 753; Fungi - 380; Plants - 323; Viruses - 3; Other Eukaryotes - 296 (source: NCBI BLink). & (reliability: 546.0…
27.3.69	RNA.regulation of transcription.SET-domain transcriptional regulator family	GRMZM2G453376	(at4g15180 : 106.0) SET domain protein 2 (SDG2); EXPRESSED IN: male gametophyte, cultured cell; EXPRESSED DURING: M germinated pollen stage; CONTAINS InterPro DOMAIN/s: SET domain (InterPro:IPR001214); BEST Arabidopsis thaliana protein match is: histone methyltransferases(H3-K4 specific);histone methyltransferases(H3-K36 specific) (TAIR:AT1G77300.1); Has 30201 Blast hits to 17322 proteins in 780 …
27.3.69	RNA.regulation of transcription.SET-domain transcriptional regulator family	GRMZM5G812144	(at4g15180 : 521.0) SET domain protein 2 (SDG2); EXPRESSED IN: male gametophyte, cultured cell; EXPRESSED DURING: M germinated pollen stage; CONTAINS InterPro DOMAIN/s: SET domain (InterPro:IPR001214); BEST Arabidopsis thaliana protein match is: histone methyltransferases(H3-K4 specific);histone methyltransferases(H3-K36 specific) (TAIR:AT1G77300.1); Has 30201 Blast hits to 17322 proteins in 780 …
27.3.69	RNA.regulation of transcription.SET-domain transcriptional regulator family	GRMZM5G818022	(at4g15180 : 131.0) SET domain protein 2 (SDG2); EXPRESSED IN: male gametophyte, cultured cell; EXPRESSED DURING: M germinated pollen stage; CONTAINS InterPro DOMAIN/s: SET domain (InterPro:IPR001214); BEST Arabidopsis thaliana protein match is: histone methyltransferases(H3-K4 specific);histone methyltransferases(H3-K36 specific) (TAIR:AT1G77300.1); Has 30201 Blast hits to 17322 proteins in 780 …
27.3.49	RNA.regulation of transcription.GeBP like	GRMZM2G138330	(at5g14280 : 230.0) DNA-binding storekeeper protein-related; FUNCTIONS IN: transcription regulator activity; INVOLVED IN: biological_process unknown; LOCATED IN: integral to membrane; CONTAINS InterPro DOMAIN/s: Protein of unknown function DUF573 (InterPro:IPR007592), TRAM/LAG1/CLN8 homology domain (InterPro:IPR006634); BEST Arabidopsis thaliana protein match is: TRAM, LAG1 and CLN8 (TLC) lipid-s…
27.3.67	RNA.regulation of transcription.putative transcription regulator	GRMZM2G002167	(at5g27120 : 168.0) SAR DNA-binding protein, putative, strong similarity to SAR DNA-binding protein-1 (Pisum sativum) GI:3132696; contains Pfam profile PF01798: Putative snoRNA binding domain; has similarity to MAR binding NOP58 protein; NOP56-like pre RNA processing ribonucleoprotein; FUNCTIONS IN: DNA binding; INVOLVED IN: biological_process unknown; LOCATED IN: nucleolus; CONTAINS InterPro DOM…
27.3.67	RNA.regulation of transcription.putative transcription regulator	GRMZM2G031022	(at1g44770 : 96.7) unknown protein; FUNCTIONS IN: molecular_function unknown; INVOLVED IN: biological_process unknown; LOCATED IN: cellular_component unknown; EXPRESSED IN: 24 plant structures; EXPRESSED DURING: 15 growth stages; BEST Arabidopsis thaliana protein match is: unknown protein (TAIR:AT5G49710.3); Has 30201 Blast hits to 17322 proteins in 780 species: Archae - 12; Bacteria - 1396; Meta…
27.3.67	RNA.regulation of transcription.putative transcription regulator	GRMZM2G322658	(at3g17450 : 251.0) hAT dimerisation domain-containing protein; FUNCTIONS IN: protein dimerization activity, DNA binding; INVOLVED IN: biological_process unknown; LOCATED IN: cellular_component unknown; EXPRESSED IN: 22 plant structures; EXPRESSED DURING: 14 growth stages; CONTAINS InterPro DOMAIN/s: HAT dimerisation (InterPro:IPR008906), Zinc finger, BED-type predicted (InterPro:IPR003656), Prot…
27.3.67	RNA.regulation of transcription.putative transcription regulator	GRMZM5G813111	(at1g54390 : 134.0) ING2 encodes a member of the Inhibitor of Growth family of nuclear-localized PhD domain containing homeodomain proteins. Binds to H3K4 di or trimethylated DNA.; INHIBITOR OF GROWTH 2 (ING2); CONTAINS InterPro DOMAIN/s: Zinc finger, PHD-type (InterPro:IPR001965), Zinc finger, FYVE/PHD-type (InterPro:IPR011011), Zinc finger, PHD-finger (InterPro:IPR019787); BEST Arabidopsis thal…
27.3.67	RNA.regulation of transcription.putative transcription regulator	GRMZM2G053008	(at3g49410 : 388.0) Transcription factor IIIC, subunit 5; CONTAINS InterPro DOMAIN/s: Transcription factor IIIC, subunit 5 (InterPro:IPR019136); BEST Arabidopsis thaliana protein match is: Transcription factor IIIC, subunit 5 (TAIR:AT5G24450.1); Has 2810 Blast hits to 2245 proteins in 293 species: Archae - 21; Bacteria - 231; Metazoa - 753; Fungi - 513; Plants - 191; Viruses - 81; Other Eukaryote…
27.3.67	RNA.regulation of transcription.putative transcription regulator	GRMZM2G105229	(at4g02820 : 81.3) Pentatricopeptide repeat (PPR) superfamily protein; CONTAINS InterPro DOMAIN/s: Pentatricopeptide repeat (InterPro:IPR002885); BEST Arabidopsis thaliana protein match is: Tetratricopeptide repeat (TPR)-like superfamily protein (TAIR:AT1G02150.1); Has 15018 Blast hits to 7498 proteins in 232 species: Archae - 0; Bacteria - 55; Metazoa - 87; Fungi - 92; Plants - 14442; Viruses - …
27.3.67	RNA.regulation of transcription.putative transcription regulator	GRMZM2G145130	(at1g07590 : 543.0) Tetratricopeptide repeat (TPR)-like superfamily protein; INVOLVED IN: response to cadmium ion; LOCATED IN: mitochondrion; EXPRESSED IN: 12 plant structures; EXPRESSED DURING: 4 anthesis, F mature embryo stage, petal differentiation and expansion stage, E expanded cotyledon stage, D bilateral stage; CONTAINS InterPro DOMAIN/s: Pentatricopeptide repeat (InterPro:IPR002885); BEST…
27.3.67	RNA.regulation of transcription.putative transcription regulator	GRMZM2G171006	(at3g52170 : 92.0) DNA binding; FUNCTIONS IN: DNA binding; INVOLVED IN: biological_process unknown; EXPRESSED IN: 19 plant structures; EXPRESSED DURING: 11 growth stages; BEST Arabidopsis thaliana protein match is: hydroxyproline-rich glycoprotein family protein (TAIR:AT5G58210.4). & (reliability: 184.0) & (original description: no original description)
27.3.67	RNA.regulation of transcription.putative transcription regulator	GRMZM2G365888	(at3g08020 : 574.0) PHD finger family protein; FUNCTIONS IN: zinc ion binding; EXPRESSED IN: 23 plant structures; EXPRESSED DURING: 13 growth stages; CONTAINS InterPro DOMAIN/s: Zinc finger, PHD-type, conserved site (InterPro:IPR019786), Zinc finger, RING-type (InterPro:IPR001841), Zinc finger, PHD-type (InterPro:IPR001965), Zinc finger, FYVE/PHD-type (InterPro:IPR011011), Zinc finger, PHD-finger…
27.3.99	RNA.regulation of transcription.unclassified	GRMZM2G128663	(at2g47350 : 153.0) HIT zinc finger ;PAPA-1-like conserved region; CONTAINS InterPro DOMAIN/s: PAPA-1-like conserved region (InterPro:IPR006880); BEST Arabidopsis thaliana protein match is: PAPA-1-like family protein / zinc finger (HIT type) family protein (TAIR:AT3G06660.1); Has 35333 Blast hits to 34131 proteins in 2444 species: Archae - 798; Bacteria - 22429; Metazoa - 974; Fungi - 991; Plants…
27.3.99	RNA.regulation of transcription.unclassified	GRMZM2G141379	(at2g30580 : 322.0) Encodes a C3HC4 RING-domain-containing ubiquitin E3 ligase capable of interacting with DREB2A. DRIP2 seems to be involved in regulating stress-related transcriptional changes and drought tolerance.; DREB2A-interacting protein 2 (DRIP2); CONTAINS InterPro DOMAIN/s: Zinc finger, RING-type, conserved site (InterPro:IPR017907), Zinc finger, RING-type (InterPro:IPR001841), Zinc fin…
27.3.99	RNA.regulation of transcription.unclassified	GRMZM2G180195	(at2g30580 : 258.0) Encodes a C3HC4 RING-domain-containing ubiquitin E3 ligase capable of interacting with DREB2A. DRIP2 seems to be involved in regulating stress-related transcriptional changes and drought tolerance.; DREB2A-interacting protein 2 (DRIP2); CONTAINS InterPro DOMAIN/s: Zinc finger, RING-type, conserved site (InterPro:IPR017907), Zinc finger, RING-type (InterPro:IPR001841), Zinc fin…
27.3.99	RNA.regulation of transcription.unclassified	GRMZM2G441903	(q9llx1|isap1_orysa : 175.0) Multiple stress-responsive zinc-finger protein ISAP1 (Stress-associated protein 1) (OsISAP1) - Oryza sativa (Rice) & (at3g12630 : 110.0) A20/AN1-like zinc finger family protein; FUNCTIONS IN: DNA binding, zinc ion binding; INVOLVED IN: biological_process unknown; LOCATED IN: cellular_component unknown; EXPRESSED IN: 24 plant structures; EXPRESSED DURING: 15 growth sta…
27.3.99	RNA.regulation of transcription.unclassified	GRMZM2G001265	(at3g60800 : 342.0) DHHC-type zinc finger family protein; FUNCTIONS IN: zinc ion binding; INVOLVED IN: biological_process unknown; EXPRESSED IN: 23 plant structures; EXPRESSED DURING: 13 growth stages; CONTAINS InterPro DOMAIN/s: Zinc finger, DHHC-type (InterPro:IPR001594); BEST Arabidopsis thaliana protein match is: DHHC-type zinc finger family protein (TAIR:AT4G22750.1); Has 5091 Blast hits to …
27.3.99	RNA.regulation of transcription.unclassified	GRMZM2G040078	(at3g21480 : 333.0) BRCT domain-containing DNA repair protein; FUNCTIONS IN: molecular_function unknown; INVOLVED IN: biological_process unknown; LOCATED IN: intracellular; CONTAINS InterPro DOMAIN/s: BRCT (InterPro:IPR001357); BEST Arabidopsis thaliana protein match is: BRCT domain-containing DNA repair protein (TAIR:AT4G03130.1); Has 730 Blast hits to 680 proteins in 204 species: Archae - 4; Ba…
27.3.99	RNA.regulation of transcription.unclassified	GRMZM2G055125	(at4g19045 : 240.0) Mob1/phocein family protein; CONTAINS InterPro DOMAIN/s: Mob1/phocein (InterPro:IPR005301); BEST Arabidopsis thaliana protein match is: Mob1/phocein family protein (TAIR:AT5G45550.1); Has 1268 Blast hits to 1256 proteins in 207 species: Archae - 0; Bacteria - 0; Metazoa - 710; Fungi - 287; Plants - 115; Viruses - 0; Other Eukaryotes - 156 (source: NCBI BLink). & (reliability: …
27.3.99	RNA.regulation of transcription.unclassified	GRMZM2G085892	(at1g67340 : 300.0) HCP-like superfamily protein with MYND-type zinc finger; FUNCTIONS IN: binding, zinc ion binding; INVOLVED IN: biological_process unknown; LOCATED IN: nucleus; EXPRESSED IN: 23 plant structures; EXPRESSED DURING: 13 growth stages; CONTAINS InterPro DOMAIN/s: Zinc finger, MYND-type (InterPro:IPR002893), Tetratricopeptide-like helical (InterPro:IPR011990), Sel1-like (InterPro:IP…
27.3.99	RNA.regulation of transcription.unclassified	GRMZM2G095323	(at5g63280 : 303.0) C2H2-like zinc finger protein; FUNCTIONS IN: zinc ion binding, nucleic acid binding; INVOLVED IN: biological_process unknown; LOCATED IN: endomembrane system, intracellular; EXPRESSED IN: 22 plant structures; EXPRESSED DURING: 13 growth stages; CONTAINS InterPro DOMAIN/s: Zinc finger, C2H2-like (InterPro:IPR015880), Zinc finger, C2H2-type (InterPro:IPR007087); BEST Arabidopsis…
27.3.99	RNA.regulation of transcription.unclassified	GRMZM2G112285	(at1g49600 : 207.0) RNA-binding protein 47A (RBP47A); FUNCTIONS IN: RNA binding; EXPRESSED IN: 24 plant structures; EXPRESSED DURING: 14 growth stages; CONTAINS InterPro DOMAIN/s: RNA recognition motif, RNP-1 (InterPro:IPR000504), Nucleotide-binding, alpha-beta plait (InterPro:IPR012677); BEST Arabidopsis thaliana protein match is: RNA-binding protein 47B (TAIR:AT3G19130.1); Has 46260 Blast hits …
27.3.99	RNA.regulation of transcription.unclassified	GRMZM2G181251	(at1g43850 : 462.0) Encodes a transcriptional co-regulator of AGAMOUS, that functions with LEUNIG to repress AG in the outer floral whorls.; seuss (SEU); FUNCTIONS IN: protein binding, transcription cofactor activity, DNA binding, protein heterodimerization activity; INVOLVED IN: multicellular organismal development, gynoecium development, embryo development, ovule development, regulation of flow…
27.3.99	RNA.regulation of transcription.unclassified	GRMZM2G432335	(at2g28450 : 134.0) zinc finger (CCCH-type) family protein; FUNCTIONS IN: zinc ion binding, RNA methyltransferase activity, nucleic acid binding; INVOLVED IN: RNA processing; LOCATED IN: cellular_component unknown; EXPRESSED IN: 22 plant structures; EXPRESSED DURING: 13 growth stages; CONTAINS InterPro DOMAIN/s: Zinc finger, CCCH-type (InterPro:IPR000571), (Uracil-5)-methyltransferase (InterPro:I…
