# Supplementary material for: Author Correction: Comparative transcriptome analysis reveals differentially expressed genes related to the tissue-specific accumulation of anthocyanins in pericarp and aleurone layer for maize
Source: Sci Rep. 2022 Apr 11;12:6023. doi: 10.1038/s41598-022-09965-5 (PMC9001688; doi:10.1038/s41598-022-09965-5)
Supplement: Supplementary file 5 — Supplementary Information. [file 41598_2022_9965_MOESM5_ESM.zip]

Archive with 2 entries (2 files):
- Sequences of Ha0414PvsHa6130P.DEG.fasta
- Sequnces of Ha0414AvsHa6130A.DEG.fasta
