# Supplementary material for: Author Correction: Comparative transcriptome analysis reveals differentially expressed genes related to the tissue-specific accumulation of anthocyanins in pericarp and aleurone layer for maize
Source: Sci Rep. 2022 Apr 11;12:6023. doi: 10.1038/s41598-022-09965-5 (PMC9001688; doi:10.1038/s41598-022-09965-5)
Supplement: Supplementary file 5 — Supplementary Information. [file 41598_2022_9965_MOESM5_ESM.zip › Sequences of Ha0414PvsHa6130P.DEG.fasta]

>AC177838.2_FG002
ATGGTCGATGCTAAGGAACGTAAGAGGAAAAGGAATAAGGAAAGTTATGCCAAGATATCCATTGAACAAAAGAATGAGAACAATAGGAAGCGTCGTGAAGCACGTCAACGAAATAAAGGACTACCGATAAAGCCCGAGTCATCCAGAGGTCCTGTTAAAAACACTTCATCGGCTGGTAATTCTATCGAACGAAAGAGGCAAAGGGATAGAGAAAGGCGTGCAACAATGTCGGTTCAACAAAGGAACGAGTTCAATAAGAAGCGTCGTGAAGAGCGTCAACGAAAGAAGGGACAAAATGTGATGCCCAATGTGTCAGGAGGCAGTGTGCATGAATCTGTTGGTGTCATTGGGGAACCGGGTATAGGCGTGAGGGAGTCTAGGCGTGAACGCCTTAGGTTGTATAATCAGACACCAAGACGGAAAGATGCAAAGATAGAGTACATGAGAAAACGTAGAGCACTGCAGGCTGACACTTTGAATCATGCGTCCATCGCCATGGAGGACCCAACATATACCCCTGAGGTTGTACACCCTACAGCGGATGCAACGGAACCTGATGGATCCTCAGTTACCGCCTGCGACTGGGTTATCCCTGAATTCGTCAGGACACCTTTCCTGCCAGCTTCAACATAG
>AC177908.3_FG002
CTTTCGTTTTACGCCAGCGAGTGAAGAACTACTTCCTCCCTCCCTTCTGCCTTCTCCCCTGCCCCCTCTCTCATCACTCTCAGATCTCTCCCTCCCCCTCCCTCCTTCCCTTCATCTCTCTGAATTCTGCACACCTCGCCGTCCACGCATTCCGCGCTCGCCCTCGCGGATCCGGCAGCCCTTTCTTCGCCGTCGTTCTTGCCTCCGCTGTCCTGCTCTCCTGGAGGCTGCTGTTGGGTCACCAGTGGCTGGACTCGACCCCGCGGCCTCCGGGGGGTGGGTTCGCTGGATGGTTATCGCCTCCTGATCCATCCGGACCCCGGATCCTCTGCAAAGGCACCGCCTTTGTGGGTTGGGTTCTCTGCGCCCATGCAGAAGGGTTTGGCGCGTCGGCGGTGAGGCAGGGCTCTGGTTTAGTTCTTGCGTTGGACTAGTCCGGAGATGCTTCGTGGAACGGGGTACGGGGGCGGCGATGCGCGGAGGCGGGCACTGCGCTCGTCGCGGCGGCATCTGCCGGGGTGGATCTGGTGGCTTCTCGGGATCTTCCTCCTCGTCGGGCTCATGCTCTTCGTCCTGCACCACAACCAAAAGGAGCAGTTCCGGCCGCCCGTCGTGGATAATGGTTCAGCGATCCAGGAAGTCCCTCGTGAAAAAGTGAATTTCTCAGAAGAACTTTTGAGCAGCACATCATTTGCTCGCCAATTAGTGGATCAGATGACTCTAGCAAAGGCATATGTCATCCTTGCAAAAGAGCAAGGTAATCTTCAGCTTGCATGGGAGCTTAGTTCACAGATAAGGAATTGTCAAAGATTGCTATCTGAAGGGGCAGTTAATGGAAGAGCAATCACTAAAGATGAAGCCCATCCTATAATAAGCCGGCTAGCACGGTTAATATACAAGGCTCAGGACTCTCACTATGATATCAGCACAACAATAGTGACATTGAAGAACCATGCCTTGGCACTAGAGGAGCGTGCAAAGGCAGCAATTGTTCAGAGTGCTGAGTTTGGCCAGTTAGCAGCAGAATCCTTCCCCAAAAATCTGCACTGTCTAACTGTGAAACTGACAGAGGAGTGGCTTCGGAACCCGAAGCATAGGAGTCACTCAGAGGAGAACCGGAATTCCACACGATTGGTGGATAATAATCTGTACCATTTCTGTATATTCTCTGATAATGTGCTGGCCACTTCAGTTGTTGTCAATTCTACGGTCTCCAATGCAAATCATCCTCAACAGCTTGTGTTTCATGTGGTCACCGACAGAATCCATTTTGGCGCAATGTCAACTTGGTTCCTCATAAATGACTTCAAAGGTTGTACTGTTGAAGTCCGCTGCATAGATGAGTTCTCGTGGTTGAATGCTTCTTCATCTCCTCTTGTCAGGCAGCTATCTGAGGCGGAAACTCAGGGTTACTATTACTCAGCTGGTTCCAAGAATCCTGAAAGAGAAACAAAATTCCATAATCCAAAGTTTGTTTCTCTACTGAACCATTTACGTTTCTACATTCCTCAGATACTTCCCAACTTGGAGAAGGTGGTGTTTCTTGATGATGATGTTGTGGTGCAAAAGGACCTGACTCAGCTGTTCTCCATTGAGTTGCATGGCAATGTCATTGGAGCAGTGGAAACCTGTTTGGAGTCGTTTCATCGATACAGCAAGTATCTAAATTTTTCGCACCCTACCATCAGCTCCAAGATTGATCCACATACTTGTGGATGGGCTTTTGGAATGAACATTTTTGACTTGATAGCCTGGAGGAAGGCGAACGCCACATCGTTGTACCATTATTGGCAAGAGCAAAATTCAGATCTATTGCTCTGGAGAACGGGAATTCTTCCTGCAGGCCTTTTGACATTTTACGGCCTGGTGGAGCCCCTAGACCGCAGATGGCATGTCTTGGGTCTTGGGTATGATGTAGACATAGATGACCGTTTGATTGAGAGTGCTGCTGTTGTGCACTATAACGGAAACATGAAACCGTGGCTGAAGCTGGCTATTCGCCGTTACAAGTATATATGGGAGCGGTATGTGAATATCTCACATCCGTATGTTAGAGAGTGTATGTTGCAATAGAAAGCCTGCAAATCTCTGTATGTTCTTGGATGGTGTTGAAGCTGTTTCCTCACACGAGGCTGCTTTCGAGCACATTGTATGAGGGAAAGGTTCAGAGGTAGTAGAATATATACCAGTCATCAAAGAAGTCAACTGTTAAGTTTCTTTTTCTTTTTGGGTTGGGGGAAGATTCATTTTGAGATGAAAATAATTCCTTTGCAGAGTTTACATACAAATCTGGACTGGGAATTTTAGCAGTCTAACCAGATACATCTGGATAGATATTGTAAAAGAGATACAGTTGGATCAATGAGCATTTTTTCTTTGAGATTTAGGAAGTGC
>AC186231.4_FG002
ATGATGAGATCCGGCCTTCTCTCGCTATGTTTCCACCTAGCCCTGGCCATCACACTGGCTGCAAGTGTTCCTGGCCTTGCTCGTAGTAGGGTAATCGACATCGAACCGCAACTCAAACCGACGCTGCAACTAGAACCAAAGCATGGTGTATCTCAACCAGACAGAAACCAAGAACCCAAACCGACACCACAACCTGAGCCAAAACCGGAGCCTAAACCGGAACCAAAACCTGCACCACAATCAGACACCAAATCAGACCCTAAACCCGCACCACAGTCAGACCCAAAACCTGCACCACAACCGGACCTAAAACCAGAACCCAAACCTACACCACAGCCAGACCCAAAACCTTCACCACAACCAGACCCAGAGCCAAAACCCAAGCCAGCGCCACAGCCTGAACCAAAACCAGAACCCAAACCTACACCACAACCAGACCCAAAACCTGGACCACAACCAGACCCAAAACCAGAACCCAAACCTACACCACAACCAGGCCCAGAGCCGAAACCCAAGCCAGCGCCTCAACCTGAGCCAAAACCCACGCCGCAACCAGATCCAAAACCTGAGCCAAAACCCACGCCGCAACCAGATCCGAAACCTGAGCCAAAACCAACACCACAACCACCTTTCCCACAGCCCGAGCCTCAACCAGATCCCAAACCCCAACCCGAACCATCCAAGCCAGATCCTAAACCCCAACCCGAGCCATCCAAGCCAGACCCTCAGCCAGAGCCCAAACCTACACCAGAGCCAAAACCCCAACCAGAACCATCGAAGCCGGAGCCACCGTCGTCTCTTCCACCACCATTTGGCACGGGCGTCGTGGAAGGGAACTGA
>AC186603.6_FG003
ATGGCGACGCCGGAGCTTTGGTGGTACTGGTGGCTATGGGTGACGACGATGCTGGCCGTCGTCGTCTCGACCGTCGTCTGCTACCTGACCAACCAGCACCGCCGCTGGGGGGGCTGGGGCTCCTCCTCAGGGCGTCGTCGGCCGCCGGGCCCGCGTCCTCTCCCGCTCATCGGCAACCTGCTGGACCTGCGGCGCGCGCCCGGCAGCCTCCACCACACGCTGGCGCGCCTGGCCCGCGCGCACGGCGCCCCCGTCATGCGCCTCGACCTGGGCCTGGTCCCGGCCGTGGTCGTCTCCTCCCGCGACGCCGCACGGGAGGCGTTCGCGGCGCACGACCGCCGCATCGCGGCGCGCCCCGTCCCGGACAGCAAGCGCGCGCTCGGCTTCTGCGACCGCTCCATGCTCTCGCTGCCCAGCTCGGCCCCGCTCTGGCGGACCCTGCGCGGCGTCATGGCCGCGCACGTCCTGTCGCCGCGCAGCCTCGCGGCGTCGCGCGCCGCGCGGGAGCGCAAGGTCGCCGACCTGATCGGGTACCTCCGCGCGCGGGCCGGGACCGTGGTGGATCTTAAAGAGGCCGTCTATGGCGGCGTCGCCAACCTCGTCTCGACTGCCATGTTCTCCATCGACGTCGTCGACGTGGGCGCCGCCGAGTCGTCGTCGGCGGCCCACGGGTTGCAGGAGCTCCTGGAGGAGCTCATGCAGTGCATGGCCCAGCCTAACGTCTCCGACTTCTTCCCGTTCCTCAGCGCGCTCGACCTCCAGGGGTGTCGTCGCCGGGTGGCCGTGCAACTGGGCCAGGTCCTACAGGTCTTGGACGACATCACTGACCGCCGTTTGGCCTCCTCCTCCTCCTCCTCCACGTCTAGCAAGGGCGGGGACAGGCGCGGCGACTTCCTCGACATCCTCCTAGACCTCCAGTCCACGGGCAAGATCACGCGCGACAACGTGACGCTGACGCTCTTCGACATCTTCGCGGCAGGGAGCGACACCATGGCGCTGACCGTGGTGTGGGCGATGGCCGAGCTGCTCCGCAACCCGGGCGTGATGGCCAGGCTGCGCGCGGAGGTCAGGGACGCGCTGGGCGGCAGGGACGCCGTCGAGGAGGCCGACGCGGCGGGCCTGCCGTTCCTGCAGGCCGTCGTGAGGGAGGCCATGCGGCTGCACCCGGCGGCGCCCGTGCTGCTGCCGCACAAGGCCGTGGAGGACGGGGTACAGATAGGCGGCTACGCGGTGCCCAGGGGTTGCACCGTGATCTTCAACTCGTGGGCGATCATGCGCGACCCGGCGGCGTGGGAGAGGCCCGACGAGTTCCTGCCGGAGCGGTTCCTGGCCAGGGACCTGGACTTCCGCGGGAAGCAGCTGGAGTTCGTCCCGTTCGGCTCCGGCCGTAGGCTGTGCCCAGGCCGCCAGGCGTGCCCATGGCGGAGCGGGTGGTGCCGCTGGTTCTAG
>AC187262.4_FG007
ATGGCCGCCGTCGAGGTCCAGGTCCCGACTGCCGCTCCCGTCGAGGAGGCTGCCCAGCTGGCCGCCGCCTCCGCCGTCGAGACCCCGAACGAGGAGACCGCTGCTCCGGCGGTGGAGACCGAGGTCGTCGTCGCTAAGGAGCCGGAGCCGGTGGAGGCCGAGACTGAGACTGAGACCAAGGAGGCCGAGGCCGTTGCTGAGCCGACCGAGGCAGAGCCCAAGGAAGCAGAGCCGGAGGCCGCCGCGCCGGCAGCAGAGACGGAGGTCAAGGAAGCAGAGACGGAGGCCGCCGCGCCGGCAGCAGAGACGGAGGCTGCTGCTGCCCCGGTCGAGGCTGCTGAGCCGGAGATAGCCGCCGAGACCAAAGAGGTGGCGGCTGTGGAGGCTAACGAGGAGGAGGAGGAGGCAGCGCCTGCTGTTGCTGCCACTCCTGAGGTCGCAGCGACCGAGGAGGAAGCGGCGGCCCCTGCTCCCGAGGCCGCCGTCGAGAAGTCCGTCGAGTGA
>AC191330.3_FG009
GCATTGCCAGAAATAGCTCAAAAGATTACACGGTTGGAGAATGAAGATACCTTGCTTGATTCTTCTGGCGAGCTGCTGGAGGAGCTCAGGAAGGTGCACAGATTCTTCCTCCGCTCACCCTTCTGCGCCGACCTTCGAGTCAACAACAAGCTGCTGCAGATGTACGCCAAGTGCGTAGCCATGCCTCACACCCACAGGACGTTCGACATTATGCCTGACCGCGGCATGGACTCGTGGCACACCATGATCGATGGCTACTCGGTCAATGGGCTCGGGGACGAGGCGTTGCGGCTGTTTGAGCTAATGAAGGAGTGTATGGCGCCCATGGTCAATTCGGAGGCCATTTTGAGGTCATCTATTGTGTCTAGCTATAGCCTGAGTGACTACAAAAGCTATGATGTATGGAAAATACTAAAATTTGAACGGGGATTCGATCTTCAGCATGTGCAGTGCAGGCAACAACAATCTACGTTGTCTGGGCTTGCGATAGGTACACGACCACGAGGGAAGGCAACGCGTGATGTATGGGCCGCGCCTAAGCATCCAGCCCACGCGGGCGTGCGCGTCGTCGCTACGGCTTGCGGGGGAAGGGATCAAGGGACGAACCGAGAACTAGTACCAGACCGGCCAGCGAGCATTGCAGACACCGGCTTATAA
>AC194257.3_FG004
ATGGGCATAGTATCAAGCCCATATCCTCTACCCGCGGGTAGAGGATACCCGCGGGCATGCCCGATTACCCGCCATAAAGACATTTTCAACAATTCACTTGCCGCTGGATCTAGAGGTCCTGGAGCCGGGAGCACGAGCTCCGGGAGTAGGGACGGCCGCCAGCCACTGACCGCAGAGAGCAGGTCCGCGGCCGCCGGGATGTCGCAGGCCGACGGGATCTGGTATGCTGGCTGCTGGAAGTCACAGATCACCGGGAGCCGGGAGTCGCAGATCGCCGGGAGCCGAGAGCAAGAGCTCCGGGAGCAGGGACGGTCGCCGGGAGGTCTGCGGGCCAGGACCGGGAGTCGCTGCTCGCTGGCCGTCGACACTTGA
>AC194267.4_FG011
ATGGCGTCTTCACCGGTTGATGCTCAGCTCACTCAGGCGCTGGAGCACCAGACCCATACTATCCTCGCTGAGCTCGACAAGTGGTTCATGGCTATCGACTCCAAGTGGGAAGCGCGAGTCGAGGCGCTGGAGCCGGTTGCTATGCAATTGCACGTGTACCAGAGATGCGCACAACGCGAGCCTGGCCGGGATCCGGCCGGTGAAGCCGTTGTTGAGCATGCTCAGCTTGGCGAGCTCCTTGCCGTGGCAGATCCCAGTCGGGACGGGCTCGGTGAAGGAGTTCGACGACACGTCCACCACCTCGGGGCAGATCTGGCGACGCACCAAGCAGCGGTGGGCGCAGATGTGAAGGATCGGCTCCGCCGCTTCGACGCTGCCACCGACACCTGCATCGCAGCACTCGAATCGACCAACCAGGTGTGCGAGATATGGCATCCCCACGTCGACTCCGAGATCGAGGGTCTCCAGTCCCGCGTGGCGGATTCGGAGCGCGCTTGCCTCGTGGCCCCCATGAGCATCAACGCGGTTTCGTCATGCCCAACAGCGTCAGCAGGGGAGAAGATGTTGGACGCGTCATTCGTGCGTCAGGAGGTGCGCATCTGCTTCAGTGATAAGGTACCGATGTTGTCGCTCGAGGGCATCAATGGTGTGTGCCGGGACGAGATCCGTGTGCACAAGTTGTTGCCAGACCACTCCATCCTCGCCGAGCTCGAAGACCGCGACGTCAGTGAACAGCTCGCCGAAGCCCGTGGCCGCCTCGACAACCCCACAACCACGCTCCTGGGGCCCAACATCAACCCCGTTACTACCCCGCCTCACCTTCGTGGATTGTGTGCCGAGCTCAGCTTCTCCTCCCCGACGTCCTCTCTCCTGCAGTTGGTGTGCGTAGAGGAGGATGAGGTTCTCACCACCTCGCACAATAGGTGTTTGACAAATTGCTTCAACCTCATACAAAGCTGTTTCAGCTGGGATGCAATGCCACATCGACAGACTTGGCCACCACCTCATATGCACGTTGAGTTTGGGTGTGCATCTGATAGGATGAAGTAG
>AC198362.3_FG003
ATGACGGCACAGAGGATGTTCGATGCCCGACTGAGCGTGCAGACGGAGCCGGGGCGAGGGGAAGAAGACGACGTGTCTCGGATCTGCATCCTGCTCGCTGCTTTCTGCCGCTCTCTGCTCCACGGTTCCCATGATGGCACAGAAATGCGGAAAGCAGCGAGCAGCTTCTCGAGATCTGTTGGTGGAGCTTTGTAG
>AC199541.4_FG001
ATGGACGACGGCGCCGCAACCACAATCGTCCAAGGCGGCGACGCGCACGTCCTGCTCCTGCCGTTCCCTGGGATGCAGGGCCACGCGAACCCGATGCTCCAGCTTGGCCGGCGGCTGGCCTTCCACGGCCTGCGCCCCACCTTGGTGGTCTCCCGCCACGTCCTCTCCACCACCTCCACCTCCAGGTCGTGCCCCATCCCCGTGGCCGCCATCTCGGACGGCTTCGACGACGGCGGGATCTCCTCATGCCCGGACACCGCGGAGTACGTGCGCCGGATGGAGGCCGCGGGGTCGGAGACGCTGGCGGGGCTCCTGGACGCCGAGGCCCGCGCGGGGCGGCCCGTCCGCGTGCTGGTGTACGACTCGCACCTGCCATGGGCGCGCCGCGTGGCGCGGGCCGCCGGCGTGGCCGCCGCCGCGTTCATGACGCAGATGTGCGCGGTGGGCCTCGTCTACGGCGAGGCGTGGGCCGGGCGGGTGGCCCTGCCACTGGCGGACGGGGCCGCGCTGCGCGGGAGGCTCGCCGTGGAGCTGGGCCCCGACGACGTGCCGCCGTTCGTGGCGGCGCCCGAGTGGTACCCGGCGTTCACCGAGTCCGCGCTGAGCCAGTTCGACGGGCTGGAGCACGCCGACGACGTGCTCGTCAACTCGTTCCGTGACCTGGAGCCAATGGAAGCGGATTACCTGGAGTCGACGTGGCGCGCGAAGACCGTCGGCCCGACACTGCCGTCGTTCTACCTCGACGACGGCCGCTTGCCATGCGACAAGACATACGGCGTGGACCTCTTCTCGAGCACCGACTCCGAGGCGGCGCCGTGCATGACGTGGCTTGACAAGCAGGAGCCCTGCTCCGTCGTCCTCGCGTCGTACGGGACCGTCGCCAACCTCAACAAGGAGCAGCTGGACGAGCTCGGCAACGGACTGTGCGATTCCGGCAAGCCTTTCGTTTGGGTGCTGAGGTCCAACGAGGCAGAGAAGCTGTCTCGACAGCTCGGTGGCAGGTGCAAGGAGAGGGGCCTCATTGTCCCCTTCTGTCCTCAGCTCGAGGTGCTGGCACACAAGGCCACAGGTTGCTTCCTGACGCACTGCGGGTGGAACTCGACGATTGAATCCATCGCTAGTGGTGTTCCAATGGTGGCGATGCCGCAGTGGGCGGACCAGCCGACGACGGCCAAGTATGTGGAGAGCGCGTGGGGGATTGGGGTGCGCATGCGGAAGGGTTCCTTGGTGAGGAAGGAGGTGGAGAGGTGCATAAGGGAGGTGATGGGCGGGGAGAGGAAGCATGTGTACGGGAGGAATGCCGCTCGTTGGATGCACAAGGCCAAGGAGGCCATGCAGGAAGGAGGAAGCTCTGACAAGAACATTGCAGAATTCGCAGCCAAGTATTTACCAAAGTAG
>AC199541.4_FG007
GAGACAGTCTTCCTCACCGAGCACCGCAACCACGCACAATAATGGAGAGCTCGAGCGCAGCAACGACGATGACCGGCTCCAGTTCCGGTCGAGAGCACGGTGGCGTCCACGTCCTGCTGGTTCCCCTGCCGGCGCAGGGCCACATGAACCCGATGATCCAGTTCGGCCGCCGCCTCGCGTACCACGGCCTGATTCCCACGCTGGTGACCACCAGGTACGTGATGTCCACCTCTCCTGCCGCCGGCGTGCCCTTCCCCTTGCTGGCCATCTCCGACGGCTTCGACGAGGGCGGCATGGCCTCGTGCTCGGACCCCGTGGAGTGCTGCCGGCGGCTGGAGGCCGTGGGGTCGGAGACGCTGGCGCGGGCCATCGACGCCGAGGCCCGGGCGGGGAGGGCGCCGGCCGTGATGGTGTACGACCCGCACATGCCGTGGGCGCAGCGGGTGGCGAGCGCCGCGGGCGTCCCGACCGCCGTGTTCCTGCCGCAGTCCTGCGCCGTTGACCTCATCTACGGGGAAGCGTGGGCGGGGCGCGCGCCGCTGCCGATGGCGGACGGGGGCGCGCTCCGGCGGCGGAGGGTGATCAGCGTGGACCTGGGAGCGGAGGACCTGCCGCCCTTCGTGGTGGCGCCGGAGATCTACGCCCAGTACCTCAAGGTATCTATTGGTCAATTCGAGTTCCTCGACGCCGCCGCCGACGTGTTCGTCAACTCGTTCCGCGACCTCGAGCCGCTGGAAGCAGAGTACATGGAGTCGACGTGGCGCGCGAAGACGGTCGGCCCAGCCCTGCCGTCTTTCTATCTCGACGACGGCCGGATGCCGTCCAACTTGGCCTCCGGCGTCAGCTTCTTCAGCAGCAGCGCGCCAACAATGGGATGGCTGGACAGGCAGCCCCCCTGCTCCGTGGTCCTTGCTTCCTACGGGACCGTCTACAGCCTGGACGCCGACCAGCTCGGCGAGCTCGGCAACGGGCTGTGCGATTCCGGCTGGCCGTTCATCTGGGTCGTGAGGCCCGACGAGGCGCAGAAGCTGCCTCAAGATCTCGAGGACGCCTGCAGGGAGAAGGAGAAGGGCCTCATCGTGCAGTGGTGTCCTCAGCTAGAGGTCTTGTCGCACAAGGCCACGGGTTGTTTCATCACGCACTGCGGATGGAACTCGACGGTGGAGGCGATCGTCGCCGGCGTGCCGATGGTGGGCATGCCGCGGTCGGCGGACCAGCCGACCAATGCGAGGTACGTGGAGAGCGCGTGGGGGATCGGCCTGCGAATGCGGTTGGACCAGAATGGCTTGCTGAAGAGGGAGGAGGTGCAGAGGTGCATCCGGCAAGTGATGGAAGGGGAGAGGAAGACAGAGTTCAGGCGGAATGCGGCGAAGTGGATGAGCAAGGCCAAGGAGGCGATGCAGGAAGGTGGGAGCTCTGACAAGAACATTGCTGAATTTGCAGCAAAGTATTTGTCAGCTTAGTGCTTGTTCGGTTAGCTCTCAATCCATGTGGATTGAGTGGGATTGGATGGGTTTGAATCCCAAGCAAGTCAAACTTCTCAATTTTTTCCAATCCCATCCAATCCATGTGTATTGGGAATAACCGAACAAGCCCTTAAAAGGCGCAGTTTGTTGACTGAATAAATCCTGGTTCACTTGCTGTT
>AC201824.3_FG007
ATGATGAGGTCGCCCAGTCGCTTCTCGCCGAGTCGCTTCTCGCCGCAGTCCTCCTTGCCGTTGCTCCGCCTCAACCTTCGTGGCAACCGGTTGTCAGGCCCCACCGTGCCTCCTCCCTTTTCTGACGAGGCCGAGCAAGGCAGGGCCGCCCAGATCGAGACGCCGTCGAGGCCGAGCAGAGCTCTGCACCTCCACCTAGGCCACCCGCCTGCCAGAGTGGAGGACGAGCTCCTCCCGTGCCTTCGCCAGCTATGTGCTCCGAGCTTCGCGGCATGCGTTGGGCTTCACGGCATGCGGCAGCGCATCCACCAGCGACCCAAGTTGGCCTTCCAGGAGCTCCGGACCAGCGAGCCCGTGCGGGCCGAGCTCGACGCGATAGGCATCCCGTACAGGTGGCTCGTCGCTCGGATCGGCGTTGTGGCCACCATCGCTGGCGCCGCGGCCAGGCCCATCGTCGCGCTCCAGGCCGACATGGACGTACTTCCTGTGTAG
>AC205052.4_FG004
ATGGCTGGGGCAGGGCGAGCTCAGCGATGGCGCCCTGGCAAGAGGAGGATCGGGAGCTCTGCACTATGGGAGATGGTGGTCGGCACTGGCGTTCAGGAGCAGCAGCAGCGGCATTTCCGGCGTTGGGGACTAGGGCGCCAGGGGAGGGAGCACGGTGTGCTTGCAGCGGACGTGGGGTGGGCGCGGCGGCTGAATATTCGAGAGAGAAGGACGCGTGGAGATAAACAAGAATTCCACATCGGTGGATACGAGAGGAAGCCAACACCTGTGATTGAGCGAGCAGAGACAAATCGATGGCCTGGAGAAAATCGAGTAGAAGCTATGTACGAAGGGATAAGAAGAGAAGTCTAG
>AC205500.3_FG002
ATGGCCCACCCTCCCTGCTCGCCTCCATGGCCACCTGGAGGCGGATTCGGCCTCCCCGAGTCACCGCCCAACGTCTCGCCGCCCAACCAAAGCGAGAAATCCACTGGGCGAAGCTTCTGCACCTCCCGAACGGGGGAGGGGAGGGGAGCACGCCAGCACTATGTGCCTGCGGGTAGGGTTTCTCCCGGTCCGATGGCGTCCGCCATGTCGTCGAGGTCACGACCCGCCGGCCACTTCGGAGTGTTCCCGGTGAACGCTATGGCCGGCACGGGAGGCAGCGACGGTGGGGTGCAGCTCGCGGACAAGCTCAAGATAATCAAGACTGACAACTTTGACCCCGACGCCTACGTGCAGTCCAAGTGCCGCGCCATGGACGAGAAGGAAATGGACAAATATTCCTGCAAGCACAACGTGTGCACCTACAACATCAGGATGTCTGGGTACTTGAATGGAGAGCATGTGGAGAAAGCACGAACACTATGGGATGAGATGATTCAGGAAGGGGTCCAGCCTGATATAACTGCGTACAACACAATGATTAGTGGAGGGCATTGTATGGCACGGGATGCTGAGGCAGCAATGCTTGTGCGTGCAGACATGAAAAGGAAGGGGTTTGTGTTGGCGCCAGAGGTTGTTGAGGAATTGCTGGATGGATTATGTAAAAATGGGAGGGTTGAGGATGGCTTGAGTGTTTTGCGAGAGGAGATGAAGAGGGAAGAATTTGTGCCAACCTGGAGGAGTTACGAGGTGTTGATTATGGGGTTTTGTGATGGATGGAAGGTGGAGGTGGCAATCAGACTCCAAGCAGAGATGGCTGGAAAAGGATTCACTGCTGGCAGCGAGGTGTACTATGCATTTATTAGTGCTTATGAGAAGTCTGAAAACTATGAGATGGTCGAGAAGTTGAGGAAGGAAATGCCAGCGATGGGCACTTAG
>AC206326.3_FG004
ATGGCCCCGGTTTGCGTGGAGGGTGGTCAGGATGGTGACGCCGTTGCGGGCTCCGGTGGAGGCGGTGGTCTGAGCTCCGGCGGCGGCGGTCACCGTCGAACTCGACGGGGGCACAGGAGGCGGAGGGCGAGCGGTGGGCTCGGTGGTGGGGACCGTGCTGAGGCCTCTGGTGGGACGCCCCAGGCGGCCCTGGAGGTTGATCGCGTCCTTCCCGGTGTCGCTTCCCGGCCTTCGCGCTTCTTTAGGCGCACCCAGAGGATCACTCAAGCTGAAGACGATCTCCGGCGTGCCCTGCTCGTCTCTGTTGTGGGTCGGGAGGTCTCTGGCTACGCCGCGGAAGTCTCTGATGCGCTCATCTCGAGATATGATCTTGAGGCGGATGCGCTCGATCTTCGTCGTGTTGCGCCGAGCACCTTTGTTGCCCTCCTTCCCAACGTCGAGCTGGCTGATCGGGTGTTCAATGGTGGTCAGTCCCTCTACGCACCTCCCCTCCTGCACATCAGAAGATGGTCTCGTCATTTCATGGCCTCTGGTGGTAGCGCTTTGCCGCGACTGCTGGACGTCGAGCTTCTTGGTCTCCCGATTCATCTCTGGGAGATCCGTACGGCGGAGCAGCTTCTGGATGAACACTGTATAATCCTCGATTTGCATGATGACACTAAGGATGGTGGGGACCTGTCCGTGTTCAAGTTACGGGTCTGGTGTGCTGATCCAGGGGGTCTTCCGTCGATTATTGACCTGCATGTGGAGGAGTCGTCGGTGCTGGAGGGGGATGTGCCTTCGTCCCCGCGCACGGTGATCTACCATGTTTCGATCATGGTGTCTCACTCTGACCGGTCATCGATGGTGCCCCCTACCCCACCTTCTCCGTCGTTTCCGGGCGGCCGCGACGATGGCCGGGATCGCGACTCTGGTTCTAGGCAGAAGCGTCGTTTCAGCTGCCGGCCCCAGTCGTCTTCGGTTCGTGCTTCGGTTCTCTCGTGCCTGGGGCCGCGGGTCCATTCAAGCCGCGACAATGGCGGGGGTCGCGACTCTGGTTCCAAGCAGACGCGTCGTTGCGGCTTCCAGCATCAGTCGTCTTCGGTTCGCGCTTCGGTTCTCTCGCGCCTGGGGCCACGCGACAACTCAAATTCGGATTTTGGCGGGCCAATCGATGCCCTAGCCTTCCCGGTTTCTCCGGTCGATGGGCTGGCGGCGCCTGTGCCTGCAATCTCCTCCCGGGAGGCGGATGATGCTTCGTTTCTGAGGCCTGTCGGACCAGTTGATGCGTCAGCTCCCCCAACCTTTTCGGTCTCTGAGTTGGCAGCGCCTGTGTCTTCCAAGGCCTTAATTGCTCTGGACGCTTCCTCTCCCGCCTCCTCGGGTCCTGTCCTTCCATCCGCTGGGGATAATTATTCTCTCCAACTTGCTGTGGTGCCTGGTGATCGGTGTCTGGGCGGCTCTGCCTCCACCCATATCCCCGGAGATCTTCTGTCGGAAACAGCATCCCCTCCTGTGGTCAACCAGATTACGACGCACTTGGACCAGGAGGATCTCCAGAACGCGACACCCTCGGATCTCCATTCAAGTAACCTGGGGTTGGTTCCTTCCAGAACCCTGTGGTGTATGCCCCCGAAGGTTTATTCCAGAAGATGCCGGGTTTTACAGCAGCATCCCCAAGTTTCGTTGGTCGACTCTCAGTTAGTTCAGAGCTCTGAAAACGTTTCGGTGGATGTCTCCATTTCGCCTTCGGATTCGCCCATATCAGATCAGCTCAGATCTTCCTTCAGATGCAGGGTTACCAAGTCTACAGTGCATATCTTGCCTGCTCCTCAGACTGGTAGACCTGGGGCTGCGAACTCCACTGTTGTTCCTCCTCGTCGCAGCCGGCGTATTGCCGGAATTGGTGTCGAGAACCTTGCCACTTCCAGCGATGGTCAGACAAGATTCAGGAAGAAGGTGATGAGGGTCCTTCACGTGATTGACGAGAACGAAGGCATCAATCCAGAGGCTCTGGATCGTTACAGCAAATTGTTTGACAAGCCTCTCTCCCCTTCCCATATTCAGGCGCTTGCAGCCCTTTTTGGCTGGTCTGCCCCTGAGGTGGGAGAGTGCTGA
>AC206840.3_FG002
ATGGCTTACATCTGTTTGCATCATTTGCAGTCTGACGTGACGATGTCTGGTCATACCCAACCTGAAGGACCACACCAACTTGATTCAAAACATGCTGCAAATTCATGCCGAAAGAATGTACCCGGTACATCGTTCGTCTCAGATTTGAGGGATCACATCCACGAGTTCATCAATGCCTCTGCAGATGAACACCGGACATGCTTCACAAAGACTCTCAAAAGGATGTTCGATATGTCAAAGACTGTCACTGATAGATCCTCTGAAGCAGAGGAAGCTGGACCCGAAAGTGTCTTGCCACTTCAGACCACAGTGTCGCGGTAG
>AC207347.3_FG005
ATGGAATGCCAGGAAAAGAACAATATATGCAATGAGCACGCTAGTAAGGTAGCACATGTCAGGAGAAGAAGAGCGAGCAAAGAAGGATGCTTGAATTCTCAAGCCACTGTAAATTGGAGACCAAATACTTCACACAAAAATAAGATAGGACATAGAAAGATAGACACTGATACTCATTCTACTCATCAAATAAGCGTTGTCAGATCACGGTGCTACACACACTGGTTCAGTGAATCTGCAGGTGCTGCTCATATGGAAACATACACTACTGATGACGCTCTTACGCTCATGGGGTTTGGAAAGTTCCAAGCACTTGTCCTTGCATATGCAGGAATGGGCTGGGTTGCAGAAGCCATGGAGGTCATGCTATTGTCATTCCTTGGACCAGTGGTGCGGGAAGAGTGGAATGTCTCTCCCCAAGACGAGAGTCTGCTATCCAGTGTTGTGTTTGCTGGCATGCTAATCGGAGCTTGTGCTTGGGGCTTTATTTCCGACAGATACGGAAGAAAGACTGTTTTATTGCTTTCGACTCTGCTTACTAGTGGATTGGGTCTTCTAAGTGCTCTATCTATTAACTACTTGTGCTTGCTGGTTCTTCGGTTTTTTGTCGGCATAGGAGTGGGCAGTGGGCATGTATTTTCATCTTGGTTCTTGGAGTTCGTTCCTGCAGGAAATCGTGGCACTTGGATGGCTGTACTATCAGCATTGAGTTGGAGGTGGTTGCTGGCATTGTCTTCCCTTCCATGCTTCCTCTTGCTTCTTTTCTTCAGAATCACACCTGAGTCACCACGCTATCTTTGCGCACAAAATAGAATGACTGATGCAAGGTTTGTCCTGGAGAGAATGGCCATTGCAAACCAAGCAGCTCTTCCTATGGGAGTTCTCACATACCACCAAGAAACAAAAACTGAATGCATTACTCATGTTTCTGAGGATGAACATCTTATTCCAGTCAGAGAGAAGGAACATACAGATAGGAATGCTATTAGTTCCAAATCTGGTGCTGTTGCTGTATTGCACAAGCTATTATCACATAACTTGCTCAAATCAACTCTACTTCTTTGGTTTGTTTACTATGCCAGTTCCTTCGCTTATTATGGGATAACATTGCTGACATCACAACTAAGTGATGTGAATAGAAGCTGTAAATCTGATCTGGTCTTTGAAGTGCACCAAAATAATGGCAATCTTTATAAAGATACTTTTATCACTAGTTTAGCAGCTCGTGCTTGTGGCACCGGTGCCACTACAACTTTATGTCTATATGCCCCCGAGGTGTATCCGACATATGTTCGCTCAACAGGGGTCGGGATCGCAACCGCCATCGGTAAGATCGGCGGGGTTATTTGCCCCCTCGTCGCCGTGGGCATGCTGCGGAGCTGCCATCAGATGGAAGCGGTGCTGGTGTTTGAGCTGGTGCTGTTCCTCGCTGGGGTCTCCTGCATCCTCTTCCCTGTGGAGACCAAGGGCCGAGAAATGGACTGA
>AC208201.3_FG002
ATGTCTTGCACGGTGGCCATCCCGAGCTCGCCAGTCTTCTCGCCCTCACGCCGCCCACTCTCCTGCAAGGCCGCCTCCGCCTCACCGGAGCCCACCGTCCCCGCCTCTACCGCGGCGCCCGCGCCCGCCGCCGCCGCCGGCTCGCCGCTCCGCCCCTTCGCGCTCCGCGCGCTGCTGCGGGAGGAGGTCTCCCCGTCTCCGCCGCCCCAGCCGACCTCCGCCGCAGCGGTGGCTTTGGTACCGAGCGGGGCCGCGCTGAAGCGGCGGCGACCGACGCCGCTTGTCGTGCCGGCGTCCGGCGCCGCGGCAGCTGCTGCTGCGGCGGCGGCGGTGGCCGCTGTGGAGGCGGATCCGAGGAACGAGGTGGAGGAGGAAGGGGAGGAGTTCGCAGCGTACTGCCGGAGGGGAAAGGGAAGGAGAAGGGTGGAAATGGAGGACCGGCATGTGGCCAAGGTCGCTCTCGGCGGGGACCCCCAAGTGGCACTGTTTGGTGTGTTCGATGGCCACGGCGGGAAAAACGCGGCAGAGTTCGCCGCGGAGAACATGCCCAAGTTTATGGCCGAGGAGTTGACGAAGGTAAACGGCGGAGAGATCGAAGGAGCGGTGAAGAGGGGTTACCTCAAGACGGACGAGGAGTTCCTCAAGAGGGACGAGAGCGGGGGCGCGTGCTGCGTCACAGCCGTCCTCCAAAAGGGTGGACTGGTCGTCTCCAACGCTGGAGACTGCCGTGCGGTGCTCAGCCGAGCAGGGAAGGCAGAGGCGCTCACCTCTGACCACCGGGCGTCCAGGGAGGACGAGAAGGAAAGGATTGAGAATTTGGGTGGATTTGTGGTGAATTACCGTGGAACATGGCGAGTCCAGGGCTCCCTGGCAGTGTCTAGGGGCATTGGGGATGGACACCTAAAGCAGTGGGTTGTGGCTGACCCAGACACCACGACGCTCCTGGTTGACCAGCAGTGCGAGTTCTTGATACTTGCTTCTGATGGCCTCTGGGATAAGATCGACAATCAGGAGGCGGTAGACCTTGCACGACCTCTCTGCATCAACAATGACAAGACCTCTCGCATGGCTGCCTGCAGGATGCTCACCGAGACATCGATTTCCAGGGGCTCGACTGATGATATCAGTGTCGTGATCGTGCAGTTGCAGAAATTTTCAAGCTCGTAA
>AC208201.3_FG003
ATGCAGCAGCGGCGCAAGTCGGTGTTCGCGTCCGCGCCGTTCGCGATGAAGCAGGCGGCGCTGGGAGCCGGCGTGGCGGCGCGCAAGAACGGCGCGCCGCTGTCGCTGGCCGCGGTGGTGTTCGCGCTCTTCGTCTTCGCGACGTTCCTCTACAACGAGGACATCAAGTCCATCACCGACTTCCAGTTCAGCTCCGGCGCCATCCGCGCCAAGTCCCCCGACCTGCACCTCCTGCAGGAGGCCGAGGCCGCGGCGCACGCCGCCGTGAACACCCTGGCCAAGCGCGGGGAGGAGGTGATCGTGCGCGTCCTCGAGGTCGAGGCGCCGCCCGTCGTCAACACTAGCAGCGTGCTGGCGGCCGCCGCGAAGGCCAGCGCCAAGGCCAACGCGGTGGACGTGGGGCAGGAGAAGGAGCGGGACGTGACGCTCCCGACGGTGACGGGGGGCCGAGGCGGGGCCGACGAGGCCCAGCGGCGCGCTGACGAGGAGGTCGCTGAGAAGGCCGCGTCGGCGAAGGCGGCGGCGGCCACCGCCGCGCTGCGCGGCGTGGTGAGCGTGCCGCAGACGTGCGACCTGTACCGGGGCAGCTGGGTGTACGACGAGGTGAGCGCGCCGGTGTACAAGGAGGGCGAGTGCGAGTTCCTGACGGAGCAGGTGACCTGCATGCGCAACGGGCGGCGCGACGACTCGTACCAGAAGTGGCGGTGGCAGCCGGCGGGCTGCGACCTGCCGCGGTTCGACGCGCGGCTGCTGCTGGAGCGGCTGCGGAACAAGCGGCTGATGTTCGTGGGGGACTCGCTGAACCGGAACCAGTGGGAGTCGATGGTGTGCCTGGTGCAGTCGGTGATCCCCGACAGGGGGCAGAAGACGCTGACAAAGTTCGTCAACGGCGGGTCCAGCAACGTGTTCTACGCGCACGAGTACAACGCGACGGTGGAGTTCTACTGGGCGCCCTTCCTGGTGGAGTCCAACTCCGACAACCCCAAGGTGCACAGCGTCCCCGACCGGGTCATCCAGTGGCACGCCATCGCCAAGCACGCGCGCAACTGGATCGGCGTCGACTACCTCGTCTTCAACACGTACATCTGGTGGCTCAACACGCTCGACATCAAAGTCCTGAAGCAGGGGTCGTCCTTCGATGACCAGGGCTCCACCGAGTACGTGGAGGTGGACCGGCCCGTGGCGTACAAGGAGGTGCTGACGACGTGGGCGAAATGGGTGGACCGCAACATCGACCCCAACAGGACGACCGTCTTCTTCATGGGCATGTCTCCCAACCACATCACGCCTGAGGCTTGGGGCAACAAGGGCGGGATCAAGTGCGCCATGGAGACGCTGCCGATCGCGAGCAACCGCAGCGCGGCGCTGGACGTGGGCACGGACTGGCGCCTCTACGCGGGGGCGCGGGAGGTGCTGCCCACGCTGCGCCGGGTGCCCGTCCACTTCGTCGACATCACCGCGCTGTCGGAGCTGCGCAAGGACGCGCACACCTCGGTGCACACGCTGCGCCAGGGGAAGCTGCTCACCCCGGAGCAGCAGGCCGACCCCAAGACCTACGCCGACTGCATCCACTGGTGCCTCCCGGGCCTGCCCGACACCTGGAACCAGTTCCTCTACGCCCGCATCGCATCCAGCCCATGGCCCAACGACGCCCAGGCCCAGCAGTAG
>AC208440.3_FG004
ATGTACCTCGGCCTAAGGACCTTCACGGCCGAGTCCGTCGCCGGGGTCGGCGTCAGCCAGGACGCTTGCCCGGTGCTCGGGCTCATCGACGTGGGAAGCGTCGTGGTGATCGAAGGATCAGTCGTCGAGCAGCAGCAGCTGGCGGATGAAAGCGTACATACAGGGAGCGAGGCCGCGTCTGTGAGCGAGGGAGGCGGCGACAGCGAGAGGGTCGTGGACTGCGCGTGCGGAGCGGATGACGACGACGGGGAGCGCATGGCGTGCTGCGACATCTGCGAGGCGTGGCAGCACACCCGGTGCGCGGGGATCAAGGACACCGACGACGCCCCGCACGTCTTCGTCTGCAACCGCTGCGACAACGACGTTCTGTCATTCCCTCCCTTGAGCTGTTAG
>AC208653.3_FG003
ATGGCCGCACCATCGGAGCCGCCGCCCACGCGCGGGATGGCCCGCTGCGCCCCGCGCCGTCACCGTCGAGGCCGCGCAGCCACACTTGCGCAGGGGCTCACGGGGCCTGGCCGCCGCGCCCGCGCCGGGGAACGCGCGCTCGCGCCCGCGCCTGCGCACCAGGGGGCCGCCAGGGGCCGCTGTGGCCGTGCAGCGCGCCCTAGGCACCCGCCGCCGCCGGGGCTGGGGAACCGTGCGCCCACGCCTGTGCCGGGCAGCCCGTGGAGCCGCTCCCATCGCGCTCTGGCCGCCGAGGCTGGGCTGGCCGTCGCCGCCGCCTGGCCGGGATGGCTGGTTAGGGTTTTCTAA
>AC208897.3_FG004
ATGCCGGCCGGAGGGTTCTCGGTCTCGGCGCCGTCCGGCGTCGAGTTCGAGGCTAAGATCACGCCGATCGTCATCATCTCCTGCATCATGGCTGCCACAGGCGGTTTGATGTTCGGCTACGACGTCGGCATCTCAGGTGGTGTGACGTCGATGGACGACTTCCTGGGCAAGTTCTTCCCGGCGGTGCTGCGGAAGAAACTGGAGGACAAGGAGAGTAACTACTGCAAGTACGATAACCAGCCGCTGCAGCTGTTCACGTCGTCGCTGTACCTCGCGGGGCTGACGGCCACCTTCTTCGCCTCGTACACGACGCGGCGCCTCGGCCGGCGCCTCACCATGCTGGTCGCCGGCGTCTTCTTCATCGTGGGGGTGATCTTCAACGGCGCCGCCCAGAACCTCGCCATGCTCATCGTCGGCAGGATCTTGCTCGGCTGCGGCGTCGGCTTCGCCAACCAGTCCAAGCCAACGTATACGACATGCACCGCGCAATTATGTCAGAGCAGGCGAGACTGGGACAGTGTTCATGTGGCCGTTCCCCTGTTCCTGTCTGAGATCGCGCCGACGAGGATCCGCGGCGGGCTCAACATCCTGTTCCAGCTCAACGTCACCATCGGCATCCTGTTCGCCAACCTCGTCAACTACGGCACGTCCAAGATCCACCCGTGGGGGTGGAGGCTGTCGCTGTCGCTGGCAGGCATCCCGGCGGCGCTGCTCACCCTGGGCGCGCTCTTCGTGACGGACACGCCCAACAGCCTCATCGAGCGCGGCCGCCTGGACGAGGGCAAGGCCGTGCTCAAGAGGATCCGGGGCACCGACAACGTGGAGCCGGAGTTCAACGAGATCGTGGAGGCGAGCCGCGTGGCGCAGGAGGTCAAGCACCCGTTCCGCAACCTCCTGCAGCGCCGCAACCGCCCGCAGCTCGTCATCGCCGTCCTCCTCCAGATCTTCCAGCAGTTCACGGGGATCAACGCCATCATGTTCTACGCGCCGGTGCTGTTCAACACGCTGGGGTTCAAGAGCGACGCGTCGCTCTACTCGGCCGTCATCACGGGCGCCGTCAACGTCCTCTCCACGCTCGTCTCCGTCTACTCCGTCGACCGCGTCGGCCGCCGGATGCTGCTGCTGGAGGCCGGCGTGCAGATGTTCCTGTCGCAGGTGGCCATCGCCATCGTGCTGGGCATCAAGGTCACCGACCACTCCGACAACCTGGGCCACGGCTGGGCCATCATGGTCGTCGTCATGGTCTGCACCTTCGTCTCCTCCTTCGCCTGGTCCTGGGGGCCCCTGGGCTGGCTCATCCCCAGCGAGACCTTCCCGCTGGAGACCAGGTCGGCGGGGCAGAGCGTCACCGTCTGCGTCAACCTGCTCTTCACCTTCGTCATCGCGCAGGCCTTCCTCTCCATGCTCTGCCACCTCAAGTACGCCATCTTCGTCTTCTTCTCCGCCTGGGTCCTCGTCATGTCGCTCTTCGTCCTCTTCTTCCTGCCGGAGACCAAGAACGTGCCCATCGAGGAGATGACCGAGAGGGTGTGGAAGCAGCACTGGTTCTGGAAGCGCTACATGGACGACGACAACCACCACATCGTCAACGGCAAGCTCACCGGCGCCTCCGTTTAA
>AC209626.2_FG013
CTTGCCTTCTTTTCTTTGGCAGTGGCATTTAGTTCTGTTCCTGTAGAAGATGTCGACCCGCTGACATTAAACCTTGCTATATCAGCTCCAGTTGTTGCGTTAGCTTCTCCTTCTGCACTGAGGGCATGGCTAAATCTTATCTCAAAATCTGATAACTGGAACAACTCCGTCGCCTGCATCGGTGAGACCACTGCGTCTGCAGCGAAGAAACTGGGCCTGAAGAGCATATATTACCCAACGACCCCTGGACTTGAGGGGTGGGTCGAGAGCATTCTCGAGGCGCTCAGAGTCCACAGGACAGCATCAAAAGAGGCCCCAAAACGTTGA
>AC209944.5_FG013
ATGGACGCGGAGGACGAGCGTGACCTGTTGAAGAAGATACGGGCGCTGGAGGAGGGCCAGGCCGAGCTCAAGCGACAGGTGTCCAAGCTCCAGCGGCGTCCGGACCGGGACCGCCGCGGCGGCTCCTCCTCGTCGTCGCAGCCCGCCGACGCCGCCACCGAGTCCTCGCCATCCAGTCGCTGGGGCAGGTCGCTCACGTCCTCGACCTCCACGGGAAGGAACCCGCGGAACGCCGAGCGTCTGAACCGCTACACGTCGGCTGAAGCCGTCGGGCAGGACATCACGAGGCTGATCGTCCACGCCGACGACAGTGTTGCCATTTGCAGAGGATGGTAG
>AC210173.4_FG005
AGCTCTACTCGAAGAGCGTTCTACCACCACACCACAATCTAACTAAAACCCAAACGAAATAAAAGGAAGAGGTCAAAAAATAAAAGGTGTTGTGCAATCGATCATGGTGACCGTGGCCAAGATCGCCATGGAGTGGCTCCAAGACCCTCTGAGCTGGGTGTTCCTGGGCACGCTGGCCTTGGTGGTCCTGCAGCTGCGACGACGGGGCAAAGCGCCGCTGCCGCCCGGGCCGAAGCCGCTGCCGATCGTGGGCAACATGGCGATGATGGACCAGCTGACCCACCGCGGGCTGGCGGCGCTGGCCGAGAGGTACGGCGGGCTGCTGCACCTCCGCCTGGGCCGGCTGCACGCGTTCGCGGTGTCGACGCCCGAGTACGCGCGCGAGGTGCTGCAGGCGCAGGACGGCGCGTTCTCGAACCGGCCGGCCACTATCGCCATCGCGTACCTGACGTACGACCGCGCCGACATGGCGTTCGCGCACTACGGGCCCTTCTGGCGCCAGATGCGCAAGCTGTGCGTGATGAAGCTGTTCAGCCGGCGCCGCGCCGAGACGTGGGTGGCCGTGCGCGACGAGTGCGCGGCGCTGGTCCGCGCCGTGGCGTCCGGCGGCGGCGGCGGCGGCGAGGCCGTGAACCTGGGCGAGCTCATCTTCAACCTGACCAAGAACGTGACGTTCCGCGCCGCCTTCGGCACCCGCGACGGCGAGGACCAGGAGGAGTTCATCGCCATCCTGCAGGAGTTCTCGAAGCTGTTCGGCGCCTTCAACGTCGTCGACTTCCTGCCGTGGCTGAGCTGGATGGACCTGCAGGGCATCAACCGCCGCCTCCGCGCCGCACGATCCGCGCTGGACCGGTTCATCGACAAGATCATCGACGAGCACGTGAGGCGGGGGAAGAACCCCGACGACGCCGACGCCGACATGGTCGACGACATGCTCGCCTTCTTCGCCGAGGCCAAGCCGCCCAAGAAGGGGCCCGCCGCCGCCGCGGACGGTGACGACCTGCACAACACCCTCCGGCTCACGCGCGACAATATCAAGGCTATCATCATGGACGTGATGTTTGGCGGGACGGAGACGGTGGCGTCGGCGATCGAGTGGGCGATGGCGGAGATGATGCACAGCCCCGACGACCTGCGCCGGCTGCAGCAGGAGCTCGCCGACGTCGTGGGCCTGGACCGGAACGTGAACGAGTCGGACCTGGACAAGCTCCCCTTCCTCAAGTGCGTCATCAAGGAGACGCTCCGGCTGCACCCGCCGATCCCGCTGCTCCTGCACGAGACCGCCGGCGACTGCGTCGTGGGCGGCTACTCCGTGCCCAGGGGCTCCCGCGTCATGGTCAACGTGTGGGCCATCGGCCGCCACCGCGCCTCGTGGAAGGACGCCGACGCGTTCCGGCCGTCGCGCTTCACGCCCGAGGGCGAGGCCGCGGGGCTCGACTTCAAGGGCGGCTGCTTCGAGTTCCTGCCCTTCGGCTCCGGCCGCCGCTCGTGCCCCGGCACGGCGCTGGGCCTGTACGCGCTGGAGCTCGCCGTCGCCCAGCTCGCGCACGGCTTCAACTGGTCGCTGCCCGACGGCATGAAGCCCTCGGAGCTGGACATGGGCGACGTCTTCGGCCTCACCGCGCCGCGCGCCACGAGGCTCTACGCCGTGCCTACGCCCCGGCTCAACTGCCCCTTGTACTGACGCCATGCGCGGGCGACTGCCATTACCATCGTCCCCTCGGGTGGGTGTGGGGTACGGGGGTAGGAGTTTGGTGCCTTTCTCTGTCGTCTTTTTTCCCTTTAAAAAACATGCCTGGTCGATGTTGTAGGGTGTGTTGTAGACAGCCATTATCAATTTTTTTTATTCTCAATTCTCATGTTGCGTGTGCCTAGCTAGGAAGTAAAAGGATCAAGCTGTGGCTGTACGGGCTCATCAAACTATATGAAAAAAACATGTCAGCCACAGATTCCTGGAACTTTCATGCACGGCAAATTTCATAGATATTTCTTTGGCACCTCTTATCTATCGTGTATCCCATATATATTAATCTCTGTATTAACAAAATTGGAGCTTCCTCACGT
>AC210517.3_FG003
GTAGATTTATATAAACGCTCTGCTTTGACACGATACAACCCCTCAAAGCCAGCGTAGATAAACGTCGACCATTATGGGACCTTACAGCACCGCCGTCGCCGTAAGCGCATCGCCGGTCCTGCAGGCTTCCTCACTCTTGACGCGAGCCCGTGGTTCTTGGAGGCCCACGGTGGCGGCGTTGCGGCTTTCTGCTTCCGTGAAATGCCGTCGGCGGGCACTCACCGTGACCTGTGCGCTCCCGGAGAAAGAACGGCCGGCGGCATTCAACATCCCGCCCACTGCTCTGCTGTGCCCCGTGCCCCCGCCGGACGGCAAGGAACGGTGGGACATCAAGGAGGAAGATGACCGCGTCACGCTGTGGCTCCAGGTGCCAGGGCTGTCGGCGAGCGACATCGAGGTGACCACCAGCGAGGACGTCCTCGAGATCAAACGCAGGGTCGTCGCCCCACAGCAGCCGGCGCCCGTGGACGCGCACGGCGTCGGCGCGTTCCACATCCGGCTGCTGTTGACCAAGGAGTACGACGGCAGCAACGTCACGGCCGATCTCAAGGCCGGCATGCTGGAGGTCACCGTCCACAAGAACCCGCAACGCCCCGGCGAACGCGCCGTGATGATGGGGGCGACCAAGCCCCCGCCCGAGCCCCGTCAAAACGAGGAGAGCAGTACCAACCAAAGGTCCTCGACCGCAAGAAAGGAAACCGGAACCCCCATGGGGAGACAAAATCCAAATGGAGTCTAGCTGGTTGAGGGCTCGGACCCTGCTTTGAATAAGCTTCTCATTTCTAGCTGCGGATGGACTCAAACCAGCAATCGCCTTCTGTTATATCAATTGCCTGGAGAGAGCTTACGCTGCTTGTAGTATCATGTGTGTTTCCTTAAAAAAACCCTTCTTTGTTTCTTTATTTATTATGAGGGTTTTTTTTTGGTGTGCGGTCACACAGAGTGAAAACAATTCCATTTTCTAAGCAAAATTCCAATGGTCGTCTTCCCTGTACTGCAAAATACACCTTAGACTTTGTTTAGGTATTGTAATATTAACTCTAATCCACGTGTGTTGAAGTGGATTGATATATAAATTAGTTTAAGTT
>AC210816.3_FG006
ATGAACATCAACGCGAACGGCGGCATCCTGTCGTACGGGAACATGGAGGGGTACGCCCGTTGGGTGGCCACGGGCGTGGCGTCGGCCTTCTTCGCGTCCCTGGAGCGCTTCTCCTGCATCCACCTCCACACCGCCGAGGACGACGGCAGCGACGAGGACCCCGACGAGGCCAAGGACCGCCCCCTCATCTTCTCCCGCCCCGACGCCCTCCCCGAGTACTACTACAGCCGTTCCGCATCCTCCGTCTCCTTCGCCAAGATGTGA
>AC212219.3_FG005
CAATATACAGGGCGGTTTTGTCTTAAGCCAGCAGCTCCCCGGCCGATGGCAATAAGCTGCTTCAACGGCGGCGCCGGCTGGCCGGAGCCCGTGGTGCGCGTCCAGGCTGTGTCTGACACGTGCGGCGACACGATCCCCGAGCGGTATGTGAAGCCCCTGTCGGAGCGGCCCCGGCTCTCACCGGCCTCCGATGGCAGCGGCCCGAATATCCCAGTCGTAGACCTGTCAATGCTAGACGTGGACGCGACATCCAGCGCCGTGGCGGCGGCGTGCCGGGAGTGGGGCTTTTTCCAGGCAGTGAACCACGGCGTCCGCCCGGAGCTGCTGCGCGGCGCGCGCGCGGCGTGGCGTGGCTTCTTCCGGCAGCCCGCGGAGGTGCGCGAGCGTTACGCGAACTCGCCGGCGACGTACGAGGGCTACGGCAGCCGCCTCGGCACCGCCAAGGGCGGCCCGCTGGACTGGGGCGACTACTACTTCCTCCATCTGCTGCCGGCTTCCCTCAAGAGCCACGAGAAGTGGCCTTCCCTGCCTTCCTCCCTACGGGGGGCAACGGAGGAGTACGGCGAGGAAGTGTTGCAGCTGTGCCGGAGGGTGATGCGGCTGCTCTCCAGCGGGCTGGGGCTGGAAGCCGGGAGACTGCAGGCGGCGTTCGGCGGAGAGGGCGGCGAAGGGGCGTGCTTGCGGGTCAACTTCTACCCGCAGTGCCCGCAGCCAGAGCTGACGCTGGGCGTAGCGGGGCACTCCGACCCCGGCGGCATGACCATGCTGCTGGTGGACGACCACGTCAAGGGCCTGCAGGTAAGGAGCCCCGACGGCCAGTGGATCGTCGTCGAACCCGTCCCCGACGCCTTCATCGTCAACGTCGGCGACCAGATCCAGGTGCTGAGCAACGCGGCATACAAGAGCGTGGAGCACCGGGTGACGGTAAGCGCGGCAGAGGACCGGCTGTCTATGGCTTTCTTCTACAACCCGCGAAGCGACCTGCCCATCGCGCCGATGGCGGAGCTGGTGGGGCCCGACCGCCCGGCGCTGTACCCGGAGATGACCTTCGACGAGTACCGTGTTTTTATCCGGCAACGTGGTTTGGCCGGCAAGGCGCAGCTTGAGTCCCTGCAGGTCAAAGCCACCGCCGGCGGAGGAGGCTGTAGCGCTGCAGCTGCCTCCTCCACCAGCTAGCATAGCTACTGAGCTATATATATACATATATCATCTGCAGGGCCAGCCGGTTTCAGTTAGCTAGCTGTGCATAATCAACGTTGGATCGACCAGTGAATAATATACAATTATTTGATGTTAATTTCTACACAAATGTTGTACGTGTTGTACATTCATCCCATGTAACTGAGCAGTAAATGTAAGTGTGTGGAACTCCCGTTGCTATTTGGTCTTCGCTCTTGAGTTCAAGAGGGAAGTAGGACAATGATCCAAATCAATATAATACTACTAACCATCGATTATT
>AC213521.3_FG005
CTCCTGTGAAGCCAACTCGTCCCCTCGGGCCAACGCGAGGCCAAAACCAATCTCACATCTCCTCCCCCTCCCACCACCGAGGACCCTTCCCCAAGAACTGCTCCGAGTCCTGGAGCGGGAGAGAGGTCGAGGGAGGAGCCCAATAAGAGTTTCTCCTCGCCTCTCTCTCTCTCTTTCTGCTCGAAAAATTATTGTCGCATTGGTTTGGTTCCCTTGCCAAAGGAGGCTGCTTTTCTGTCCTCCCTGATCTAACATGATGGCGAGCACCGCATCAGCGACCGCCGCCGCCGCCGCCGTGGCATTCGGGGCAGCCGCCAAGCCGCGGGGACCGGCGGCTGTGGCGCTCCGCGCAAGGGTGCCTGCCGGCGGCAGGCGGCGCTCCGGCGTGGTGGTGCGCTGCGACGCCGGCGTGGAGGTCCAGGCGCAGGCGGTGGCCAAGGCCGCCAGCATCGCCGCGCTCGAGCAGTTCAAGATCTCCGCAGACCGGTACATGAAGGAAAGGAGTAGCGTAGCTGTGATAGGTCTCAGTGTACACACAGCACCAGTGGAGATGCGTGAAAAACTTGCGGTTGCAGAGGAACTATGGCCCCGTGCTATTCAAGAACTTACTAGTCTAAACCATATTGAAGAGGCTGCTGTTCTTAGTACTTGTAATAGAATGGAAATTTATGTGGTAGCCCTATCATGGAACCGAGGTATCAGAGAAGTAGTTGACTGGATGTCAAAGAAAAGTGGTATTCCTGCTTCTGAGCTTAAGGAGCACCTATTCATGCTGCGTGACAGTGATGCTACACGCCATCTGTTCGAGGTATCAGCTGGGTTGGACTCTTTGGTTCTCGGTGAAGGACAAATCCTTGCTCAAGTCAAACAAGTTGTGAGAAGTGGGCAAAATAGTGGAGGCCTGGGGAAGAACATCGACAGAATGTTCAAGGATGCAATTACTGCTGGAAAGCGTGTGCGCTCCGAGACCAACATATCATCTGGTGCTGTTTCTGTCAGTTCAGCGGCAGTTGAATTGGCCCTGATGAAGCTTCCAAAGTCTGAAGCCCTTTCAGCTAGGATGCTTTTGATTGGTGCTGGTAAAATGGGAAAACTAGTGATCAAACATCTTATTGCCAAAGGATGCAAGAAGGTGGTTGTGGTCAACCGTTCAGTGGAAAGGGTGGATGCCATCCGCGAGGAGATGAAAGGTATCGAGATTGTGTACAGGCCTCTTTCAGAGATGTACGAAGCTGCTGCTGAAGCTGATGTCCTATTCACGAGCACTGCATCTGAAACCCCATTGTTCACAAAAGAGCACGCAGAGGCACTTCCCACAATTTCCGATGCCATGGGTGGTGCCCGGCTTTTCGTCGACATATCTGTCCCAAGGAATGTCAGCGCGTGCGTCTCTGAAATCGACTCCGCGCGAGTATACAATGTTGATGACCTGAAAGAGGTGGTGGAAGCCAACAAGGAAGACCGTCTCAGGAAGGCGATGGAGGCACAGACAATCATCGCCGAAGAGCTGAAACGGTTTGAGGCGTGGCGGGACTCGCTGGAGACCGTTCCAACCATCAAGAAGCTGAGGTCTTACGCCGACAGGATCCGGGCCTCGGAGCTCGAGAAGTGCCTGCAGAAGATCGGGGACGACGCTCTCACCAAGAAGACAAGGAGAGCCATCGAGGAGCTAAGCACCGGCATCGTGAACAAGCTCCTCCACGGCCCGCTGCAGCACCTGAGGTGCGACGGCGGTAACAGCCGCACCCTTGACGAGACCCTCGAGAACATGCACGCTCTCAATCGGATGTTCGGCCTCGACACCGAGAAGGCTATCGTCGAGCAGAAGATCAAGGCCAAGGTGGAGAAGATCCAAAACTGAGGACAGGAAGCAGTTTTTCTTCCCCGTGTATACATACCATACCCTCCAATCTGATTCCATTTTTTTTTTTTTGACCCTTTCACTTACTGAGCTCCTCCCCTGCTCGCTGAGACGTGGACTGTGCCGTGAATTAGCGCCATGGCAGCAGCTCAATCTGTTGAGAGAGAGCGGCAAATTGTCTCTACTCCAGCTGCTTTTCTTTCTTCATTTTTGCTTGAGCTGCTGTGGCAAGAGCCCCCATTCTTAAGCTATATACTTCATTCGGACGGAACAGGAATGTATCGATGTGTCAGCTGATGCCGTTTTCATTTGTCATTATACTTGTAAGGTTTACTGATACTGTAATACCTTTTACGCTATCCCTGTATTCAGATTGTCGAGCATTATCTTTTCCAGAGAGTTTAACTTTGTTTAGCGGTTGGATCGGTTCATATGAACTTTAATTTCTTCTGTTCATTTAATGTTAAATCAACAAATATAATGCCATAATTGGCATGTTCTTGC
>AC216888.3_FG002
ATGGGGCGAGGGAGATTCAACCTGGGACACCAAGAGAGGGATGCTGAGGATCTCATGGCCACCGACGCCGGAGAGCTGTCTAGCTATTGGGGAGGAGCTGCCACGACCGAGGAGCTGCGTTGTGGCAAGGGATTCCTTGCTCCCAGCAGCTTGGGCAGAGATAGGACGCTAACAAGACCCCAGATTGACAGCGACGGTTGCTGCCAAGTTGACAGACACCAGATGAGAATGAGGATTCAATACTTTATTGGGCAAGCGGTTGAGAGCTCCTCACACAGCCAGAGAACAACCGTGTCGCCATCGTCTTCGTCGTCGTCGTCTGCTCCAGCTGAAGATCCTCTGCCTGCCTGA
>AC217311.3_FG007
TGCTGACAAGCACACTGACTTGGCTGAAAAATATGGTGTTTCTGGTTTCCCTACATTGAAGTTCTTCCCTAAGGGAAACAAAGCCGGTGAAGATTATGATGGTGGCCGGGACTTGGATGACTTTGTCAAGTTCATTAATGAGAAGTGTGGCACCAGCCGGGATCCAAAGGGCCACCTGACTTCAGAGGCTGGGCTTGTGCCAAGCTTGAACCCTCTTGTGAAGGAGTTTCTCAATGCTGCTGATGACAAGCGGAAGGAAGTCCTCTCTAAAATAGAAGAGGATGTTGCTAAGCTCAGTGGTTCTGCAGCCAAGCATGGAAAGATATATGTGACAGCTGCAAAGAAGATCATGGACAAGGGCTCTGACTACACAAAGAAGGAGACTGAGAGGATTCACCGCATGCTGGAGAAG
>AC217977.3_FG001
ATGGCTTCGGCGGCGGTTCACCAGCTTGTGGTGCTCCTGCTCACGCTGGCCCTGCCGGCGGTCATGTCCGCGTGCGCCAGTGAGGTCTTCCCATCAGGGAAGACCTACGTGACGTGCCAGGACCTCCCGGAGCTCGGCACGGCGCTGCACTGGACCTACTACGACTACGCGTCCGGGCCGTTGCTGTCGCTGGCTTTCGTGGCCGTGCCGGCAGCGCCCGGCGGGTGGGTGGCCTGGGGCATCAACCCCACTGGCAACGGCATGGTGGGCACGCAAGCGCTGCTGGCCTTCGTGCCTGGCGCCTCCTCGTCCGTGCCCACCGTCAGAACCTACAACATCACCAGCTACGCGGTTGGCGCCGCCTCGACGCCCATCGCGTTCCCCACCGCCGGCTTCGCCGCCGACGTGGCCAGTGGCGGGAGGATCCGGCTGTACGCCACGCTGCAGCTGGACAAGGGCATCAAAGTGGTGAACCAGGTGTGGCAGGTCGGGCCCTCGGTCACCAGAGGAGTGCCCGATACGCACGCCATGGCCCCCGAAAACCTGGCTGCTATGGGCAAGCTCGTCCTCTCCGTCGGGACCGCCGCAAGCCCTCCAGCGCACGCCGGCGGCACGTCCAGCGACACGACGCCGTCAGGCAGGCAGATGTCACGGGGGGCAGAGACGGACAGCGTCTCCCTCTCCCCGACGGCACGCGTTGTACTTGCATTGCTGGGTTTCTGGGCGATGGTCGGATAG
>AC217977.3_FG003
GCTGCTCATACTCTTAAGACCGATCCGACCCAAAGCCAAACCCGATTGCCCTCGTAGTCGTTTGTCATCGCGCGACCGATTACCCCGCCGCCGCCGCGTCGGCAGCGGCGATGGCGTCGTCGTTGTCGCGGGCGCTGCTCCGCCGCGTCGCAGAACTGGCTAGAGGACGCCTCCGCGCCAACCACCGCATGCTCTCATCCGCGTCGTCCACCGCCGCCATCGAGAGGGCTTCGCAGTTGCCGGCGGAGGCCCAGGCCGTGCGCATGACGGAGGGTTGCGTGCGGAGATTAAAAGAATTACATGCTAAAAAACCATCTGCTGAAGGTAAGATGCTGCGCTTAAGCGTTGAAGCTGGTGGATGTTCTGGGTTCCAATATTCTTTCGCTCTTGATGACAAGAAAAATGCAGATGACAGGTTTTTTGAGACTGATGGTGTTAGATTGGTCGTGGATGACATCTCATATAATTTCGTAAAAGGTGCCACTGTGGATTACGAGGAGGAACTTATACGTTCAACATTTGTGGTTTCAACAAATCCCAGTGCTGTTGGAGGCTGCAGTTGCAAGAGTTCTTTCATGGTGAAATAGCTTCAATGTTACCTTGAAGAGATCAATAACCGGAGTTCTGTAGCGAAACATACGCTTTAGATCTGAGTGTACAATTGGTATTTTTTGGTAGCTCTTGAGATGTTTCTTTTTGAGTTTTATTACCTTAAAGAGAACAATAACCAGAAATATCAATCACAAACTGTCTGGTTCAATTTGTATCTCTAACATGTGAAATGATGACAAATTTATGTACATGTAATCTTATGGCTATTAACATTTGACTC
>AC234203.1_FG010
ATGGCCGCGGACGCCACCGCCTCCGCCTCCTCCTCGTCCGCCGCATACCTCCCGACCTCGCGCCTGGACATCCAGGCCGCCGTCGCCAAGGCCGCCGAGCTGCGCGCGCTCCACGCCGCGCTCCTCCAGGGCGGCAGCAGCAGCGGCGGCGCCGCCGCCGCCGCGTCCAATGCCGGGGCCTACGCCAGCGCTAGCCGGAGCCCCGCCGTCATCCGCCTGCCGCCGGCCGCGTCGCCGGCGCCGGCCCCCCTGGCCACGGCCGCCGAGGACTACCCCGTGTTTGCGCCGACTTATGATGAAGAGCACTTGGGTGGAACGAACTACATTCGCCAAGATAACAGGAGCCTGTCCGAGAACTGGAGCGGCATCGGTTTGGACCATGATCATGATGGCCTAGAAGACGAGGTGGCGTTCTCGGATTTCGACAACCGCAACACCTTCTCTTCGTCGAACAGCGAGCTCCGTTTCTCTTCGTCAAATGAGCACCTGCGGAACAGAAAGGCGTGCAGAAACCACCCGTCGCTCCTTCCGCCCGCCCTCTCTGCCGACAGTTTGCTTAGGTCAGTCAGCAGGATGACGGACTCGACTGAATTTAAGGCCGTTACGACGTGCAATACCTGCAAGCCCGCAACGATCAGTAGGGACGACACCGAAGCTGCTGATGCCAGGTCCTTGAAGAACCTCAACAGCACCGCGCCGCTGTCAAACTCCCGGACAAGGCGCAATGGGCCACACATTCTCTCCTGGCTCTTACCGAAGTCAAAGAGGAAGCCAAAACCAGATGTGTCCCCAAACACCGTCGAATGCGAGAACATGTCGCAGCTTCTGAAGGACTGGGGTGTGTTCTCACTGGATTCCCTGAGGAAAGAGGTCGTTGAGGCCAATGAGCACAGGGACGCCGCGCTCCAAGAGGTATCAGAGATGAAACTATCACTAGGAGAGCTGACTGCCAAGCTAGTGAGCCTGGAAGCATACTGTTCGGAATTGAAGAAGGCTCTAAAGCAAGCGACGAGCGCGAAGAACATGCAGTCTCACTCAAAGAGATCGGCTAGGCCAGTTAGCGGGAGCAGAGACAGCTTCTTGCCCGTCAGTCACGAAGTTATGGTGGAAGGGTTCTTGCAGATAGTATCGGAGGCTCGTCTCTCCATAAAACAGTTCTGCAAGGTATTGATACAGCAAGTCGAAGATACTGACAACGGGCTATCAGATAAGCTAAATCTGCTCCTACGACCGTACCAGATCACGCTGAGTGACAAGCACCCGAAGCTAGTGCTGTACCACCTCGAAGCTCTGATGAACCAAGCGATGTACCAGGACTTCGAGAACTGCACGTTCCAGAAGAACGGGTCGCCCAGGTGCCTGGACCCGAAGCAGGAGCAGCAGGAGAGCTTCGCCTCGTTCGTCGCGCTGCGCAACCTGAGCTGGAACGAGGTCCTGAAGAAGGGCACCAAGCACCACTGCGAGGACCTGGGCCGCTTCTGCGACCAGAAGATGAGCTGCGTCGTGTCCATCCTGAACTGGTCGTGGCCGTGGGCCGAGCAGCTGCTGCAGTGCTTCTTCGTGGCGTCCAAGTGTGTCTGGCTGCTCCACCTACTGGCCTTCTCCTTCGTCCCGCCGCTGACCATCCTACGGGTCGAGGAGGACCGGGCGTTCGACCAGACGTACATGGAGGACGTGCTGCTGGACAAGCAGCGGTCACGGAATGGTCCGCCGCCGTCGTCGTCGCAGGTGAAACTCATGGTGACGCCTGGGTTCTATGTCCAGGACAGGCTGCTCAAATGCAGGGTGCTCTGCAGGTACAGCGGCTAG
>AC234520.1_FG002
CTCCCTCCCTCCCTCCGCCCGTTCGTTCCCCAACAGCACAGCACGAAGACACTAGACAGCAGCCGCCGCCGCCGCCGCCTTCGCCCGCGTAACCGGGACAGCGTACGCGCACGGTGGATCGCACGGTGTGCCGGCGATGATGGCGGGGAACGAGGACCAGCTGCGGGCGGTGGCGGCGCGGGCCGTCACCGACTCGCTGCGCGCGGCCGCGTCCCGCTGCTCGGCCGCCGACCGCGCCGCGCGCTTCCGGGACTGCGTCCGCAGCCTCGAGGCCGAGAAGGCCAAGATGGAGGTCTTCCGCCGGGAGCTCCCCATCAGCGTCCACCTCGTCGCCGACGTGATCGACTGGCTCAAGGAGGAGCTCGCGCAGCACCGCCGCCGCCCGTCGGACCTCTTCGCGCCACCAGCGCCGCCGCCGCCGGCAAAGGACGGAGCCGTCTTGGCGGACGCGGACGCCAACGACAAGCGCAGCTGGATGAGCTCCGTGCAGCTCTGGAGCTGCGGTAGCCACGACGACAGCACCGCCAACACCAACGGCGCCGCCGCCGCCGCCCACAAGGTACGGAGCGCGGGCGTGAGTCGCCAGAACTAGACGTCCCGTTTTTAAA
>AC234520.1_FG005
ATGAGGGAGGTGGTGACGGTGCAGGTCGGCGGTTTCGCGAACTTCGTCGGCTCCCACTTTTGGAACTTCCAGGATGAGCTGCTCGGGCTCGCCGACGACCCCGGCGCCGACCCGGTATTCAGGACCGCCGCGCTCGACATGGACGTCCTGTACCGCGCCGGCGAGACACACCAGTATAGTGGTGATTTAATTCTGAGTGATGAGAGAGCACAAATCCGTAACAGTGTGATAGGATCATGGAATCTTGTGATAACTGGTCTCAGTTGTTGCAGGTCTGGAAAGGTAACAAAATCAGTAGCAAAACCTCATGAGCGAAACTTGTTCCTACAAAGTTTATCTGAAGAAGAACAGAACCCAAGCTCTAGCGATGGCCAAAACAATGCTAGTGTTGAAGATAAGGACCTGGTCGCAAATCTGGAGAATGGAGTCAAATTTTGGACTGATTATTCAAAAGTTCAGTATCACCCTCAGAGCTTATATGAGTTGTATGGATCATGGACAGACTTTGACAGGTTTGATAACTATGGAACTGCAAAGGAGGTGGTTTCAGAATGGTCCCAAATGGAGGAAATGAATGAGAGGCTAAGGTTCTTTGTTGAAGAATGTGACCATATCCAGGGTATCCAGTTTCTTGTGGATGATTCTGGAGGCTTTGCCAGTGTAGCTGCACAGTTTTTGGAGAGTATTGTTGATGATTACACAAATACCCCTGTAATGCTGTATTGTGTGCGGAATCCAGACTCCTATGGGTCTTCCAGAAATCAGTGTGAAACCATCATAAGATCTTTGCATGATGCTGTATCGTTGTCGAAACTTTCATACTACTGCAATCTGATGATGTTGCATTCTTCACCTCAAATAACTCACACACCTACTGTTGGCGAATGCAATGCTCATTCTATTATAACCCAGCCCTATGGTTACTTGTCACCTTTGCTTTCTATAAAAGATGAGAAGCACTTCCACTCCAGTGCCATTTGTGCAGCAGCAATGCATTCATTATCTATTCCATTCAGGCTACAACACGTGGGCCCGGCCTCAGATTCAGCGCATTCATCTGGTAAGCTTGATATTGGTGAGCTTGTGCACATATTATCTGATCAAGGGAGGCAGAACATGATCACTGCGCTGGATGTAGCAATGCCTGCCCCTTCTTTGACAGATAGAACAGATTTGAGGAACATACAGAGGAGCTTGCATTCTCTGACACCTGAAATCAGCGACGAGGATGAAGATCCTTACGCTGTTGAATCCATGGTGGTTCATGGAGTCCTAGATGCAGGCGGGAAAAGGGCTTCCATATCTCAGGTGAAGGAATCCATCTGTTCAGCACTGGAAGGCAGGGCGACGAAACCCAAGTTCTCCCACCTCTCGGTATCGCGGTGCCCCCTCCCAATCCCGCTCCCGTTCCCGTCAATCTTCAGCAGCAGTGTTGGCCAGCAGGGCGAGATCCTCGGCACCAGCCACGCAGGAGCCCGGCCAAAGGGTCCGCTTGCCGTCGGCTCGGTGCCGATGGCAGCGCGCCTGAGGTCGAGCAGCGCCATAGCGCCATTCATCGAGAGGAGGTCGGCGAGCCTCCAGAGGCTCGGTGTCGCCAGGGGCACGCTGGGCTCGCAGGTCCTCCACGACTGGGGCTTCGGGAGGGAGGAGGTCGAGGACATGGCTGAGCACCTGGCGAAGATGTTGCGCCCGTTTTACCCGGAAATGGACCTGACGTCGGATTCTGATGATTAG
>AC234528.1_FG005
GCACGTTCGCCCACAGCCACAGCTCCACTTGTCCCTGTCCATCCATTCATCATTCCCCGTCACTCCACCAATTCACCACCCAAAACCCTAAACCCCATTCCGTACCTCAACGCCGCCGCCGCCGCCGCCGCCGCTGCGATGCAGTCCATGGCGCTCACCTCCCCCTCACTCCCGGAGGTCGGCCCCGTTTCCGGCCGCCGTCTCCAGCGCATCCGTGCCACCGCGGTATCCGACGAGCTCAAGCTGAACAAGTACAGCGCGCGCATCACGGAGCCCAAGTCGCAGGGCGCCTCGCAGGCCGTGCTCTATGGGGTCGGGCTCACTGACGCTGACCTCCGCAAGCCGCAGGTCGGCGTCTCGTCGGTGTGGTACGAGGGGAACACCTGCAACATGCACCTGCTCCGCCTCGCGGAGGCCGTCCGTGACGGCGTCCGCGAGGCCGGCATGGTCGGCTTCCGGTTTAACACCGTCGGTGTCAGCGACGCCATTTCCATGGGCACCCGGGGCATGTGCTACAGCCTCCAGTCCCGTGACCTCATCGCCGACAGCATCGAGACCGTCATGGGAGCGCAGCACTACGACGCCAACATTTCCATACCTGGGTGCGACAAGAACATGCCAGGTACAATAATGGCAATGGGACGGCTTAATCGACCTAGCATAATGATATATGGTGGAACTATTAAGCCTGGTCACTTTCAGGGCAATTCCTATGATATAGTATCTGCTTTCCAGTGCTATGGAGAATATGTTAGTGGTTCAATCACTGATGAGCAAAGAAAGAACGTCCTCCGCAATTCATGTCCAGGAGCAGGTGCCTGTGGTGGTATGTACACAGCAAACACTATGGCATCTGCTATCGAAACTTTGGGCATGAGTCTTCCATACAGTTCTTCGACACCTGCTGAGGACCCACTAAAACTAGAAGAGTGCCGTCTTGCTGGGAAGTATCTTTTAGAGTTGCTAAAGATGGATTTGAAGCCTAAGGACATTATCACTGAGAAGTCATTGCGAAATGCAATGGTTATTGTTATGGCACTTGGTGGTTCGACTAATGCTGTTCTGCATTTGATTGCCATTGCTCGGTCCGTTGGTTTGCATTTGACTCTTGATGATTTCCAGAAGGTCAGTGACCAAGTTCCTTTCCTTGCAGACCTCAAGCCCAGTGGCAAATATGTCATGGAGGATCTACATAAGATTGGTGGGACACCTGCAGTCATTCATTACCTTTTGGAGCAAGGTCTTCTTGATGGTGATTGCATGACTGTTACTGGTAAAACTCTAGCTGAGAATGCTAAAATCTTCCCTCCTCTGTCTGAGGGGCAGCAAATAATTCGACCACTTGACAATCCTATCAAACCAACTGGCCATATTCAAATACTTTATGGAAATCTTGCACCGGAAGGTTCTGTCGCAAAAATAACTGGCAAAGAGGGACTGTTCTTCTCAGGTCCCGCATTAGTTTTTGAGGGTGAAGAATCCATGATCACAGCTATCTCAGAAAACCCAGCGAATTTCAAGGGAAAGGTAGTAGTAATCCGAGGAGAAGGACCAAAAGGAGGGCCAGGGATGCCTGAAATGTTGACTCCAACAAGTGCAATAATGGGTGCTGGTCTCGGAAAGGAGTGCGCCCTGCTGACAGATGGTAGATTTTCAGGAGGCTCACATGGATTTGTTGTCGGCCACATATGCCCTGAAGCACAGGAAGGTGGCCCAATTGGCCTTGTCCATAGTGGTGATGTAATCACCATCGATGTAAGTAAGAGGGTAATCGACGTTGACCTTACCGAGCAGCAGCTCGAAGAAAGACGGAGGAAATGGACCCCACCGCCATACAAGTCCACCTGTGGAGCTCTTTGGAAGTACATCAAGCTTGTGGCTCCAGCGTCTAGAGGATGCGTCACTGATGAGTAGGATGTGTTACATTCTGTTAGGTTGTGCACATGATGTGTTTGTCAATCAAAAGCTGTTGCCAGGAACAATTTCCCTGTTAGAGTGATTCATTGTAGTTCGGTTTTGCATGTGGCAGGTATGACAATAAATTGCCGGTTTCTAAGAGCTTAGCAATGCTGCAGAAACTGCTGAATAATCGAGTGTAATCGGGGTCCGTGAGCAATCACATCTTTGTCAGTCTCCCTTGTTTTGTTTGTCTCATTGTTTGTAGTACCTTGTTCAAAGAGATGATAATGTCGATTATTCTTTGGTCCTCCACATGTAA
>AC234528.1_FG006
CAATTGTAATCTCCACAGCTAGCTCACGCACGATTCCCACACTAGCTATAGGCAGCTAGGCTACTGTATATAGCCAGTCACCACCAAAGTGTGAAGTGTGTGTGCGTGTAGTGCAAGCTACCTGTAATATATATACGCTTGAGGCGTCACCTCACCTAGCTAGCTAGCGGCTGCTTCAAAGCTCTATATGAGCTTGGTTGTTGCGGCGCCAATGGCGATCGTCGAGTTGGCCAACGCCCAGCTGCAGCAGCAAGCCGCAGCGGCGGCCAAGAAAGACGGCGGCGGCCACGAGCTGGAAGATGGGGCGGCGGACGCGGACACGAGCACGACGATGGGTATGAGCTGCAAGCGGAGCGAGCAGCAGCAGCAGCTGGTGGAGTCGTCCTCGTCCTACGACTACGACTACGGCGCCCTGATGAAAGGCGTGAGGCACCTCTCGGACAGCGGCATTACCAGGCTGCCCGACAGGTACGTCCTGCCCGTGTCCGACCGCCCCGGCGTCGGCCTGATTGCCGCCTCGTCCACCGCGGCGGCGGCGGGCGGCGTCGGCAGGGTCAAGCTCCCCGTCGTCGACCTCGCCGGCCTCCGCGACCCCTCCCAGCGCGCCGCCGTGCTGGCGACGCTCGATGACGCGTGCCGGGAGTACGGATTCTTTCAGGTGGTCAACCACGGGGTCGGGAGCGACGTGAGCGGCGGGATGCTGGACGTGGCGCGGCGCTTCTTCGAGCTGCCGCTGGCGGAGCGGGCGCGGCACATGTCGGCGGACGTGCGGGCGCCGGTGCGCTACGGCACCAGCTTCAACCAGGCCAAGGACGCCGTGCTCTGCTGGCGCGACTTCCTGAAGCTCGTCTGCCAGCCGCTGCGGGAGGTGGTCCCGCGCTGGCCGCAGCAGCCGGCGGACCTGAGGGACGTGGCCACCGGGTACGCCGCGGCGAGCCACGCGCTGTTCATGGAGGTCATGGAGGCGGCGCTGGAGGCCCTGGGCATCCCCGCCCCCGCGGCCGGCGGCGGCGTGCTCGGGGAGCTGGCGGCCTTGGCGTCGCACATGATGACGGTGAACTGCTACCCGGCGTGCCCGCAGCCGGAGCTCACGCTGGGGATGCCGCCGCACTCGGACTACGGCCTCCTCACGTTCGTCCTGCAGGACCACGTCGAGGGGCTCCAGGTCTTGCACGCCGGCCGCTGGCTCACCGTCGACCCCGTCCCGGGATCGTTCGTCGTCAATGTCGGCGACCACCTAGAGATCTACAGCAACGGGCGGTACAAGAGCGTGCTGCACCGGGTGCGCGTGAACTCGACGCGGCCGCGCATCTCGGTGGCGTCGTTCCACAGCCTGCCGGCGGAGCGGGCGATCGGGCCGGCGCCGGAGCTGGTGGACGACGAGGCCGGCAACCCGCGGCGCTACATGGACACCGACTTCGCCACCTTCCTCGCCTACCTCGCGTCCGCCGACGGCAAGAACAAAACCTTCCTGCAGTCAAGGAAGCTGCCGCTGCATACGTCTAGCTAA
>AF546187.1_FG007
ATGGCAGCCAAGATTTTTGCCATCCTTGCCCTCCTTGCTCTTTCAGCAAGCGTTGCTACCGCGACTATTATTCCACAATGCTCACAACAATACCTCTCTCCGGTGACAGCCGCGAGATTTGAATACCCAACTATACAATCCTACAGGCTACAAGAGGCCATCGCAGCAAGCATCTTACGGTCGTTAGCATTGACCGTCCAACAACCATATGCCCTATTGCAACAACCATCCTTAATGAATCTATATCTCCAAAGAATCGCAGCACAACAACTACAACAACAGTTGCTTCCAATAATCAATCAAGTAGTTGCAGCGAACCTTGCTGCTTACCTCCAGCAACAACAATTTCTTCCATTCAATCAACTAGCTGGGGTGAACCCTGCTGCTTACTTGCAGGCACAACAGCTACTACCATTCAACCAACTTGTCAGGAGCCCTGCTGCCTTCTTACTGCAGCAACAGTTGCTTCCATTCCATCTACAAGTTGTGGCAAACATTGCTGCTTTCTTGCAACAACAACAACAATTGCTGCCATTTTACCCACAGGTTGTGGGAAACATTAACGCCTTCTTGCAACAGCAACAGTTGCTACCATTCTACCCACAGGATGTGGCAAACAATGTCGCCTTCTTACAACAACAACAATTGCTGCCATTTAACCAACTTGCTTTGACGAATCCTACCACCTTATTGCAGCAGCCCACCATTGGTGGTGCCATCTTCTAG
>AF546187.1_FG011
ATGGACGCGGCGGCGACGGCCGTGTCGTCGAGCGGCGACGCTCCCGTTCTCCTCCTTGCCCTCGCCGTCTCCCTGCTCCTCCTCGCGGCGGCCGTCTGGTCCTCGAGGCGGCGTGCCGCTGCACCGCTCGCTGGCGGCGCTGCTGCCGCGCACGGCGCGGGGGGCCAGCTGGCGCCGCTCCTGTCCCTGCGGCTGGGCGCGCGGCGGGCGCTGGTGGTGTCGGAGCGCGGCGTGGCCGAGGAGTGCTTCACCGCGCACGACGCCGCGCTGGCGGGCCGGCCGCGGGTGCTGGCCGGCGACCGGCTCGGGTACGGGTACACGATGCTGGTGTGGGCGTCCCACGGGGACCACTGGCGCGCGCTCCGCCGGCTCCTGGCCGCCGAGATCTTCTCGGCGGCCCGCGTGGCCGCGCGCGCCGCCGACCGCCGCTCCGAGGTCGCCGCGCTCGTCACCAGCCTGGCGGCGCTCCACCTCCACTGCGGCGGCGGCGCGGTGAGTCTCCGACCCAGGCTCTTCGAGCTGGTGCTCGGCGTCATGCTGCGGGCGCTCACGGGAGAGCGCGCGCACGGCGGCGACGTGCGCACGTTCCAGGGCATCGTGGAGGAGACGTTCGCCGTGAGCGGCGCGCCCAGCGTCGGGGACTTCTTCCCGGCGCTGCGGTGGGTGGACCGCCTACGCGGCGTCGACGCGGCGCTCGTGCGTCTTCAGGCCAGGCGCGACGCGTTCGTCGGCGGCCTCGTCCAGGACCAACGGCGGCGAAGGCGCGACGCCGGTGATGGCCGAGGCCGACACGCGGCGGAGAAGCAGAGCATCGTTGACGAGCTCCTGTCGCTGCAAGAAACTGATCCCGAGTACTACACGGACACGATCATCAAAGGCGTCGTCTTGATGCTACTCACTGCCGGCACCGACACGTCGGCGCTGACCACCGAGTGGGCAATGGCGCTGCTGCTGACACACCCGGAAGCAATGCGGAAGGCTAGAGCCGAGATAGAGACTAGCGTCGGCACCGCGCGGCTCGTGGAGGAGTCGGACATCGCGAACCTCCCGTACCTCCAATGCGTGGTGAAGGAGACCCTGCGCCTGCGCCCCGTCGGGCCGGTCATCCCGGCGCACGAGGCCATGGAGGACTGCACCGTTGGCGGGTTCCATGTCGAACGCGGCACGATGGTCCTCGTGAACGCCTGGGCAATCCACCAGGATCCCAAGCTCTGGGACGCGCCAGAGGAGTTCAGGCCGGAGAGGTTCCTGGACGCCGCCGGTACGGTGACCGCGGTCACCACGCCCATGCTGCCGTTTGGGCTTGGACGGCGGCGCTGCCCTGGGGAGGGGTTGGCGTTGCGTCTGATTAGCTTGACGCTGGCGGCGCTCGTTCAGTGCTTCGAGTGGGATGTTGGTGAAGGCGGTGTCGTTGACATGACCGAAGGCGTTGGGCTGACAATGCCGATGGCCATGCCCTTGGCTGCTGTCTGCCGGCCCCGGGAGTTTGTCAAGGGCATGCTCTCTACTTGA
>AF546187.1_FG012
ATGGCGGTTCTTGACGCGGCGGTGACGCCGTCGCCGAGCGGCAGGGCGGACGCGGCGGCGGCGGACCAGGTCGCCACGACGAGCGGCTGCGGCGGCCGCGCGGCAGAGGAGGCGGAGGCGGTGCTGCTGCAGCAGGAGCATGACGGCCAAGGGCGCGCGAAGCGAAAGCGCTCGAGGCGCCGCCGCGACCGCGACGGCCAGCAGCCCAAGGAGCCGACCACCCAGGAGGAGTACCTGGCGCTGTGCCTCGTCATGCTGGCGACCGGCCGCCGCGACGCCGACGCCGACGCCGCGGTTCCGCCGCAGGACCACGCGTGCTCCGTCTGCGGCAAGGCGTTCCCGTCGTACCAGGCGCTGGGCGGCCACAAGGCCAGCCACCGCGCCAAGCCCTCGCCCTCGCCTTCTCCGGCGGCGGCGCTGGCGCCGGAGCCGGGCGCAGAAGACGGGGACCGCCACGACGAGAAGAAGCCGGCGCAGCCGTCCTCGTCGTCGGCTGGCTCCAGACCCGCGGCGGCGGCGCACGAGTGCAACGCCGTCGCCTTCGACCTCAACCTGCCTGCGCTGCCGGACAGGTGCGCGGGCGTGGACGAAGACGAGGTGCTCAGCCCGCTCGCGTTCAAGAAGCCCCGCTTCATGATCCCGGCCTAG
>GRMZM2G000749
AAACCTCCACCGCCGTCAATATAAGCGACAGCTGCAGGAGGGCCCGGGCCGGGCCCGCAGTTGAAACCGCCAGCCGTTCCTTCCCACGCTCCTCCCCGCCCCCGGTCCGCCCCCCACCTCAATTCCACACCCCGCGGCGAGGCCGCGGGGCGCCCGCGCCCAAACGCCAAAACCCTAGCTCCCCACCCACCCACCCCAAGCACCGCGGGGCCGCCGCGCGCTCGCCCACGGTCGCCACGGATGCGCGCGGCCCGCTCGCGGACCTCGACGACACCCCGCTCGCTTGCCGCGGCTGTTCCGCCATGGACGAGCCCGAGAAAGTGAGGGGCAGGGAGGATGCGGCGTCGGGCCGCGAGGCTGGCGGCGCCGAGGAGGCCGGGGATGGGTTCCAGCTCGTGATCCATGGCAAGAAGAAGAAGAGGGCGGCCAGCGGCCAGGACTGCGGGACTGCTGGCTCTGGCTCTGGCGCTGGCGCCGGGCCAGTGCGGGCGTTGACCAGGGAGAAGGGAGCCGCGCCGGCGCCGGGGGCCAAGGCCAAGGTGCCTTTCCACGATCCAAGCATTCCCCGGCCGCAGGACGTATACAAAATCAGAGTGGATAACTACAAGCCATTCGAGCATGTCTGGCTGGAGCGCAGCGAAGACGGCACCCGACGTGTTCACCCGCTGGAAAACCTGCCTGTTGAACAGTTCGTTGACAGAAATGTTCCTGACAGAGAACCAGTGAAGCCAGCTGATTTAGAGGATACACCATTTACGCTGGTTCAAGATCACAAAGGCTTAACAGAATTAGCTAAGAAGTTGAAGAGCGTAACTGAATTTGCTGTAGATCTGGAGCATAATCAATATAGGTCATTTCAGGGCTTGACCTGCTTGATGCAGATTTCAACAAGAACAGAAGACTTTATTGTGGACACTCTTAAGCTACGCATATACATTGGTCTCTATTTGCAAGAGCCTTTCAAAGATCCAACAAAGAGAAAGGTAATGCATGGTGCGGATCGTGATATAATGTGGCTCCAGCGGGACTTCCACATCTATGTGTGCAATCTTTTTGACACAGGACAGGCTTCAAGGGTCTTACAGATGGAGAGAAACAGCCTTGAGCACCTATTGCTTCATTTTTGTGGAGTAACAGCAAAGAAGGAGTATCAAAATGCAGACTGGAGGTCGAGACCACTTCCTGATGAAATGATCAAGTATGCTAGAGAAGATACACACTATCTGTTGTACATATATGATTTAATGAGACAGAGACTACAGAGGGAGTCAACATTTGAAAATGATCTTCTTCTAGAGGTCCATAAGCGCAGTAATGAAATTTGCTTACAGTTCTATGAGAAGGAGCTTCTGACAGATACATCCTATCTCCACATATACGGGTTGCAGGAACATGAACTGGATGCAAGACAGCTGGCTGTTGTTGCTGCTCTACATGAGTGGAGAGATCGTATAGCTCGTCAGGAAGATGAGAGTACTGGTTATATACTGCCAAATAAGGCTTTAATTGAGATAGCAAAGCAGATGCCTACAGATGTTGGACATTTGAAAAGAATTGTGAAATCAAAATATCCATATGTTGAGAGCAATCTTGAGCTAATTGCTTACACTGTCTGGAATGCACTTGAGTATTCTTATGCCTTCGAAGGAATAGCTGAGCAACTAAAGAAGGAACGGCTGGAACAGGTGGCACTGAAAAGTGGTCAGACCAGTGATGAAGTGACTCCTTTGGATGCTGACATTGATAGGAGTAATTTTGATTCATCTGATCAGTCTGCAAATGTCAATGTTGCTTCTGGTAGTAGGGCTGGTTTTATGAGTGAAGCAGCTTTGATCAGCAGCATCCACCTAGAGGACAAAACTCAAACCATGTCCTCAGTTAAGACCTCTCAGACCTTGCTAGGCCAGATCAGACCAGTGAATAAGGATGTCCTGAGCAATAATATACATCAGCAGGCTATTCAGGACCTAAGTCTCACTTTAAAAGCTCTAAAAGGAAACTTGGCATCTGGAGGAGAGTCAAATGAGCAGGCTGGGATCAACGTGGAGAACTTTAGATCTTCTGTATTTCCTTCCCGGCAGTTGTCTGGTGAGGTAAAACCATTTTATCCAAATCCTGGAATGCACAGTGAGAATGTTTGGATTCAAACAACTCAGACAAACGAGACAATGAAGCTGTGCAACACAACTTACTACAGACAGCTTCCAGGACATAGCACTGAGTCAATAAACCAAAGAAGTACAGGAAGTTTCCAGAGTTCGGTGAGACGTCAATCTTTCCCACCTTCAAGTTACAAGAAATGAGATTCATACCAGTAGCCGTCCTGATGTATAGCAGAAAGGGAGAAAAAGATGAACCCCTGTCATTGATCCTTGTTGTGCTAGTGCACATATTGACTGTAGAGAACAAAGACTTGGGGCTGTTTTACTTGCCCTCTGAATGCCTCTTTGGATTTTTGGCATTCGGTTAACTGAAAGGTGAGGAACCCAATATTGACTGTAGGTGCAGGGTATCGGAAGTGCCATCTCATTGCCCATTGGCTCATGGAATGGGTGGATGGGACTAACAAACATGTTCTGGTTCAATGATGAATACTGGAATCGCACAGGAAAAATATACTGTGACATTGCGACAGTGCAACACCTAAATACAAAGACTTGGAAACAAACAACTTGCTTTGTTCTGTTCTTTTTCCCTCGTGTCAATGCCTCTTCTTTTAATTTTTCTGTATATTTCTTTACATGCGTTTCATTATTGAACTTTTTATTTCTATAGACGTGTAGTTGTATAGCGTCCTGGTGCGTGTGGCCATATTGGCTAGGAAAGTACTCATTCCCTCAGTTCTAAATTAGTAG
>GRMZM2G000810
ATGCCCGCGCCAAGTACTCCCCCGCCGTACACGCACGCGGTTGGATCGCCGCAACGCGGTGAAGCGCGTCGACTACGAGGCGGGCGCGGGGGCGTCCGTGTCGGTGGCCGCGTCGTGGTCGTTCTCGTCCTCCGCGGACCAGCAGCGTTCGCCGGGCCCGGGGCTCCAGCCTTCGCGTTCCCTAGACCTTGCCCCGGAGCGGACCTCCGGATCAGCGGGAGCGTAGAGGGGGAGGTCGACGAACTCTGCCGCAGCCTGGGGCTCTCGGGGCCCGAGGATTTCGCCATCCCCGTCGCGGCCTGGGAGGCGCGCAAGTCGCGCTCTAACTCCGACCTATCGGAAGGGTCCCAATCTCTGATTGCTTCCCAGGAGGCCACACCGCAGAAGCAGCAGCCGGTCCACCAAGGCAGGGTGCAGCTCGCCCTCGCCAAGGCTGAGATCCTCTGCATCCAGAAGGGTCCTGGTCTGCCGATTGCTTCCCAGCATGACGACGCTGTCGAGTGCGACATCGACGATGCAACTACCTCCGCTGGTGTATACCATTTTCGTCAACCAACTGATAAACCATTCAGGACTGAACACATGAGGCGTCTTGAATTTGCCTTCTGGTTCAAGGTAAGCACGCCACCGCGACGTAGCGGTGGGAGGAGGAGCAGGATAGGGAGAAGCAAGACCCACAAGCGCTGGCTTCGACGAGAGCTGGGCATAACCAATGATGTCACGTCGCTTTTGCAGTCTGGAGCTTCGTCGAGGTGTGCTGGTTGTCAAGGTTCTGGCTTCAAGGTCCAAATCCGGCAGTTGGGACATGGAATGATTCAGCAAATGCAACATCCTTGCAATGAGTGCAAGGGTTCTGGAGAGACCATCAGCGATAAGGATAGATGCCCACAATGCAAAGGTGTTAAAGTTGTGCCAGAGAAGAAAGTTCTTGAAGTGCCTGATACTGCCACTGGAGATATCATCTTTGTTCTCCAGCAGAAGGAGCATCCCAAGTTCAAGAGAAAGGGCGATGACCTCTTCTATGAGCACACACTGACCTTGACTGAATCTCTATGTGGCTTCCAGTTTGTTCTGACTCACTTGGATAACAGGCAGCTGCTGATCAAATCGAACCCTGGCGAAGTTGTGAACCCCGGCGAAGTTGTGAAGCCTGATTCTTTCAAGGCAATCAACGATGAAGGCATGCCCATGTATCAGAGGCCCTTCATGAAGGGCAAGTTGTACATCCACTTCTCGGTGGAGTTCCCGGACTCGTTGAGCCCGGAGCAGTGCAAGGCCCTGGAGGCTGTTCTCCCGCCCAAGCCAGTATCACAGTACACTGACATGGAGCTGGACGAGTGCGAGGAGACGATGCCCTACGACGTGAACATCGAAGAGGAGATGCAGAGGCGGCAGCAGTAG
>GRMZM2G001577
GGGGACTTGGCAACGACAGAGAGAGAGGGAAAGAAGGGAGCAGCCACCGGCCAGCGGGACAACCCAACCAACGCGATCTCTGGGGCAGGCAAAGGACGACGGGTCGGCGAGAGGCGGGGCCATGAGGATCCGGAAGCGCACCCCTGCCAGGGCAGCGTCGCCGGGACCGCCGCCTCTGCCTCCTCCTCCTCCCCTACCGCTGCAGCGTCCCACGGAGAAACCACGGGATGAGGCGGCGGCGGAGGAGGAGGAGGAGAAGCGGGCGGTCCTCGCCGCCGGAGTCCGAGAAGGCGACGACCGGGTTCGCCCCGCCGCCGCCGCCGCTGGCTCTGGGAACAGCGCAACGGACGACGTGCCGAGGCCGGAGCCGCAGGAGCAGGACGCCGCCAGGTGCAGCCGGAACGACGGGAAGCGGTGGCGCTGCAAGAAGGCGGCCGTGCCGGGGTACCTGTTCTGCGACCGCCACATCGCGTGGTCCACACGCAAGCGCAAGCCCAGAGCCAGCACCAAGCCCAAGGTTCACGGCAGCGGCGTCCTGGAGCCCACCGCCATCGCCCAGGAGTTCGCGGAGGACCACGGCCCCACGCAGCGCGACGCCGGGTTCCTCGGCGGCTTCTAGCCCCGCTGCCGGAACTTGGCGGGCGCAGGGCGGCGCTCTACTTACCGTGGTCTACCTTTTTCCTACTCTCCAACTGATTGATGATAGTAGTTCTGCATCCTGTGTTGCGTCGATTTTTGCTGCCGTGCTATGCTCGGATCGTGTCGCAGTTCTCGTGTCCATCTGGAGGGAAATGCTGCGATGCCTTTTTTTTCTTTTAGGGAGAATCCAGGACCTGGTGCAAAAGTAGTAGCCAGTTCAACTAAATATATGGGGCATTGATCATTGGTTCTTGCGCCTCGTTCTTCTCGAGCTATTTTGCTCTCGTCCTATAATAATCTCTCTGTTAAGTGCGGTGG
>GRMZM2G001592
CCCGTCACCCTCTCTCGTTCATTTTGCGCCATCTTCCTCGCCTCCTCCACAAGTCCACCTCCCGACTCTACCAAAATCCCAAACCCTAGACCTCCAGGCTCAGATCCCTCCCCCCACCTTCACCCCTTCAGAGACGAACGCAACATGCGGATCCGCAAGAGTGCCTCTCGCCTCCTAGGCTCTGCGTACTCCGCCTCCGCCGCCCCGACCGTTGATGCGGCGCCTCGGCTCGACCTGCTGCCGCCGCCGCACCCCGCGCCGTGCTCCGCACCCGAATCCTGCGGCGGGTCCGCCTTCTCGAGCCCCTCTGTCTCCACTGCGGAGCCCTGTGAGCTCAGCCGTTCCCCATGGGACCTCATCGCCGACCTCTCCCTCTCCGACAAAAAGGTGGAGGACGAACTCGTGGACAAGTACTTTGTGCATGTCACGACCCGGGCGAGCTGGCTCTTTTCATCCACCGTGTCAGCCACCACATCCACCAAGAAGAAGAAGAAGCTGCCTGCTGCAGTCTACGAGGATAGCACGCAGCTGAGGCGTGAGGCCGCGAAAAAAACTGCAACGAATAGGGAGGAGGGCGAGACTAAGAAGAAGGCGAAGGTGAAGAAAGAAGAGGTGCAGCAGGATGGGGCAGCAGCAGCAGCAGCGCAGGTCTGGAAGTGCAAGAAGAACGATGGCAGACGGTGGCACTGCAACCGGCCAGTGAGCCAACCTAACACCCTCTGTGAGTACCATTTCGTGCAGAAGCGCTCCTACTTGAACCCCGGTTTCGAGTTCCACTCCACGGCAGAACTGGAGGGGGCAGCGCCAGCGCCAGCGCCGGTGCATGCAGCTAGCTCCAAGTTGTCCACCAGCAACAAGCCACGGAAGAAGAAGAAGCCTGGAAACGACTTCAGTGCGACCGAGGGCTTCTACTACTACGCTGGCTTTGGCCCGTTCCGGACCAAGAGGCAGTGTAGAAGCGGCGGCACGAACGAGCCTCTGCCTGCAAAGCAAGAAGAGGAGGAGGAAACACCTGAATATGCTTCTCATCATACAGAAGAAGAAGAAAAAGAAGCCAAAGTTGCTGGATTCACCAATCAGGCTGCATCTCAAGATGACGTGTCGAGTTGTGACGACGACATTGCAGGGATCGCGGGCGTCGACGAAGAGAGCAGCGATGGTGACTACGATGGGATTGGTCTCGGTGGCTGCAACGTGGATGGAGCTGCTGATCCCCAGGCTAGCATCGGTGAGGTGAGGAGGAAGGCCCCCTGGAAGCGGTGGAGGAAGCCTGTGAAGGCGCGGTCGCTCAAGTCTTTGATGTGAGCACGCAAGCGCCCGCGTTACTCTTCCATCTCCGTGGTGTAGATGTAGAAGATAAGTTAATCGGCAGCTTGGCTTATTCGCTTGCTAACTCCTGTTCCTTCTGATTTGTAGCTGTTGTTGATTGACGGACTGTTTGACTTCTTCGTGTTGGTTGGTTGTTCCATGGTTGTACAACGTTGGTTGCCAACTTGCCATTCGTTTTC
>GRMZM2G001663
GTCCGCTTTCTTTAATCAATCCTCCGCGCCCCACAACCCCAAGCAACTCCCACTAATCGTCCCCTTTCCTTCCCTTTCCCGGCGGGGGCAACAATGGTCGGTGACGGCGATCGGTTTGCTGCATCGGCGGTTCCTGCGGCGCCGTGCAGGTTTCTCGGTCACCTGTGAGCTCGATTTGACCGCCCCCACCTGGCGTCGTGCTGGTTCCGTTCTGGGTATTCTTGGCGCTGGTCTGGGCTCTGGGGCGATCGGGACACACCTCCGCTCTGCTTATCGAGGGTCGAGGCACCCGACGATCTTCTCCGGAAAAGCGCCCTACTCTTCATACCATCAGGTAGGGCCATATCTGAACAACTTCTGAGTACAGTGAGTGTCCTGATAAACAGATATGTAACTATGATGCTGTTTTTGTGATTTGGACTTGCATTATTTTTCTGAAAGTTCCTGAAAGATATGTTTAGAAAATGTGCATAGTTCTGTGACGGTGGATGGTGGATTGGTGGTCATGGAAGGGACAGTAATCAGAATAGCTAGTGAGTCAAAACGAGGCAATGAGCAAACAGACTCTTTGACAGAGGTGCCTAGAGCTATTGGGACTTTAGTAACACATAATCGTGAAGTAGAAAACTTAATTGTACTTGAAGATGACACGGAATTAACACCTTATGAAGGAATGGAGTTTGAGTCTGAAGATGCTGCAAGGGATTTCTACAGCACATATGCAAGAAGTGCAGGTTTTCGGATTCGGATCAGCAGGTATACTCGCTCCCGACGTGATAATTCAGTTATTTCTCGTCGAATTGTGTGTTCAAAAGAGGGATTTCATGAAACCCGTGCTTGTGATGGCCTCCATCCTGAACAAAAACAACAAGAACGGGCAGGTACTAGAGTTGGTTGCAAGGCAATGATATTAATTAAAAAGTTTAGTCCTGGCAAGTGGGTGGTAACCAAATTCATAAAGAACCATAATCATGGACCAGTTCCACCAAGAAAACTTGATTCCAGACTAGTAGACCAGGACTGTGATCCAATGGAGAAGCCACATTCTATTGAGGTGGACCCTGTTGAGGAGCCATTTGAGGGCATGGAATTTGAATCGGAAGAAGCTGCAAAATTGTTCTATGTAAACTATGCAAGGCTAAATGGTTTTCGTGCACGTATTAGTAGATATTGTCGTTCAAGGCGTGATAATTCAATTATTTCTCGCCAGATTGTGTGTTCTAAGGAAGGCTTCCGTGAAGTTCGGACCAAGAAAGTGTTGACAGATGAAGGAAAAACAAAGCGCCCAAGAATGATAACTAGAGTTGGTTGCAAAGCTATGATTGTAGTGAAAAAGATGAACTCTGGAAAGTGGATGGTTTCGAAATTTGAGAAGGAGCATAATCATTCGCTGTCATATTCTAAAATGGTCCCTAGTACCTCAAACATTACTTCTGGAGAAATTGTCGATTTAGCTGCAAAGGGTGCACATCCTAGTGAAGTAAAAAATGAAGGATACAGTGCAGGAACCCAATGTAATCCTGCAGATTCCCTCACTATACTTTATAACAACTTATGCCAGGAGGCCATAAAATTTGCAAAAGAAGGTTCAGTCACAGAAGAAATTTACCATGTGGCAGTTTCTGCCTTAAAAGAGGCTGCAGAAAAGGTTGCTGAAGTCAAAAGGAGTCGTCCAACATTGTCACATTGTGGTTTCGTTAGAGAAAGCAAACATGATGTCTTACAGGAGAAAAGTATGAGTGCTTTGCAATGTTCAAATCAGGTTGAACTGACAAGAACATCTCCTGGGTCCAGGCCTCTTCAAGATTCTGCATCAAATCTTCTGCTGATACCAACCGACATTTTGACTGATTCAAGGTTATATAGCGGTGTCGATACTGCTCCTCTAACAGGAGGTTTCCCCACAAATGAGAGTGAAAGTACACATGCATCAGAAAGTTCTTTTATGCATTTTAAGAACACAAAGAAAACCTCTTCAGAAAAATCTCAGAACACTTGTTTTAATCAACTCATCCATGGAAAGGAGCAAGGTATCCATGGATCTTCTAAAGATACCATGGTTGCTATTCCTGCGATACCTCTTGCACTGTGCATGCCTGTGACGCAGAGCTTACCTGGATCTTCTACAGAAGGACCATATAGATTGTTGGCTGCACCTATTGAAGCAGTTCCAATTTCATACTGCCCTGCAGAACCCATAAGACAGACACAAAAAGGTATTTGTGCTTTAGGTCCATTTGGAGGTGTTCTGTCTGAACTGAAGAACCAAGGAACAGTCCCCAAATCTATAGTTCATGCTACAGCTCTTGCTTGTGGTGCTCGTGCTGTTCCTCTTGAAGATGCAGCTTCGCTTATTAGTGCCATTGAATCCAAAATCAGATCTGGAGGGGCCATAATAGCGAAACTTCCTTCAAACAACCTAGCACCTCTAGTTCCTCCAGCCATTGCTATGTCATCTTCTAGTGAAGATGACGAGGAGCATGACCACAGTGAGCCCTCGCAATGATCGATGTCGATCGCAACGTTAATCATCAGAGCTCCAACGCGATGAAGCTTCAGAGGGAGCTATCGGAGTTCGAAACTGAAGCTGGCAACTGACCTGGTCTGAAGACGAAAGAAAATGATCATACTGATTGCTAACATACGCGAAGTGAAGGACTGAAGTTGTTCTAAAGATCAAAGCTTCCCTGAAAGGTGGCAGATCTATTCTATGATTTGAGACATTTTTTAAAAGATTGGATTAGGATTGTAGTCACTTGTTTCTGTTGAGTTTATATTGTAATCAGATTAACTCAAGTTAATACCTCCAGTGGAGAATTGTAGAAAGGAGTAACCATGCTATGTACATGTCTTCTGCATAAAAGAAAGGCGATAGAGTTTAAAA
>GRMZM2G001676
TACCCATCCATAATCTAAGGTCTCGCTCGTCGGCGTGGTTCGGAGAGGCCACGGCCACCCACCCACCCATGGCGGAGAGGCTGGAGGCGGCCGCTTCCGACGAGTACACGCAGGACGGCACGGTGGACCTCCACGGAAACCCGGTGCTCCGGTCCAGGCGGGGCGGGTGGAGAGCCTGCGGCTTCGTCGTAGTGTACGAGGTGTTCGAGCGGATGGCGTACTACGGCATCTCCTCCAACCTGGTCCTGTACCTGACCAAGAAGATGCACCAGGGCGTGGTGCCGTCGGCGAACAACGTCACCAACTGGGTCGGCACCATCTGGATGACGCCCATCATCGGCGCCTATGTCGCCGACGCGCACCTCGGCCGCTACCGGACCTTCATGGTCGCCTCCGTCATCTACCTCAGCGGCATGATCCTGCTGACGCTGGCGGTGTCGCTGCCGGCGCTGCGGCCGCCCAAGTGCGGCGCGGGAACGGCGGACCCGGACTGCGTGCACAAGGCGACGAGCGAGCAGCTGGGCGTCTTCTTCCTGGCCCTGTACATCCTCGCCGTGGGCACGGGCGGCACCAAGCCCAACATCTCCACCATCGGCGCCGACCAGTTCGACGACGCGCACCCGCGGGAGCGCGCCCACAAGCTCTCCTTCTTCAACTGGTGGATGTTCAGCATCTTCTTCGGCACGCTCTTCGCCAACACCGTGCTCGTCTACATCCAGGACACCGTCGGCTGGGCCGTGGGCTACGCGCTGCCCACGCTGGGCCTCGCCGTCTCCATCGCCGTCTTCACCGCCGGCACGCCATTCTACCGCCACAAGCCCACCTCCGCCGAAAGCCCCTTCGCCAAGATGGCCAGGGTCATCGTGGCGGCCGCCAGGAAGCTGGACGTCCCCGTGCCCGTGGACCCGCGCGACCTGCACGAGCTCGACGCCGAGCACTACGCCAAGAGGAACGTGGCCCCGCTCCCGCACACGCCCAACCTCAGCGTACTCAGCAAGGCGGCGGTCAAGACCGGCGCGGCCACGTCGCGGTGGTCGCTCAGCACCGTCACGCAGGTGGAGGAGACCAAGCAGATGCTCAAGATGCTCCCCGTGCTGGCCATCACGTTCGTGCCCAGCGCCATGATGGCGCAGATCAACACGCTGTTCGTCAAGCAGGGCACCACGCTGGACCGCCACGTCGGCCGCCACTTCGAGATCCCGCCGGCGAGCCTCCAGGGCTTCGTCACCATCTCCATGCTGCTCGCCGTCGTGCTCTACGACCGCGCCTTCATGCCGTTCGCGCGCCGCGTCACGGCCAACCCGCGCGGCATCTCGCTGCTGCAGCGCATGAGCGTCGGCCTCGTCATCCACATCCTCATCATGGCCATCGCGTCGCTCACGGAGCGCCACCGCCTGGCGGTGGCGCGCGACCACGGCCTCTACGACAGCAAGGGCACCACGGTCCCGCTCACCATATTCGTCCTGCTCCCGCAGTTCGTGCTCATGGGCGTGGCCGACGCCTTCCTTGAGGTGGCCAAGATCGAGTTCTTCTACGACCAGGCGCCCGAGGGCATGAAGAGCCTCGGCACCTCGTACGCCATGACCAGCCTCGGCATCGGCAACTTCCTCAGCAGCGCGCTGCTCTCAGCTGTGTCGCACATCACCAGGCGCCACGGCCGGACCGGCTGGATCCTCAATAACCTCAACGCATCGCGCCTGGACAAGTACTACGCCTTCTTCGCCATTCTCAACTGCGCCAACCTCGTCGCCTTCTTCTTCGTGTGCCGCTTCTACGTGTACAACGCCGAGGTATCCCACGTCGTCGACGCCGGGAGCAGTAAGCAGAAGCGGGAAGTGCCCATGGCGATGCAGCCGCCGGCCGTGGGCGCAGTGGACGCCACCCTATAGGACTAGTGTTCCGGTCCATTACAAATGTAGTTGTCATACTCATACGTACCGGTCATACATACGTGACGTGAAGGATGAAGCGCCGCGTGTACAGTGCTGTAATCTCTACGTACATGCACCTGCAATGGATATGTGAAAGTAGTACGAGAAGCTCTGCAGTGACGGT
>GRMZM2G001696
GCCGCCGCCGTTGAATGGTCGGGTAGAGGACGTAACCATGGTTCACTGCCGGGCCCTTTAAAAGCCGAGCCGGGCTCGTCCCATCCGCCCCACGACCGCTTGGCGCTTCATCACTCGTTCCCTTTCGAAAGCCCGCGCACGCACGTCGGTCGTCCCGTACGTGTGCCCGTCTATCTATCCTCCTCGACTCCGTCGTGTCTCTTCAACTCCGTCGTGTCGTGTGCAATCGTTGCATGCGGCGAACGCTATACATGGTGCTCCGAGAGTGTCCGGGAGCAGAGAGCATCGATCAATGGCGGGGTTTGGTCTGGTCTGGTCTGGTCCCATCCCAGCAGGGTCGCTAATGCGCGCTCGCTGCTGCTTCTCTCTCTGCAGGAGCAGGACCTCGATCGGCCGAGATGGCGACGCCGAACGGGCTTGCGCGGATCGAGACGACCGGGAAGAAGAAGCAGGACAACGGCGTGTGGTACGACGACAGCTCGGCGCCGGTGCGCGCGCAGACCATCGACGAGCTGCACTCGCTGCAGCGGAAGCGGTCGGCGCCCAGCACGCCCAAGCGGTCGGCGCCCACCACGCCCATCAAGGGCGGTGCCCACTCGCCCTTCGCCGTCGCGATCTCCGAGGAGGAGCGCCACACGCAGCAGATGCAGTCCATCAGTGCGTCGTTGGCGTCTCTGACGCGTGAAACCGGGCCGAAAGTGGTCAAGGGCGACCCGGCCGCGAAGGGCGAGGCCGCCGCGCAGGGCGCGCCATCGACGCCGAGGGCGCACCAGCAGCACCGCCACCCCGCCGCCCCCGCCATCGCCGTCAGCGACAGCTCCCTCAAGTTCACTCATGTGCTCAACAACCTCTCGCCTGCTGAGCTGTACGAGCAGGCCATCAAGTACGAGAAGGGGTCGTTCATCACGTCCACCGGCGCGCTGGCGACGCTGTCCGGTGCCAAGACCGGGCGGTCTCCCAGGGACAAGCGCGTCGTCAAGGACGAGGTCACCGCGCAGGACCTGTGGTGGGGCAAGGGCTCGCCCAACATCGAGATGGACGAGAAGACGTTCCTGATCAACAGGGAGAGGGCCGTCGACTACCTCAACTCCCTGGAGAAGGTGTTCGTCAACGACCAGTACCTCAACTGGGACCCCGAGAACCGGATCAAGGTCCGCATCATCTCCGCCAGGGCGTACCACTCCCTCTTCATGCACAACATGTGCATCCGCCCCACAGACGAGGAGCTGGAGGACTTCGGCACGCCGGACTTCACCATCTACAACGCAGGGCAGTTCCCCTGCAACCGCTACACCCACTACATGACGTCGTCCACGAGCATAGACCTCAACCTCGCCAGGAGGGAGATGGTCATCATGGGCACGCAGTACGCCGGCGAGATGAAGAAGGGGCTCTTCGGCGTCATGCACTACCTCATGCCCAAGCGCGGCATCCTCTCGCTGCACTCCGGCTGCAATATGGGCAAGGACGGCGACGTCGCCCTCTTCTTTGGCCTCTCAGGTACCGGGAAGACGACGCTGTCGACGGATCACAACAGGCTTCTGATCGGCGACGACGAGCACTGCTGGAGCGACAATGGCGTGTCCAACATCGAGGGCGGCTGCTACGCCAAGTGCATCGACCTGGCGCAGGAGAAAGAACCTGATATTTGGAACGCCATCAAGTTTGGAACTGTGCTGGAGAACGTGGTCTTTGATGAGCATACTCGTGAAGTCGACTACGCCGACAACTCTGTCACCGAGAACACTCGGGCTGCCTACCCGATCGAGTACATCCCCAACGCCAAGATACCATGCGTCGGCCCGCACCCCAAGAACGTGATCCTCCTGGCGTGCGACGCCTTCGGCGTGCTCCCGCCGGTGAGCAAGCTGAACCTGGCGCAGACCATGTACCACTTCATCAGCGGCTACACCGCTCTGGTCGCCGGCACGGAGGACGGCATCAAGGAGCCGCAGGCCACCTTCTCCGCCTGCTTCGGCGCGGCCTTCATCATGCTCCACCCGACCAAGTACGCCGCCATGCTCGCCGAGAAGATGCAGAAGTACGGCGCCACCGGGTGGCTCGTCAACACCGGCTGGTCGGGTGGCAGGTACGGCGTGGGCAAGAGGATCAGGCTTCCCTACACCAGAAAGATCATCGACGCCATCCACTCCGGCGAGCTCCTCACCGCCAACTACCAGAAGACCGAGGTGTTTGGCCTGGAGATCCCCACTGAGATCAACGGCGTGCCGTCGGAAATCCTCGACCCGATCAACACCTGGACGGACAAGGCCGCGTACAAGGAGAATCTCCTGAGGCTCGGCGGGCTCTTCAAGAAGAACTTCGAGGTGTTCGCCAGCTACAAGATCGGGGACGACAGCAGCCTGACTGACGAGATCCTCGCCGCAGGCCCCAACTTCTGAACTAAAGCAATGGATCCGGATGAATAAAACGATGGCGTGCGTGCGTGGGTGCGTGTGAAGATGATTACGACGACGACGACGAAAAAAAAGGTGTTGGATCGATGAGCCAACATAGTAATAGATTAGCTGGGTATTGTCATGGGTGCGTCTGGTGTTGTTATCTATAAGGCTGTCTGCCTGTCTCAAGCAGCTATCATATTCTATTTCAAATTCTATTCTGTAAGCGTGTAGTTCAAAACAATGCTTTACACAACCATATGCACAGTCTATCTAAGGTTGGTCTGTTCTATCAGCTTGTTGGGAAAAGTTTGCGTGTGCTTGTATCTTGCCCCCTGTACTCTCTCTGGTTTCTGAATTTGAATACGAAACAGCTTGATCGCAAT
>GRMZM2G001803
GTGATGCTCGGGTGGTGATTGGCATTGTCACTCGGGCTCTTCTTTGTTCTCGTCGTCGTGGTCACCATAGAGCGCGTCTGCAAGCGCTCCCACCCCAAAACCCCGCGGACGCACCGACGCGCGAGCCATAATGCGCCGCCAAAGCCTCGCCACCGTACTGCTGCTCCTGGTGGCCGCCGCGGCCCTGGCCGCCCCCGCCGCTGGGCACTTTGAGTCCTCCTGCCCCTTCTACGACCACGGCGGCCACGGCGAACCACACGAACGCCACGACCATGGCCACAGCTGCGGCGGCGGCGCGGACCATGAGCACCACCATCACCATCACCACGGCCATGGACACGGCGAGATCCAGCGGCTGCTCCCGGAGGAGATGGCGGAGGAGGCGGATCTCGAGCTCGAGTCCTTCGGTTACGAAGACCATGACCACGGCCACCACCACCACCACCACCATCACCACAGCCACGGCGACATGGAGACATCGCCCATGGGCGTGTGGCTGAGCGCGATGGGGTGCTCGCTGCTGGTCAGTATGGCGTCCCTTGTCTGCCTCGTCCTCTTGCCGGTCATCTTCTTTAAGGGGAAACCGTCTAAGGCCATAGTGGATTCGCTTGCAGTGTTTGGGGCAGGAGCTATGCTTGGAGATTCATTTCTTCATCAGCTGCCACATGCTTTTGGTGGAGGGCATTCTCACTCGCATGATCATGAGGGTCATGATCATGCTCATGCTCATGAGCATGCACATGCACACTCACTGCAAGATCTATCTGTGGGTTTGTCTGTACTATTTGGCATTGTACTGTTTTTTATTGTCGAGAAGATTGTGAGGTATGTTGAAGACAATTCTCAAAATGGGGCTCATAGCATGGGTCATGGGCACCATCATCATAATCATAAACGGCACGATTCTAGCGATAAAGCCAAATTGAATTACCAAAAGAGTGATACTGATGGTAAAGACATTGATCATGCTGAAGAGGAACCTTCGGTTAATGATACCACTGGAAAAATAAGTGATGGCCATGAATCAGAAGCTACTATACGCAAGAGGAGCTCATCCAAAGCCACTGATGGAGAAGCCACCAATTCTGGAAGGGATCCTGCCCCTGAAAAAGCACCATCAATTTCAAACTCTAACTTAGTGTTTGGCTACCTCAACCTTTTCTCAGATGGTGTTCATAACTTCACTGATGGGATGGCTCTCGGGAGTGCCTTTCTGCTGCATGGTTCTGTTGGTGGCTGGTCTAGGACTTTATTTCTGCTTGCACATGAACTTCCCCAAGAGGTAGGAGATTTTGGTATCCTTGTGCGGTCAGGCTTCACGGTATCTAAGGCCCTATTCTTCAATTTCCTCTCTGCGTTGGTTGCTCTTGCTGGAACAGCACTAGCATTGTCTTTGGGTAAAGATCCGGGACATTCCTCCCTGATTGAGGGTTTCACCGCCGGTGGTTTCATTTACATTGCTGTCGCGGGAGTCCTACCACAGATGAACGACCAGAAAACAACCATCAAGAGCTCAGTAGCTCAGCTGATCTCCCTGGCAATGGGGATGCTGGTCGCTCTAGGCATTTCTCTGGTAGAATAATCTGAATCCCCATTTCACCACTTGCAGCTTTAGGTCCAACCGAGTTACCCCAAGTCGATATAATGCTCTAGCAGCTCCAGACTAGAAGCAGGGTTTTCTGATCCTCTCGATATATAGTACCAAAAAGTTTTTTTTTTTTGAAATTTTGGCATCTGGTTATAGATTGCCTCGCATCGGTGTTATTTGAAGGCAACCCGTCGCACTAACTGAATACTGTACAACTTTATGGCCGGCTGGCTGATGTCGGCTCATGACAGGATCAACAGCATATAGTGGAATCCCTGTTTCCTAGCCGAGGTGAGGCCCTTTTGGCGGCT
>GRMZM2G001812
CTTCCCAGACGTGGCACCGGCGCACCGCATGTGGTCGCAAGTCAACCCAATGCATTGACCGCAAACCCGCGCGCGCCGCGAGCTCAAAGAGTCCACAATCCACACCACCATGTGCTCGCCGCCTCACCGCCCCTCCGGCCCTTCCCGCCTCACCGCAAGAACGGGCACGGACGCGGACACGCCGCGTTGTGCTCTGCCACCCGGCCAATGCGGAAGCCACCACTCGTCCCGGCCAGCCTCATCCTCGACCTCGAGGTCCCACTCCTCGTCATCCTTGCCCTCGCGACCCTCGCCGCCAATGCTGCGACGCCAGCGTCGCCGGCCGACGCGCTGTTGGCGTGGAAGTCGAGCTTGGGCAACCCGGCGGCGCTGTCCACGTGGACGAACGCCACCCAGGTCTCCATCTGCACCACCTGGCGAGGGGTCGCATGCGACGCCGCCGGCCGCGTCGTGTCGCTCCGTCTGCGCGGGCTTGGCCTCACGGGTGGCCTGGACGCGTTCGACCCGGGCGCGTTCCCGAGCCTCACCTCCCTCGACCTCAAGGACAACAACCTGGTCGGCGCCATCCCGGCGTCGCTCTCGCAGCTGCGCGCTCTGGCCACGCTCGACCTGGGCAGCAACGGGCTCAACGGCACCATCCCGCCGCAGCTCGGCGACCTCTCGGGCCTCGTCGAACTCCGCCTCTACAACAACAACCTCGCCGGCGTGATCCCGCACCAGCTGAGTGAACTGCCAAAGATCGTCCAGCTCGACCTGGGGTCCAACTACCTGACTAGCGTCCCGTTCTCACCGATGCCCACGGTGGAGTTCCTCTCGCTCTCCCTCAACTACCTCGACGGCAGCTTCCCGGAGTTCGTGCTCAGGAGCGGCAACGTCACCTACCTCGACCTGTCGCAGAACGCCTTCTCCGGTACGATCCCGGACGCGCTGCCGGAGCGGCTGCCGAACCTGCGGTGGCTTAACCTGTCAGCCAACGCGTTCTCCGGCCGGATCCCAGCATCGCTCGCGAGGCTGACGAGACTCAGGGACATGCACCTTGGCGGCAACAACCTTACTGGCGGCGTCCCGGAATTCCTCGGGTCCTTGTCGCAGCTGAGAGTCCTTGAGCTCGGCAGCAACCCGCTCGGCGGACCGCTCCCGCCGGTTCTTGGCCGGCTCAAGATGCTGCAGCGTCTCGACGTGAAGAACGCCAGTCTGGTCTCCACCCTGCCGCCGGAGCTCGGCAGCCTCAGCAACCTCGATTTCCTGGACCTCTCAATTAACCAGCTCTCTGGGAACTTGCCGTCGTCGTTCGCTGGGATGCAGAAGATGCGGGAGTTCGGCATATCATCCAACAATCTCACCGGCGAGATCCCAGGGCGGCTATTCACGAGCTGGCCGGAGCTCATATCTTTCCAAGTGCAGAACAACTCGCTTCAGGGCAGAATCCCACCGGAGCTCGGCAAGGCGACGAAGCTGCTAATCTTATACCTCTTCAGCAACAATCTCACCGGCGAGATCCCGCCAGAGCTCGGCGAGTTGGCGAACCTGACCCAACTGGATTTGTCGGCGAACCTACTTAGGGGATCGATACCAAACTCACTCGGCAACCTGAAGCAGCTCACGCGGCTGGAGCTCTTCTTCAACGAGCTCACCGGCCAGTTGCCGCCGGAGATCGGCAACATGACGGCGCTGCAAATCTTGGACGTCAACACCAACAATCTGGAAGGCGAGCTGCCTCCCACCGTCTCGTTGCTGAGGAACCTCCGGTACCTGTCAGTGTTCGACAACAACATGAGTGGCACCGTACCGCCGGACCTCGGCGCAGGGCTGGCGTTGACCGATGTGAGCTTCGCGAACAACAGCTTCTCCGGCGAGCTGCCGCAGGGCCTCTGCGACGGCTTCGCGCTGCACAACTTCACGGCGAACCACAATAACTTCAGCGGCAGGCTGCCGCCGTGCTTGAAGAACTGCTCCGAGCTGTACCGGGTGCGGCTGGAGGGGAACCGCTTCACCGGCGACATCTCGGAGGCGTTCGGGGTCCACCCCAGCATGGACTACCTGGACATCTCCGGGAACAAGCTGACCGGCCGGCTCTCGGATGACTGGGGACGATGCACCAGGACCACGCGCCTGAAGATGGATGGCAACAGCATATCAGGCGCCATCCCGGCGGCGTTCGGGAACATGACGAGCTTGCAGGACCTCAGCTTGGCCGCGAACAACTTGGTAGGAGCCGTTCCACCCGAGCTGGGTAATCTCAGCTTCTTGTTCAGCCTCAACCTGAGCCACAACTCCTTCTCCGGGCCGATTCCGACAAGCTTGGGCCGAAATTCCAAACTGCAGAAAGTTGATCTGTCAGGGAACATGCTTAGTGGAGCCATACCAGTGGGCATCGACAATCTTGGCTCGCTAACCTATCTTGACCTGAGCAAGAACAGACTGTCAGGGCAGATACCAAGTGAGCTCGGCGACCTATTCCAGCTGCAGACCCTGCTTGATCTGAGCAGCAACTCGCTGTCCGGTCCGATCCCTTCGAATCTCGTGAAGCTGGCGAACCTACAGAAACTGAATCTGTCACACAACGAGCTCAACGGTTCAATCCCAGTCAGCTTCTCTCGCATGTCGAGCCTGGAGACTGTCGATTTCTCTTACAACCAGCTCACCGGCGAGATACCGTCAGGCGACGCATTTCAGAGCTCATCGCCTGAGGCTTACATCGGGAACCTAGGGCTCTGCGGCGACGTGCAAGGCGTTCCTTCCTGCGACGGCAGCTCCACCACCACGTCAGGGCATCACAAGAGAACGGCCATTGCAATAGCTCTCTCGGTAGCTGGGGCAGTAGTGTTGCTGGCAGGCATTGCCGCCTGCGTCGTCATCCTCGCATGCAGAAGGAGACCCAGGGAACAGAGAGTGCTGGAGGCAAGCGACCCTTACGAGTCCGTGATCTGGGAGAAGGAAGCGAAGTTCACGTTCCTCGACATCGTGAGCGCCACGGACAGCTTCAGCGAGTTCTTCTGCATAGGCAAAGGCGGGTTCGGGAGCGTGTACAGGGCGGAGCTCCCCGGCGGGCAGGTCGTGGCCGTGAAGCGCTTCCACGTGGCCGAGACGGGAGAGATATCGGAGGCCGGCAGGAAGAGCTTCGAGAACGAGATCAGGGCGCTGACGGAGGTCCGCCACCGGAACATCGTCAGGCTCCACGGCTTCTGCTGCACCAGCGGAGGCTACATGTACCTGGTGTACGAGTACCTGGAGAGGGGCAGCCTGGGGAAGACGCTGTACGGGGAGGAGGGCAGGGGGAAGCTGGGCTGGGGCACCAGGGTGAAGGTGGTCCAGGGGGTCGCTCACGCCCTGGCCTACCTGCACCACGACTGCAGCCAGCCCATCGTCCACCGTGACATCACCGTCAACAACGTCCTGCTCGAGTCCGAGTTCGAGCCGCGGCTGTCTGATTTCGGCACGGCCAAGCTGCTCGGCTCCGCTTCCACAAACTGGACTTCTTTAGCAGGATCCTATGGCTATATGGCTCCAGAGTTGGCGTACACGATGAACGTCACAGAGAAATGCGACGTGTACAGCTTCGGAGTGGTCGCCCTGGAGGTGATGATGGGGAAGCATCCCGGCGACCTCTTGACCTCGCTGCCGGCGATCTCCTCTTCCGGAGAAGAAGACCTGTTGCTCCAGGACATACTGGACCAGCGGCTGGAACCTCCGACGGGTGACCTTGCGGAGGAAATCGTGTTCGTGGTGCGAATCGCGCTCGCTTGCGCACGGGCAAACCCTGAGTCGCGGCCGTCCATGCGGTCAGTCGCTCAGGAGATATCGGCCCGTACTCAGGCTTATCTTTCGGAACCGTTCAGACAGATCACGGTAAGCAAGCTAACGGACTACCAGAAGTGATGTTTGCCTGCTGCGCAAAGGTTACAAGATCAACAAGTGCTGCTGGCTACAGTGACCATACTATTATTTATTTG
>GRMZM2G001814
ATGACGGGGGCAGGGGAGGCGCTGAGGACGGGGAGGAAGCGAGGATGGGCGGCAGACGTTCGCGGTAGGGGCGAGCGGTGGGATGGTGAACTTTGGCGGGCGGCATGTGGGGGCGCGCGGGTCGCGCAGGTCTCCTCCTGGTGGGGGCGCGTTGTAGCAGTCGCGGCAACTAGTGGAGGGGGCACCGACGATGCGCGAGGATCGATGTGGGGCGCCGACGACGAAAAGGGCGCGCAGATGTGGATCCTCATCGGATGCGCCGATGGAAGGGGATCGATGCGGGGCGCCGAGGATGGAGGGGATCGATGCAACATAACATTTCTCACACTGCAACAGGATTATGATGAAGATGGAACTCTTTCCTTATCAGAATTCTCAGACTTGATGAAAGCTTTTGGTAATAAATTAGCAGTTGCAAAGATTGAAGAGTTTTTCCGTCAAGCAGATACAAATAGTGATGGCATAGTTGACATAGATGAACTGGCAGCCCTACTGGCTGCTCAACAAGAAGAAGAACCACTTATAAGTAACTGCCCTGTCTGTGGTGAAGATCTTGGAAAATATGATAACATAAATGATATGATACATATGACACTTTGCTTGGATGAGGGAACTGGTAATCAGATTATGACTGGTGGATTTCTAACTGACAAACAGGCATCTTATGGGTGGATGTTCAAGCTCAGTGAATGGGCACATTTCTCCACGTATGATGTTGGTTTGCACTCTGGCTCTACAGCTTCACATATTCTGGTTTTCGACCGGCGAACAAAGAGGATAGTCGAAGAAGTTATTGACAGAAAAATTGTATTGTCCATGAGGGCTTTATACCAATCAAAAGTAGGACTCGCTCTTATAAATACAGATACAGTGCAAGGCCTAAAAATGAGAAGGGAGAGGTCAGGCGAGGAGGATCTGGGTGGCCTTCGCGGGCAAGAACAAGGACGACGTAGGACTCAACCATTAGATTCCAATAGCCTCCACCGATTGAGTGGTACAATAAGCCCTTAA
>GRMZM2G002121
AAGGATATTACATCAGGAAAAGGTGTCAATGTCGTCTATGATTCTGTTGGAAAGGATACATACAAGGCTTCCCTGGAGTGCTTGGCGTCCCGCGGCTTCCTGGTGTCGTTTGGGCAGTCGTCAGGCAAACCTGACCCAATCCCAACGAGCGACCTGGCTTCCAAGTCCTTGTTCCTCACTCGTCCTAGCCTCATGCATTACACTGCTACCCGTGATGAGCTGCTGGAGTCAGCCGGCGAGGTGTTTGCCAATGTCGCTAACGGGGTGCTGCACGTCCGGGTGAACCACACGTATCCATTGTCGGAAGCTGCCCAGGCCCATGCAGATCTGGAGGGCAGGAAGACATCAGGGTCCATAGTGCTCATCCCGGGATAGACTCAAGGGCATGTGAATGAATAAATGGGGTGATCTGGTTATGGGAACGGCGTAATAATAATTATATCTATGCTGTTTATGCGGTATGTTCGAGTCTGTTTCTGAGTTCCTAAATCTGAATGAATAAGTGGCGCCCTTGTGTTGTTGGGTCAGGGCCGTGCCGGAATTATTGAACAGAGGCCTTTATTCACAAAATCACTAAAAAATAACAGTATAGAAATGAAATTTATGAAAAGCATACCTACTAAACTCTTGGTTACAT
>GRMZM2G002167
ACGAGACCTTGCTGGAGGTGGTTTAGGTGATGACCGACCTGAAGTTGATCATCAAGCGGGCCTACATTTCCTCCGACGACGAGTGGTTCATGAACGGTTGATATCGTGATTATTCACGGCATTGTCTTATTGGATGTTCTTGACAAGGAGCTCATCACTTATGCCATTAGAGTTCGCTAATGGTATGGCTGGCACTTTCCAAAGCTCATCAAAATAGTTTTAGATAATATTTAGTATGCCAAAGCTGTGAAGGTGATGGGCAACAGAGCTAATGCAATCAACCTTGACTTCTCAGATATATTGTCTGATGAAGAGCTAGAAACATATCTAAAGGTGATTGCAGTAATATCCATGGGAACAGAAGTTATTGAACATGACTTGTTAAATATCAGAGAGCTATATGATCATGTGTTGGCCCTACTATATGACTATTTAAGAAGCAAGATGAACACTATCACCGCAATTCTAACAGCACTGGTGGGTGAATCAGTTGGTGCCATATTGTGCATGGTGGAAGTTTGGTAAACTTGGC
>GRMZM2G002178
GACCCCACTCGTCGTGCTCGTGCCCGCCCTTGCTCGGGGGACGGGGACGGCCATCGCACGAACAACGCCAAGCGAGGAAATGGACGCGTCCCAACTCCCAAGGCCGCTGCCCCGGCCGTACTGCGGGCTTATTTGTACCGGCCCCGCCCTTGCGTTACCCAACAAGCACTCAACGTCTCCTCCAGTCCTTCGAAAACCCTGAAACCTTGGTGAAGCCGAGACGAGCAATCATCCAAGCAGCTAGTGCTTAGCATCTATGGCGACCTCCGTTCGTGGTTTCAGTAGCGCCCTCAGGGATGTGCCGGGCAGCTACGGCCTTCCGCTGGTGGGCGCCGTCCGCGACCGCCTCGACTTCTACTACTTCCAGGGCCAGGACAAGTACTTCGAGTCCCGCGTCGAGCGCTACGGCTCCACCGTGGTGCGCATGAACGTCCCGCCGGGCCCCTTCATGGCGCGCGACCCGCGGGTGGTGGCGGTCCTGGACGCCAAGAGCTTCCCCGTCCTCTTCGACATGGACAAGGTGGAGAAGAGGGACCTGTTCACGGGCACCTACATGCCCTCCACCTCCCTCACCGGCGGCCACCGCGTCTGCGCCTACCTCGACCCCTCCGAGCCCACCCACGCCAAGGTGAAGCAGCTGCTCTTCTCCCTCCTGCTCTCCCGCAAGGACGACGTCATCCCCGTCTTCCGCTCCAACTTCTCCTCGCTGCTCGCCACCGTCGAGTCGGACCTCGCCGAGGGCGGCAAGGCCGAGTTCAACAAGCTCAACGACGTCACCTCCTTCGACTTCATCGGCGAGGCCTACTTCGGCGTGCGCCCCTCGGCGACGGACCTCGGCAAGGGCGGGCCCACCAAGGCGGCCAAGTGGCTCATCTGGCAGCTCCACCCGCTCCTCACGCTCGGCCTCCCCATGGTCCTCGAGGAGCCGCTGCTCCACACGTTCCACCTCCCGCCCTTCTTCGTCAAGGGCGACTACGGGGCGCTGTACAAGTACTTCTCCACGGTGGCGAAGCAGGCGCTGGACACCGCCGAGGGCCTGGGCCTGTCGCGCGAGGAGGCCTGCCACAACCTCCTCTTCGCCACCACCTTCAACAGCTACGGCGGCCTCAAGGTGCTGTTCCCGGGCATCCTGGCCAACGTCGCCAGCGCCGGCGAGAAGCTCCACGAGCGGCTGGTGGCTGAGATTCGAGGCGCCGTGGCCGAGGCCGGCGGCAAGGTCACCCTCGCGGCGGTGGAGAAGATGGAGCTGGCCAAGTCGGTCGTGTGGGAGTCGCTGCGCCTGGACCCGCCCGTCAAGTTCCAGTACGGCCACGCCAAGAAAGACCTGCAGGTCCAGAGCCACGACGCCGTGTTCCAGGTGAAGAAGGGCGAGATGCTGTTCGGCTACCAGCCGTGCGCCACCAAGGACCCCCGCGTGTTCGGCGCCACGGCCAAGGAGTTCGTGCCCGGCCGGTTCCTCGGCGAGGAGGGCAGCAAGCTGCTGCAGTACGTCTACTGGTCCAACGGCCGCGAGACCGAGAACCCCACCGTCGACAACAAGCAGTGCCCCGGCAAGAACTTTGTGGTGCTCGTTGGCAGGCTCTTCCTCGTCGAGCTCTTCCTCCGTTACGACACCTTCACCGCCGACATCGGCAAGGACCTGCTCGGCAGCAGTGTCGTCTTCACCAGCGTCACCAAAGCTACCTCCGGTCCGGGCAGCGAGTGAACCACCCGGCGTGTCGTCATTGGCTGCGGATGGATATATGTTTGGACGTGAGTACGTGACAGGGTCCCATTTCTTAGTTTCGTCCCTTTAATAAGATACTAGGTAAGTGCTCTTGTATTGCAACTTATGTATAAATATGTATTATATTGTACGAGAAAATGTTTTGTAATCTATTTGTTAGCTTAGCCCTACATAAATTTTAGTTAGGTGCATGTGCGTTGCAACGACATATAAAATATTTGACAAAATGTTAGTACACAATGATTACATAAAAATGAACACCATATTTATTATTGACATCAATATCACACAAATTCTTTGGTAACAATCAATACATAACTAAACTAATACAAATCAAATTATACTACTATACGAATATCATAAAAATA
>GRMZM2G002368
ATCTCCCACGAATTGCCAAAACACCAGGGGAACGCTCCCCCGAGCCGCGACCCCGGGCAGGTTTCCCCACGGACGGGGCATCCGACCGCGACGACCTCCCGCCGCCGCCGCGACGAATCTCTGGCCTCCCACTACCGCCGCGACGTCCAGCTTTGTTCTACTCCAAGGTCCAGCTCTGGCTTGCCGTCCTCCGCCCGTACTCCACGCTACTGGATCTCTAGCTTGCTCGTACGGGATCTCTGTACTCCACGCTACTGGCTTGAGCCATGGCAAAGAATGTTTCTAGGGCAGCTTGGAACACTGTGTATGAGAAAGGTCTGGTTGATGTGCTCCTTGAACATAAGGACAACCCAAAGTTCAAAAGTCAAAATGGTTGGACTGCTGAGGGATGGAACAATATCACAAACAAGTTCAATGAGAGGTATCCTCTTGCCCATTACTCCAAACAGCAAATGCAAGACAAAGATAAGGAGCTTAAATCTCATTACAAGGCAGTAAGAGATTCAAGGAAAGAAAGTGGGGTGGGTTGGAATGATTCCCTATGTATGATAGTGGCTGAGCCAGAACTTTGGGAAAAGCTCATCCTTGCTCACCCAAAGGTAGCGAAGTACCAAAAGAAGCCATTTCCATTGTACTACTCTTTGGAAGCCCTCCACGAAGGTAGTGTGGCCACAGGAGATTTGAATTTCACATACACTCAGCAAATGCCACCTCCTTCTTTCATTCCTGTTCGTCCTCTTAATGCCCCTCCTGGTGGCCCTCTTGCTGCCCCTCCTAGTGGCCCTCTTGCTACAGCTTTCGGTTCTGCTACTGCTCATTCGAACAGGAGTACCTCTGAACAAAGCCACTCTCCCTTGCACCCCAACACAAACCCATTCTCCATGGATTTCCAAGAAATATCAAATGAAGCTCAATCAGGACATGTAGAAGGTGGAAATGGGAGAAAGCGCAAGCAAAGCCAAATTGGAGCAGCCATTGAAAGTTTTGTGGATTTTAAGAGGAGCGCCACATCCAAAACGCTCGAAGGTATTGAAGAAGTGTCTATGGAAAAGTGTCTAGACAAGTTGGATAGAATTGATGGGTTCACAGATGAGGATAGATCATATGCAATGGAGGTCTTTGAATCTGCGATAAACCGAGAGGTGTTTATGAAGTCAAAAAACCACAATGCTAGATTACTTTGGTTGAAGAGGAAAATTAGTGCTTGTAGAGCGCTCACTACTATCATGTGATGTGAGGTGAATGTGGCGATGAAGAGATAGGCTTACAGGAATTCACTGAATAAAACAATACGCTTGTTCTTGCACAAGAATGCCAATATGTTTCTTATCTTATTGTAATGAAAAGGTCGTTTTGATATTATTGAGCTGTTCAAGTTTTTGAAAAGGAACTGTATGAGCTTAAGAAATGATTGTCTAGGTTACATTGAAACATAGAACTGTATGGCTGGTACAAACGAAATGTGTGGCTGGTACAAGTTTCTAAAGTCTTGTTCCTGGTGCTGACAAATTAATGAAGTATTTGC
>GRMZM2G003138
GGCCCAGCTCATCTCGGCGCCTATATAAACACAAACACCCGGCTCTAGCATAACATAAGCATGCAAGTAATATATCACGCATTCAGCTCCTCTGCTTACGGTGCCAGACCGACCGAGCAAGATCCATTGATCGATATGGAGCTGCTTCCTCTGCTCACGTGGCTCCTCCTTGCGCACGCCATGGCCTACCTGGCCTGGATGGCCGCCGCGCGCCGCCGGCAGTCGCGGTGCTACCTCCTGGACTACGTGTGCCACAAGCCCCGCGAAGACCGCAAGCTGTCCACGGAGGCGGCCGGCGCCGTGATCCAGCGCAACGCGCGGCTGGGGCTGACAGACTACCGCTTCCTCCTCCGCGTCATCGTCCGCTCCGGCATCGGCGAGGAGACCTACGCCCCGCGCAACATCCTGGAGGGCCGCGAGGACTCGCCCACGTTGCGGGACGCGGTGGACGAGATGGACGCCTTCTTCGACGAGGCCATCGCCGAGCTCTTCGCCCGGACCGACGTCGCGCCCCGCGACGTTGACGTGCTCGTCTTCAACGTCTCCATGCTCTCCCCGGCGCCGTCCCTGTCGTCCAGGATCGCGCGCCGCTACGGCCTGCGCGAGGACGTGGCGGCGTACAACCTCACGGGGATGGGGTGCAGCGCGGGGCTGATCGCGCTGGACCTGGCCCGGAACGCGCTGCGGACGCGCCCCCGCGCGCTGGCGCTCGTGGTGTCGTCCGAGTCCATCGCGCCCAACTGGTACTCCGGCACCGACAAGTCCATGATGCTGGCCAACTGCCTGTTCCGCAGCGGCGGCTCCGCGGTGCTGGTCACTAACGACCCGGCCCGCCGCGGGCGCGCCAAGATGGAGCTCAGCTGCCTCGTGCGCGCCAACATCGGCGCCAGCGACGACGCGCACACGTGCGCGCAGCAGCGCGAGGACGCCGAGGGCCGCGTCGGGATCAGCCTCAGCAAGGCGCTCCCCAAGGCCGCCGTGCGCGCCTTCGCCGTCAACTTGCGCCGCCTCGCGCCGCGCGTGCTCCCCGTCGCCGAGCTCGCGCGGTTCGCCGCGCGCCTCCTCGCCCGGAGGCTCTTCCCGCACCTGCAGCAGCACTCGTCGTCCGGCAAGCACAAGGGCGACACTGCGGCCCCGCCCAAGATCAACTTCAAGGCCGGGGTGGACCACTTCTGCCTCCACCCCGGCGGCACGGCCGTCATCGAGGCGGTGAAGCAGAGCCTGGGCCTGGAGGACGAGGACGTGGAGGCGGCGCGGATGACGCTGCACCGGTGGGGTAACACGTCGGCGAGCAGCCTGTGGTACGTGCTGTCGTACATGGAGGCCAAGCGCCGGCTCAAGGTCGGGGACAGGGTGCTCATGGTCACGTTCGGGTCCGGGTTCAAGTGCAACAGCTGCGTCTGGGAGGTCACCGGCGACATGGCCGACGACAGGGGAGCATGGGCCGACTGCATCCACGCCTATCCGCCGGAGAGGCTCGCCAACCCCTACATGGACAAGTTCGGATGGATCAACAACGTCGACGGCGACACCCTCATGTTCTAACGGTACAGTACGCTCACGATCGAGCACTATTTCGTACAGTCGTACAAGTGATGGTACATATACATGCTACTGCATGGCGGAACCGGTCAACCGGACATGACGACAACGGAAGCAGCAGGTTGTTCAGAACGACAGACAGGTGATGCATACGTGTTAGCTAATGCGTACTGTACGTACGTGTATCTATTTACCCCCCGAACAATCGAACATATTCTTTCTTTTGATTATTTTCTACCGCAAATGAAAAATATAGTTTTACTTTTTTTCTAGAACAGAGGAACCATGTATTTTATATTGTCTTTGACCTTATCTTGTCTGCCTGTTAAATGATGTTGACATGTTGTCCCTGTCCATTCATAAATGTTTGCAAAAAAATCAAGTGTAATCCCCCCTAACTTTAAGGAAGATGATATTATCA
>GRMZM2G003318
GAGTTACTTTACCTCCCTTGAGCGACCACTCTTCCCAAGTTCCCATCCCAGTCCGTCAGTCAAGCGAGCGAAATCGAATGGCTCCCCTCTTCGCCGCGGCGTCCCACGCGTCCCTCCTCCCCCTCTCCTCCCTCGACCGCCCCGCCGCCGGCCACCTAGTCCGTGGCACCCTCAGGCCCCACACCTCGAGCCTCCGCCTGCGCCGCCCCCCGGGGGCAACCGGGCGCGGCCGCGGGCGTGGCCGAGGGGGCATCCCAGACGAGTGGGGCGAGCGCTCGCCGCCGGACAACCCCGAGCCCCCCGCGCAGCCCGATCCTCCCATCGACGAAGACGAGTGGGGCCGCGACGACTCTGCCGAGGGCAACTCACGCCCTATCGTCGTCGACGAGTGGGGCGAGCCCGGGGTGCCTGAGCCCGAGCCGCCCTCCGCCGCGGACCCGCCTAGCCCCTCCGCAGACGACGACTGGGGAAAGGAGCCGGAGGCGCCGGCGCCGGCCCCTGCTCCGGCGGCGGAGGAGGACGAGCAGGAGGTGAAGAGGGAGGAGCTCAAGCGGTGCCTGGTGGACACGGTGTACGGCTCCGACCTCGGCTTCCGGGCGTCCACGGAGGTCAGAGGTGAGGTCGTCGAGCTAGTCACCCAGCTCGAGGCGGTTAACCCTACTACTGCTCCCGTCGAGTCGCCGGATCTCCTCGACGGCAACTGGATCCTCATATATACAGCATATTCTGAGCTTCTGCCTATTCTAGCTGCTGGGGCAACACCTTTGGTCAAAGTAAAGCAGATATCCCAAGAAATTGACTCCAAAATCATGACGATAGTCAATGCTTCGACCCTTACGACTCCATTCGCTTCATTTTCATTCAGCGCAACCGCCTCTTTCGAGGTTCAAAGCCCATCAAGGATAGAGGTCCAATTTAAGGAGGGGAGCTTTCAGCCTCCGACAATATCATCATCCGTGGATCTACCTCAACAAGTTGATATATTTGGGCAGAAGATCAGCCTGGGGCCAGTCCAGCAGGCACTGAATCCATTGCAGCAAGCATTTGCTAGCATTGCTGGGTCCATTTCTGGGCAGCCACCCCTCAAGGTACCAATTCCCGGCAACAACAGAGCTCGATCCTGGCTCTTGACTACCTACCTGGACAAAGACTTAAGGATCTCGAGAGGCGATGGAGGCTTGTTTATTCTTGCCAAAGAGGGGAGCCCTTTGCTAGATCAATTGTAAATCTGTAATTGGTTGCTACCGGAAAGGATATCCAGAACTCCACAGGTAACCTAACAGAGGACGCCTCACATTGTATTTATCAATCAATATTGTTGTTGGCGGCACTGTTACATGTATGGGGCCATGAAATCTTATAAATGAATATTTAGTCGATAAGAATCGAGAGCTGAACTGAGACTGATACAAACAAAACACTTCAATGTTCATCTGATGTCTGTCCTTTT
>GRMZM2G003426
TGGCTCCAACTCCATTCGCTGATGACGATGTCAGAGTGTTTTTGGTTTGAGGAGGAGATTGAAGAGTTAATTCTCTCTCTGTCTCCCAACTCCCAAGCTGAGCCCACGATACTCTCTATCTACGCCTATGGTTGAGCTTGCAGTATAACTGATAGTGTGTGTGTGCGCCTGTCCTGTGTCTCCATAAATACAACCGCCACCGGTAGTCCGGTACAGAGAGCGAGTACAGATCTGCCCACCCGCTGCGTTCCTATACCGCCTTCCTCTTGCTTCGCCTCCTCGTCCTCGTCCTCCAACACCACCAGCTGAGAAGACCCGATCGAGAGGTAATTAACGTCGTCCATGGTGATGATGGGTCAGCTGGGGCGTCTGGTGGACGGCATCAAGTCCAGGCTGCGCGCCGGCGCCGGCACCGGAGGCAACAAGAGGGGCGGGGCGAGGAAGGCGGCGGCGACGACGACGACCACGGGGTACGACAAGGTGGAGAAGACGGAGAGCATGCGTGTGGAGATCCGCAGCCGCCAGGCGCGCAAGCTCATCGCCAAGAACCTCGACGCCGCCGGCTCCGTCGGACGCACCGGCCGGACCAACAAGCGCTTCTTCCTCGCCTTCTGATGCATCATCGATCGAGCGTGGTTCGTCGTCTATATATGTGTGTTATTATTTATACGTAAGGTGCTAGTGACGGTCACGGATACATGTATATCAGTATATATGTAAAAAGAAACATGTATCTGTCGAATCAATCAAACACATCGGTCTCCCGACCCGTTCATTATTATGTTTGAGAAATACATATATGCGTGCCATTTTTATTGTCCTACATTATATAA
>GRMZM2G003466
ATCGAACTGCTTGCTTCAGCCTTCAATCTCTGCGCTGTGCTGTGCCCCGCGAATTGTTTACGCTCGCTCTCGAGATCTCTCTCTAGATTCTCTCGGCTTCCCTCTTCTCTCTGTCTCCTGCAAGAACCCATGGCGGCTACGACGATAGATTGGCACGCCCGCAACAACGCCGCGCTTCCCGCCGCCATGTATGGCGTGGCCGTGCCGGACAGCAAGGAGCTCGTGCGCGCGCTTGCTCCGCCCACGCAGCAGGCACCGACCATCTCGTTCGCGTACCCCCGCTCCGGCGTGGAGCAGCAGAGCGCGGCGGGCTCGTTTCTGGGTGCCGGCGGTAGTGGCCTGACCCCGGCACAGATCCTCCAGGTGCAGTCGCGGCTCCAGTTCCTGCGCCGGCCGGCGGGGGCCGCGGTCGCCACCCAGCCGATGAAGCGGCAGGGCGTGCCGCTGCCGCAGGCGCCGGCGGTGTCCAAGCTGTACCGCGGCGTCCGGCAGCGGCATTGGGGGAAGTGGGTCGCGGAGATCCGCCTGCCACGAAACCGCACCCGCCTCTGGCTCGGCACCTTCGACACCGCTGAGGAGGCTGCGCTCGCCTACGACAGCGCCGCGTTCCGCCTCCGCGGGGACTCCGCCAGGCTCAACTTTCCCGAGCTCAGGCGCGGCGGCCAGCACCTCGGCCCGCCGCTCCACGCCGCGGTCGACGCCAAGCTCCACGCCATCTGCAACGGCACGGACGTCGTCGTGCCGCTGCCGCAGAGCCGGAGCAACGACGCCACGGCGGCGGCGACGGCGACAACCGCCCCGAGCCCCTTCTCCTCGGCGAGTCCACACGTCAAGAGCGAGCCGGGCTCCTCCGGCTCCGATAGCTCGTTTTCCGCAGACGGCGACGTGTCCTCCACTGGGTCCTCCGACGTGGTGCTGGATATGCAACTGCTCGACTTCTCAGAAGCGCCATGGGATGATTCTGAGAGCTTCGGCCTTCGCAAATACCCCTCCTTGGAGATCGACTGGGACTCGATACTACTAATTTCATAATGCGCCTTTGCTCGTTTTGTCTCCCCCGGTTCCTGATCAAGCTGTTCTTGCTTGCTCTGTACTTCATAGATTAAAGATTAAAGTGGGTTATTGATGTTTAGGTACTTGTTTGTTTAGGCCTCGGGTTTGATCATGTCTAGCATCAATCCTGGTCTGCTTGTTTTTTTAACGGGATTGCCAGGAAGGAGGTCTCATTACTTTGTATTATTTTGGTGAAATTACTAGCGGTCTGCATGCAAACCGTTTCATGCATGTATATACATATATACTCTTCAGTCTTCAGAATAGCATATCTATCCGAC
>GRMZM2G003509
TGGCTGGCTTGCCGCTGCTCCTCTCCTCTCCTCTCCTCGCTAGCTCCCCCCAAGCGAGCACGCCGCCCACCACGATGCCAGCGCGCACGGGAGCCGGCTGCTCCGCCTCCGCCTCCTCTCCGCTCCCGCACCACTAGCGCGGGAGCCCGATGGCGAGCAGCAGGGGGAGGCTGAGGCTCTCCCCGCGCGCGGCGGCGCCGCAGCTGGACGCGGGCAAGTACGTGCGGTACACGGCGGAGCAGGTGGATGCGCTGGAGCTTGCCTACGGCGAGTGCCCCAAGCCCAGCTCGCTGCGCCGGCAGCAGCTCATCCGGGACTGCGCCGTCCTCACCAACGTCGAGCCCAGGCAGATCAAGGTCTGGTTCCAGAACCGCAGATGCCGGGAGAAGCAGCGGAGGGAGTCCTCTCGTCTGCAGACCGTCAACCGGAAGCTGGGTGCCATGAACAAGCTGTTGATGGAGGAGAACGACCGGCTGCAGAAGCAGGTGTCCCGTCTCGTCTTCGACAACGGGTATATGAAGAATCGGCTCCACAGTCCTTCTGTAGCCACCACCGACACAAGCTGCGAGTCTGTGGTGACAAGTGGTCAGCACAAGCAGCAGCAAAACCCAGCAGTTCTGCATCCTCCACAAAGGGATGCGAACAACCCAGCAGGTCTACTCGCTATTGCTGAGGAGACATTGGCGGAGTTCATGTCCAAGGCGACCGGAACTGCTGTCAACTGGGTGCAGATGGTTGGGATGAAGCCTGGTCCGGATTCCGTTGGAATCATCGCTGTTTCGCACAACTGCAGCGGCGTAGCAGCACGAGCTTGCGGCCTTGTGAGCCTCGAGCCCACAAAGGTTGCCGAGATCCTTAAGGATCGCGCATCGTGGTATCGCGATTGTCGGCGTGTTGATATCCTCCATGTTATCCCTACGGGTAACGGTGGAACGATTGAGCTGATCTATATGCAGACTTATGCACTGACAACTCTGGCGGAACCGCGCGACTTTTGGACACTACGATACACTAGTGGTCTTGACGATGGCAGTCTTGTGATCTGCGAAAGGTCATTGACCCACTCCACTGGAGGTCCTTCTGGACCTAAAACTCCAGATTTTATAAGAGCTGAGGTGCTTCCTAGTGGTTATCTGATTCGACCTTGTGATGGGGGAGGTTCCATGATTTACATTGTGGATCATGTTGATCTGAATGCTTGTAGTGTCCCTGAGGTTCTTCGACCGCTCTATGAATCTCCTAAGATACTGGCACAAAAGATGACTGCTGCGGCGTTGCGTCACATTAGGCAAATTGCACACGAATCAAGTGGTGAAACGCCCTATGGTGCTGGGCGACAGCCAGCTGTTCTCAGAACTTTCAGTCAAAGGCTCAGCAGAGGCTTCAATGATGCTGTGAGTGGCTTTCCAGACGATGGCTGGTCTTCTTTGTTGAGCAGTGATGGTGCTGAGGATATTTCAATTACAATCAACTCATCTCCAAACAAACTTATTGGGTCTGATGTCAGCCCTTCCCCATTCTTTTCTGCCATGGGGGGCGGCATCATGTGCGCAAAAGCGTCAATGCTACTGCAGAATGTGCCACCTGCTCTACTTGTGCGATTTTTGAGGGAGCATCGCTCTGAATGGGCTGACCCTGGTGTTGATGCTTATTCCGCTGCCTCTCTGAGGGCCAACCCATATAATGTTCCGGGTTTAAGGGCTGGTGGGTTTATGGGCAACCAGGTTATACTACCCCTTGCACGCACCGTGGAGCATGAAGAGTGCTTGGAGGTTATTCGACTTCAAGGACATGGCTTTAGCCATGACGAGGTTCTTATGTCCCCGGATATGTTTCTTCTGCAGTTGTGCAGCGGCATCGATGAGGATGCGCCGGGTGCTTGTGCACAGCTTGTCTTCGCTCCTATCGATGAATCTTTTGCTGACGATGCACCGTTGCTACCCTCTGGCTTCCGTGTGATACCGCTTGATGCTAAGACGGATGTGCCATCTGCCACACGTACCCTTGACCTTGCTTCTGCGCTCGAGGTCGGATCAGGCGGAGGTCTGTGTGCTTTAAGCGATAGCGGGTCAGGCACGCGCAGCACGAGGTCGGTCCTGACCATCGCCTTCCAGTTCTCGTTCGAGAACCACCTCCGCGAGAGCGTGGCAGCGATGGCCAGGCAGTATGTCAGGGCAGTGATGGCGATCGTGCAGAGGGTGGCCATGGCGATTTCTCCCTCTCGCCTTGGCCCGCATGTCGAACTGAAGCATCCGCCAGGCTCTCCCGAGGCACTCGCACTAGCTTCGTGGATTGGCAGGAGCTACAGGGCGCACACTGGAACGGAGATCCGCTGGTCGGACACTGAAGACGCGGCGGGCTCTCCCCTGACGCTGTTCTGGAAGCACAGCGACGCCATAATCTGCTGCTCTCTAAAGCCGGCTTTCACACTCAAGTTCGCCAACAGCGCCGGCTTCGACATACTGGAGACGACGGTCGCGAACGTCCAGGACCTGCAGCTGGAGGCGGTCCTTGATGACGGGGGACAGAAGGCCCTGGTCGCACAGCTCCCCAAGATCATGCTGCAGGGCCTGGCGTACCTCCCCGGCGGCGTGTGCAGGTCGAGCATGGGGCGGCAGGCGTCGTACGAGCAGGCGGTGGCGTGGAAGGTGGTGGGCGACGACGGCGCGCCGCAGTGCCTGGCGCTCATGTTCGTCAACTGGACCTTCATCTGATGCTCCTCCGCTCTTGACGTTCACAGCCTCGTGCCTCGCTCGGCAGCGCTAGATCGGTTGCCGCCTTTATCCTATCCTATCCGACTACGTATTACTAGTTGCTTTCCGTTGCACCTGTGTGCTACAACTGCTCGAGACAATGCCCCTGCTGTCTGTTTATGGCCTAAGTCTACTGTGGTGGATCGGGAGTTGGAGAACAATGCCCCTGCTGTCTGTTTATGTGTGAGACTTAACCCTATTACTACTGCTGTTATCATTGAATCTTTGTGATCTTTTGTGTCATTGTGTGACCTGCAAAGGTTAATCCTAACCACGGAAAATTTAACATTTTAGCATCATTTAGGACTGATTTAGTGACCAGCGGATTTAGATGAGATCCCTAGGGTTTGAATAGGAAGAGGTTTCTCCCCAGAGATCCCACCACCAAATCCTGGTCACAATCATCCGTTAGCGTGAGTGACACCTGGACCTGCAACTCCGATCTGACGAGGTGGACGGATTTCAGGCCTGTCAAGTCAACGCTGGCGAGCTAGTAATAATTACACTGATCAATGGCGCTGGCCGGCGGCCAGCGCCGCAGAGGAACAGCGGCAACTGCAGCGACGGATGGAGATGGACTACTCGGGCTCACCGCGTACTGTGCTGTCGTCGTCTCTCCGCCGCTGCTCCGTGGCGTTTAAACTCCGCCCGTGACCGACTGACCGGTCGATGACGCTCCATTGCTGTTCTGCTCGCCGGGGATTTCCCTGATCCGTCGGGAGTCGGGACCCATTCCTGCCTGCGTCACCACGCTCAGGCTGAAAAAAT
>GRMZM2G003595
ATGTCTGGGATGGCATTTGATGATTCACCTGCCCAAGTGAATGTTGAAGGAGATGTTTCAGAGAAAAAAGTAGAAGTTCAAGACCAGAATGAAGTGGGTGGGATGCCCTCACGACAAGAGGAGGAGGCAGCAATTAAGAAAAAGTATGAAGGAATATTGCCCAGAAAGACTCCTGCTTATATCTAAGATTCTTAGCTAAGGGCTGGCATGATGCATCTGTCAACAAGATCACCAGTTTTCCACGCTGTTGAATCGCAGCACAAGTTTACTATGTCTGGGATGGCATCTGATGATTCACCTGCCCAAGTGAATGTTGAAGGAGATGTTTCGGAGAAAAAAAGTAGAAGTTCAAGACCAGAATGAAGTGGGTGGGATGCCCTCAAGACAAGAGGAGGTATAGCAGACAAATACAGAAAAGGGCTGGCCTGGTTAAAAACGGTTCAGGTTAGCAAGCATCATGGCCCGTATCCAGAAGGTAGCTTCACGTTTGAGAGAAGGTGGCTTCGAACGAGACCTGATCGTTTCCTTCGTCCTGGGCGACTTGGCTGGCTCTTGCTCAATGGGAGTTGACAGGACAGATCACGGCTAGCCAGTCAGGTTCGTTGTGATGAGATCCAGAAGCAAGCAGCATGGCTCGATGTGATGAGCTGTACAAGAGGCGATGATGCGTTATCATCTCAGGCAGATTTATATCGGAGGAGATGAATCGCGTTCGCGTGGCTCTTCTCTCGGTTCTGTTTTACTGATGTAAATTTTAGCTTATTTTTAACTAGAGGAACGATGTAAGTTTAACCAGACCAATAAAACAACCGTGTATGCTCTGCTTCCAA
>GRMZM2G003631
TGCCCCGCGCTCCCCGTTCCCCTTCCTCGCTCCCCACCAGTCCGTCCCATCCCTCGCCTGCCTTCGCACGGGTGCGCCGCCCGCTCGACAGCCACGCCGCGCCGCGCCGCGCCGCTCAGCTGCCCGGCACCCGCCCTTCCTCGCCGAGCTCGGGATCGACGTCTCCCGCACCTCCTCCGCGCCCGTTCCGGGCTCCGCATCCGGCCTCTCCCCCGTCCCCAACCCCATTCCGCAGCAGGCGACCAGCACAACATCTCGAATCCCCCGCCTCGCATTCGGCTCGCCGTCGCTCCTCCTCCGCGTCCCGCCACCCTCCGCACGCACAAGTTTACTATGTCTGGGATGGCATCTGATGATTCACCTGCCCAAGTGAATGTTGAAGGAGATGTTTCAGAGAAAAAAGTAGAAGTTCAAGACCAGAATGAAGTGGGTGGGATGCCCTCACGACAAGAGGAGGAGGCAGCAATTAAGAAAAAGTACGGAGGTTTTATACCCAGAAAGACTCCATTTATATCTTAAA
>GRMZM2G004397
GCTACCAGTGGCATCCTACGCGGCAGAGGAATAGCCACGCCACCACGTCCCCCGCGCCCGCCGACCCACCCGCAAACGCAACGCAATAATAATAGGCTAGGCAGCCAGCAGCCACCATCCCCACCAGCCCAGCACCAGGAAGGAAATAGCGGCGAGCAAGAGCTGGCGGAAAGAAGAGGAAAGCCAGGCACGCCGCTCACCCACCGCGCCACCAACCGCAGATCCTAAATCCGATCTCTCTCTCCCTCCCTCCCTCCCTCCCGCTCGAGGTTTTCGGTTTCGATCCGGCAAGCGGGCGAGATCTTCATGGCGACGTCGTTCGACCGCTGGGAGAAGGACCCCTTCTTCCTCGCCGCCGAGGAGGTCCAGGAATCCGCCGATCGGATGGAATCGGTTTATCGGGTATGGGTGCAGGAGAGGAGCGGGGGCGATTCCGAGGCGGCAAGCGTCACTGGAGGCCCTACAGCTGCGCAGCTTCGCCGCGAGCTGCACACGGCGCTTGGTACCGCCAAGTGGCAGCTTGATGAACTGGCGCGGGCAGTCAGATCGAACGATCTGGTTATGTCAGCAGGAAAAGACACAAGGGCTAGGCATGATGATTTTGTTACAGCAATCGGCTATCGCATATTAGAGGTCGAGAACTACTTGAAAGAATCCAATCTTGCGGACGGGAGGGGGCCATTGAGCTGGGTTCACTTGGATGAGGATGAAAGGGACGACCTTGCAGCTTTTCTATCTGCCAGTCCTTTTCAACAGAAAGACAAAGTGGTCACAATTCCTTCAGCAGGTGACATTGAAGTGGGCAGCAATGCAGCAAGGATGAAAAATGATATATCAACTGACAGCTCCAAGGATTCAGCTGGTTCCACGGATTTGATTTCAGGCACAGCAAAGCAAGATTTGCATCGTGGGCACAGAAGAGCAGCTAGTGCCAGTGCTGATATAGGCTCATGGAGCATGTCAATCCCTAATGAATGTGAAGGAACTACAGAACAGTTATCTGATGGCTCAGACAAATTGCCTTTGCATAAGATAGTGAAAACATGTGCTTTGACAAGTACCTTGCAATCTAAGACTAGAACGAAGTGGAAAAATGGAGCTGTTAGGTGGGCAGGCAGTAACCAACAGGATGTTGAAGAGGCTATCCCTCTGAATACTTCTCAGTTGAGTCAGGGCTTAGAGGAATGCTTTGAAAGGAACAAGAGTTGCTTAAGTACATGTGATGAGCATACATACAATAAGAAACTTCATGGTTGGCTCGGAGCCCTTCGTAGACAACTTCAAAGGTCTCAGTACCAAATTCAATATGGGCATCATATTCAATTGATTGTTTTGGCACTTGCTGCCCTTGTAATCATTGTATGCATAGTGAGGACAATCTGGTGACTATATTTATTTGCTCATGATTGGATTTCTAGCCTCACAAGATCAGCAGCTTGTATGGTAAATTCACTGGCAGTTAAGTTACTCTTGGTCAACTTGATCCTGAAGCATGCATATGAGGCAACTATGGTAGACCATTTTGGTAGTCAAGGTTCAAAATCACGTATAATGATCTGGTTGGGGCCACTTATCTTGCCACATGTTCAGGGCAGGCTGCCTCGTCCTTGGAAGAACATCTACAGGACAATCCTTGCAGCACGGTTGCTTCGCCACACTTGGATATGCTCCCGAATGGTGCCTTGAACAATTGATGCACCTCGAGAACTCAATCCTCCGTGGTGAGTTGGTGACTGGGTGGCACCTATGCAATGGCCCAGTATAAATTAGTGGTGCAGTGGGCTGGCGATCATGCTGCTAGCAACCGAAATTGCAAGACTTGTATCATACATCAACGCTATTGCTTTTACCGCCTGACACGGAAGGGTGGTGATCATGCATCAATGCTATTGCTTTTACTGCCTGACACAGAAGGGTGTCATTTTTTTTTTGTAGGAGTTGCCATCTGAACTGTAGAGCTCCATAGGGGATAGGTTCTGATCGGAATGTGAATGGCACTAGAAAATTACTTTTACTGTATCTGCTTGTGTTGTCAAGAACCGAATGAGGTGCCTGGCAGCCTTGTCTGTACCCTGTACACTAAAATTGGAGAATGTTGAAGCCCTCGGCAGTAATCGGCTGGACTTGTAAGGTGCCAGTGTGTGTTGAGCCTGCATATTACGGCTAAATTCGGTGAAGATTATAGCACTTTACTGTGCATCCTAATGTCAAAGCCCCCAACCAATCTTTGGTATTCCAAACCCCGAAG
>GRMZM2G004523
CAGGCGTGCGATGGCGCCATTGTGTGGCCTGGCTTCCGTTCCGCCCGCCGAGGCCAGTGTGGCAGGCAGCTCCCGCGCGAGCGCGAGCGCGATCCAGAGGCTGGCGCACCTGCGTCACTCGCTCCGCGCTGCCGCGATCTCCTCTGACGTCGAAGTCGCCCGGGGGATGACACAGGGGGAAGGGGTGGTGTGGGAGGGGTGAACAGGAGCTCGGTGACTTTTGTGAGGGCCGCCAGATGGAGGAGCGCCGGCTCGACACGCCGGCGATGAGGAGAATCAGCGAGTGGTATATACGTTCCTAGCTTCTCCTACCATCCCTGCTGCGTCTCCTTGCTCTACTTTTCATTAATTGGCATGTTGCTGCTGCTGTTTCGCATTTGATTCGATGAGTTCGTGTCCGTAACCGGCGCTGATAGCTTGTTCAGTCCGATTTTGAACTGAAAACAAACAGCTATCGTCATTAAGCTAGCAACACGTGACCTGTGCTTTCAGATCTTCACGTCTTTTACCCGCTGAACCGCTCGCTCTAGCCAAACCCTGCAAATGAAGTTTTGCGGAGTTTGAGGCTGGCTCTTTTGCTTCGCTTGATTGTTGCAGGATTCTTTCACTAGAGTTCCCAAGCGATATTACCATCCAGGTTGGGGAGGCGACCTTCAACTTGCACAAGCTCCCGTTGGCATCGAGGTGCGGCTACATAAGGGAGCAGGTGTCGGGGATCAATGGCTCCAGGGTCACCCACATCGACATCACGGGCTTGCCGGGCGGCGCCGCGGCGTTCGAGCTCGTCACCAAATTCTGCTACGGCGAGAACTTCGAGCTCACGGAGGACAACGTCGCCATGCTGCGGTGCGCCGCCGAGCACCTGCAGATGACCGACGACGACAGCAGGGGCGGGAACCTGGCCGGCAGGACCGAGGCCTACCTGGAGGCCGTGGCGCTGATGAGCCTCGCGGGCGCGGTCACCGTGCTCCGGAGGTCGGAGGACCTCCTCCCGGTGTCCGAGGAGGTGGACCTCGTCGGCAGGTGCGTCGACGCCATCGCCTACTTCACCTGCAACGACAGTCAGTTCAGCATGTCCAACGGTAACGGCATGGACGTGTCGTCGTCCAAGGTCATCATCGATGATTGGTTGGCTGACGAGCTCACGTCGCTGCGGATTGACACGTTCCAGAGAGTCGTAATTGCCATGAAGGCGAGGGGGTTCAAGGGCATTGCTCTGGGCACGCTCATCATGCTCTATGCGCAGAAGTCGCTGCGAACGCTGGACACACACGGAAGGGAGAAGCAAAAGATGGAGCCGAGGCAGGAACACGAGAAGCGTGTGGTGCTTGAGACCATCGTGACTCTGCTGCCCAAGGAGAGGAACTCCATGTCCGTGAGCTTCCTCTCGATGCTGCTTCGAGCAGCGCTGTGCCTGGACACGACCCTGGCGTGCCGGCTCGACCTCGAGAAGCGGATGGCCGCGCAGCTCGGGCAGGCCGTGCTCGACGACCTCCTGATCCCGATCTTCTTGCCCGACGCCGGCAACACGTTCGACGTCGACGCGGTCCAGAGGATCCTGGTCGGGTACCTGGAGCACGAGGCCGAGGCGGACCGGCTGGACTACAACACCGACGACGACTTCACCTCGACGGCGTCGCCGCCCAACGACGTCGGAATGGTCGGCAAGCTCATGGAGTCCTACCTGGCTGAGATCGCCTCGGACGTGGACCTGCCCGTTGACAAGTTCACCGGCCTCGCCGAGATGATCCCGGAACGCGCTAGGTTCAACGACGACGGCATGTACCGTTCCATCGACATCTACTTGAAGGCGCATCCGTATCTGAGCGAGGCCGAGCGGAAGACGGTGTGCCGGGTGATGGACTGCCAGAAGCTGTCGCGCGAGGCGTGCGCGCACGCGGCGCAGAACAATCGGCTGCCAGTGCAGACAGTGGTGCAGGTTCTCCACCACGAGCAGCGGCGCCTGCGCGAGGCCCCTACGTCGTCGTTCTACGGCGGCGAGTCCCCGACCCCGGCGCCGAGCCTCCAGGGCCGGCACGGCCGGAGCGTGCCGGACGAGATGTCACAGCTGCAGCGGGAGAACGAGGAGCTCAAGATGGAGCTGCTGCGGCTGAAGATGAACCTGAGGGACCCGTCGGCGCCCCCGCAGCACAGCGACGCTCCACCATCGGGGCGCCGCCCGCTGCCGAAGAAGGCGGCAGGCGGCAGCGGGGGGTTCATTAACAACGTGTCCAAGAAGCTCGGGCGGCTGAACCCGTTCCTGCGGCCTGACGCCGTGGGTGGCGCCAAAGTGCGCACCAAGCCGTCCAGGACCAAGGATCGGAGGCACTCCATCGGCTAGTGATTGGAATTGGCTCATGCTCATTGCCGGCTTCTTTCATCTTGAATCTTCTTGACGGCTATTTCACTCGATGAACGTAAAAAAACACTCGTTGATTGATTGATTGAATGGCCGAGTCGTGAGTAAAGATGTGTAGCTATCGCACTTGAACATAAATAAGATGCTATGTTATACTTTCTTCATTCTTTTTTT
>GRMZM2G004641
GAGTATATTATTGCTCGAGGTAGGAGGAGAGCCAGGGGTTGTTAGAACAAGTCCAGTCTAGAGAGGGAGCGAACCAAAAGGGAGAAATAACAAAAAAAGAATAGAGACACACACACACAGCTCTGTTCTTCTTATTCCAATCCTCTCTCATCTTGCTGGTTCATCCTTGGGATCGGCTCTGTCGTCCCCTAGCTAGTTCGTTCGGTGCTGTGGTTTCTGCCGCTGTATCCAAGAACTCTTGCTCTTGCTGAGTCTGGGACTTCAGTTCCTCGCAGAGGTATAGTATAAGCCTTGTTGTCTTTGTCAAGCAATAGCTTAAACTATCCTTTGCGTCTTAATCTGAACAACATATGCCGGAGATGGGATGGATTCTTGGTTTCTACGTACTCCCTCCCTGCTTGTTGAGCTTTCGGTTTCTAGTTAGCTCCGTGTGTTTGGTGGTGGGTGCACCAGCAGCTGAAATAGGTTGCTTCTCGTTTTGCCTTAGTCAAGGCTCTTTGAAATCCGACCGAATTTTCTCGGGAGCTAGTTCTTCCTGGCTGGGATTTCTGGCCGGGTGCCGAATTTTAGGATTCGTTTCCTTTCACAGCCCACCAATTTGGACTTCTGGTTTTGCTCCAGTTAGGTGATGCCTTCACCCAAAACAACTTGAAGGCTTGCTATGTCCCAGGTAGCTATATATCTCAAAAGTTTTGGTGGCAGTCTTCGAGGAAGTGGAGTCATCTCAAGTTTTTATCGATCGTCCCAGCCAGGCTTTACATATCTTGGGTGCCGCACACAGTATCTATGCACCTTTGACAACACCAATCTGATTCTGATGACAACAACAGCCACTATCTCCCGTCATCCTTGCATCGATCTGTCAGCTGGCGTCGCCTCGTGCTTCTGAAGACGATGGCCACATTCTTCTCCACTTCCACGAACCAGAGGGACCTCGCCGGAGGCGGCGGCGACATGTCGTCGTTCCACCACTACGCCTACTCGGACCCACCAGCCGGCGGCCTCATGCCTTTCCCCGCCACCATCGTGTCGTCGGAAGGCCACGTCGCGCACGGCGGTGACGACGGCGGCAGGGGCGCGTTCGTGGACGTGAACGCGAGGGACGGGCCGACGGGCGGCGCCGAGATGGGCCTGCAGACGCAGCTGCTCATGGCGAACGCCGCGTCGGCGGTGCAGCACCAGGGGCTGTCGCTTAGCCTTGGCACGCAGGGGGTGCCGGTGTCTCTTTACCAGTACCGCCAGGCGGAGGCAGGCATGGCCGCCGCCGCCTTTCTAAGCCCGAACCAGGCGTCGGTGGCGGCGACCAGGAGCGCGCAGAGCATCTACGTCCAGAACTCCAGGTACCTCAAGGCCGCGAGGGAGCTGCTGGACGAGGTGGTCAACGTCCAGGACGCGATCAAGCGGAAGGGGGACAAGAGCCAGCAGGGCAAGGATTCCGGCGGCGGCGGCGGTGGCGGCGAGGGCAAGGACGCCGAGACGAGCGACGAGAAGGCTGGCGAGCACGAGGGGAACTCCTCCGCGCCGGAGCTGTCGCCGTCGGAGAGGCAGGACCTCCAGAACAAAGTGTCGGCACTGATGGCGCTGCTGGATCAGGTGGACCGCAAGTACAGGCACTACCACCACCAGATGCAGATGGTGATGTCGTCCTTCGACGCGGTGGCCGGCGCCGGCGCGGCGAGGCCGTACACGGCGCTGGCGCTGCAGACCATCTCGCGGCACTTCCGGTCGCTGCGCGACGCCGTCGGCGCGCAGGTGCAGTCGCTGCGGCGGAGCCTGGGCGAGAAGGACGGGTCCGCGCAGGGAGGCGGGCTGCCCCGGCTGCGCTACATCGACCAGCAGCTGCGGCAGCAGCGCGCCATGCAGCAGTTCGGCATGATGCAGCAGCCGCAGCACGCCTGGCGCCCGCAGCGCGGCCTCCCGGAGTCCGCCGTCTCCGTGCTCCGCGCCTGGCTCTTCGAGCATTTCCTCCACCCGTAAGGCCGCGTAACAACCTACACTACACCACACCTTCTTCTCCATCGATCCAGTGCTCGTCGCTCCATGATTTAATCCGTGGCACGCACGGCATATACAGGTACCCGAAAGATTCCGAGAAGCTGATGCTCGCTAGGCAAACAGGCTTGTCTAGGGGTCAGGTGTCCAACTGGTTCATCAACGCGCGCGTTCGACTGTGGAAGCCGATGATCGAGGAGATGTACAGGGAAGAGTTCGGGGCGGAGATGGACTCGCACTCGTCGTCGGAGAACGCGGCGGGCAACAAGGGCAAGGACGAGGCGATATCCTCGGAGGACCACGAGGAGTTCCAGAGCCCGTCGAGCGCCGCCGCGGCCGCAGTGCCACTGCCAGGCCACCTCAGCGCGTTCAAGTCGGAGGCGATCGGTGTCATGGACGCCGCCGGCATTGGAGCGAGCTCCAGCCTCGACGGCGCCGTCATCGGCCCGTACGCGACGAGCCTCAACCTCGGCGGCGGCGGCGGCATCCTGCAGGAGGCCCTCGCGCACCACCACCACCACCACGGCGGCGCCGACGCGAGGTTCGTGCAGGCGTACGGCGACATGGCCGGCTTCGGCGGCTACGACGGCGGCAGCGTGTCGCTGACTCTGGGCCTGCAGCACTGCAACGAGGCCGGCGCCGGAGCCGGCCCCGCTGAGCCGCAGGCCCTCCTGTACGGCAGCGCCGGCGACTTCGACTTCATCAGCGGCTCCGAGGACAGGCAGCGGTTCGGGTCGTCGCAGCTGCTGCACGATTTTGTGGCGTGAGCGGCTGGACTGGACGTCGTTGGGGAATAACGTGCGCGGACGGCGTCAGAAGCCTGGGATGGCCGGCCGGCGCCGCCGCGGGTATACCTACCAACCATATGATGGCCGTACGTCATGGTACATGGTCTCAAATTAACCAGCAAGGTTAAGCATGCATATATATACATACACATATATATATAAGGTGTGGTAAGTGAGGTAGCATAAGCAGGGTAAGCAGCTGTATATGATATGAGGTGTGGTATAAAGTAAGTGTAGGGATTATTATTGGTATTATTTTTGGTAGCTTGAAGATTCGTCTAATGATGATTCAAGTCCGGCCAGATATGGTGTGGTGTTGTTGGACCTCAAGTGAGTCCATG
>GRMZM2G005117
AACAGAAGCTGAGGGTACCATCATGCAGCTGATCGATACCAACAGTAAGTTATCCAAGAAGGCCGAGGAGTTCACGTCTCCCGATGGCCCCGATGCGGAGAACAGTGACTTGAGGAGCAGGCATCAGCGTAAGATCTTGGAGCGTGCAAGGAAGATGTCCGAGAAGATCGGGAGGCTGGAGGTGGAAATGCAGAAGGTCCAGCAGGCTCTGCTCAAATACGAGGAGGAGCAGAGTACCAGGAGTACCTCAAAAGCCCTGCAGCGGCGGTCCAAAGTGCAGCTCGTGGAGTATCTCTACGGCCGGCGGCGGGACAGTCGCAAACAGCAGCGGAACTCGCCTTGTGGTTGCATGAGAGCGAAAACCATCGACGACTAACGACGTGCCTTTCATGCCGCTTCCTTTTTTTTAAGGCGTAATGGAAGGCCAATCTTGTCAGCTTCAGAATGTATCAGGTCTTATGTTTATTTCATGTTCAATGTAGATAAATGAGTGGCTGTATAAGGGCTGTAAATTGTAGCCATGTACAATAACCCTCTGTTATTAATGACCAATTGGCTTGTAAAATTATTGCTTAACAGTTGCTGCTTGTAGTTGTCGCTTCTGATCATGTTCCATAGGAGGTTTGCACTCGAAAGAGTATATTTCTTTCCATAAATAGCCAGGAGAGGACATTGAATTGAATTGGAAATTGGAAGATATCGTTTATGTGAACTTTTGTACAAAGATGAAAAATAGGGGAACTAGTATTTGGTAATTTTGCTGTTGCAAGGTTGCCTACCGTGATTA
>GRMZM2G005624
GCTAACACTCCTGTATCCGAGCTACTACTCCTAGTCCTAGTACAGGCTACAGAGGCAGAGCGAGCAAAACTGCCTGTACATAGCAACCATCAACGACGACCGATCCAAGTAGTGAGCATTAGTGGATCTACTACGTACATATATAGAAGGAAACAGCTGCAGCTCTCTCTCTCGCTGTTTCCTGCGTGATCTGCTTGTGTAGCTACTAGCTAGCTAGCGGAGCGGAACCACCCATGGGCTGCGAGGAGGAAGAGAGGCTGCTGTTCCCGTCCTTCGTCTTTCCCGAGAGCTTCGCGGAGGCCGCCACCCCCGGCTCCGGTGGTGAGCAGAAGAAGGCTCGGCAGCGTCGGAGGCGCAAGCCGCGGCCGGCGGAGGGCGGCGAGGGCGCGGACGAGCAGGCCAGGAAGCGGCGGCTGAGCGACGACCAGGCGCGGTTCCTGGAGCTCAGCTTCAGGAAGGAGCGCAAGCTGGAGACGCCCCGCAAGGTGCAGCTGGCCGCCGAGCTGGGCCTCGACGCCAAGCAGGTGGCCGTCTGGTTCCAGAACCGCCGCGCCCGCCACAAGAGCAAGCTCATGGAGGAGGAGTTCTCCAAGCTCCGCGCCGCGCACGACGCCGTCGTCCTCCACAACTGCCACCTCGAGACCGAGCTGCTGAAGATGAAGGACAGGCTGGCGGAGGTGGAGGAGGAGAAGACGAAGCTCGTCGCGGCGGCGGCGGCGGCGGCCGGCGGCGCAGCGGGCGCAGGGAGCAGCAGCCCGAGCTCGTCGTCGTTCTCGACGGTGACGCACCACCCGGCCGCGGCGCTGCAGGTGGGGCAGTTCGGGGTGGAGCCGGAGGAGGCCGCCGACCTCGCCTACATGACCGAGTACGCCTACAACAGCTACATGAACATGATGGACCTCGCGCCCGCCTACTTCGGTGGAGTCGTCTACGACTACGACCACTTCAACTGATCCACGAGCATGCAGGAGGAGGAGGAGGGAAGCTACAAGACGAAGGAAGGATTGACTGGCCTATCAGCTAGGTACTATTTTCGTGTTAATGGATGGATGGACCGATTTGCAGGGCGCGCGTAGCAGTAGTAGCAATCAAGGTCACTAGTATAGTCTGTCAGTACGACGACGTCGATCAGTCAATGTCTCCTGACGATAATTATTAAGTCGATCTATTCAGTAGTAACTTGTTAAGCCATGTAGATTAGTAGCAGCTGGTAATCTTTGTAAATGTGTGTGGATTATCATGCAAGTGCGCGCTTATCATGATCGAACCAGTGGTCTCTGCGATGTAATATTGGGGGGAACGGGGGTTAATCGGAATCAGAAAATGCATGCTTGTAGATGCTTTATTTGGTGAATGTTCTCTTAGTACTTGGCCCATTTGAGTGGGCTTCATTTGAGTTCTGGGCTGTTTCACAAGTTAAATTCTCTTAGAACAACAAGTTGATCTTTTATATATATAATACCTGGACGACCACGATCCGTTCTCCTCTCTCCTGGTTCCTCCAATTTAAATTACAGCCAAAGCCTTTTTTTAACTGTAATGAAGTTCATAGAAAAATACACCAACGTTTACAATATAAAATTAGCCTCGTCCAGTACATTTATTTGAACTTATAGTTTATAGCGTTTTTTTTTCTCTCTCTTTTTGCTTTTTCCAACAGCTGAAAGAATAATGGATTAATATACAAATCCCTGAGTAGAGTACATAGGCGGCGGGTAGAACCGAGTGGCAATTCACCCTCCCAACAGATCTTGCGAGGCAGATCAGCAGCACACGTCGCTAGGGGTTTTTTACATGATACAACATCAGGCATCTGATTTTTACCGACCAAAAAACAAGTACCTGACAGAAAGCTACAGCGCAGCACAGCACAGCACTCGCCGTGCGGATCCAGATGTTGACACCGCAGGAATTAGCACGACGACTCGGAAGTTACGCAGGGGCGCGCCCCAGGGCAGGCTACCTATTTTTCGGAGACGCCGTGCTGCTTTTCCTCGACGAGCAACGGGGGAGGCCCCCTTTCACAGGAGATGGTGGGAAAGGAGATGACGACGGCAGCTGCCGGTGGCTCGAGATCGAAGAGAAGCAGCTGAATGGGTTCCTCAGACGCCTCTTCTCCGAGTCTTCGGATTGACTGTTTGGGTCATGGCCAACCGGAGAGATCTTAAGCGACTCCGGGAGAAGGCAGTTGCAAATGGCGCCTGCAAAGGAGAAGATGCACTTGATCATC
>GRMZM2G005840
CGCACCGGCACCGCCTATAAATACTTGTGGCAGCCCTCGCCGAGCTGCTCCTTCCACTGCAGGTTCCTAACCCCCACCCACCTCGCCCAAATTGCAACCTTCCCCGAGTGCTCCAGGTCCCGTGGCCGGCCCCCAGATCCTCTCCAATCCCAATCCAAGTATCGAACGGATCCCATCGGTGGCGCTCGAGCGAGCGAGTGCGGCCGGAACCGAGCGAAGATGGGCATCTCGAGCATGCCGGCGCCCGAGGACAGCCTGCTGGGGTTCGTGCTGTACAACACGGCGGCGTCGGTGGCGATCCTGGCGGGGCTGGTGCGCGCCGCGCTGCTGTTCCTGGGCCTGGCGGCGGCGGCGGAGGACGAGGAGCCGCGGCAGCAGGCGGAGGCCGTGACGGTCACGGCCGTGGGGCCCAGCCTCGCGGACCGGTTCCGGAGCAGGTTCCGGCCGTCGCGCTACGGGCGGCGCCGGGGCGGGGACTGCCGCGTGTGCCTGGTGCGGTTCGAGACGGAGTCGGTGGTGCAGCGGCTCCCCTGCGGCCACCTCTTCCACCGCGCATGCCTCGAGACCTGGATCGACTACGACCACGCCACCTGCCCGCTGTGCCGCCACCGCCTCCTGCCCCCCGCCGCTGCCGCCGACGAGGTGCCCCGGATTGCCTGATTAGCGCCCTAGGAATTGAGAGTAGGCGTAGCACTCTGCACCTCGCAGCAGCAGTGTCTCTGTACAGGTTTTTTTTTTCTTTTCCTTTTTGTTCGGGGGAGAGAGAGGACAGAACGGAGATTGAAGGAAGAAAATGGTGGCAACAAAGCTGTTCCCCTTTCGTTTCTCCGAAGCTCTCTGTTGTCTTTATTCATTCCAAAAGTATAATCTACTCGTATGAACCAAGTACTAAAA
>GRMZM2G005887
CGAGCTGTTCCTCTGCGACAGCAACCTTGCGTGCATAAAGCCAGCCACCAGCCAGGCAGCCGCCATCTCCAGCGGCTTCTTCCAAAGCTCCAACTCCGACGAGAACCGCCACTCCTCGAAATCTCGAAGGATTTTCTGCGGCGAACCCCTTCGTGACGTGACCCAATGGGAGAGGCCTCGCCGTCGATCGCCAAGGACGTCACCGAGTTGATCGGGAACACGCCGCTGGTGTACCTCAACAAGGTGACCGATGGGTGCGTCGGCCGCGTCGCCGCCAAGCTCGAGTCCATGGAGCCCTGCTCCAGCGTCAAGGATAGGATTGGCTACAGCATGATCACGGACGCAGAGGAGAAAGGGCTGATTACTCCAGGCGTGAGTGTTCTGATTGAACCAACTAGCGGCAACACAGGCATTGGACTGGCCTTTATGGCTGCTGCCAAGGGCTACAAACTTACACTCACAATGCCTGCCTCCATGAGCATGGAGAGGAGGATCATATTGAAGGCTTTTGGTGCTGAACTTGTCCTTACTGACCCACTCTTGGGAATGAAAGGAGCTGTCAAGAAAGCGGAAGAGATACAAGCAAAGACACCCAACTCGTACATTCTTCAACAATTTGAAAATCCAGCTAACCCAAAGGTGCAACATAACATATCATTTGTTTTCAGTCAACTTTCTGTTGGCCATGTTGACGTTTCTTTCTGAATTCTCATGCTGAAATATGTTATGCAGATTCACTATGAGACTACTGGGCCTGAAATCTGGAAAGCTACAGCAGGAAAAATTGATGGCCTTGTATCTGGTAT
>GRMZM2G006631
ACCACACACACACAGACACACCACCACACGCCGGTGAGCCGGTCTCTCTCGCCCCCGTGCCCGTGCGCGCCACCTAGCCGTTCGTTCGCATCCATCCGTCCATCCGTCACACGCACACCACCACCAACCCGCGCGGCCGTGTCTATCTGGGTCTGGGATCGAGTAGCAAGCAATGGCGCTGGAGGCCGTGGTGTTCTCCCAGCCCCAGGCGGGCCACTTCGGCTGCGGCCGCGGGGACTCGCCGTACGCGGTGCCGTGGAGCGACCTGCTGCAGGGAGGAGGAGGAGGAGGGTTTGGCGATGTCTGCGCCGCGGGGGAGTGGGTCGACCAGCACGACCTCGACACCTGCTGGGCCGCGCCCACCGTGGGGGACGACTGGGACTGGGGGGAGGCGCTCTCGCGGGACCACTCCTCCTCGGACGCCGCCTCCACGGACCACGGCAGCAGGAAGGCGGCGCCCGAGCCGGCGGCGGGGAGGAGGAAGCGGAGGCGCACCAGGGTCGTCAAGAACAAGGAGGAGATCGAGAGCCAGCGGATCACCCACATTGCCGTCGAGCGCAACCGCCGGCGCCAGATGAACGAGTACCTCGCCGTGCTCCGCTCCCTCATGCCGCCGTCCCACGCGCACAGGGGTGACCAAGCATCGATCGTGGGTGGCGCGATCAACTACGTGAGGGAGCTGGAGCAGCTGCTCCAGTCGCTGGAGGTCCAAAAGAGCCTGAAGCAGAGCCGGGGGCGGCGGCCAGCAGGCGGCGGCGCCAGCTGCTCCCCCCCGTTCGCCGGCTTCTTCAGCTTCCCGCAGTACTCCACCGCCCCAAGCACCACGAGCAGCAGCGGCGGAGAGAAATGCTGCGGCCACGACGCCGCGGCCGCGGACATCGAGGTGACGATGGTGGAAGGCCACGCCAGCCTCAAGGTGCTGGCGCGCCGCCGGCCCAAGCAGCTCCTGAAGCTCGTCGCCGGGCTGCACCAGCTGCGCGTCCCGCCGCTCCACCTCAACGTCACCGCCGCCGTCGACGCCATGGTCCTCTACACCTTCAGCCTCAAGGTGGAGGATGACTCCAAGATGGGCTCTGTCGAGGACATTGCCACCGCCGTGCACGAGATTCTCGGCAGCATACAGCGGCAGCAGCAGGAGGAGGAGGAGGAGGAGACCGCCGCCATGTGAAACTCTGCACCACCTGCATGTCCGGCAGGCACACTGCCATCCTGCCAATGGAATCCATTGCCTGTGCATGTGATGACTGTGATTGCGCCCCCTTGCTAGGCACAGACACCTGAGCCTGCCATGATGCAGCAATACTGTCCCAGTCCGGCCGTGGTCGCAAAGAATATGCTATGAGAAATCTTAGGCTAGCTGTAATCTAAGCACCACCTCCCTTCTGGAGTGAGAGCACTTGTGTAGATTATTGACAGATACAGCTGATCTGCCCTCTCGAGCTACATACCACTGCGCGCTTACATACGCCGTCGTTGGCGTTAACAGGTCTCGACTCTCGAGCCTGCCTGCCAGACAGAATGATGGCTCGGCCCGTGATCTATATATGATGTGCTTACTGTGTATCAGTAGCTGCTAGCCCGCTACCATATACTACTATATACACACCACTACTTCATCCGGACA
>GRMZM2G006676
GGCCCATGGGCCATGACCCCGTTGCCCGCTATAAATACCCCGCCCCGCCCATCGGTTCCAACTCACAACTCGCAGATCGAGTCCAAGCATTCACCGGAGAATCCCAAATCACACTCTCCAGTAACCGCCCGCTTCTCCAGCCGCATCTCTAGCCGAGTCTATCTCCTCCTCCTCCTCCGCCGCCGCAACTATCCTAATGGCTCGCTTCGCCGTGGTCGCCGCCATCGTCGCCCTCCTCGCCGTCGTCGCGGCGGCGCAGGCCCCGGCCGCCACCCCGACCACAGCTCCCAAGGCCGCGCCCAGGATGGCCCCGCTGCCGCCACCCCCTGTGCGGTCCCCGGCCACCGCCCCGGCGCCGGCCGCCAAGCCGCCGACCGCCGCGGCGCCGTCCCCGCTGGCCTCTCCTCCGGCCCCGCCCACCGAGGGCCCCGCCGCCTCTGCGCCGTCCGCGAAGGCCCCGACCTCGTCCGTCTCCACCACCCCGGCCGGCGCCCCCACCGTCGCGCCTTCCGGCAGCGGCGCCGCCTCGCGCGCCTCCGCCCTCGGCTTCGTCGCCGTCGCCGGCGCGGTCGCAGCCGCCGTCATGTTCTAGACGCCTCCCCGCGGCGTCGGGCGGTGCTGTTTATACTATCGTGTTTTACTTTTGTGCGTGTGTGTGTGGGTGGGTCGTGGGTGATTCTTTCTTAGATACTGAGAGAGCAGAGGTTATGTGAGAGATTCTAGTGGGGGTAGCGATGGGCTGTTACATATGAATATCATGATTCATGATCCAGAGGATTATTAATGGAATTCTTTCATTTGTTTCTAGTACGTCACGTTGTCCCTTGTCATATTACTAGTATACTACACACGATTGCACG
>GRMZM2G006704
TAAGAGTACCATTGTACCGTAGTGAAGATATGCTGTCTGCCTGTTGCACCCACGTATCTGCGTACAGAATCTCCATTGTTTTTTCACTTCAGGCACTTGACGTCTGACTTCAACACCAGGCAAATGGCAGGTGGCAGGGTTGCACATGCTACCCTCAAGGGCCCCAGCGTGGTGAAGGAGATCTTCATTGGACTGACCCTGGGTCTGATCGCTGGAGGTATGTGGAAGATGCACCACTGGAACGAGCAGAGGAAAACTAGATCCTTCTACGACATGCTTGACAAGGGCCAGATCAGCGTCGTCGTCGAGGAGTAGTTCCCACGTGTCACCTCAGAAGTTTTTTTTTCCAGTTGTTTTTGAAAACTCACTCTGGAGGGCACGACAAAGTGAATGCTGTGGAGATTTGGCTTGAAAATAAGCATAACCATTTGAGAACACCAGCTTCTGTTGAATTGTCTTTTCTTGTCATGACTATTTGAGCATGTCCGTGTCGTAACCAAACATCTGATCTACTTTACAATATGTTTTATGTGATCTTTGCGATTAACTGTGCTCGACTTTATGTTGTGATTTATGTGATTGGATCACGGTTACCTAACAGGCTATTTGCAAACCTGTGTTTTGACGT
>GRMZM2G006981
CTGCTCTCCACCTGACCTGCTTTCGTTTTCGTATATGTGCCAGCAGTCCAGCAGCACCAACTTGTCCACACTCGACACTGTGTTGATTGAGACCTTAGCTCTAGCGGTTTCGTTTCCGGATGGAGGATTCGGTGGGCGCGGATGAGAGGAGGGAGCAGAGCGAGACGATGCCGCACAAAAAGGCGCGCCAAGAAGTAGCGGAGGCCGGTGGTGTTGGCGGCGGCGGCGGCGGCAAGCCAGCTGAGGAGGGCGGGTTCCTGAGCGCTGTGGCGTCCAAGATCGGCGCAACGATGTCCGGGGCCAATGGCGGGAGCGGCGGCGAGGTCGGTGCGGCCATGGCGTCCGACGGCGAGGAGGGAAAGAGGGACGGTGACGGCGAGCCAGGTGAGGAGGGCGGGTTCCTGAGCGCCGTGGCGTCCAAGATCGGCGCGGCGATGTCCGGCGCTAACGGTGGCAGCGGCGGCGGTGGCAATGCGGCCGCGGCGTCTGGCGGCGAGGACAAGGAGGCGGACGGTTTTACCGGCGGCGTAATCTTCCGGAAGCTGCTGCACAGCTCGCCCCCTGCGCCGCCGCATGTGTCAGGAGCAATGGAAACAGAGGAGGAGGTGAAAGATCAGGATGTGGCAGGTGGCGAGCAAGCCGGGATTCTGAGCGCCATGGCCACCAAGATCGCCATGGCCATGCCTGGTGCAAACGGTGACGACAGCCATGGCGGCAGCGGGGACGACGCTAAGTCGAGCAATGGCGAAGCGGCCCGTGGCGGCAGTAACGGTGGAGAGAAGCAGGGGAGTGAATCCAACGGTGGCGGGATACTTAGCGCTGTGGCTTCCAGGATCGGCGTGGCCGTGTCCGGCGCCAACGGGGACCGCAGCGGCAGCGCTGAGGATGGTGCCAAGACGAGCGCTGGCGACGCTGGTCACGGTAGCAAGGGCGAGGAGAAGGGGCGTGGTGTGAACGGTGGTAGATTAGTCGAGCAGATCATTTCCAATCTGCCCTCAGATGATCAGGCGCCTGATGCCGATGAAGCTTCCTTGCTCATCGCCATTATCGAAGATTAGCTCCATGTTCCGAAGGCTCTCTAGGTCGTCCTCAGCGCCATGATCAAATCATCAGCTGAGCCGGAGACTGAAAACAATAAAGAAAAGCAAGCAGCTGGTCATAGTAAACATCATGTAGCGAGGCTTAGCAGATTGGGTTTTTTTTTCCGTTAGAATCAGTCCACATGTCCTTGACACGGGCTAGATTTGTTCTAGGATTATTTTTCCAGTAGTAAGCCATGTGTCCATGGACAGTCCACTGCGCGACGTCTAATGTAACAACATCATCAAGGTTCTTTTGACTATCCCATAAGAAACCATTCCTTGAGACAACCGATATTGTGAGTTGATAACCAT
>GRMZM2G007130
ACGCCTCCCACTTCTCTCCCTCTGCAACTGCTCACCCCCTGTGAAAGCGCGCGAGCGTGGAGAAGAGTAGGGAGGAAGTTCAGTTCCGTGCCGTGCTCGCGCGCACCCACCCCGCACGCCGCATGCCGCCTTTTACTCCGCGCTGCTGCTGCTGCTGGGACGAAGAAAATCTTTTCCTTCACCTTTCTCTCCTCTTTCCCAGTTCATGCACGGGCTCTGATTGACGCCATGGGGGATGCCGCCGCCGCCGCAGCAACGGCCTCCACGTCCGCTCCCGCCACGCCCACCTCCATCCTCATCTGCCTGGAGGACGGCAGCGACCTTCTCTCCGACGCCTACGATGGCGCCGGCGCCACCGACTTCGTCGTCGCCCGCGACGAGCATCTGCTTGTCGAGGACCAGGACGAGGAGTACGTCGCGCTGCTCCTGTCCAAGGAGAGCGCGGCAGTATGCGCCCCGGCGGAGGAGGAAACGGAGGAGTGGATGAAGACCGCACGCTCCGGATGCGTCCGCTGGATCATCAAGACCACGGCGATGTTCGGGTTCGGCGGGAAGACCGCGTACGTCGCGGTGACTTACCTCGATCGCTTCCTGGTTCAACGGCGAGTCAATAGGGGGAACGAGTGGGCTTTGCGGCTGCTCACGGTGGCGTGCCTGTCGCTGGCGATCAAGCTGGAGGAGGAGCACGCGCCGCGGCTGTCGGAGTTCCCGCTAGACGAGGACGAGTTCGACAGCGCGTCCATCCTGCGGATGGAGCTCCTCGTCCTGGGCACCCTCGAGTGGCGGATGATCGCCGTCACCCCCTTCCCCTACATCAGCTACTTCGCGGCGCGGTTCCGGGAGGACGAGCGCCGGGCGATCCTCATGCGCGCCGTGGAGTGCGTCTTCGCGGCGATCAAAGTGATAAGCTCGGTGGAGTACCGGCCGTCGACCATCGCCGTGGCATCCATCCTCGTCGCGCGCGGCCGGGAGGAGACTCCCGCCGGCAGCCTGGACGCGCTCAAGGCGATCCTGGGGTCATCGTGCCCGCAACTAGACACCGGGCACGTGTACTCCTGCTACAGAGCGATGATTCGGGAGGACGACAAGTCGCCGACGCACTCGACGTCGACGGGGGTGGCGTCCTCGGGCGTCTCTGTCGCCGGGAACGGGAGCCCCAGCCCGGGCGCCAATAATGCCGCTGGCTCCGGCCCGCCTGCAACCCCGGATAGCCACAAGCACAACCACAACCAGAGGAGACGGTTGCGCTCACCTCAGCGACAGTAGGAGGCTAGGAGCTGCTGGGCAGTGCAGTTGCAGTCCAGCTGCATTTTTCAGCTCACCATTTTCTTTTTGCTACCGATTGTTTGTTTCTTCAGGGGTGGCCAGAACGCCCGAATCCAAGCGGGGGCGAGATCTGATTCTTCGGGTTAGTGCGGTGTCGCAGGGTGATCTGGTGATTTAGTGTCGGAAAGATCTTTTGTTTTGTGGAGATCTTTTCCCGGGATCAAAGTGGGAGGGCAGTGTAAAGACTAGACCAAAGCTGAAACAGAGCAAAGCTCTTGCTCAAAGCGCCAAGGCCTCAGCCGGTCAGACCTCACAGGGTACCTACCGAGGTGAAAGTGATGTCAGGAGTCGGAAGTCAATTTTTGTTTTTTTGTGTGTGTGTGTGAATGCCGTCTGTACCAGCTAGTCCGTCTGTCTGTCCTCTATCTTTCTCTGATTATTAAATAGCCTGTCTGTCACTGCATCAGTGGCAACCGTTAACTAGATAGTACTATTTCATTTGATTATCTTGCTTCGCCTTCTGTTGAGTCGATGTCCTGTTCTTCAGACTGATTTCCGTCGATGAATCAAAGGGCAAAGGCTGACCTTGTGATTGATG
>GRMZM2G007347
CGAGAGTCGAGACGAGTACGGACGTAACCCAACGGAAGGCACGCTGCGCGGGCACAAGCCAGGTGTCCGAGTGCCCCTCCACTCTACTCTCACGCCGTACCCACCACAATGTGACGGGCGACCTTTCCAGAGCAACGCCGCAGTTCGCGAACTGTTCGCAAGGAAGGCAGCCACCCAGCCATACCAATTACCAAACCACTCATCAGGTCGCGTTGCCAGCCGCTCAAGCCAAGACAGCCCCACTAATCTCCCTGGGATCGCGGCTCGGGCTAAGCTAATCGGGGCGCCCCAACCATCTCTCGCCAAGATCTCGACAAGGACTAGCCCATGGTGAGCTGCGCCGATTTTAATATCTGCTAGCTTCTGAAATTGTTCTATTGTTGTATTCTACAGCTAGCTGGTAGCAGGTTTGTTTTAGTTTAGATTAGCTTTCATTTGTCCTCTTCGCTTCTCTGGATCAACCTGCCATGGTGAGCATCGCTTTCTCTCCATCTTCTCCTTTTCGCCTCTTCATTTTTCTTTTCCTGATAAGTTTGTGTGTGGTTCCTGCTGAATTATCTGGTCTCCGTACGAATCTATGCCTGAGCATGATGAGCTGTGTTACTGGATTGTTGATACAGTTCTCCATTTTGGTTGCTTCATTTTTTGCGGCGGCCAGGGAGCGGGTAGTCCGGTAGTAGGCCATGATTAATAGCTGTTAAGGTTGCCTGCCTCTTTCCTTTAGTAGTTCCCTGACTTGAGTGTAGAACACGAATCTGGGTT
>GRMZM2G007441
GGTGTTAATAGATCGTATAAAGATAAAAAAACATCTATTAGCTAGAACTCCAAACATACTCTCGTTAACTATTGCTAGCTAATTATTTGTAGGCTAATTATTAGCCACCTAGGACCCAAACGAACATGACCTAAAGCCAAGCGAAACATGCGTCAAACGATCGCCACCGTACAAATCCAAATCGGATGGCCTGGGACACCCCAGCATCCCGAACCCAATCGCCTTATCCACTAGCACATCATCCCAGCAAGCACACCACCGTGTTTCGTGTTCGCTCCACACGCGCCACCACCAGAGACCTCCCGCTGGTTACACCAATGGAGGCCGTCCTACGGCATCCATCGCTCTCGCGCACCAGGCCTCCGAACCTGAACCCTCCCACAACGCCATCTCCATCTCTTCATGCACCATCTCTTCTCCGCCTCCGCGCGCGCCGGCTCATCGCCGCCGCGGTGTTCCAGGACCAGAAGCCGAAGGAGCCAGCAAGCAAGGGAGGTGATGACGAGGAGGAGGCGTACGGCGAGGTGGACCGCATCGTCTCCAGCCGCACAGTCAGCAGCCCGGTGTTCGCGGAGGACGGCTCGGCCACCGCCGCCGTCGCCACGGAGTTCCTGGTGGAGTGGAAGGACGGGCACGAGCCGTCGTGGGTGCCCGCGGAGGCCATAGCCGCGGACGTGGTGGCCGAGTACGAGACGCCGTGGTGGACGGCGGCCAAGAAGGCGGACTCGGAGGCGCTGGCGGCGCTGCTCGCGGACGAGACGTTGCGGCGGGACCCCGACGCGGAGGACGCGCAGGGGCGCACCGCGGCGCACTTCGCCGCGGGGCTGGGGTCCGAGGAGTGCCTGCGCGCGCTCGGCGCGGCTGGAGCGGACGTGGGCCGTCGGGAGCGCGCGGGGGGCGGGCTCACGCCGCTACACATGGCGGTCGGGTACGGCCGCGCGGGCGCCGTGCGCGCGCTGCTGGAGCTGGGCGCCGACCCGGAGGCCCCCGACGGGCAGGGCCGCACGCCGCTGGAGCTGGTCCAGGAGGTGCTCGCCAGGGCGCCCAAGGGCAACCCGGCGACGTTCCAGCTTCGGCAGGGGCTGGAGGCGGCGCAGAAGGAGCTGGAGAAGGCCGTGTACGAGTGGGCCGAGGTGGAGAAGGTGATCGACGGCCGCGGCGAAGGCAAGTGGCGGGAGTACCTGGTGGAGTGGCGCGACGGCGGCGAGAGGGAGTGGGTGAAGGCGGCGTGGGTGGCGGAGGACCTGGTGAGCGACTTCGAGGCCGGGCTGGAGTACGCCGTGGCCGAGGCCGTGCTCGACAAGAGGCAGGCGGCGACAGCGACGGCGGAAGAGGAGGACAGCTGGGAGTACCTTGTCAAATGGGTCGACATTGAGGAGGCCACGTGGGAGCCCGCCGAGAACGTGGACACCGAGCTCGTGCAGAAGTTCGAGCAGCAGCAGTCGGGGTCTGCAGGCGGTGATTGATGGCGGCAGCACTGCACCACCGTCGCCGCAGGTGATAGAGATTACTTGATGAAGGTGATTGCGTTTTATTCGTCGGGTATTCAAAGCACTGCCCGGGTTGTATTTTAGGATGAAACTTTTGTGAGTATCATATTTTCACCGGAATTGCAGTTTCAACCTTCCCGCTTGGAAACTCTCTCTTTTT
>GRMZM2G007939
GCAAACGAGTTGAAATCACCTTGTTCAAATCGTCCCCTCCTCTCTCTCGCTCGCTTGCCAAGCACAATCTTCTGCGCGTTCGTCTTGCGGATTTGTTAATTGGTTGGTCAGCTCCTCTCTGACCCAGAGGCAAAGCCATGGCTCTCACGCTGCGTTCCTCGACATCGTTCCTGTCGCCTGTGGATGCTCATGCCTGTGCGTGCACACAGACACATGCGCCGTGCTGTTGTATAACGTGCACCGGAGAAGGGGAACTGTATGTATAGATTCAGGGCCTTGCAGGTTGCAGAGTTTTATAGGCTGTAATCGAGCAGGTCGGTAAGGAGGCAGGCATGTCAGAACTTAGGCTGTCTTCAGTTCATTTGTCCCATTTGGAACTGTATTGTTATAAGTCTAATCTCTGTAGAGAGAATTCTAT
>GRMZM2G008290
AGTTATTACTCAAAATCCATGCCATTAAAAAGGACTTCAACTCCAAGCGGAACACTTCTACTCCCGTTGTTAAACGGCACTACCAACGAAACAACGAGGAAGAAGGCCGGGAGAGGAAATCCTTTGGCGGCGCGCGCACGCGCGGCAGACACGTCCACATCCACTGCAGCGACGAGCCAGCCGGTCCGCGGTCAGCAGCTTGGCAGCAGCCCCACTCTGGCTCCCCCCTCCGCCATCACTGCGCTTGTGCGCGCGCACCCACCCCCGCGGCCCGCTCATCACCCGCCCGGTCCCGCCGCCTATTTAACGCCGCCCCCACCGGGGCACTCGGCCCTCTCCGTCTCAGAACGCCCCAGCCTTCCACCTCGAACTCCGCGGCGCCCAGCGCCCTCGGTAACCGCCCCCCGCCCCGCCACAGAGACAGGTCGACGAGACAGACAAAGGCCGGCCGCCATGGGAGAGGACAAGAAGGCGGGCAACAAGGACGCCGCCGGCGGCGACAAGAAGAAGGACGCCGGCGCCGGGGCCGCGCCGCAGCCCATCGTGCTGAAGGTCGACTTGCACTGCGCCGGCTGCGCCAACAAGGTCCGCAAGGCCATCAAGCACGCCCCAGGTGTGGAGTCGGTGACGCCGGACATGGCGGCGGGTAAGGTGGTCGTGACCGGTCCGGCGGACGCGGTGGAGCTCAAGGAGCGCATCGAGGCCAGGGCGAAGAAGCCCGTGCAGATCGTCTCCGCCGGCGCCGGCCCACCCAAGAAGGAGAAGGACAAGGAGAAGGAGAAGGATAAGAAAGCGGACGGCGGCGAGAAGAAGGCGGACAAAGAGAAGGGCGGCGGCGGCGGCGGAGAGAAGAAGGCCGACAAGGAAAAGGGCGGCGGAGAGAAGAAGGCCGACAAGGAGAAGGGCGGCGGCGAGAAGAAGGCCGACAAGGAGAAGGGTGCCGACAAGCCCAAGGAGGAGAAGAAGAAGCCCAAGGAGGAGACTGTGACGCTGAAGATCCGGCTGCACTGTGACGGCTGCATCGAGCGCATCAAGCGCCGCATCTCCAAGATCAAAGGCGTGAAGGACGTGGCGTTCGACGCCGCCAAGGACCTGGTGAAGGTGACCGGCACCATGGACGGCGCCGCTCTGCCGGCGTACCTCAGGGAGAAGCTCAGCCGGGACGTGGAAGTGGTGGCGCCCGGCAAGAAGGACGGCGGCGGCGGCGGTGACAAGAAGGACAAGGGCGCAGGAGACGGGGGAGATAAGAAGAAGGACGGTGGCGGCGGCGGCGGCGGCGGGGCCGAGGAGAAGAAGGACAAGGCCGGGGCCGCGGCCGCCTCCGCGTCGGTGGCGCCGCCGCCCCTGGCCGACGCCGGCATGTACCAGGTGCCGCCGCACTACGGGTACGCGCCGTACCACCAGCCGGCTCCAGGCGGCTACTACGGTGCCGCCCCACCGCCCAACCACCACGCCGGCTTCTACCCCAACGGCGGCGGCGTCCATTACCCGCCCGCGCCAGCCTACGCGTACGGCCCCACCCACCTCCACGCGCCCCAGATGTTCAGCGACGAGAACCCCAACGCCTGCTCCGTCATGTGAACTCGCTCGCTTCGCCGGTTTGCCGCCGCCGCCGCGCCTTGGCACCCCCTTCCTCCGTGTGAGACCAAGAACCATGGGCTTGTCCTGGATTAGCGGTGTCTTTAGTTAAAATTATCAGTGAGTAGTAGCTAGCTTAAGCAGTGCTCCGATCCGAGATCAGTTCTTCCAGCAGACCTGTGTAAATGAGAGTCTCGCCGCCCCGCCCCGCCCCGCCCCGGTGTAACGCATCGTCATGTGTAAAATCTATCCGGACCCGATAAAGTTTTGCCCTTCTGTCATCGCTAATCGCCATTTGCGACGCC
>GRMZM2G008773
ACCAAGTACCAACTGCCCGAGACAAGAACAACTCCAACTCCCATCTCTCACTACGGCAACACTTTGCGAGCTGAGCCATCAAAGCTCGGGGCGGATGGCGGGGCGGCGGCAGATCAAGAAGGAGTGGGTGCAGGCGGCGGCGGACGCGGCGTCGTGGTGCGTGGCGCTGTCGCTGGTGGCGATGCTGGTGGTGGTGTGCACGCTGGGCGCCGGGGAAGGCGGGGGCGGCGCGCCGGTGGTGGTGGTGCGCGGCGCGGCGCTGTCGGCGCGGCCGTGCGAGGAGATCTACGTGGTGGCGGAGGGCGAGACGCTGCACAGCATCAGCGACAAGTGCGGCGACCCTCTCATCCTGGAGCGGAACCCGCACGTGCACGACCCCGACGACGTCTTCCCCGGCCTCGTCATCCGGATCACGCCGTCCAAGCCCAGGTAGATCGATGGCGATCCATCGGTCGTCGTGAACCAAACAGAATGCCGTTGCTGACTTGCTGCGGTGTCGTCAAGCCCCCTCTGCATGATGCCGCGTACGTACTAATACGGTGTGCAGACTGCACTGCAGAGGGAGCGTAGCGATGCAAGAGGACGCCATGTACTGTTAAGTATGCGTGAACAGCGTGTAGCAAGAAGCTCTGGACGAGGCCTCCAGCCTCCTGTGTGTAAATTGTAAGGGACGCCGCGCTAGTGCTTCAAGTGAATGAAGAGATAAAATTGTTGGCTTATTTTTTTATG
>GRMZM2G009014
GGCCAGACCTGCTCGCCTGATTCGCTCTCCCGCGATTCCACCCCCACAAATCCTCCGACCCAACCCAATCCAGCGTCTCAAAATTCACGCAACTTCGCGTCGCGTCGGCTCCAAATTTGCCCCCTTCGATCCATAAATCCCTTCCCCCACCCCCGATTTTGCGCCGAATTCGGTTAGCTTATTACTCTCCGAGCTTATCGCCAACCGTCTGGTTAGATTCGATTCCCCGTTTGTTTTCGCTTGAATGTTTAGCTTTCTTGATATTTTCCCCTTTATTATTTTGGGTTGATTGTTGTTCGTTGTTTCTCCCTTTCTGAAATCCGGATTGGGCCTTTTTCAAATTCGCGATCAGTCCCGACCTCGAGATCCGGCTCATTTTTTCACCCTCTTACGTATTCGGATCGAGCCCGAGCTGCCAATTCGAGGAGCTCCGAACGCGGGCCGCATAAAGCGAATCGAATGAATCAAGCTTGCGCGACGGGCAGTTGATGCCACCCGGCGATGGATCGCCGCATCCTCAGGACCTCGTCGTGCAACGGCAGCGGTAAGAACCCGTCCCCTTCCTCTCCCGCGGCGGTCTCACGGCCTGCGTCCTCCGGGGGCATCGGCTCCAAGGACGACGCCGCTGCCGGCGAGCGCAAGGCGCTGCTGCCGCGGCAGCCTCCTGGCGGCATGGCGCGGAAGGGCCGCAAGGGGTCCAACCGCCGCGTGCAGTGGAAAGATAAGCATGGCAGCAAGCTCACCGATGTCAGGGAGTTCCAGCCTAGTGACTCAAGTGACTCAGATGATGAATATTTGGATACATGCATATGCTCAATCATGTAAATACATCTTGCACAGGTGGATTCTATCATGTGTATAAGGAGCTGTATCTCAGTATTACTGTCTTCGGCTTGGCCCTAACAGTACAGTGACAATCATGCATGCATGCATAGTTCGTTCCAACAGACTCCGAACTGGTGATAATCAGCTGGCCTTAACTGGGAGTTACATCAAAGACCTAGAAAATGATCACCGGATTCAGTAGGTAGACATGATTAAAGAAGCCGAGAAAGAATGCCTTTCTTTGGTTTAATTTTGGATACCAACAGCATCCTGAGTTTTTGGCAGAGTAATGATTCATGTGATAATGCAAATGCTATTAGAATCGAACATTACTAATTCCTGTGCATGATTCAGATCGATTTTGTCAAATAGGATTTGATGTATTAACATGGTATGTTTCTTTTAAAAAGAATCCTTGCTACCATCATTTGTTACTTACAGGAGCTAGTGCCCAGATTTGTGCTGAA
>GRMZM2G009155
ATATCAAACCGACAAATTGGTTGGAGCAAATGTTGTTTAGCTTTTGTGAGGAAAGAGGCGGCGGCGGCGGCGGTGATTGTTTAGCAGGAGAAGATCCCCTTCTGCACTCATCGAACGGCCGCCGCCACCTAGATCAGTTGGGAGTGTCTCCTGTGCCTTTTCTAGCACAGATTGTAGGTACTTCCCTTGTGCTTCAATGCGGAGTTGCAAATGTCTTTGTACCTGTTGAAAGGCGTCGTTTATGTGTAAGGTTTAAGTGGCTAGCTGGTGATCCATTTCCTTCAAGTGGTTTGTCCATTGCCATGGTGCAACCAATCACTGAAGAGCAGAAAGGGCATTCAGTATTAAGCTTAATTGGAGGCCGATAACTGCTAGAGTCTGGTTTTATAAGGAAGACAAGTGAGGAGAGAATTTCGAATCGTTAGAACAAACACTCAAGCCTGGACCAATCCTGGCAGCAACTGAAAAGAGGGAAACGGAAAGTGGGTAGACGAATCCGATGGGCTGTGCATCTGTATGGAGTCCTCTGAGTTTGGCTACTATCTGTTCTACATAAGGCGCAGAAAGTTGGGGCTTAAAAATGACGGCGAGCGCGCACGCGATCCCGCGGGAAGGGAATAAGGAAAAGCGATGTTGACAAAGCTGGATGGGAATCCTGCGCTTTTTTGGAGGCGAAGATGAGAAGGAATATATCGCCTGTGTCGACCTCGCCGGCCTGCTTCTTCTGTTCCGTGGCTTGGTTGTGCTCCCGCTGGATCGTGCCAGCCGCCAGCAGGATGATGAGCACGTGTGAACCCTGGCGTGGGTATGTTGTTGTTTGCTCTGGGAGTGTTTTGCTCAGTAGTCGTTCTTTGTTTATTTGTACAAACTCGTCCATTTGTGTCGGTTGCAGAAATACGAAAACACTTCAAATGGTACGAATTGGAATTTGGAAAGTACAGAGTATAGACCGCTGGATAAGCTGTTTTTATTGTTTGGCGTAATGAACTGGTGATCCATATGTTCGCCTTAA
>GRMZM2G010000
CTTGCCCCGCCGTATAGGAGTATATAATAACCTCCTCTCTCTTCTCCCCATCTCGCCTTCGATTGCCCTTCCGGCCATCCTACCTCCTACCCTCTCCACCTCTCCTCCCACCCCTCCCCTCCCCTTCCGTGTCCTCCCCTCGCCTGGGGATCGATTCAGGCTACGCGTGGGGTTGCGTCCATTGATGCGAGGGAGGCAATGGCGGTGTCCTCGCCTTCTTCTGCTCCGGAGAAGAAGAGGAAGTGGCTGCTCAGCAACAGGAAGGTCAGTGCCGCCGGCTCCCGTCTTCCTCTGCTGGCTCCTCCACCATCCTTGAGCTGGGCTCCCTTCCTCTCCCACAGTCCCACCTGAACGTTTCTTGGTGTTCAAGAACTGCACGAGAGCCAAGCTTGTGCCTTTTGACTTCTGGAGGACTTGACGTCCGAATGCCAGGAGGGCGTAGAACCGTTCGCGTCTCTGAAGCTCGCTGTGCGTGCCTTTTGTTTGTTTCGTTTCGTTCAACAACAGCTTGGTTCCAGCGCGTTCTGTCCGGTGGCTTGTCCTGTTTTGGTTCCGTTTGTTTTGTTTGTCTCCCCCCCAAAAGAATGATCTCATCCCAGAGTGGTCAATCCGGCTCTGTTTAGAGGGAAGAATGTTGCCTTCGCTGCGGAAAATCTGATGTTTCCCGGTTCCGTTTTCGCCAGGTGACCGACAAGTACCTGCGTGAGGCGAGGAAGATTCTTGCGGCGGCGCCAGAGTGTGGCGGCGGTGACGCGGTGGCGGCGCTCGGCCTGGTCGACGCGGCGCTGGAGCTGTCGCCGCGGATGGAGGCCGCCCTGGAGCTGCGGGCGCGCGCGCTCCTCGCGCTGCGTCGCTACAGGGAGGTCGCGGAGATGCTCCGCGATTACATCCCCAGCTGCGGCAAGTCGTGCTCTGGCGAGGACACCTCCTCGTCCTCGTCGGCGTCCCTCTTGTCCACTGGCTCCGGTGATCTCGGCACGATCTCCCGCGCCAAGCTCCTCTCGCCCGACCGCCACCGCTCCGACGACGCGGAACCTGACGCCCGCCCCGTCCGCTCCTTCCGCTGCTTCGACATCTCCGAGCTCAAGCGCCGCGTCCTTGCCGGCCTCTCCAAGAACCCGAACACCGATACCCAGTGGAGGTACTTGGTCCTCGGCCAAGCTTGCTTCCACCTCGGCCTCATCGAGGACGCTATGGTGCTGCTGCAGACCGGCCGCCGCCTCGCTTCGGCGGCGTTCCGCCGCGAGAGCGTGTGCTGGTCGGACGACAGCTTCTCGTCGTCGTCGTCGTCCTCCGCGACCGCCGCGGCTCCCTGCGTCCCGTCCGGCAAGACATCCAGCTCCGGTTGGGCGTTCATAATCCCGGCGACGGAGTCGGAGGCTGTGTCCCAGCTCCTGGCGCACGTGAAGCTCCTGCTCCGGCGCCGCGCGGCTGCCATGGCCGCGCTGGACGCTGGCCTCCCGGCCGAGGCCGTGCGCCATTTCTCCAAGATCCTCGAGGCGCGCCGTGGCGTGCTGCCGCACCCGTTCGCCGCCGCGTGCCTCGTGGGCCGCGCCGCCGCGTTCCAGGCCAGCGGGCGTCCGGCCGACGCCATCGCGGACTGCAACCGCGCGCTCGCTCTGGACCCTGCCTACATCCCGGCGCTCCGCGCCCGCGCCGACCTCCTGCAGTCCGTGGGCGCGCTCGCGGACTGCCTGCGTGACCTGGACCACCTCAAGCTCCTGTACGACGCCGCGCTACGCGACGGCAAGCTCCCGGGGCCCCGGTGGCGGCCGCAGGGCGGCGTGCGGTACCGCGAGATCTCCGGCGCGCACCGCAAGCTGACGGCCCGCATCCAGGGGCTGCGCGGCCGCGTCGCCGCCGGCGAGGCGTGCAACATCGACTACTACCTGCTGCTTGGCGTGCGGCGCGGGTGCACGCGGTCCGAGCTGGAGCGCGCGCACCTGCTGCTCTCCCTGAAGCTCAAGCCCGACCGCGCCGTGGTGTTCGGGGAACGCCTGGAGCTCGTGGACGAGCACCGCGACCTGGAGGCGGTGCGTGACCAGGCGCGCATGTCCGCGCTGCTGCTGTACAGGATGCTGCAGAAGGGGTACTCGTTCGTCATGTCAGCCGTTCTGGACGAGGAGGCCGCCGAGAGGCAGAGGGCAAAGGACGCCGCGGCCGCGGCCGCGGCCGCAGCTGCCGCGCTGGCGGCCAAGCAGGAAGCTCCGAAGCAGGAACCACCGCCGCCGGTGCCTGAGAAATCCGAGAACACGGAGAGCGGCCGTCCAAGAAGCCCGCCACCGCCAGGGCGCGCGCAGACGGCGAAACCGAAACCGAAGCCCAAGGCCAAGGCCGCGACCACCACGGCGACAATGCCCAAGGCGGCGGCGGCCGTGACGTCTACGGCCCCTGTTTACCAGGGGGTGTTCTGCCGCGACATGGCGGTGGTGGGAACCCTGCTGTCCCGCGGCGGCGGGTTCGACCGCGCTCTCCCGGTGAAGTGCGAGGCAATGAGCTGCTGACGAAACGTGACATGTGCGACGTGGCGTGCAAGGACAGGCGCAACGTGAGATCCAGCGAGGTGGCGGGAACGCGGTGATGTGTTTGAATTGTTTGGTCGTCCAGCTCGCTGTGGTACTGTACAGCTGGGGGGGAAGTGAACAGGTGGTATTGGCATTTGGTATTGGGTGGGAGTGGGACTGACGGAGGGGAGAAAGGAAAATGGCGAGTTTTAAGAGGACGGTAATTTTGGCTGCATCTTCATGAATGAGTTGTTACATTG
>GRMZM2G010855
AAACGCAACCCCTCTCGCTCTCAAGCTTCAAAATCCCACTAGCGAAAGGAAAACGGGAGAAGCTAGGAAGCAGCAGCCGCGGCATTTCTTCCTTGAGCGTTCGCCTTCGGCTGCTCAACGCGTGCTTCGTTTCAGGAGAGCCTTGGTGGCATCTCTGTTTCATGGCCGAGATCTGCTGTGAGGCGGCGGCGGCGGCGGCGGGGTCGGACCAGAAGGGGGAGTGCGCCGGCAGCCGCGCGGCGCGGCGGCGGAGGATGGAGATTCGGCGGCTCAGGGTGGTGGCCGAGGAGGCGTCCGCCAAGAGGCGGAGGCTGGAGGCGGATGAGGAAGACGCGGTTGGGGGGCGAGCGCCGAGGTACGGCGTGACGTCGGTCTGCGGGCGGCGGAGAGACATGGAGGACGCGGTGACCGCCCGTCCGGAGTTCATCAACGGCCACCACTTCTTCGGGGTGTTCGACGGCCACGGCTGCTCACATGTGGCGACGTCGTGCGGGGAGCGGATGCACCAGATTGTGGCCGAGGAGGCGACAGCTGCCGCAGGCTCGTCGGTTTCGGACGAGACCGCGCGGTGGAGGGGTGTCATGGAGAAGAGCTACGCGAGGATGGACGCCGAGGCCGTCGTCTCCAGGGAGACCGCCGGCCCGGCGCCCACCTGCCGTTGCGAGATGCAGCTTCCCAAGTGCGACCACGTGGGCTCCACTGCCGTCGTGGCCGTGGTGGGGCCTCGCCACCTCGTCGTCGCCAACTGCGGCGACTCCCGCGCGGTCCTCTCCAGCGGAGGCGCCACGATCCCTCTCTCAGCTGACCACAAGCCTGACCGCCCCGACGAGCTCGAACGGATCCACGCAGCGGGAGGGCGCGTCATCTTCTGGGACGGCGCCCGCGTCTTCGGCATGCTCGCCATGTCCCGAGCCATCGGTGACAGCTACCTGAAGCCGTTCGTGATCTCCGACCCGGAGGTGCTGGTGGTGGAGAGGAAGGACGGCGAGGACGAGTTCCTGATCCTGGCCAGCGACGGGCTGTGGGACGTGGTGAGCAACGAGGTGGCGTGCAAGGTCGTGCGCACCTGCCTCCGGAACAGGGCGCCGCGCGGTGGCCGGGAGCGGTCGAGCCCGACCTCCAACCTGAGCCCTAGGCAGAGCAGCGCCAGCGGCGGCAGCAGCAGCAGCGGGGACGAGGAGGCTGGTGGGCCCAGCGGCGACGGCGCGGGGTCCGAGAGCGACGGCGAGAGCGCCGAGGACAGGGCGTGCGCCGAGGCGGCCATCCTGCTGACCAAGCTAGCGCTGGCGCGGCAGAGCGCCGACAACGTCAGCGTCGTCGTCATCAACCTCAGGCGGCGCCCGCGATCGTGATCGGTGGTGGTGGCTCTGTGATGGACTAGCCGTTCTTGGTTGGTTTGGTTTTCTGGCCCCCTCCGTAAGTTCAAATGGGAGCCCGGTTCACCTTCGCTTCGGCAGAGCAATCATCAGACAAGATGTCAAAGCGAAGATCGAACAAAATGTGAGATCCTTAGCAAAATTGCATGCTACTTCCTTTTACAGTAGTACAGCAGGACTATTGTTTCGTTAGCGTTTTTTTATGGGTGGGTTGAGGGGTGCGTTTCTGATCTGGTCGGACAGATCATCCCGCCTTTCTTCCCCCGGTAAATTCTCCAAATAGAAAAGCGCATGCGTCTCCGATGTTTGAAGAAACTTTACCGTGCGTCCGAGAGATTTAATTGTAATATATAGTCCAGTGCCCCTTTCACTAGCCAAATGCCCAAATCCTTCCAACCTTCTCTGACTAAGATCGTGATGTGCTCCTCCGGTTCCGTGTTTCATGTTTTATATAAATAAATTTGACCCACCATGATTGTCC
>GRMZM2G010871
GATCGTGCTCTTCTCGCCCGCCCGGTCTTGTCTCTCCTCTCCAGAACCTTCCAACGGCAGAGTGCTCGCCGCGTGGTCTAGAACCTTCCACAAGCCTCGCGACGTGTCTCGACGCGCCGGTACGGCGGTGGGGGTATTTAGGGGTCCGGCCACCGGCCACCGCCCGCCCTTCTCCCGATTTCACCGACCATTTTTCCCCATTTCACAGCGGGCGAATATCTCTCATCTCCCCCATCCTCTTTCCTGCAACAACTCCTACCCACCCGACAGAAATATCCTAAGCGCTGACCCGAATACCCGATTCGCTCCTCGTCCGGTCGATTCCTGCTCCTAATCGCTCGAATCGAGTCCTTGCCCCGTGTTCCGTGCCACAATCTGGGCGCTTGGCTCCCGCGAGCCGGGGTTCTTGGGCCTGGGCGGAGGCCATGGACAAGCCGGTGGCGCCGGGCATTATCAAGGAGGAGCTCCTGGAGCAGCAGCCGCCGACGCAGGACGGTGTGGGTGGCGGCGGGGATGCGCCGCGCCCGATGGAGGGGCTGCACGAGGTGGGTCCCCCGCCTTTCCTCACCAAGACGTTCGACCTTGTGGAGGACCCGGCCACCGACGCCGTCCTCTCCTGGAGCCGCGCCGGCAACAGCTTCATCGTCTGGGACCCGCACGTCTTCGCCGACGGGCTGCTCCCGCGCCTCTTCAAGCACAGTAACTTCTCCAGCTTCGTGCGCCAGCTCAACACCTATCTAGATGGAACAAGATACTGGATGAAGTACCAAGAATCAGATTGTTTTGTTCTAGAAGACTCTACTGACCACCTTCACATGCTATAGGCTTCAGAAAGGTTGATCCTGACAGGTGGGAGTTTGCAAATGAAGGTTTCCTCAGAGGTCAAAGGCACCTGCTGAAGATGATAAAGAGAAGGAAGCCACCATCAGCTGTGGCACCATTGCGACAGCAACGTGCCCCTGCTTCTTGCCTGGAGGTTGGTGAGTTTGGATTTGAGGAGGAGATTGATAGGCTGAAGCGTGACAAGAACATTTTAATCACAGAAGTAGTAAAACTAAGGCAGGAGCAGCAAAGTACTAAAGATCATGTGAGAGCCATGGAGGAAAGGCTACGAGTGGCTGAACAGAAGCAGGTACAGATGATGGGGTTCTTGGCAAGAGCAATGCGGAACCCAGAGTTCTTCCAGCAGTTGGCCCAGCAGCAAGACAAGAGGAAGGAGCTCGAGGATACCATCTCAAAGAAAAGAAGGCGGCCCATTGACAACACACCATTCTACAGTGATGGGGAAAGCGAACAGCTTGATTCACAGTTGAAAATGTTCGAGTCAGGTGTTCTCAATGGGCTCAATGAACCTGAGCTGGAGAATTTAGCAGTGAACATTCAGGAGCTTGGGAAGGGAAGCATAGATGATGGGAACTTGACTCAAGTTAGTGACCAGTCAGAGCTGAACGACGACTTCTGGGCAGAGCTTTTGGTCGAAGATTTTGGAGACAAGGCAGGACAGCCAGAGTTGGAGGGAAGAACTGAAGACGTGAATGACCTTGCTCAACAACTGGGGTATCTGAGTTCTTCTAGCCCAAAATAGAGCCAGTTCCTAATGGTTGCCCCCACAATCACTGGTGCTTTCCCTACCCTACTGTTGCAGACCATCCTGATCAAACCGGTACTTTTCAAATTCAATTCAATGACACAAACCTGTTAAAATCTGGTAACATTTTCATTCCATTTCTTTTATATTGCTGGATTAGCCAGGAATGATGATGGATCTGGCAGACAAGGTTTGACGACCCATCCTTCTAACCATATCCATTATGTTTGCGCAGTTGCATCTTCAGATTTGCCCTCATCTTTTCTTCTTCTTCTTCTGAAACATTCTAAATTGCTCCTTATCCAGTTGACTGGTGGTGGAGAGGTGTTCATACTGAAGGCGTGCTGTGGAGAGGTCACTGCCTTGACGTTGAAGGCTTAGCGCTGTACTCTGCTGTGGGAGTTACGTGTGGGGTGTTGGCTAAATGTCTCTTCCGGCGTCTTCTGGCAAAATGATCTCGTGGACGGTGACTGGCAAAGATGCCTAGGGGCCAACGTATACGTACACAGCTGTTATCAGATCTTGTTCAAAGTCATTGCGCGGTTTTGACGGTGCTATGTATCGATCAGGGTTCTGGCCTTCTGGGGTTGGGTTGTAGAATTGACTGGCTGATCTAGTGTTCTCCATGTATGACTGGTGTAACCTTAAAACACCCTCAGCTTGTTGTTGAACTGTGACAAGCATCTCGTTTTTTTGTTGTACTCCATTTTCATCATCATTGTACATCAAATTGCTGAATTATGAACAGATCCCTAATAATTTGGTGGACTGCGTCTTGGCA
>GRMZM2G010909
ACAGCACAATCTCTGGATTGCGAGGACCTAAATGCTTAATGTAACGCTCCTGTATCCCTATATAAAGCACCCCACACACACACAGTCCATCCAGGCCTCCACCGCGTCCTCTGCTCCTCTACTCCCCTCTCCATCCATCGCACTCACACGGTCACACTCACACCCCCGCCGTCTAGCCGTTTCAGCTGCAGAGCCTCTCGAGCGGCGCCCGCGGCAGGAGCTGGCTACCCCTCGACCAGGTCTGGGAGCGGCGCCGCCGCGCCCGCACGAGACGGCGGAGCTGGACGCGGAGGCGGCGCTGGGCGGGGAGTCGGCGGAGGAGCGCAACCGCTTCCTGGTGCTGCGGCTGTACGAGGCGCTCAACGCCCGCGACGCGCGCCGGGCGCAGGAGCTGCTGGCGCCGGACCTCGAGTGGTGGTTCCATGGCCCTCCCGCGCGCCAGCACATGATGCGCCTGCTCACCGGCGCTCTGGACCACCGCGGCTTCGTCTTCTCCCCGCGCTCCGTCGACGCCTTCGGCTCCACCGTCGTCGCCGAGGGCGCCGACGACGCGCGCCAGCTCTACTGGGTGCACGCCTGGACCGTGGGGCCCCATGGGGTGATCACGCAGCTCAGGGAGTACTTCAACACCGACCTCACGCTCCTCTCCGGCCAGCCTGACGTCGTTGCCGCAGGCGCTGCTCCGCCTAAGCAGAAGGACGCTGCCTCCTCCTCGTCGCCCTCGGTGGCGGCACCGGCAGCAGGGCCCAAGTGCCTGTGGCAGAGCCGCCGCGCCGACAGCGCGCACAAGTCGCTGCCGGGTCTCGTCCTCGCCATCTGACTGAGACTAGCTAGAGACACCAAGCTCGATCTGCCGCCCTCCATTATATTATATTATAACCGTATAAAAATCCTAAAATTCCAAACCCTCTACTACTTGCATAAATAATCTGGAACTGCACTCAGTCAGTGAAAACGTGAAGACGGACGTATGCCTATGCACTGAACTGAACTAGTCCGTGTTGTGATTCCTGTACCAGTTAATTACTTTAGCTCGTGCCGTGCCGTGCCGTGTGTGTGGAATAGTAGTGTTTGTTAAGCCATGGGTTGTTATGCTGTGCGCCGCCATTGCTGCTACTGTAATGCTCTGCTGTTATGGTCTGGTTCTATATTGCGGTTGAATAAAAGTTGCATGAGTTGGAGGGATAAGCAATTAATTA
>GRMZM2G011240
TCGCATCTCTCGCCACTTCGCAATTCGCCAGTCGCCACCGGCACCACCACACCCACCCTCGCGGCCGCGAACAAACGACCCACTGACCACTGGCGGGCTGCACGGCAGCCATGTCTGCGCCGAAGCTGGACCGCAACCCGAGCATCCGCGACCGCGTCGAGGACACCCTCCACGCGCACCGCAACGAGCTCGTCGCCCTCCTGTCCAAGTACGTGAACAAGGGGAAGGGCATCCTGCAGCCGCACCACATCCTCGACGCGCTCGACGAGGTCCAGGGCTCCGGGGGCCGCGCGCTAGCCGAGGGACCCTTCCTCGACGTCCTCCGCTCCGCGCAGGAGGCGATCGTGCTGCCGCCGTTCGTGGCCATCGCGGTGCGCCCGCGCCCGGGAGTTTGGGAGTACGTCCGCGTCAACGTTCACGAGCTCAGCGTCGAGCAGCTCACAGTCTCGGAGTACCTCCGCTTCAAGGAGGAGCTTGTCGACGGCCAGTACGTGCTGCTTTACTCCGCGCCCCCGTTCTCTGCTTTGATTTTGCGTGCGTCCCTGTTCTCTTAGGCCCCGTTTGTTTCGTTGCAATTGAATTCCATTTTAATAATTATAATTTAGACAAAACTAATTAATTTCATATATTTATATATGTAATATA
>GRMZM2G011505
CCTGTAATTTATCTCTTAATGTGAAATAAATTACATGAAGATCATTATAATTATGATTTCAAGGGAACAAGATAAATAAACACAATCATAGAAATTTATAGCTGCTATACTCCCTTTATTACTCTTTTCCAGTTACAAATGATAACAATTGTACCTTCGGATGTTGAAACAAGAGTTCAGAGGTGAAAGTGATGTACAACAGCTTTGGATGTTGGGCGATTTCACAAATGATCTAAAGGCTCAATGTGCCCTAATGCATGGCACTGTACCTCAATTTATAGCGGTGACTCGGTACACAACTTCGTACAAAATCACAAACATGTCCTTAGTACTCATACAAGATTACATGATTCTCTATGGGTGTTATCGTCATGTCTCCTTGGGACAACGATGCATGCGCTGGCGAGCTCCTTCATATTTTTTTCGAGTCGTCTCCTTCACCTAGAGACCACAAAGCCGAAGCTCCTCTATCTTCACTCGCATTGTCGAGAAGAAGGTCTGGAACGGAGGAGATTCCCCTTATTCCTTCGGGATACCTAAAATATACTTAGAGACAAGTAACAACTTAACGTTTTGAGGACCTTCGGCAGAGGAAGGCCCCCAACAATAGGTATCTTGCAATTTAGACAAACCATGCAACTCAAATGTACTCCATAAGGGGAAGTGGTGCAAGCCAATTGACTTTGTTGCTTTGGTTTTATTCTTTCATTACGGTTCTTTTTTATAACTCGTGACCGTCCAGTTGGAATATTTAACAAATTTAAAATTTAGGCTTTCTTAAACTTTTGGAACTAGCTCAAAATAGGGAAAGTAACCAGGCCCCTAAAATATGGCGGTCTTGGAGTTTCTAATTTACAATTCAAAAGTTGGGCTTTACAGGTGTAATGGTTATGGCTGCAAAAAACGGATCCGTCTAGACCATGGCATGGAATGAAGCTTCCTATTCAGCAGCAAGTAAGACGGTTTTTCAATGTTTCGGTCTTACATGTGGTCGGAGATGGGACCAGCACTCTCTTTTGGTTCGATAAATGGTTGAATGAGAAGGCTATCTTTGATATTTCACCAGAGGTTGTCTGTTTGGTGGACAACTGGCATTGGATTAGGAATATTGGGAGTCATCTTTCTATGGTTGGGCTGCAGCAGTATTTAAAATTATGGGATGTGATTGGACATGTGACTCTTTCACAGGAGGCGGACAGGCTTGTTTGGAGACACACGGCTTCTGGGCAGTTCTCCTCAAAGTCTTGTTACAATGCCTTCTTCTTGGGGTCCATTTCCTTTGAGCCTTGGAAACGATTGTGGAAGACTTGGGCTCCCCCTAAATGCAAGTTTTTCCTTTGGTTGGCTATAAGGAATAAATGTTGGACTGCAGACAGACTCCAAAGGAGAGGGTTGCAATACCTGGTGTGTTGCCCCCTATGTGATCAGGAGCAGGAAACAGTCCAGCATATCCTCTGCACCTGCAGTTTTTCTAGGGATTTTTGGCATCTCATTTTGTCGTCCATCGGGCTTGGTAACCTCACTCCTATTGTTGTTGAACAGTCATTTGTTGTGTGGTGGGGGAAGGTTTCTAAAAAAGTGCATAGGTGCAAGAGGAAGGGCTTCAATAGTGTCATTATTCTTGGAGCTTGGTGCTTATGGCTCACTCGTAATAGGGTTGTTTTTGATGGAGTGAGCCCTTCCATTAGTTCGACTAAGAGGTTGTTTCTAGATGAATTGATCAGTTGGAATAAGGCGGGAGCGAAGCATTTAGACAGTTTGGAGATTATTGTCACTTTAAATAGGGTCTAGTAGGGCCCGTCAGGTCCCCCCTTTTTTTGGTTTCACCTTGTTGGGGTGCTTGAGAGGATGCTTGGGGGTTTGGTCTTGGTCTGTTTTTTTGTTTTTTCTTTTCTGCCCTCTAGGTGTTGTATTTCGGTCCACTTTGGACCTTTTCCTCTCTTAATATAAT
>GRMZM2G011559
CAGGAAGGCGCCAGGTGCCCTGTCGCAGCAGTTCGCACTCCGCAGGGCACCACCGTCCACCTCCACCGCCACCGATCGGTAGCAACGCGCACCACCGCGTCGTCGTACGGCAGCACACGGAAAGAGAGAGAGAGAGAGAGAGAGAGAGAGAGGAATGGGCGACCACGAGGGTCACGGGGTCGATTTCGAGAAGAAGGCCGATCAGAAGCTCTCCGGCTGGGGCCTCTTCGGCAATAAGTACGAGGAAGCCGCCGACCTCCTCGACAGGGCTGGCAGCTTCTTCAAACTCGCGAAGAACTGGAGCAGAGCGGCTGCGGTATACAAAAAGATTGCAGATTGTCATTTGCAGGGGGATAACAAGCACGATGCTGCCTCTGCTTATGTTGAGGCAGCAAACTGCTACAAGAAGTTCTCCCTGCAAGATGCTGCACAAGCACTTAACAGTGCCGTTAATCTTTTCCAGGAAATCAGTAGACTGAACATGGCTGCAAGATACAGCAAGGATATCGGTGAAATCTATCTGCAAGAACAAGATTTAGAGAATGCCGCAGTCTACCTGAATCGCGCTGCTGATCTTTTTGATAGTGAGGGACAATCCTCTCAGGCAAACAGCATGACACAGAAAATCGCTGAAATATATGCTCAGCTGGAAAAGTACCAGAAAGCAACCGAGCTCTTTGAAGAAATTGCTCGTAAATCAATAAACAATAACCTTCTCAAGTACGGTGTCAGAGGCACTCTTCTTAATGCGGGCATTTGCCAACTTTGTAGAGGACATTGACCCAACCTTCTCAGGGACACGCGAATACAAGCTTTTGGCAGTACCATACAATACTCACATTCCTTTTGTTCACTGTGTTCATCATGATACGTAGCCCTTGATTATACATTGCTAGTTTTTTTTTGAAGAAAAATGGCAGGAGCTCTGCCTTGCATTATAGTAGATTGAAAAGAACATAAAGTTCATCTCCAAAGGGCAATGAGAAATACCACGCACACCAGAACTAACACAGATTACAAACGCCCATCGCCGAAGGACTAAACTGCTCCCAGTACAAGTTTTTAAAAGATAAACATCGCTTGCTTGAATTCCATAATTTTTTTAACAGTGTAGCACAGTTCAATTATTGAACATGAACTATCTAAAATAAAACCCAAAAAAGGCTCTGTCAGTCCTAGATGTTCACGTGTTCGAGAAAAAGAAGTCCTAGATGTTTTGTTTCCTTAGCTGACTTGGCTGAACTGAAATTTGCATGGCAGGACCTTGCAGCCTCTACGGATGAAGGAGACGTTGGCAAGTTTACTGATGCAGTAAAGGAGTTTGACAGCATGACACGCCTGGTACAGTCAATTGGAAACTTCTCTGTGTTTTCCTTCATTATTTGGGCAGGTGCCTCTTCTAGGGCAGTGTGTTATCTGAGATGAAGCATTGCATCTTAACTTCAGAAACATAAACAGTAGGTTAGCTCCCCTTTACACAAGGTATCTCATGTCTTTGTTTCAGGATCCTTGGAAAACAACTCTCCTTCTGAAGGCAAAGAACGAGTTGAAGAAAAAGGAGGAGGATGAGGATGATCTAACCTAGGCTCTGTTCCACAAAAGGTTTCATGATTTCGTTGAGGATGCCGTGAAATCATTACACAAGATTGTTTGATATAAGTATGGATATACAAAACCTCCTGGATACCGCATTTGGAATCCAGTAGCTGCCATTTATATATATGGCATCCTATATGTTGCATTTGTGGATTATTGTTCATGGTTATATATGCTACCCATATTACTCCA
>GRMZM2G011598
CCCTCCGTTTCTCCTGGCTAAACTACCTCTCGCTCCCTCCGGCTCCGATCCAGGGTGCGAGCTGAGCTTGGGCTAGTTTAGTCTCCCCAAGCTCGTGGCGCAGCAGCAGACTCGTTGGTGGAGGTGGATTAGTAGCCAAGGCTTTGCAGCTAGGTAGGGTTTTGTAGCTAGTTCCTCGCAGGCTCAGCTCTCTCATACTAGCTAGCGTCGGTCAGTCGGGCGAGCAGGCCAATGGTCATGGCGAACCCGGACATGCTGCCGCCGGGGTTCCGTTTCCACCCGACGGACGAGGAGCTGATCCTCCACTACCTCCGCAACCGCGCCGCCAACGCGCCGTGCCCGGTCGCCATCATCGCCGACGTCGACATCTACAAGTTCGATCCATGGGACCTGCCATCCAGGGCTGCGTACGGGGACAAGGAGTGGTACTTCTTCAGCCCCCGCGACCGCAAGTACCCGAACGGGATCCGGCCGAACCGCGCGGCGGGGTCCGGCTACTGGAAGGCCACCGGGACCGACAAGCCCATCCACAGCAGCACCACCGCCGGCGAGAGCGTCGGCGTCAAGAAGGCGCTCGTCTTCTACGAGGGCCGGCCGCCCAAGGGCACCAAGACCAACTGGATCATGCACGAGTACCGCCTCGCCGCCGACGCGCAGGCAGCGCACGCCTACCGCCCCATGAAGTTCCGCAACGCCTCCATGAGGCTGGACGACTGGGTGCTGTGCCGGATCTACAAGAAGGCCAGCTGCCAGGTGCCGGCGATGGCGGCGGTGCCGCAGCTCTCCGACCACGACCAGGACGAGCACTGCGGCTTCGACGATAACCCGTACGCCGCCATGCTCCTGCAGGGCGCGTCGTACTCGTACCCGGCGCCGCCGCATGCCGCGGCCGGCGCGCAGAGGATGCCCAGGATCCCGTCCCTCACGGAGCTGTTCAACGACCCCTCGCTGGCGCACTTCTTCGAGGAGGGCGGCGGCATGCAGGACATGGCGCGGCTCAGCAACCCGCAGCAGCAGCAGCAGCACGCTCCTCTCCTCGGCCGCGCCGTCACGAGCCAACAGCTGCTGCTCAACAACGGCCACAGCATGCCCGGCGGGGGGCAGGCGCAGATGGATCCTCATCCGCCTGCTGCTGCCGCCTCGACGTCGTCGGCCGCCGCTGGCAACAACAAGCGCAAGAGATCGAGCACTACTACTGATGCCGGTGCGCTGTCGTCGAGCCAGGCGTCTGAGGCCAAGAAACCGAACGGGTCCTGTTTCGGCGCAACGTTCCAAATAGGCAACGGACTGCAGGGGTCCTCCCTGGGCCACCACCACATGCCGCTTCACTCTAACATGGGCACGATGAACTGACAGATTATTGCTGTTGTTCTCCGCTGAAAGCTATACTTGAGAGCATTCAATTGTGATTTGAAACATCGGGATCTATTGCACCAAACACACACACACACATATATATAGGACTGAAGTATGCTCCATATAAAGCAAGGGTTAATATATATAATACTAGTACAGTAGAT
>GRMZM2G011622
GTTGGCCGCAATTTTACACACCCCAAGGTCTCGCAAATCAGGTTGCGGTCCTCGTACCAACCCTGGCCATGTTCGGTTCGGTTGCCTATCGCCTCCTCCTGCTCCTCTTCCGCCGCCGCCGCTGCCGCTGCTCCCTAGGTGAACCCGTCGTCGCCTCGCCTGGGCCCACAACGCCCTCCTCCGCCTGTGAGCAAGGCACCCCTCTCAGTCTTGTGCAGGGCGAGTTGCTGCCATGGCGGTTGTTTTTTGCGGGCACGAGCTCTGCCCGCCTCCAGTCTTGGATGTCGTGGCCAGGTGCCTACTTCCCCCTCCCTCCCTCCACTCGAGACTCCACGTCGCCGCCACACGACACTACGCATCCGCTCTTCTTCCTCCCCTCGTCTCGGCGGCTAGCGTCCGCTCCCTCGACGCCTCCGTCCATGCCCGGCTCCAGCACTCGCTGGCTCCCCGAGGGAG
>GRMZM2G011900
TACTTTAAATTAGTAGTCCCGGTAGTTGGAAAAAAGCTCTGAATACAGATTCAAAACATCAAGATAGGTAGTCCGATCATTAGTTGGCCAGTCATAGCAATTTAAGTAGAAAGCTAGCTTCGGGATCAGATCATTCAACTAAAGCTGTCAGGCCGGGTAGGCTTTGAGGAACATTGGGGGTTCCTTATGTTGTGACTGAGCAGATATGTCTATTGTGCCCGGCAAAAACGGATTTGCAAGGAGTTTGCCAAAGGCTTTCTCATTCGGAAAAACAATTCAAAGTATATTTCCCTTCTCCATTCTCTGCTCGGATGATTGCCGCTTGTGTGAATTTCATTGCTGCGGGTCCCGCGTGTGCTCGAATAAGATTGTTTTAGGATTCTATTTAGTTGAATTTATTGACTCCGCGGTGCTGGTTATCGAGTTTATGGCGCCGCCGACCATCCAATCCAATCCAAAAAGTAAAAGATGGCGTCGGCATTTACTTATTATGCTCTCTTCTAATATAATAGTGGTCCCCCAGGTTGGTATTCAGGTTGTAAAATCCTGATAGGAAAGAGTCGACTGTTAGACCTTGTTTTTGTAATGGCCTATCTTCTTTAAAAAGCCGAAAGATAAGGATTTCTAAAAACTTTTGCGTTCCGGATGCTGGTCTCATGTTTGATCTGGTAGCGATTAAAGAATGAATCTTGCTCTGGCGATCATGGTGGGATTGGTACACCTCTATACGCTGTAAAATGAAGGTACTCTTTAGTTCATGCTACGACCGCCGATTGTTCCTGTGACCACACGCCGTACCAACAGAAAACTATCAACCTATCGGTATGGTTTGTTGTTCACGTGTTATGATCTCGCTCATCAGATTGTTCCCCCCTCCCCTGGTCAATGGCGGTGAGTTGATTGACCAAGGCCTTCCCTTACGACGATGGAATTTCTTCCATCGGCAAGACTTTGTTTGTCTCCTTCAACTTTAATGAAAAGCCTAGTCTCTCGATACTAACTAATTAGTTAGGAGAGGTGCTTACTTTTCTTTTGTAGTTAAGGATTCATACCCCATCCCATTCCTTTTTCTTTTCAAAGAAAACCTTACCATTTGAGTTTTGGGCCGCTGTTACCATTTCCATTTCCGGAACCTAACTAATACTTAGTTGTTTCCATTTCCTCATCTGGTGATAGATCCTCATCTTCTTCTGGCTCAAATCCCTTTTTCATATCCAGGGCAGGCTTTAGGTACGCTTTAGTTTTAAATCATTAAAGATATGCTCGACCTCGTTTATGTCCATGGTACCATCGTACGTACCTTCTACTATCAACCAGATGAGATAGGGCTTTGAAAGGTCAGAGTCAGTCTCCTCTTTCTTTTAGGTCGTTTAGCAGTTCCCCAACCAGCTTTCTCCCCGAGAAAGCCTTCCTGAGATTAAAAGAAAAAGGTTTGAAGGTGGGATCAGTGATAGTTCGGAACCAGCAAAGGGAGGCTGAAAAGCCGTAGTGCTAACGCACGCCCTGTAGTTTTGAAGCAGGCTTCGACAGCTGCGAGCTCCGCGTCGAAAAGCGAAGCGAGCCGCGCTAGCGCGCTACTCTTCCTTTATGAGATGAGCGAGACTCTATCCAAATCTACTGATCTAAGAACTCCGCGAGCGAACTGAGCGAGCCATGAGGCGCCTATCGGCAAGGCTTGGAAAAGCCTTAAGTTTAGGCTTAGGCTCCCTTCCTTCACTGAACTGATTCACCCGGGTCCAAACCTGCTGAGCTAGCTAATTTTTCCTTTACGAGATCTCGGCTCTTCGGAATGATTGGAGAGAGCCCCGCCTCCTCTTGGTTGGTGCCGGGCCCGGGACTACTTCCTGAAAGAGCCTTTCGTTCGGGCCGGCAGGAGGGGCCCTGATCTATCAATTGAGGGAGCAAAAAACAGGCTTTGCTCCCCTTTTTTTAAATGAAGAAAGAAAGAAGGGTCGAAGTTTAGACCGCTCACAGTAGTTCTACCCATAGAAAAGATCATGAAAGAGGCGATCAGAATGGTACCCGAATCCATTTACGATCCCGAGTTTCCAGACACATCGCACTTCCGCTCGGGTCGAGGCTGCCACTCGGCCCTCAGACGGATCAAAGAAGAGTGGGGAACCTCTCGCTGGTTTTTGGAATTCGACATCAGGAAGTGTTTTCACACCATCGACCGACATCGATTCATCTCAATCTTGAAGGAAGAGATCGACGATTCCAAGTTCTTTTACCCCACTCAGAAACAGTTTTCCGCCGGACGACTCGTAGGAGGTGAGAAGGGCCCTGACTCCGTCCCAAACAGTGTACTACTATCGGCCCTATTAGGCAATATCTACCTACACAAGCTCGATCAGGAGATAGGGAGGATCCGGCAGAAGCACGAAATTCCTCTTGTAGTGAAAATAAGATCGGTTCTATTAAGAATAGGTCGTCGTATTGATGACCAAGAAAAGTATGGAAAAGAAGCAAGCTTCAACGCTGACGAATCTCTGAACGCC
>GRMZM2G011912
TTGTTTTTTTATATATATTTCACATTGAATGCTTGGCAACAAGAGATGTGAGCTTGTGTCCTAATTGTTTTGATTTGGAGCATTAAATTAGGTGAAAGATTCGTTACTCGAGGTTGAACTTTGTGACGAGCATAGCTCCAGATGCTCTGCAATTGATGAAATCGATAAGCATGGAACCTTTCTTTTACCAAGAAATAGTACTGAAGAAAAGCTGTTGGATTTGTTGTCATCATATAAGGATGTCAAAATCATACAATTCTCATCTATGGTTGATGCCTTCGGTGGTTTTGCTGATGCAGCTGTGGAGAAGAAGTTCCGAAATCGTGTGAACAGGTATGTGGGCCTATGGTGCTGTGTGGAGTTCCGTGAAATTGGTCACATATATTATGACATGTACTGGGACGAGAAACCAGGGTGGAAGCCACACCCTCCAGAGACTAGGGAACAGGATCATCCACCTTGGTCATGACTACTGACAAGAAGATGCTAGAAAGATCGTGATGATGAAGATCTGAGATCTTCTAGGGCACCCTGCTCCAATCGATTCTTCAGGCCAATTTTGTGCTGTTCTAGTTGTGTTCTTCCATGGGTCGCTGCTGTTCGCTTGTGGCCCCTTGTTCGCAGCTCATCGGTCGAAGCATGGGGCTCAATGATTTAGTTGGGACAACATTTAGATCACGACTTAGTTCCATTTTCCATAGTTTTTGCATCATGTTCATAGTTGATACAGGCATCAGCTCCAAAGGAGAAAAGGCCATTATTGTTAAATGTTGTGGAAAACTTGGCTGCCAGCTGCTGCAATAGGAAGCTGTCGTAACTGTTGTGCAAAACTTTGCCCCCGCTGCTCTGTTAGGAAATATTTGGAGCAGCTATCTTTTTGACACATTGTTCTCAAGTCTTAACCATGAAGCATTGTCTTAATATATATAAGAAGGCATTTGGTCATA
>GRMZM2G012071
GCCATGGAGAACACCAAGCCATGCAGTGACTTCGGGATGATCATGGCTGATCTGGAGTCCGAGAACCCGGTTACTAATGTGGCTGCCATGAATCGTGCCTCGGAGTTGATTGCTGAAGGTAAACTCCCGGAACCCCAGCTTCTGCGCCGCCTAATCTCTTGTCTTGCTTCCAATCTGGAGAAGCCTGACCATGAATCTGCCGTCAAGAGGAAGGTTCACTTAACTCTAGAGGCAATCAGGGAGGCCATCACCAGCAACCGCGTGAACATAGAGTCCCCAGCTCGCGGTGAGGCTCTCCATGCCATCTGGTGCTGTTTTATGGACGAAGGCCTTCGCTGTCTTCGTCAGCACGAAAGTATGGTGAGGATGTGGACAGTCCAGGATCAACTGGCTGCCGTCAAAACGCTATGTGCCACCTTCCGTCGCTCGCCGGTAAACATCAAGAACATAAGGTGTGTCACAACCTTTGCCGCACTGATGCTGTCACCCTACACCACCGTGGCGCGCGCTTGTGAAGACGCCTTGCTCTCTTTGCCCTCTATTCCAGGATTTGCATTTGCCATTGCAAGAGCCTACTGCCATATTATCATAGCTATGCCACCGGAGTCATCGCCTGAGATAAGTAGCGCGGCTGCGGTTCTGGGCAGGCTGAACCAGATTAGCATGGCCACGGTGGAGGGCGACCACCGAGGGTTCGGTGATCTGGCCATGGATGTGCTAGGGGATGCTTTAGCAAATCGCAATCTTCCTGTTCGGAAGAAGGCTCTGAACCTGGTGGCGAGCCTCCTCACCCCAAGGAACGTCTGCGATGTTCTAGGGCTCCTCAACAGTGAGCTGGTCGTGGCAGCCTCCGCCAACCTCCAGATCGAGTACCGACAGATGCTGGAGAAGGCGATTAGAGAGTGCCATTCTGCTCATCCGGGGAGTATCCTAGAATTCACGCTAGATCCCAAGTATGCCGTGTTCACGGATTGTATCCGCTACACCATGGATATCATGAACAGCAACCCCTTGCTGCGAGTCCAGCTTCTGAAAGGTCTTCTAAGGATGCTCCGCCATGTCAGGTCACCGCCGGTGTGCGCCGCTGCTGTCTGGATCATCTCCGTCTTCTCTGAATCACCGGTAGAGGTCGACGACGCCATCGCTGCACTCTCGTGCCTCTTCAAGGACCTGCTGGACCGGCGAAAAATCGAGAAACAGATACTTGGGAGTGAAATGGAGGACGAATACGTACTCCCTACTGAATATTATGGCGTCACTACTGCACGAGGTGCGCAGGGAGAGCGCCAGCAGCGGCCATGGCTGGTGGAGATGGACGAACTGCTGTTTGTGCGCATAGGGCTCACACGGCAGGCAGATGGGAGCTACGACATTGCCTCGAGTTCCAAGCAGAGCAGTAGTAGTGCTCGTCACGCAGATAGGCCGCCGTCGTTGGAGCTTACAGACAATCTAGCATTCCTTGTGCATTCTGGAGATTCCCTCTTGGCGGATTTCGTGCAGGACATGCTGTCCGAGCTTGTAGTGAAGGCCCAGAGTTGCAGTGAGTCCGTTTGAACTGATGGTGATTTGAAGGTCTCAA
>GRMZM2G012119
CCAGAGCCTCCCTGTCGTTGCCACCTCCCCACCACACACGTCCAACCCCGCACCCAGTCCAGATACCCATCCACTGGATCCTTATATACGCCGGCGGCCTAAGACACCGCCAGCAGCCAGCTCCCACTCGCACCGCCCGTCCGCCCAGAACTATCTCGCTCGTCCGCGTTCAGCTCAGCTACTCCAATTTCGCAACAAGTTGCAAGCAATAACCGACCAAGGACGACGAACGGGTCGATGGCCACGCTCTCCTCCTGCAGCCGCCTGAGTAGCGGCACCGGCGCCGCGGCCATCCACCGGCAGCCGGCCCGTGCTGGAGCCGTCCTCGTCGTCACCTGCAGGCGGAGCTCCTCCGCGACCGTCCGCGCCGCAGCCGCTGCCACGGCGGCGGCGCCGGCTGCCGTAGAGCTGCAGAACAAGGGGGTGTCGCTGCCGACGTGGGCGGAGTTCGAGCTCGGGCGGGCGCCGGTCTACTGGAAGACCAGCAGCGGCCTCCCGCCCTCGCCGGGCGAGGGGCTGACCCTGTTCTACAACCCGGCGGCGACGAAGATGGCCCCGAACGAGGTGTTCGGCGTGGCGTTCAACGGCGGCTTCAACCAGCCCATCATGTGCGGCGGAGAGCCGAGGCAGATGACGCTGCAGGAGCGGGGCAAAGCCGACCCGCCCATCTACACCATCAGGATACGCGTGCCGCAGCACGGTGGAGAGACAGACAGCCCATCCATCTCTTTCATCTCATCTCACTAGTTACCTCTCGCTGATTTCTCTCGGTGCGTGCGTGCAGCCGTAAGCTTGATCTTCTCCTTCACCAACGGGGCCGAGTGGGACGGGCCGTACACGCTCAAGTTCAGGGTCCCCAAGCCATGGCAGAACAAGCCGCTGAGCTTCTTCAACGAGGGCCTGGCGGACGAACTCAACAGGGAGGGCGCCTGCGACCTGGCCATCTACCCGGACGAGAACATCGCCATCACCAGCTGCGCCATGGACGGCTACCTCGAGGAGGGGGGGGATCGGTGCAAGCTGGACATCGTGAGCGGATGCACGGACCCCAGCTCCGACATGTTCGACCCGCTGGCCACCGTCGACGACGGCTCCTGCCCCCTCGAGTCTGATTCCGAGGAATGATGAAGGAGCTCCATCTCAATCCGAGGGAGGGAGGCAGCAGCAGCAAACGTGATCCACACAAATGTCTGTCAAGTTTGTCATCATGTGATACATGAAGCATACCTGTATTTAGCCAGAATACCACAGTAAAAACGCATCAATGAGCAAGATGATCTGGATACATGGTATCCATCTTTGCAAACTCTGATACAAAACAGTCTTAAACAGAGCAGTAGCATGGAACACACCAAATACGCCATGCTCTGGTCTGCATACTTTCCGCTCAGCTATGCTGTGAACTACCCATCTGGATTTGCTCCTCTCCTATGGAAACCGTTGGAGTTTAATGAAACAAGCAACAGCAACATGGTCTCATGCCGGATGTAGCATACAACTCATTACAAAAGATAGCAAGATACGATAAACCCTTCCAAATGAATGAAAGACGAGTCAGTTTACGAATCATCTGCACAGCATGTCTGAAACTGAAACGAACAAGCATAACTCAACCACCGTCCACCAGCCATCACGGTTCCAGAGTTCCAAGGCAACCACAGACGTCAAGGTAACATCTAGCATAGCATCGTTTCGTCTTGGTTCATTCACTGTTCAGCATCCACTCAGAGGCAACGAAGACCTGTAACTACACATCCTTTCCATGCCAAGTAGATCAGCATCTTCAGTCTCCACCAACCTGGCGTTTCCAGGAGTCCTCCACAATGAGCTCGTCTACTCCCCAGTCTTCATAACTGTTTATCAACGAAGTAATTAACAATGAAAATATAGTAAAATTGTTCATAAAAATAAGTGAGGGCTTTTCATTAGAAAATACTCACCTTCCATCAGGTAGGTACCGTCTGATCGTGAAGGGTATCTTGCGCGC
>GRMZM2G012355
CAAGATACTGTTTTTTTTTCTTATCAAATGTTCATTTGTTCTTCATACAATTATTCTTGGTTCAGGTGTGAAGGGTTCTCTACTTATCCAAGGACATATGACCTTATACATTCTAATGGCATCTTCAGCTTGTACCAAAACAAATGTCAGTTTGAAGATATACTCCTGGAAATGGACAGAATCTTACGGCCGGAGGGTGCAGTCATAATTCGTGACAAGGTTGATGTTCTTGTAAAAGTGGAGAAAATAGCCAATGCCATGAGGTGGAAGACAAGATTGGCTGATCATGAGGGTGGCCCTCTTGTACCTGAGAAGATACTCTTCGCGGTCAAGCAATACTGGACCGTTGCAAAAACAAGCAGCTAACATTATTCGTATTTTATTTTTTTCTCCAGTCACAGAGATGCAGAAGACATGCCAAAAGGATCAATTGGCCTTGCACTAGTGACTCATATAGTCATATCTGATCGGACAGATGCAGCTGCTTATAATTGGAACCCTGCAGCAGTCCAGGAAGTTATGAACTAGCAGTGGACTTACAGTTTTGTATAGGATACTCATTTACCTCTACACGCACCTCTTTTTTGTTGTTGTATCTCAGAATCCCATCAAATGGATTGCATGTGGACCTATAA
>GRMZM2G012758
ATGCCTGCCGCAGCTTCCAGAGGGATCAGCGTCGAGGTGTTGTCCACCACCGGGACTTCACCCGACGAAGTAGAAGGAGAAACTCTGATCTTTTTCTGTGTCACCGGATTCCAGACGGACTTCAGCGCCTCCGTCATCTCCACCACCTCCGCTTCGATCCCCCAGCCTCCACTTCTGCGAATCGCTTTGATAGGGCCCCAAACTTCTGATCAGGCTTGGCCGAGATCCCCGCCCGGCGTGATCCGCGAGATCCCCGCACGGCGTGATCCGCGAGATCCCTGCCCTGCGAGATCCATGCCTGCCTGCTGGGTGTGGGGGCGGAGCACGGGCGTGAGGTGCAGGGCGCCATCGCCGGGCGTGGGGAGATACTCCAGCGGCGAGGCCTTGGGCCCGCCGCAGAGCTCCTGCGTCCAGCGCGGAGAGGCCGTCGCGAATGGGACCCACCGCTTGCCGTCCCAGAAGACGACCCGGCCGTCGGCGACGCCACGCGTCCGGCCCGGCGTCGGGCCCAGCACCCGCGCGCATGCCAGCACGAACGGCTCCATGTGCTCCAGCGGAGCAGCGTCCGCCGACAGATCCATGGACTCGAGGTCGTTCAGATCCACGGCGGCCGCGTCCGGCACGTCGGATCTGAGCGTCGCCCCCGTCGTTGCAGCGAGGCGCTCGAGCTCGCCGGAGATGTCGGAGTTGAAGCCGCGGACCGCTTTCCACCAATCTCCAATCGCGGCGTGTGTGGCGGGCGTGCTGCAGACGCGCGACGCGAGATCCAGGGGACAGCGCGGAGGCGGTTGGAGAGGCTGGGGCGAGGATCCAGGGGACGACGCAGTGAGTGGGAGAGGAGGGCGACGCAGTGAGGGGGAGAGGAGGAGGTGGCGGCGTAGTGAGGGGAGAGGAGGAGGTGATTGCGTAGGGGCGCGGCGAGATTTCCGGACGCAGGGGCGCGGCGAGATTTCCGGACGCAGGGGCGCGGAACAAAGGCAGAACCGTGCACCACACCGGGTGGACGTCTACACTACTATCTTATAGAGTAGTATAGACTAGACAAAAAAATAAATGAAAATAGGCGAAATGCAATTCACGTGTCTTTGGCTCTGATATGCAACTTTGGTATTTACAGCGTCGCAGTCGTTCATCGGGGTCAACTACGGGACGATCGCGGACAACCTGCCGCCGCCGGCGTCGACGGCCAGCCTCCTCATGTCGACGTCCATCGCCAAGCTCCGCCTGTACGAGCCACAGCCGGACCTGGTCGCGGCGCTCGCGGGCTCCAACATCTCCATCCTGCTGGGCATACCCAACGGCGCCGTCCCGAACCTCGCGTCCTCCCCGGCCGCCGCCGCGTCCTGGGCCGCCGCCAACATCCCCACCACGCTTCCCGTCTCCTCCATCTCCGTCGGAAACGAGCTGCTCAACTCCGGCGACCCCACGCTCGCGCCCCAGCTCCTCCCCGCCATGCAGAACCTGCTCGCCGCGCTCCCGGCTGGCTCGACCACCAAGATCTCCACCGTGCACTCCATGGCCGTGCTGTCGGCGTCGGACCCGCCGTCCTCCGGCGCGTTCCACCCGGACCTCGCCGGCAGCCTGGACCCGGTGCTGGACTTCCTGCACCAGAACGGCGCGCCGTTCATGATCAACCCGTACCCCTACTTCGCGTACGCCTCCGACACGCGGCCGGAGACGCTGGCCTTCTGCCTGTTCCAGCCCAACGCGGGCCGCGTCGACGCCGTGTCAGGGCTCACCTACACCAACATGTTCGACGCGCAGCTGGACGCTATCCGCGCAGCGCTGGACGCCAAGGGGTACAGCGACGTGGAGATCGTCATCGCCGAGACCGGGTGGCCGTACAAGGGTGACGCCGACGAGGCCGGCGCCACGGTGGACAACGCCAAGGCCTACAACAGCAACCTCGTGGCGCACCTCAAGTCCCAGGTCGGCACGCCGCGGACGCCAGGCAAGTCGGTGGACACGTACATCTTCGCGCTCTACGACGAGGACCTCAAGGGGGGCCCGGAGTCCGAGCGCTCCTTCGGGCTGTACAAGACTGACCTGACGGCGAACTACGACGTCGGGCTCGCAAAAGACAATGGCACGGCGGCCCCGACCAGCTTGACTCCGGTTCCGGCACAGGGCACGCCGCAGCCGAGCAAAGGGACGATGCCGACGGGGTACTGCGAGACCACGTCCGCCGTGCCCGGCACCACGCAAGGCCAACAGTTGCCGCAGAGCAGCTCGTGCTACATTCCCGGCGGAGCTGAGTCGCGGCACGCCACATGGCAGCTTGTTTTATTGGGTGTTTTGATGTGCTTGGTCAAGGTAGCCGGCATCTAGTTACAACATCTGTGTGCGACGGAACGAGTACAGGGTTCGCTCTCCACAGTTGTGCGTATGGATTCACCACTGTAATAGAATTCACGAAAGCTGCTAGGCACGATCGAATGTTGAGCCACACGGTTGCACTGCTTTGGCCTCCACAGCTCCACTTGCAACTCCTTTTATGAATGATAGCACAAATAAAATTTCCGAAGCCAAAAGCCGTCGGACATAATCACTAAGCCATTCTATTTCGGCCGGTCGTAACGGGACGGAAATAAGGTATCGTAACGGGTCAAAAATAAGGTCGG
>GRMZM2G013306
CCGCCTTTGTTCGCTTTACAATGGTGCACTGTCCTCTTCTTGTGCACCCCAGTTGCCTACCCGCGCCACTGTCCTCTCCTCCCAATATAGTACTACATCTCAGTCTGTTTCTGCAGATCTGTCAGTGATTAGGATGAAGAAAGCAGGACTTGCATCCTTTGATGAGAATAAGATGGAATCAGGATTGGCCTCAGTAGCCCAGGGTATGGAAGGCTGCGTTATTAGCAACAAAGAGACGGGGGCGTATGGCATGCCATCAGCTACCAACAATCCAGATGCCTCTGGTCAGTCCTTCAGCGAAGCGTTGAGGAGTTCGAGGAAGCATCCGTTGCAGTACGATGCCTCCGAATCTGCAGACGGTGGCCTAGGTGGTAAGTGCGCAAAGAAG
>GRMZM2G013311
TGAGTGTAGAACTGAGCTTTTCAGTGAAGAGAGGATTTAGTACTGGATCCATCTAGCCTACAACCAGCTGTTTACAGTACTGGATAAAACCTGCGATTAGGCTCTTAGCAGCTCAAATGCCAACCTGCAAAGTGCTTAATCCTGCCTCAGAATTCAGGTTTCCTCAAAACAGCATGGGCAGTTGGCAAAGTGTTTAAGCTTAACCCTCTCTTTCAAATCTGCCCAACTAATTTCTCATGGTGCCATGGGTTGTATTATCGCCTCGTTAATTATTTAATAATGGGATTCACAGCTAATTAAATCATGGATAAAAGTCCTGTCATGTGTTAGTCTTGTGGATTGTAACCTTTCACTATCCCTTAGTTCAATTCATGGATAAATTTTTGTTTTAGGCTACTCTTTTGCTGTGTTACATTATTAAAAAACAATTTGGTTTTGGTTCATTTCTGATATGAAAGTAGCCTCTTGCTGTTCTTATGCTTCCCCTAATATAACTTTTTTTTGAATAATTTCCTAGCTCTTTCAAATCAATTCGCGATATGTCCAGGTGGTAATATTTTGTGCATAATGGAAGATGAGATATCCAGCATAATAGCTTATGCTCTTGCCATATCTGATGAGCGCCACCATTTGATAGATTTAAAATTTGAGAACGGAATGGATTATTCCAAGGGAGAGTATGCTAAAGCAATAGAGAAATCTTTTAGTTTTCTGTCTGAAAGTTCTTTCAGCTCATCACCATGGTCATCTACAAGTTCTGAAGCAAGCTTATCATCTCTGTCTTCATTTTCATCTGATGACTTTTCTGGTTATGATAGCTCATCTTTATTGTCCCCAATGCATCCAGAAATGACTGTGAATGGGAAAGTAACTCTCAAAGACAAATATTCAGTTACTGTTGTATATGACAATCAATTCTTTGCACTCCGAAAAAAGTGTTGCCCATCCGAGCTTGCATATATTACTTCTTTAAGCCGCTGCAAGAAGTGGAATGCTCAAGGTGGAAAGAGCAAGGCCTATTTTGTAAAGACAACAGATGACAGGTTCATCATTAAGCAAATCAATAAAACAGAGTTTGAGTCATTTATTAAATTTGCACCTGATTACTTTAAGCATGTTTACCATTCTCTGGACACTGGAAGCCAAACTTGTCTCGCCAAAATATTAGGAATCTATCAGGTAGCAGTTATATCACAAGCTCGAGTTGGATTCGTTTCGTTTTACTGTTTTCTTTTCCATGTGGACTAACTTGCCTATTTCAGGTTAAGCAAATTAAGCATGGCAAAGAGGTAAAGATTGACTTGATGGTTATGGAAAATCTTCTCTTTGGCCACAATATTTCACGAATTTATGACCTCAAAGGTGCTATTTTTTCGCGACGCATCACTGACTCAAACGATCATGATACTGTTTACCTAGATCAAAATTATGTTGAGGACATGAGCTTTTCTCCAATCTATATTGGTGGAAGAACAAAGCATCTTTTGCAGCGTGCAATCTGGAATGACACGTCTTTCCTCACTTCGGTGAATGTTATGGACTATTCTCTACTTGTGGGAGTGGACAAAGAGAAGCATGAACTTGTGTTTGGCATCATTGATTATCTGAGGCAATATACTTAGGACAAACAACTGGAGACATGGGTGAAGACTTCTCTGGTAGTACCCAAAAATGTTTTACCAACTGTAATTTCCCCCAAGGAATACAAAAAAAGGTTTAGGAAGTTCATGGCGAAGTACTTTCTGTCAGTTCCAGACACATGGAGTCTTGATAATCCGTCTAAGCCATGCAAATCCCTTGGTCAGAGCAATCGCAAGTTGGCGGAAGTCCAGATTGGTGATAACCTGTCAGAGCACCCAAATGAAGTTGAGGGGTGTGCCTAATCATGTGCAAGATTTCCTGGCAATTTTGTTGAACCCTATCATGTTGTTGTTTGGCTATATTTCACTTTGTAAAATGGTGTACATAGGAGGACCTTGCGGTTTTTAGGCAAATTGTTGGGCAAGTGAGGTCCACATGACGTGTACCTATACAAATGTTCATTGTTGATTTCACAATTATTATAGTGAAATTAAGAATTCATATGATCATTTTTTTGGACCTACCACTTGTGAGACTGAAGCAGTCTATTCTT
>GRMZM2G013957
CTCTGCAGATTGGCGGCAGCAAAGCAACACGCGCCTCGATCCTCCTCGCCCCTCCGGCCTCTCCTCCCCTCCCTGCACCCGCACCTGCGGAGAGCGCCGCAAGCTAGCTGCAGAGGAGCGAGACAGTAGCAGGAGGAGGACGAGAGGAAGAAGAGATGGCGGGCTGTGATGGAGCCAAGTCGTCGGCGTCCATGGAGGAAGAGGCATGCGCGGAGAAGAAGTACGGAGGGATCGCACCCAAGAAGCCCTTGATATCCAAGGACCACGAGCGCGCCTACTTCGATTCTGCGGACTGGGTGCTGGGCAAGCAAGCCGCGAACAGCAGCAGCAGCACGAGGACCGCAGCCGCGGTCGAGTCTCTGAAGCCCAAGCTGAAGAGAACGCCGCACCACCAGCTGCCGCCTCGTAAGCCCACCTGCGCTTCCAGTTGAGACGCATGGTAATGTAGCTTGCGTAGGTAGTAGACGGCCTACCCCCGATTTCGGC
>GRMZM2G014382
CAGAGGAATAGAAAAAACAGAACAAAACAAAAAGGTTCAGGCTCTTTATTATTATTTAACTAATTCTGTTTGATCACAGGTGATTGATATGCTTCTGTTCAACGCGACGGAGGAGCTGAACAACATAGTCGAACATGCAAAGCAGCGCCATCATGTGATTGGGCAGTATGTGATCGGCCAAGAGGGCCTGGTGCACGAGCTGGGGTCGAAGGATCTAGGGAACTCTGACTTTCTGAAGAAATTCTACACAAGCAATTACTTCTGATCTGTGTTGCAGATTTACAACATCTGGTATACTCCGGGTGGTGCTCTGAATAAGACGACACTGAGGACCTATCAGGACCGATTGTTTCGCACTGGAGGTTTTGATCTATTTGGCTCTTGAATCCTCTGTTCAATGTGATACTGCTGTCAGCTGTTTGTCTTGTTTACTGTTGTACTTATCAAATTGATGTTGATGTTTTAGTCGATTCGAGTAATCGAGTCTACAAGATTGAACTTTGTTGCTACAGCGAGTACCGAGCAGTGCCCCCCCCCCCCCCCTTTTTTTTTTTAGAAACAGCCCTCAGCTTTTAGTAGAGAAAGGGACTAAACATGTCTTCCAACATAAAAACTAAGGGCCTATTTGTTTTAGCTTTTTTGTTTTTTGTTAAGCATGTTCGCTTGGTTTTAATTTATAATGGGTTCTACTCCTTCTACAGTGTTTTTTTTTTGGTATTGTGTCCGCAGGATTTCAAGCTATGATTCTTGTTCCAACATAATACTTGCCATGCAATGGCTGAA
>GRMZM2G014392
TCACTCTCCCCCACCCGCGCCCTCTCATCTCCCCCTTTTCCTTCCCCCTCACGTCCTCACCCACCACAGCTTTGAGTTCGAGCTCCCCTTCCCCCCCCTTCTCTGCTCCCGCGACTCGACCCTCTCTCTATAAATACAACCGCCGGCTCCCACCGCCAAACCATCCATCACAGACCACCACACCAACAACAGACTACGGAGGACCGCCGCCGCCCACGCAAAAACCCACCCGATCCCCGCAAAAACCCCCGCACGCGATCCACGCCAATTCCAGTCACCGCGATGCAGGGTCTCGCCCCGCCCACCTCTGTTTCCATACACCGGCACCTGCCGGCCCGGTCCAGGGCCCGGGCCTCCAATTCCGTCAGGTTCTCGCCGCGCGCCGTCAGCTCCGTGCCGCCCGCCGAGTGCCTCCAAGCGCCGTTCCACAAGCCCGTCGCCGACCTGCCGGCGCCGTCCAGGAAGCCCGCCGCCATTGCCGTCCCAGGGCACTCCGCGGCGCCGAGGAAAGCGGACGGCGGCAAGAAGCAGCTCAACTTGTTCCAGCGCGCCGCGGCGGCCGCGCTCGACGCGTTCGAGGAAGGGTTCGTGGCCAACGTCCTGGAGCGGCCCCACGGGCTGCCCAGCACGGCCGACCCGGCCGTGCAGATCGCCGGCAACTTCGCGCCCGTCGGGGAGAGCCCGCCCGTGCACGAGCTCCCCGTCTCCGGCCGCATCCCGCCCTTCATCGACGGGGTCTACGCGCGCAACGGCGCCAACCCCTGCTTCGACCCCGTCGCCGGGCACCACCTCTTCGACGGCGACGGCATGGTGCACGCGCTGCGGATACGCAACGGCGCCGCCGAGTCCTACGCCTGCCGCTTCACGGAGACCGCGCGCCTGCGCCAGGAGCGCGCGATCGGCCGCCCCGTCTTCCCCAAGGCCATTGGCGAGCTGCACGGGCACTCCGGGATCGCGCGCCTCGCCCTGTTCTACGCGCGCGCCGCGTGCGGCCTCGTGGACCCCTCGGCCGGCACCGGCGTGGCCAACGCCGGCCTCGTCTACTTCAACGGCCGCCTGCTCGCCATGTCCGAGGACGACCTCCCCTACCACGTCCGCGTGGCGGACGACGGCGACCTCGAGACCGTCGGCCGCTACGACTTCGACGGGCAGCTCGGCTGCGCCATGATCGCGCACCCCAAGCTGGACCCGGCCACCGGGGAGCTCCACGCGCTCAGCTACGACGTCATCAAGAGGCCGTACCTCAAGTACTTCTACTTCAGGCCCGACGGCACCAAGTCCGACGACGTGGAGATCCCGCTGGAGCAGCCTACGATGATCCACGACTTCGCCATCACCGAGAACTTCGTGGTTGTGCCCGACCACCAGGTGGTGTTCAAGCTCCAGGAGATGCTGCGCGGCGGGTCGCCCGTGGTGCTGGACAAGGAGAAGACGTCGCGGTTCGGCGTGCTCCCCAAGCACGCCGCGGACGCGTCGGAGATGGCGTGGGTGGACGTGCCGGACTGCTTCTGCTTCCACCTGTGGAACGCGTGGGAGGACGAGGCGACGGGCGAGGTGGTGGTGATCGGCTCCTGCATGACCCCCGCCGACTCCATCTTCAACGAGTCCGACGAGCGCCTGGAGAGCGTGCTGACGGAGATCCGCCTGGACGCGCGCACGGGCCGGTCCACGCGCCGCGCCGTCCTGCCGCCGTCGCAGCAGGTGAACCTGGAGGTGGGCATGGTGAACCGCAACCTGCTGGGCCGCGAGACCCGGTACGCGTACCTCGCGGTGGCGGAGCCGTGGCCCAAGGTGTCGGGCTTCGCCAAGGTGGACCTGTCCACGGGCGAGCTCACCAAGTTCGAGTACGGCGAGGGCCGGTTCGGCGGCGAGCCATGCTTCGTGCCCATGGACCCGGCCGCGGCCCACCCGCGCGGCGAGGACGACGGGTACGTGCTCACCTTCGTCCACGACGAGCGCGCCGGCACGTCGGAGCTACTTGTGGTCAATGCCGCCGACATGCGGCTGGAGGCCACGGTCCAGCTGCCGTCCCGCGTGCCCTTCGGCTTCCACGGCACCTTCATCACGGGCCAGGAGCTCGAGGCCCAGGCGGCCTGACCGAGCTCCACGTTTCTCGGAGGAGGAACAGAGGAGCCAGCCATGGATCAGGGGAGAAGTCACCAGAGGGAGCCCAGATCAGTTCCCCGGGGTCTTCCTGTCCCCCCACGCACACCAGAGTTACAGTTGGTAGTTGCTTTGCTTTGCCTTTTTTTTTTCATTATTTCATTTGACACTAGTGTAAGTAAATTGGGATAGTGGCAGCTTAGAGAGAGAGAGAGAGATTAGTAGAAAGGCGCCCAGCTCGTAGCTTTTCAGCTGGTGGTGCCTCTGGCTAGTATAGAGTACATATTTTTTCTTCTTCTTCTTTGCTTTATCCCTTTTTTTTTCTCCCTTTGGATGACATGGATGTGCATCCAGCTCCAGTTGTTGTCACCCAGTCCAGTGGACTGGGGTGTCTGGGATCTTGGTTGCTGCTACTTGCTCGCCATTGCCACCCAGTTGCTGCCGCTGCTGCTGAGGTGTTGCTGGCTTGGCTTATATACTCTGTGTTCCCTGTGGCTATCGGTGCGTGTACATTTGTTCACAGTATATGACTGATGGTATGAAAACAAGAACCGGTGACGGTTTCTGTCTCGA
>GRMZM2G015005
GTACTGTCTTAAACCCTCGTCTTTCCGCCGCCCGTCGCTTCGTTCCTCGCTTCCCCCCACAGGCCCACACTCTCGCCGTCTCGCGCGCATCACGGCGGCGGCGAAGCACCGCGTGGCCCTCCACCTAAGTCCTAGCCCAAGCGTAAGCGATCGCTCTCCCCATCAGCCACTATGGCGCCACGCCCCCGCAAGCGGGCCTCGCGCCCCAAGCCCCGCCCGGGCTCCCGACGTGGCGGCGGCGGAGGGGACGACGATCCCTTCTTCGAGTCCGAGCCCAAGCGCCGCCGTGGAGGCCGTGACGAGGACATCGAGAGCGAGGACAGCGACGACGATGGCGTGGCTGCGTTTGGGGGCGGATTTGATGAGGATGGGGACGAGCGCGGTAGGGAGGAGGAGGACGAGGAGACGGTGGGGGAGAAGAAGATGCGGATGACGAAGGAGTGGCTGAAGAAGGTCACTGAGGTCGCTAAGAGGGGGCAGGAGGATGACGACGAGGACGAGTCGGGAGGGAGACGGGTGGCGGAGATCCTGCAGAGAAAGCAGCTTGAGGAGAGCGGCAGGAAGCGGAGGGAGATTGCTGCGAGGTTAGAAACAAATTACCCTCCAGTTATCTCCAGAATGGTAGTTTGTCAGATGTATCTGTTTATGTGCGAGTTTAGTATATTTACCTGCTCCACTACCATTGAGTAATTCATTTGGGGTTTGCAAGTAACCACAGCTCGTAATTTCACAAATGGAGGAACATAACCTCTTTTGGTTCAGGGTAGTGATTGGAGTGGAGCTCTTTAGCTACTGGTTA
>GRMZM2G015219
CTTTCAGGCCTTCACCGCTTCAAACCTCGTCTGATCCTCTCACCTGCTCACCGAGTCACCTGCTGTCCAAGGCTCCAAGCACCCGCCAATCGGCCGCTGCCGAACCCGCAACCGGAACCTGCCTCCAGGCTGCTTCCACCGGGCGAGGGCGAGGGCGAGGCACACGCCGCAAACCGCAGTAACGCACACGCCGGGGCACGCCGCACGGCACACAACAAACAACGTGCCCTCGTAAGCGTCTCCTCGGCTCGCCTTCTCATCTGCTCCTATTGGATTTTGCGGGGCTGGGCGTGAGCGTGTGGGCTCTTGTAGCGGGGGATCCATGAGCAGCCAACCCTAGCTTGCCTGGACGGGAACTCTCTACAGCTGTCTTTCGCGATTCTCCTCGGGCGTGGGTTTTGTTGCAGGAGGTGTTTCAAGCTGCATTGAGCCACCGTGCCCGGAGTTTCCTGTCTCTTAGTCCTTCGTTCAGTTGCGGATTTCTTTGCTGCGTTCTGGAGTGGAGGATCGACGTGCTCCTTTCGTGGCTGTTTGATGCTTGTTGAGTTCGAGTAGGTTCGTATTCCTGGTTCGGAATTCAGTAAGGCCCTGCAGTCTACCTGGTTCTATTGTGCCCCGACAGAAGATCCTGAGAGCTAGAGCTGTTTTTTTCCCTACATATAGTTAAGTTAAATTATCTGCACAGCCGAAGATGTCCGCGATCATGTTATGTACCTGCAGCGGGGACCAGTCCAAGTTTGAAGATCTTCCTAGATCGCCAGAATCTCTTGCAACACGTGACTTTTCAGCGAATTGCTCTTCTTCAAAGATGGCAAGTCGAGAAACAACTCCTGATGACAGCCAAGTAAATGAAGTAGAATCAGACCTAAAAGAAACCCTTTCACTAAATTATGAGGAGGCTCGAGCATTGTTAGGTAGACTGGAACATCAGAGAGGGAACTTTGATGCAGCATTGCAAGTTCTTCAGGGGATTGATATAAGAAGCCTGAGACCACGAATGACCACTGCTATTGCTGAAAGTGTCAAGCCTAGAATGCCCCCACGCTCTTCAAGACGAAAATCTTCACAAGTGAACGGAATGCTTATGCATATGTCCATGCATTCTGTAAGCTTGCTTCTAGAGGCCATACTGCTTAAAGCAAAATCTCTGGACACCCTTGGTAGAGCAGCAGATGCTGCAGAAGAATGCAGAACCATCATAGACATTATAGAGTCTGCATGGCCATATGGTGTTCCGGATGGTACTTCTGAAGAGTGTAAGCTAATAGACATATTCCATTCGGCTCTAGAATATCTTCCTAAACTGTGGATGAGGAGTGGTTGTTTTGATGAAGCCATCATCGCATACCGCAGAGCTCTTGCAAAGCCATGGAATCTAGGTTCTCAAAGGTCCGCCAAATTGCAAAAAGAGTTGGCAGTGAGTCTGTTGTACTGTGGCGTTGAAGTGAAGTTCCCTCAAGAATTTTCTCAGGAAAGGAATCTGGTAACCCCTGGGAACAACTTAGAGGAAGCAATTTTGTTATTACTCATGCTAACAAGAAAGCTATTTCTCCGAGAAATACAATGGGATCCTGACCTTGTGAATCATTTGGTGTATGCACTCTCATTATCTGGGCACTATGAAGTTTTGGCCAGCCATCTTGAAATGCTGTTGCCTGGAACCTATACCAGATCAGAGAGATGGTATATCCTTGCACTTTGCTACAGTGCAGCTGGCATGGATGACAGTGCGTTAAACATCATAAGGAATGGTTTTTCTGTACTGGAGAGAAAGGGAAAGCCTCATGTTCCATCTCTTCTTTTAGGAGCAAAACTATGTTGTAAGAACCCAAAGCATGCTTCCGAAGGGATAAAGTTTGCAAATAAAGCCATGAAGTCTTTCAGAAGTCGTGATCTGCATTTCATCAGCACTACAAAACACTTTCTTGGTGTTTGTTATGGACCTTTTTCTAGGTCCTCCACCTCATACTTGGACAAATCGAGACTGCAAGATAATGCACTGAGGCTGTTGCAGGATGCTGCCACAACAGCGAAGTATAATCCTGAAATAATGTATAGCCTAGCTTGGGAAAATGCGATGCAGCGCAAACTCAATGCAGCTGTTGAAAGTGCAACAGAATGTCTTGAGATGGTGATGGGTGGTTCTGTTAGTGCCTGGAAGTTACTAATTCTTGTATTATCTGCACAGCAGAATTTGCAAGAAGCTGAAGCAGTAGCAGATTTTGCAATGGACGAGGCTGAGAAAAATGATCAGTTGGATATTTTGAGACTGAAAGCACAAATTCAAGCTTCCCGTGGACAGTTCAAGTCTGCAGTTGAAACTTTTCGGGTTTTGCTTGCTGCTATCCAAGTAAAGAAGGAAGTCTGGAAATTGACCACTTGTAATGAGGTTAAATGCCTACAAAAGTTGGAGATGGACGCATGGTTAGATTTGGCATCAATCTATTCAAAGCTTGAGGCATGGCATGACTCAAACATCTGCCTTGACAAAGCTATATCCATTGATTTCTATTATCCCAAGTGTTGGCATGTCAGAGGTCTTCTATTGGAGGCTCAATTCTTGCACAAGGAAGCCCTGATGGCATTCTCTTTCGCGCTATCAATTGACCCAGATTACGTCCCGGGCATGGTTTGTATGGCAGGAATTCTCCGAAATATTGGAGGGGATTCATTATCAATTGCAAGAACTTACTTGCGCAATGCCCTCCGTTTAGAGCCTACAAACCACCGTGCCTGGTTGAGTCTTGGGCTTGTCCTGAAAGCTGAAGGATCGCTGCAGGAGGCCGCGGATTGCTTCCAGGCAGCATATGAGCTTAGAGAATTATCACCAATTCAGGATTTCTCTGAGCAACTCCCGATCATGCTGCATTAGGAATCTATAGCAAAGGAGTTCACATTTTTTGTGGATTTTCCCCATAGTTGTCTTAGTTATTAACTTATCCCTTGCAAAGGTAGGAAACATATGTTTTTGTGAATGTAAATTAGTCCACTTTTGTTCGTGAGGAAATTTACTCGCTCTTGAAAACATCAAAGTTATATAACTTAC
>GRMZM2G015344
AACAACCACATCTGCATCTCCCGTCATCTACTCGAACTCAACTCATCGCCTCATCCGTGTCTCATCCCATTCCGTCTCCGTCTCCGTCTGAACTCTCCATCTATAAAGCTTCTCTGAGGCACAAGACGAGAAGGCCACAGCCCACAAAGCATGCCCGGCGAGTTGGAAAAGCGCAGAATCTGCGAGACAAGAAAGCAATAGGAAGGGAGAAACAGGGAGAGAGGTTGCGTCCCAGCCCCACCTGCCATCGCCTCTTCTTCCGCTCCCTCGGCGGCTTTCCAAGATTCAGATTCAGATTGGGGGCCTTTTGCTGCTGCGCGGCAATTCTCGTCGCTCCAGTCCCCACTTCACTGTTCCTGAGCGGGAGGCACCGGCCGGACTCGCGATGGGGCAGGACGGCCAGCAGATCCGCCGCGACAAGCTCATCATCGACACGGATCCCGGCATCGATGATAGCATGACGATCCTAATGGCGTTCAGAGCACCTAGTGTGGAAATCATTGGGCTCACGACCATATTCGGCAACGTCGACACAAAGGGCGCAACACGTAACGCGCTATTGCTGTGTGAGAGAGCAGGATGCCCTGAAGTTCCAGTAGCAGAGGGCAGCCATGAGCCCCTAAAGGGAGGAAAGCCCCGTGTTGCTGATTTCGTTCATGGGTCAGATGGCATTGGGAATCTGTTTCTTCCTGCACCCTCTGCTAAGAAGGTTGAGGAAAGTGCTGCTGATTTCCTGATTAATAAGGTCTCTGAGTTTCCAGGAGAGGTCTCTGTGCTTGCGTTGGGACCCCTGACAAATGTAGCATTGGCCATCAAAAGAGACCCTTCCTTTGCAAGCAAGGTTAAGAAAATAGTTGTACTGGGTGGAGCTTTCTTTGCGGCTGGAAATGTCAACCCTGCTGCTGAAGCAAATATCCATGGAGACCCAGAAGCAGCTGACATAGTTTTTACTTCAGGAGCAGATATCGTTGTGGTTGGCATTAACATAACAACACAAGTCTGCCTGACAGATGAGGATCTCTTGGAGCTAAGAAACTCGAAAGGGAAGCATGCAGCGTTCTTATATGAGATGTGCAAGTTCTACAGAGATTGGCATGCCAAGTCTGATGGTTTTCATGGTATTTGAAATTAATAATATACTACTGTTATATGCTTTTGCCAATTACCATCAAATATGAGAAGAAACACGCTTCTGACAGAAAATCGCTTTCTGTTCAGGAATTTTCCTTCATGATCCTGTGAGCTTCACTGCCGTACTTCATCCAGAGTACTTCACATTCAAGAAGGGTGTGGTGAGAGTAGAGACCCAGGGCATTTGCACTGGCCACACTTTGATGGATCAGGGATTGAAAAAGTATGTTTTTTTTTCTCTCTGAGTAACTCATAAAAGATTGACCCGTCTGATGTTTTTTAGTTTCAGCATTCTTACATACACCACATTGATATGACATAAATCTCACCAAATTACTTTATAACTTTTGGAGTAAGCAAACCAAGGCAAAAGTTACCCCACATGATCTATATGTTTCAGCAGATTTCACACTTGTTTCTTCTTGTTCCTCCTATGCTGCAGGTGGAATTCAGAGAACCCATGGTCAGGGTATAAACCGATTTCAGTTGCATGGACGGTTGATGTGCCAAAGGTCATCAGCTTTATAAAGAAGCTGCTCATGGCACCATGAGCAAAGTACAACCATTTAACGACGTGTCGACATCAGCGCTCTCTGATGTCCAAGAAAATTTGACGAGTACAGATGCTCTTTCTCAGTTGCACTGTAATTAGTTCCTGGACCTAGGATGATTCCTATTCCTCCAATAGTAAGAGGAACCTTTCATTGTGAAAGGTCATGCAGCAGTCTCGAATACCATGAAGCAAATTCTGGCATACGACATCATGTCTCACACATTTGTATCAATACATTTCGAATCAATAAAGTTTCCCTCACTCTTTACT
>GRMZM2G015767
ATGTCCCTTGGTCCTCTCTCTGACATCTCTTGTCTCCTCTTCATTGCAAATGTTTCTCTTCCTCTCTCCCACCTCTCCTCTCCTCTCCATTGCAAACCTTCGGGATGAAGGTTGAGAGCCTGCTCTGAAACGACGTACGTAAAGGGAGCAAGGAACCGGAGAGCGTGCGGCGGGCTTCTGGATTTTAGAGTAGGCACCTGTCGCTTGGACGTGCTTCGGAGAAGTAGGTGTCCAAAAGTTGCTTACAGTGGATCCAGATCCTTCGAACAACATTGCTCAAGCTCATGATATAGACTGTCATGGAGGCAGCTGCAGATGAGGAGAGGCCACTGATTCAGTACCTGGCTCCAGAGGATGATGAAGCTTCCTCACGATACACTAGCGACGGAACGCTCGATATCAACAAGCAGCGTGCTCTGAAGAAGAGCACCGGGAACTGGAGAGCATGCTTCATGATTCTGGGTACCGAGTTCGCCGAATGCCTGGCATTTTACGCGACCGCAAAGAACCTGGTCACCTACCTCACGGCTGAGCTTGGTGAGACCAACATCGATGCCGCGACGAACGTGTCCACCTGGATTGGCAGCTGCTACCTCACGCCGCTCATCGGCGCCTTCTTGGCCGACACGTACTGGGGAAGATACAAGACGATGATAGTCTTCCTCTTGCTCTACATCGTTGGGATGCTTACTCTGACAGCGTCGGCGTGGCTCCCCTTGGCCATGGAGGACGACTCACCTGACAACAGCGGACTTCGGCGTGCCACAGCGTACCTGGGGCTCTACCTCGTTTCCCTAGGCACAGGAGGCATCAAGCCCTGCACGGCGGCCCTCGGGGCCGACCAGTTCGACGGCGGCGACGCGGCGGAGCGGGTCACCAAGGCCTCCTTCTTCAACTGGTACTACTTCTGCACCAACATCGGCTCCCTGCTGTCGGGGACCGTGCTCGTCTGGGTGCAGGAAAATATTGGATGGGGAGTCGGGTTTACGGTGCAGACGGTGTTCATGCTGTTCGGCCTCGCCGTGTTCGTCGCCGGTCGCAAGGTGTATAGGTACAAGAAGCTGGGCGGGAGCCCTCTCACAAGGGTAGCCCAGGTGGTTGTCGCAGCTGTGAGGAACTGCCATCTCGTGCTGCCTGATGATACGTCAGCCCTGTACCACGATAAGCTTCTACCAACTGAACCAAATTTCAGGATTGAGTCTGCCAGACAATTCAGATTCTTTGACAAGGCTGCCATAATCACCGGCGAGAAGGGTGCAGCAGCGCCGACGAGCCCGTGGAGACTGTGCACGGTGTCCCAGGTGGAGGAGCTGAAGATGCTGCTCCGGTTGCTGCCGGTCTGGGCATCCATGGTGCTCTTCTTCGCCGTCAGTGCGCAGACGGTAACCACGTTCATTGAGCAGGCTAGGGTGATGGACAACCGCATCGGCCCGTTCACCATTCCTCCGGCGTCGATAGCGACCTTCGACGTGATCAGCGTCATGGTCTGCGTCCCCGTCTACGACGCCGTGCTGGTGCCTCTGGCCCGGCGTGCCACTGGCAACGACCGCGGCCTGTCGCAGCTGCACCGGCTCTCCATCGGGATCGCGCTGTCCGTGGTCGTCATGGTGTACGCGGCGCTGCTCGAGGGCAGGCGCCTGGCCCTCGCGCGGGCCAACATGCCCGCCATGAACATCGCGTGGCAGGCACCCATGTTCGCCGTGCACGGCGCGGCGGCGGTCTTCGCCACCGTCGGCGTGCTCGAGTTCTTCTACGACCAGTCGCCGGACGGGATGAAGAGCCTCGGCAACGCGCTCGCGCTGCTCTCCATGGCGGCCGGGAGCTATTTCAACTCGCTTGCGCTCAGCGCTGTCGGGTCGATCACGGCGCGCGGCGGGGAACGCGGGTGGCTCCCGGACGACCTGAACAAGGGTCATATGGACTATTTCTTCTGGATGATGGCCGCTCTTGGAACGCTCAACCTGCTGCACTTCTTGCACTACTGCAACAGACGATACAGAGGCAACAACAACAACACTTCTTGACGTGTGCTGTCATGCTGTGTGCACCATGTTTCTCAAAATCATAGTTTGATAATACTATATTTTGTAATTATCATAATAATACTATAGTTTTAGCCAGCTCCAAAAATACTAGGTTCTAAGAAACATTGCTTAAATACAACATCATGGCGTTAGGAGCTT
>GRMZM2G015804
ACACAAAAACCTACGCGCACCCGGCCGCTCTCCAGTGGGCAGGCAGTTGGCCTCCTTTCCTCGCCGCGCTTTGGAGCCCACCTCGGTCTCGGTGCAGTGTCTCGCTCGCGCGTGCCGGCGTGCGTGCCCTGGTGGCCCATGGGGAGGAGGATAATGAAGAGTGGGCGACGCACGACGATGCAGCCGCGGCCGGCGCTTCTTCTCCTCGTCCTCGTCCTCGGCGTGTCGCTGCGTGGATGCATTGCGCAGGGCGGGGGCGGAGGAGGAGGGCTCACGCGGGGGAGCTTCCCCAAGGGCTTCGTCTTCGGCACCGCCGCCGCCGCTTACCAGTACGAGGGAGCCGTGAAGACGGATGGCAGAGGGCAAACGATCTGGGACACGTTTGCACACACTTTTGGCAAGATTTCAGACTTCAGCAACGCGGATGTTGCAGTTGACCAGTACCACCGTTTCGAGGAGGACGTGCAGCTCATGGCGGACATGGGAATGGATGCGTATCGCTTCTCTATTGCCTGGTCAAGAATTTTGCCAAATGGTACGGGCCAAGTCAATCAGGCCGGCATCGACCACTACAACAAAGTGATCAATGCACTACTATCAAAAGGAATTCAGCCATATGTAACCCTGTACCACTGGGACCTCCCCCAGGCCCTGGAAGACAGGTACAACGGATGGCTGGACAGGCAGATAGTTAATGACTTTGCGGCTTATGCTGAGACATGCTTCAAGGCGTTCGGAGACCGTGTTAAGCACTGGATCACGCTCAACGAGCCGCACACGGTTGCAGTCCAAGGCTACGATGCTGGGCTTCATGCGCCAGGGCGTTGCTCGGTGCTGCTCCATCTATACTGCAGGACAGGGAACTCTGGCACTGAGCCCTACATCGTTGCTCACAACTTCATCCTAGCTCATGCCACCGTTTCAGACATGTACAGGAGGAAATACAAGGCAGCTCAGAATGGTGAGCTTGGGATCGCATTTGACGTCATCTGGTACGAACCAATGACAAACAGCACGATCGACATTGAAGCTACCAAGAGGGCGCAGGAGTTTCAGCTAGGATGGTTCGCGGACCCGTTCTTCTTCGGAGACTACCCGGCGACGATGCGGGCTCGGGTTGGAGAGAGGCTGCCCAAGTTCACCGCAGACGAGGCTGCCCTTGTCAAGGGGGCCCTGGACTTCATGGGCATAAACCACTACACCACTTTCTACACGAGGCATAACGACACCAACATCATCGGACGGCTGCTGAACGACACCTTGGCGGACACCGGAACCATCAGCCTGCGTGAGTCCTCATCGTGTGTGTTTGCAAGTTCATTTCAACTGAAAAAAAAGAAACCTGAAAGATGAGAAACCTTGAAGGCTGCTACTGAGCCTTCAAACTGACAACACGTGCCAAGCTTCCTATCTGTCTGTCCAAAAAAACTTCTAGCGACACTTGAAATTTGAAACCGTGGGTAGCTGATACTTCGCAATTTCACAGCCTTCGACAAGAACGGGAAGCCCATTGGAGATCGGGCTAATTCGATATGGCTGTACATCGTACCCAGCGGGATCAGGAAGCTGATGAACTATGTCAAGGAGCGGTACAATAGCCCAACGGTTTACATCACTGAAAATGGGATGGACGACGGCAACAGCCCTTTCACCTCCCTCCAGAACGCCCTCAAGGACAGCAAGAGGATCAAGTACCACAACGGCTACCTCAACAACGTTGCTGCCTCCATAAAGGAGGACGGGTGTGACGTGCGTGGGTACTTCGCGTGGTCGTTGCTGGACAACTGGGAATGGGCCGCCGGGTACACCTCCAGATTCGGGCTCTACTTCGTGGACTACAAGGATAACCTCAAGAGGCACCCCAAGAACTCGGTCCAGTGGTTCAAGACCCTGCTGAGCTCCAGCTGAAGGCGTCACACGGGCTGTGATTGGACTGACCATTTACCCGACACCATACCCTTATCCTGTTGTGTCAAGCACTCAAGCTCCAATCAATGTAAAATAATGTTACCCCTCTCTCTCTCTCTCTGGTAGAAAAACATGTCGTGTAGGGCTACATTTAGTTACACATTAAAAGGGCATATCAGTAACTTCAAACTTAGTTCGTTTGAAAGCATAAGTTACACGTGTGGATTTGTATTGAAATACACTTTGTAAAAAAAAGTCATGTTTGTAAATAAATTAAATAATATAGCC
>GRMZM2G016210
TAAATTGAGCAAGGGAGAGAGGGGCGACCCTGAGCCTGAGCTGCACACCTCATCATGACAGCGCAGCGCAGCGCAGACTGTGGCAGCAGAGCAGAGTGTGCGCCCAGCGTCCTCGTGGTGAGGGAGCGCCAGCATTGCAAGCGGCTGGTTCTCTGCTGAAATAGAATTCAAGGCATGGCCAGCTCGGTAGGTGAGGGTGGTGGTCAACATCGAATGCCCTCACTCACTCACAAACACTCTGGTGCTCATCGTCTATCTGTCGTCAGATGCTCATCTTAAAACCTTTACATCTTGAGCCGAGCTGAGCTGACTAGCAGAGGGCCATCTTCTACTCTTCTCTCCCGTCTCTCCCAGCCCCCTTGTCCAACGGTTCAGCCTGCTCAATTTTAGTGACCAGTTACGGCAAATGCAGCCCTCGGCGGACAGCAGGAAGAAGAAGCGGCGGCGGCGGCGGCGGAGGAGGCTGGCGGCATGCTGCTCATCGAGACCTGCTGCCGGCGCCGCTCAAGGTCAGTGTCAGTGCGGCTCCTCTAGCCCCGGTGGCGGCGGCGGAAGCGGCAGCCTCGTGGCAAGAACACCGCGCGCGTTCTCTAGCTGCTCAAGCGCCGCCGCCTCGTCTGCCTGCGCGCCGGCGGCGGCCGTCCATCTCGGCACCCAGCACAAGCTGACGGCGCTCCTCGTCGCGCTCGCGCTCCTCCTCGTCCTCCCTCGCCCTCCTCTCGTGGCAGGGGTCCCGGTGTCGCCCCGCAGGATGGCGAGGATCCGCAGCCACGTGGAGAGGATCAACAAGACCCCCGTGCGCTCCATCCGGAGCCAGGACGGCGACACCATCGACTGCGTGGCGGCGCACGAGCAGCACGGCCTGGACCACCCGCTCCTCAGGGCGCACGCCGTCCAGACGGAGCCGCCCGAGGCGCCGAGGGGCGGCGGCGCGCTCTCCTTCCCGTCTGGCTCTGCGACGAACGGGAGCGGGAGCGGCAGCGGCAGCGGCGCAGGCAAGGACAGCAGGCGGGGCGCGTGGCAGACGTGGCACCACGGCGGGCACTGTCCCCGGGGCACGGTGGCCATCCGGCGGACGAGCGCCGAGGACGTGCTGCGCGCCGGATCCGTCTCCCGCTTCGGCCGCAAGAGGAGGCACCGGAAGGCCGCCGCCGCCGCCGCCGCCGCCGCCGCCGCCGCGCGCGCGGCCTACGCGCCGGACGTCATCACCGGCAACGGGCACGAGCACGCGATCGCGTACACGGCGCCGTCGCAGCAGCCGGTGTACGGCGCCAAGGCCACCATCAACGTGTGGGATCCGGCCATCCAGGAGTCCAACGGCTTCAGCCTCTCCCAGCTCTGGGTCCTCTCCGGCTCCTTCAACGGCTCCGACCTCAACAGCATCGAGGCAGGATGGCAGGTCAGCCCTGAGCTGTACGGGGACAGCAGGCCGAGGCTCTTCACGTACTGGACAAGCGACGCGTACGAGGCTACTGGTTGCTACAACGCGCTGTGCCCGGGGTTCGTGCAGACGAGCTCCCGCATCGCCATCGGCGCGTCCATCTCGCCGGTGTCGTCGGCCGGCGGCGCGCAGTACGACATGACGCTGCTGGTGTGGAAGGACCCGAAGCTGGGCAACTGGTGGCTCAGCTACGGGGACCAGCTGGTGGGGTACTGGCCGGCGCAGCTGTTCACGCACCTGTCGGACCACGCCACCATGGTGGAGTGGGGCGGCGAGGTGGTGGACACCAGGCCCGGCGGGGCGCACACCGCCACGCAGATGGGCTCGGGCCGCTTCGCCGCCGAGGGCTTCGGCCGCGCCAGCTACTTCCGCAACCTGGAGACGGTGGACGCCGACAACAGCCTGGCCGAGGTGGCGCTCGACGCCATCCAGACGCTGGCCGAGGACCCCGCCTGCTACGACATACGCAAGGCCTACGACGACGACGACGACGACGACGACGACGGCCAGCACTCCGCCCGCGGAGGCTGGGGAACCCACTTCTACTACGGTGGCCCGGGACACAACCCGGCATGCCCCTGATGGCCGGATCTCTGTCCTCTGATGGAGTTGTGACGATGAGCGCGCGCGCGGCACCTGACCGGCCGTACGTACCATGGATGGCATGCATTTGATTTAACTTCCGCCTATATATGTGTACGTGGCCAAATTTTGACGTACGTTCGCACGTGCCTTTGCTAGTATTTCAAGCTTTCGCTAATTCTACCTGTAAGGACTTGCAATATGTAATTAACTGTTGATTTATCTGTTATTTCAATCGATCCCAAGGATCGTCCCAGATTTAATTTTCCTCGAAACATAGACAA
>GRMZM2G016241
CGACCGGTCAATGACACGACTCGCCAGTCGCCACTACCGGCTCCCGTTTAAATTGCCGGCCGCATCAAGCTGAGGGCTGAGGCAGAGATGCCAACAGAAGTCACGTCGACACCAGCCAGCCGGCCGGACTGCAGCTCGTCGTCGTCGATGACGGCCGGGACCATGCGTGTGCTAGGCGGGGAGGTCAGCCCGTTCACGGCGCGGGCGCGTCTGGCGCTGGATCTGCGCGGCGTGGCGTACGAGCTCCTCGACGAGCCGCTGGGGCCCAAGAAAAGCGACAGACTCCTCGCTGCCAACCCCGTCTACGGGAAGATCCCCGTGCTGCTCCTCCCCGACGGCCGCGCCATATGCGAGTCCGCAGTCATCATCCAGTGCATCGAGGACGTGGCGCGTGGAAGCGGCGGCGCCGAGGCTAGCAGCCTGCTGCTGCCGGACGACCCCTACGAGCGCGCCATGCACCGCTTCTGGACCGCCTTCATCGACGACAAGTTTTGGCCGGCGCTGGATGCCGTCTCCCTGGCGCCGACCCCGGGAGCACGCGCGCAGGCCGTGGAAGACACCCGCGCCGCGCTGAGCCTCCTGGAGGTGGCGTTCAAGGACCGCAGCAACGGCAGGGCTTTCTTCTCCGGTGGCGACGCCGCGCCAGGCCTCCTGGACCTGGCCCTCGGATGCTTCCTGCCGGCGCTCAGGGCCTGCGAACGGCTCCACGGCCTCTCACTCATCGACGCGTCCGCGACGCCGCTGCTGGACGGGTGGAGCCAGCGCTTCGCCGCGCACCCTGCAGCCAAGCGCGTCCTGCCGGACACGGAGAAGGTGGTGCAGTTCACGAGGTTCCTCCAGGGACAGTTCAGGGTCCACGTGTCCTAAATGATTTAGCGTCTCCAAAAGATTGTCAAAATCTCCGTCTAAAGTCTGTTTTAGAAAC
>GRMZM2G016281
ATGTTCTCCTCCGCGCCGAGCGGCGTGGTGCCTTCCTCCCTCCATGTTCTCCTCCGCGCCGACGAGGTGGTGGCCAAGTCCTCGCACAGCACGCTGTACCGCGCCGGGCTCAGCGCCGGCGAGGCCGTCGCGCTGCTCCGTAAAAGCGTCGCAGTCGCAGGCAATGATGCTTCGCAGATTAAGCAAATTGATGTGGTGGTTTGGTGGCAGAAGGAGCATCCCAAGTTCAAGAGAAAGGACGATGACCTCTTCTATGAGCACACACGAACCTTGACTGAATCTCTGTGTGGCTTCCAGTTTGTTCTGACTCACTTGGATAACAGGCAGCTGCTGATCAAATCGAACCCTGGCGAAGTTGTGAACCCTGGCGAAGTTGTGAAGCCTGATTCTTTCAAGGCAATCAACGATGAAGGCATGCCCATGTATCAGAGGCCCTTCATGAAGGGCAAGCTGTACATCCACTTCTCGGTGGAGTTCCCGGACTCGTTGAGCCCGGAGCAGTGCAAGGCCCTGGAGGCTGTTCTCCCGCCCAAGCCAGTATCACAGTACACTGACATGGAGCTGGACGAGTGCGAGGAGACGATGCCCTACGACGTGAACATCGAAGAGGAGATGCAGAGGCGGCAGCAGTAG
>GRMZM2G016521
AACGCACGAGACAAAGGGCCTCACGCTTTCCACATCGACACAAAAACCAACCGCCGCCACCTCCCTCCGCTCGCGCTAGCTGTGTGCGTTCCTTGCCTGCCACAACTCCAGCACTTGGAGTCTTCGACGACGACGATGACGACGACGGCAGGGGAGGAGAAAGAGAAACAGGCGGGCGGGTCATCCATGGAGACGGAGGAGGAGACGACGCCCAAGGCGAAGAAGCGGCCGCAGTCGCTACTCGGGAGCCTGCGGGAGGCGATCACCAAGGTCCGGTTCCTGCTCTCCTCCAGCGCGACGCGGTGGATGCTGCTCAGGTCCCTGGCCCGCGGCGGCGGCAGCGGCGGCGCCCCGGCGCGGCGCCTCAGCTTCGACGCGCGACCGGGCCTGCTCGACACCATCGCCGCGTCGCCGACCTCCTCCTGCAGCTCCAGGACCTCCAGGTCGGCCAGCCTGGGCACGGCGACCACCCGGACCCTGTCGCGGGCCAGCAGCGCCGCGTCGCCGGAGGCCCTGACGAGGGCCTCGTCGTCGTCCGGCGGCCGCTCCCCGGCGTCGTCGGCCGGGGACGACGACGTCGACCAGCGCGCCGAGCTCTTCATCGCCAACTTCTACAGGCAGCTGCGGATGGAGCGCCAGGTCTCGCTGCAGCTGCGGTACGTCAGGGGGAACAGCTGGGACAGGACCCCTGGCGCAACTCCTTCTCCTGCTTCTTCCAGGGGATGATCCGTAGATTGCGTAGCGAAATAAGAATTTGCAAGGTAGAGATCCTTTCCTTTCAGAGCGCGCGGTGACGCGATTTAGATGGGTATCCTCTTTTTTTTTCCTCCATCGTTTCTGCACATTCTTTTTTTTTTGGGTGCTGAATAGTACTGTACAGTTTATGATTTGCTTGGACTCATGATCGAGAGTGTAATAAATACAAAAAAAAAGAGAGAGAGATTGGGATTACAGTCTGTAA
>GRMZM2G016602
CACGAATCTCGAGGCGAGCTGTTCGATCACCACTATCTGACGTAGCTTCTTCGCTCGGCTCTTCTTCACCCCACCCCTCTCCCACTCGGCCACTCCCCCCGCGGGGACACCGAGCGCTCGCCGCCGCCTTCGAGTTCGGAGCGGAGCCACAGCCACGCATGCCAATGGCCGTCTCCGCTGTTACCGCCTCCCATCTCGCTCTCTCTTTTCCAGCACGTAGTCGCCGGAGACGCGCTGCGCCCCGCGCCGCGGCAGGCGGCCTAACGGCTCGCGCACGGCGGCTGCGCTGCGAGTTCGTCGCCGGTGGTGGGAACGGGGCGCTCTCCGGAGAGGACGACCCTCGCCTCGTCGACCGCCAAAAAGTTCTTGATGCCGCTATGAATGACATAAACAACTCTTTTGGAAAAGGAAGTGTTACAAGATTAGGCAGTGCTGGTGGTGCTTTTGTTGAGACATTCCCAAGTGGTTGTCTAACACTAGATTTTGCTCTGGGTGGCGGTCTTCCAAAAGGAAGAGTAGTGGAGGTATATGGTCCAGAAAGCAGTGGAAAGACTACCCTAGCTTTGCATGCAATTGCTGAAATACAGAAGCTTGGAGGAAATGCCATGCTTGTCGATGCAGAGCATGCTTTTGATCCAGCTTATTCAAAAGCTCTTGGGGTAGATATTGAAAATCTGATTGTCTGCCAGCCTGACAACGGAGAGATGGCACTAGAAAATGGTACAGAACAGTTACTTACAGCCTCTGCCCCCCAAAATAGTGCAATTCTAGTTGCGGACCGTATGTGCAGATCTGGAGCAATAGATCTTATCTGTATTGATTCGGTGTCAGCGCTCACCCCACGTGCAGAAATTGAAGGTGAGATAGGAATGCAGCAGATGGGTCTACAAGCTCGTCTGATGAGTCAAGCATTGAGAAAAATGTCAGGCAATGCCTCAAAGGCTGGCTGTACTCTTATGTTCTTGAATCAAATAAGATACAAGATTGGAGTGTTCTATGGGAATCCTGAAGTCACTAGTGGAGGGATAGCCTTGAAATTCTTTGCATCTGTCCGTCTTGAGATACGGCTCATTGGGAAGATAAAATCTGCCAAGGGAGATGAAGATGTTGGTGTGAAGGTTCGTGTCAGAGTGCAGAAGAGTAAAGTATCTAGGCCCTACAAGCAAGCTGAATTTGAAATCATTTTTGGGGAGGGTGTTAGTAAATTGGGGTGCGTTCTTGATTGTGCTGAGCTGATGGATGTAGTTGCAAAGAAGGGTTCGTGGTACAGCTACAAAGATATAAGATTGGGCCAAGGCAGAGAGAAGGCACTGCAGTATCTCCGAGAGAGCCCAACCACCTGCGATGAGATAGAAAAGGTGGTTCGAGCTATGATACCAGAAGGATCCAGACATATGAGCCTACTAGCTTTCGGGCAGTCATCATCAACTGAAGATGAACAGGCGTATGATGAACAATAATGGTACATGAGGTTCCGAAGATGGAACACTTGTGAAACCGTCAAGCTCTGGCTTGTGTCCCTTGCGGATAACAGAAAAGATCAGAGGTAACCAACCAATATGGCAGTTGTGTGAGCGCTGGAGTGGAGTTGACTAAGACCTTGTTCGTTTCTGCCGGATTGGTGGGTCCTAACGATTCCTGACCGGATTGTTTCTCTAATTTATATAAACTTTGATTAGCTGGAACGATTCCGGGTGCAATCCGACGGAAATGAACAAGGCCTAATGTTGTACGTGTACTGTGGCATGGCAGAACCGTCCGGTTTAACCCAATTTCGGGCACACCTGCCAGCTATTTATCACTAAGTGCACCAGAGATTATATCAAATCCGATAGTCTGTTAAGCCCATCC
>GRMZM2G016722
ACCATGTGAATGCATTTCCTACAACATCTGATGTCAGTTCTGCACATTGTTTGCTCAGAGCTGCCACTTGCACTCTACCTCGGACGCCAAAGGAGCATTCACAGCGCAGAGGCGGTCCACGGAGTCGGAGAACGCCGGTTTCAGTTTTTTTAGGTGCGAGTCGACCGGCACAGGAGTCGCCACGGCTATCCTAGGGCGGCCATGGGGCCCTTACGCCCGGGTCGTGTTTGCCCTCTGCAACATGTCTAACACGGTGGCGCCCGAGGGCTGGAACAACTGGGACAACACGGCGAATGAAAAGACGGCGTTCTTTGGACAATTTCAGTGCTACGGCCAGGGATCCGGAACACAAGGCCGTGTTACGTGGGCGCACAACAACCTCTCTCCAAATGAAGCTGCGCCTTTCCTCACCAATGCTTGGGTTGATGGCCAAGATTGGCTTCGTCCGCAGTAGAACAAATTTGTCCCATGATCAGATATCTCGTCATCGGTCAATTGAACTTCTTAGGACTGGTTTGGCGGCAATAGGGAAAAAACCTATGGAAAAATCCGCCAAGGGAATTTAAATGACACTTCAATTTACTGAGAGGATTTCCCCCACTAGGGTATAATTTCCTGCCACCCTTTGGCAACCAAGGGTTTAGTCCAAAGCTGTTTTATTCCCAAAACATAGCAAGCAGCAACTGTATACTACTATATTGGAGGAGAACTTTATCCATCATCAGAAAATGGTTCATCC
>GRMZM2G016875
GCATTCTCTGTTCTTGGATCAAAGACTACAGCAAGTATGTTGAACTACTAGCATAGCATCATGAAATGGTTACAATTTCTATTTTGGCTTATTTTATTTTATGTTTGTTTAGATAGGACCACACTGTATTCTTGCTGAGGGTTCACAGCTTGGTGACAAGTGTAGTGTGAAGCGATCTGTGATTGGTCGTCATTGCCGAATTGGTTCCAATGTAAAGATCGTCAACTCTGTTGTGATGAATCATGTTGTTATTGAAGATGGTTGCCACATCCAAGGTTCTGTTGTATGTAATAATGTTCAACTGCAAGAACGGGCAGTTCTGAAAGATTGCCAGGTTGGAGCTGGTTATATTGTGACTGCTGGCAGCGAGCACAAAGCAGAATCCCTAGCAAGAAAGTACAGTGAGCTTTGACTGGTTTGTTAGATCCTGAATGTTTTTTTTTTGTGTTCACTTGAGATGCACCCCCTCAGAAAAAAGGGTAGCAGTTGTCCAAATTTTATAAAATGTCATTATGTACAACAGCACAGTTCAGTGCGAAAGGTTTGGTTGCTTATCTTTCCTACCAGGCGGCTTGTTAGAGCGAAAGGTTTGGTCGCCTATCTATCCTACCAGCTGCTTGAGCAAGTTGCATGCTGTCTGAGGACGATGGGTTGATAGTTGGGGCATGTAGTTGGGACCTACTATTGTCGGAAATTCTGGATTCGGTTTCTCTTC
>GRMZM2G016922
TATAATATGGTTAATACGATGAGCCTTCTGTGTATATATAGTAGTAGCATTCTCGACAGTCCCCAGATATGTGACACATCGTCGCTCGCATCCTATTGCCATCATCATAAATCCGCACTTCGGTTTAATTTGGTCGTCTAAACCTTCTGTTGTTCAAGCTCTCTGGCCGGCGGCGGCCATGGCATCGTTGAGCTTTGCCTCGTCCCATGCGTCCCTCTTCTGTTGCCAACAATCCTCCAGTGCAATCATCCTTCGACCAGCTGGAGCACTGCTGCGGCTGTCCCGGAGGCAACCGTCGTCGCATACCATTTCCACCACCGACCAACTGTTCCCGCGGCGGTCACGCATGCCGCGGAACGTGGATACGCATGCCGCCGCGGAACGCAACTCTCCCAGCACAATGAGCAGTCTGGAAGCGGTGGACGAGCTGGAGACGAACGGCGACAGCGCGGTCGTCGTCGTCAGGGAGCAGCAGCAGCAGCAGCACCTGCTGATGGGCGCCACCGACGACGGCTTACCGCCGTCGCCGTACGACACGGCATGGGTGGCGATGGTGCCGGCGCCGGGTAACCCACTGGTGCCCCGCTTCCCGCAGTGCGTGGACTGGATCCTGCAGAACCAGCGCAGCGACGGGTCGTGGGGGCCCGACGGCGGCTCCGGCGACCACCCGTCGTCGCCGCTGGGCAAGGACGCGCTCATGTCCACTCTGGCGTGCGTCCTTGCGCTCAAGACGTGGGACGCCGGCGAGGAGCACGTCAGGAAAGGGCTCTCTTTCGTCGGGAACAACTCGCCGTCGTGCGTGATGACGGGTGACGAGCGCGACGCGCCGGTAGGGTTCAGCGTCATCTTCCCCGGCATGCTCGCCCGTGCCATCGACATGGGGTTAGACATCCCAATGATGACGCAAGCCAACGTCGACGCCTTCATCCGACTGCGTGACACGGAGCTAAACAGGATGGCGGCCACCACCGGAAGTAAAGCTTTCATGTCATACGTAGCAGAAGGCTTGGGAGATGTACTGGACTGGGATGAAGCTGCTATGGTGTACCAAAGGCAAAACGGGTCATTCTTCAACTCACCGGCCACAACTGCCGCGGCTGCGATCCACGGCAACAACGACCGAGCGCTCCGCTACTTGGATTCCCTCGTCAACATGTTTGGCAGCTCAGTGCCAACTGTGTATCCCCGGAGCACGTACTCTCGTCTCCACATGGTGGATACACTGCAAAAGATGGGCCTCTCTCGAAGCTTTGTCTCTGAGATAAACGAAATGCTTGACATGACATATAGGTCCTGGTTGGCCAACGACGACGAGGAGATGATGCTGGACATGTCGACGTGCGCCATGGCGTTCCGCCTCCTGCGTATGCACGGATACGACGTCTCTTCTGATGGGCTAGCTCAGTTCAGCAGTGAGTCCAGCTTCCGCGATTCCGTCCATGGCCAGGCAAACGATACCGAGGCATTGCTGGAGCTGTACAAAGCGTCGCAGATTCAGATCACGGAGGACGAGCTCGTCTTGGTAGACATTCGTTCTTGGTCAGCTAAACTACTGAAGGAACAGCTTGGTTCCGACAAGGTATCAAGATCAGTAGACGCCCAAGAGGTGCAGCAAGTTCTCAAGTTTCCCTTCTACACCACCCTAGACCGGCTGGAACACAGGAGGCACATAGAGCAATTCAAGGCAGGGGGCTTCCACATGCTAAAGTCAGCCTACCGCTTTTGCAAGGAAGACGAAGAGCTTGTATCGCTTGCTGTCCAAGGGTTCCATTCCTCCCAGGCATTGTACCAACAGGAGCTCCAGTTCCTCACGAGGTGGGCGAAAGAAGCGAGACTGCATGACCTCGAGTTTGCACGAATCATGCCGATGAACACGTTCTTCCCAAACGCCGCACTCATGTATGCCCCTGAACTATCCGAGGCTCGCATCCTGTGCACCAAGAATTGCATGCTGGCCACCGCAGTCGACGACCTGTTCGACGTCGGCGGATCAAGGGAAGAGATGGAGAACCTCGTCAGGCTGATCGACATGTGGGACGAGCACGAAGAGGTTGGCTTCTGCTCTGAGCGCGTAGAGATTCTCTTCCGCGCCATTTACGACACGAGCAAGGAGCTCGCAGCCAAGGCCATGGCGGTGCAGAACCGCAGCGTCATCAACCACGTCGCCGAGCTCTGGGCGGATCTGGTGAGGGCCATGATGACCGAGGCGGAATGGAGCATGCGCGGACACGTGCCGTCGTCGATGGAGGAGTACATGCAGGTCGCGGAGACGTCGTTTGCTCTGGGCCCGATCGTCCTCATGCCCCTCTACCTCATCGGCCCGGAGCTCCCGGAGGCCGTGGTCCGGTGCCCCGAGTACAAGCAGCTGTTCCACCACATGAACGTCTGTGGGCGCCTGCTGAACGACCTCCAGTCGTACGAGAGGGAGGCGAAGCAAGGGAAGATCAACAGCGTCCTCCTTGTAGCCCCTCGGCACGGTGGCTCCATCGAGGCCGCCAAGAGCGAGGTGAGGCGCGCCATCGAGGCCTCCCGGAGGGAGCTGCTGAGGATGCTGGTCGCCGAGGCGGACGCCACGGTACCCCGGCCCTTCAGGCAGGAGTTCTGGAACATGTGCAAGATGGTCCACCTGTTCTACATGGAGGACGACTGCTACTCGTCGCCCAAGGAGCTGGTGCACGCGGCCAACATGGTGGTTTTCGATCCGCTGCGGGTCAGGGAACTTTGACTCCCCCAGGGACCGCTGAATTCGGCCATGAGGTATTTCGTAGTGTTAAGATAAAGGATTGATCAACTCGATATATATATGTGTGTAATCCTAAAGACTATATATATATGTATATATAAACGTACGGTGTACATATATAGGTATAACGATTGATCGTCCTTGTTC
>GRMZM2G017045
CAGACATTTCGAATTGGAGACCGATTTGTTGGCGGAAGAAAGGGCAGGCAGGCACGCAGCCAACGAGTTGAGTGGCTTCCTCCCCACCACAAGGCTCCCCCCACCCCGCTCTATCTCTATCTCTTCTCCCGTCCTCCCTTAGCTCGGAGTCGGACACCCACCCGCCACGACCACCAGACCACTCGCTTCCCCGAAGCTTCAGCTCCGCGCTTCTCTGTTCGAGCTAGCCAGCCTCCAGCAAGAGCGAGCGAGCGAGGGCAACGGGCATGGCGGCGGCTGTGTCCTTCTCCCGGGTGCGAGCTCTCCCGACGTGGTCCAGCTCCGTGTCCGGCGACGACCACCACCGCTCCTACTCCGCGGCGCTGGCCATGTCGGTGTCGGTGCGGCCCCGGTGTCGCGCGCGGTCGCCGGCGCGGATGATGGGCAACGTGAACGCCGGCAAGGGGCTGTTCGCGCCGCTCGTGGTGGTGGCGCGCAACATCATCGGCCGCAAGCGCTTCAACCAGCTCAGGGGGAAGGCAATCGCGCTGCACTCGCAGGTCATCACCGAGTTCTGCAAGACCATCGGCGCCGACTCCAAGCAGCGGCAGGGCCTCATCCGCCTCGCCAAGAAGAACGGAGAGAAGCTCGGATTCCTTGCCTGAGACGACCATGTTCTACGCACATATATAAGTATATAATCTATAAGTACTACATCATCAAGTAGTGGCGGACAATGATAATTATATTGATACCTTCTTCCTTGCTCCGATCGAGTCCTCTATCAAGTGGTAGCTAGTACATGTCATGTGATGATTCTTCAATCCAGCTTCCGATGCTCGGCTGTCCATCAGCTAGCTGCATGCTTGTTTTGCTTCGTTCCTGCAGAGATTCCTATTGCGTGTGGGGCATTGCATTCTTACCAATTGGGATGCTGCACCATGCATCTTACTAAGCTGATT
>GRMZM2G017047
GTTGTTGCGAAACGGTGCCGCTTCGAGCCAGGTGCGGGAGGGACCGAGGGAGGCGGAGCAAGTGGGAGCTCTGGAGCTGGAGCGGGTGGAAGTGGGCTGGGACTGGGAGCCCTAGCAAAGGGCCATCGCATCCCCTCTTGCATACTCTCTCTCTCTCTCTCGTGATTCTCCCGTGCCCCGGTCTCTCTGTCTCTAGTGGCGACGACTGCGCTGCGCCGCCGCCCTACGCAGGTGCCCAAGTGTCTATCTTCGGGACTGCGCCGGCGACGAGCACCCACCAGGTACGCTCACCCCTTCTCGTCCGTTCTGCTGTTCGAAACCGAGCGCTTATACCCTAGCCGGAGCTATTTGTATTCGGATCTGATCTGATCCAATTACAAGTATGTTATGCCTATAAACTTCGTTTTTTTTTCTTTTTTTGCAGAAATTGTTGGACCTGGGTCTGCCCCTGGACTCGAGCTTGGGGCCAAGCTAATTCGAGCTCTGAGCATTTGATTTCTAGCATCTTACATGCAAAAAGCTAGTACTTGGAATCCGAGCAAGATCTAACCCAGACAGTGCAGTGGCAGGTCTTTTCAGTTCAGCGCAGCATATCAAGATTGTCTCTGTTAATTTGTGTATGAGATCAGTTAACTGATAAGGATATGTAAAGAACCAATGATCAGTAATTTTTACACTCCAGATTGTAGTATCCTCTAAGATGGACGGAAGAGAATCAGTCTTATGGTAAATCCTGGTGAATATTCATGGGAGGTCAGCAAGTTCTGGCCTGACTAAGTCTGGTAAAAAAAGTTGCTTCATCTCAGATCATCAATGGTGAGAATGAGGTTCCCGAAACGTTATCTCATAGTATTGCTGACATTCATCTGCACAAATGTTTGCTACATTGAGCGCGTGGGTTTCTCGATTGCTTACACTGTTGCAGCCGATGCCATTGGTGTGAATCAGGCCAACAAGGGCATGATACTCTCTATGTTCTATTATGGTTATGTTTTATCACAGATTCCTGGTGGATGGGCAGCACAGAGAATAGGAGGCAGACGTGTTCTGCTACTGTCATTTGTATTGTGGTCTATGATATGTGGTTTAATCCCACTCGACCCCAACAGAGTAACCATTCTGGTCCTTTCTCGCCTATTTGTCGGTGTAGCACAAGGTTTCATATTCCCTGCCATTCACACTGTTCTGGCGCAGTGGGTGCCACCGCAGGAGCGCTCTCGCTCGGTATCTCTCACTACCTCGGGGATGTATCTTGGTGCAGCTGGTGGCATGCTTTTCTTCCCAAGTCTGGTGAAGCACACGGGACCCCAGTCAGTTTTCTTTGTCGAAGCAGTGCTGGGAGTAGCATGGTCTGTCATATGGTTGAAATTTTCCAGCGACCCACCTCGTACCGATCTTCCAAAGGTATCGATGCCGAAAGTGGCATCTCGGGACATGATTAAGGCACAAGCAGGAGGGGTTGTTGCACCTCGCACAGTAAAGATCCCGTGGCGAAGGATAATATTCAGTCTACCTGTTTGGGCAATCGTTGTAAACAACTTCACCTTCCACTATGCCCTGTATGTTCTTATGAACTGGCTCCCTACCTATTTTGAGCTTGGCCTCAAGCTTAGCCTCCAGGACATGGGTTCCTCAAAGATGCTCCCTTATTTCAACATGTTCATTTTCTCCAACATCGGTGGTGTGATCGCCGATCACTTGATTACAAGGAGGATTCTGTCTGTTACCAAGACGAGGAAGCTTCTGAACACCATCGGATTCATCGTCTCAGCATTTGCACTCATGGCCCTTCCTTTATTCAGCACACCCTCAGGCACTGTAACGTGTTCGGCGATATCCCTCGGTTTTCTTGCCCTGGGAAGAGCAGGGTTTGCCGTAAACCACATGGATGTTGCTCCGAAGTTTGCAGGGATAGTGATGGGCGTCTCTAACACGGCGGGGACACTGGCTGGGATTATTGGCGTCGGCCTCACTGGTAATATCCTGGAGGCGGCGAAGGCTTCTAACAAGGATCTAACAGACTCGGAAACCTGGAAAACAGTCTTCTTTGTTCCGGCATACCTTTGTATCTTCAGCTCTGTCATTTTTTTAATCTTTTCGACTGGCGAAAAGATATTCGAGTAGATGGTGATTATATTTTTTGTTTCTCATTTACAGTGAGGCAGGATAGCAGAACGGGAATCTCACATGTACCCGTAGCATTTGTTACAAAATTTCATACTGTATCATACACATGATCTAAAGCTATGTCAGGAAATCTCACATTTT
>GRMZM2G017089
CTTGCAAGCAAATTACCCGCCTTCTGCCATCTGACGTTCTAGGGTTTGGCGGCTCCTCTATCCTTTCTCCATCCGCTAGCAGGCGCGAGGCGCCCCCTCCGACCGACACTGAATCCCGCCTCCAACCTCCGCTCGAAACCCATACCTTCGGTCTCCTCCGTCTGTCCGTCGCCCATCCGGCCGCCTCTTCTCCCACCAGCCGCCGCTGCCGCACGTTAGCTCCTCCTGCATCGTCGCCGGACCTCCGCTACGCCCCCGTGCATCCCTGCCTTGGCAGGCAGGATCTGGCCACCTTTCGCCGGCAACAGTTGGGCGCCGCATAGGTAACCGCCTACCCCCGAGGCAAGGCAGTACCCCGTCGCCCAGCGTATAAGCGCGGAAGGAGGGCGCGGAATAGCGCCTTTTCTAACACTAATGGCAACGGCGGCGGCGGATGGCCCCCCTGTGGAACCGCAGTCTCTGAAGAAGCTGAGCCTCCGGTCGCTCAAGCGGTCCCTGGACCTCTTCGCCCCGGCGCACGCCCTCCTCTTCACGCCCGACGCCGAGAGCAAGCGGATTCGTACTGGGTGCAAGGTGAGTGCGGAGTACGGTGCGGTGAAGGACCTCACGCCGGAGCAGGGGCGCGGTGGGCAGGGCAAGGGTCCTGCGCCGCCATCTTCAACAGCTTTGGCATTGCCAGGAACACAAGATACAAAAGATGCTCACGGAGAAGGCTCTAGGAATGCCATTGTCCCTGCACCACTTATGCTGCCAAAAGCACCTGAATCTACCATACCTGGCAAAAATACAACTCTGTCAATTCCTGGATCATCTGACAGATTTTCTACATCCGCACTGATGGAAAGGATACCTAGTAGATGGCCACGGCCTACATGGCATGCTCCTTGGAAGAACTATCGGGTCATCAGTGGTCACTTGGGATGGGTTCGATCTATTGCATTTGATCCAGCGAATGAATGGTTCTGCACTGGTTCTGCCGATAGGACAATAAAGATATGGGATCTTGCATCAGGAACCCTGAAGCTTACACTGACTGGTCATATTGAGCAAATTCGTGGACTTGCTGTCAGCCAACGTCACACTTATTTATTTTCTGCTGGTGATGACAAACAAGTAAAATGTTGGGATCTTGAACAAAACAAGGTTATTAGGTCCTACCATGGGCATCTGAGTGGTGTTTACTGCCTAGCTCTCCATCCAACAATTGATATCTTACTGACTGGTGGCCGGGATTCAGTTTGCAGGGTGTGGGACATCAGAACAAAAGCACATGTTTCTGCTTTAACAGGGCATGACAACACTGTCTGTTCAGTGTTTGCTCGTCCTACGGATCCTCAAGTTGTTACTGGTTCACATGATACAACTATTAAATTCTGGGATCTTGTAGCTGGGAGGACTATGTGTACCCTTACTCACCATAAAAAGTCTGTCCGAGCTATGGCGCTTCATCCAAAGGAGTAATTTTTTATTCATGATTTGATTTTCAATATTGACTACAATGTTATGGACCCTTATATAGCAACCCTTTTTTCAGGAAAGCATTTGCATCAGCATCAGCAGACAACGTAAAGAAGTTTAACCTTCCCAAAGGCGAATTTCTGCACAACATGCTGTCGCAGCAGAAAACAATAATCAATTCAATGGCTGTAAATGAGGATGGTGTCTTGGCAACTGGAGGGGATAATGGAAGCCTGTGGTTTTGGGACTGGAAGAGTGGTCATAACTTTCAACAAGATCAGACTATAGTCCAGCCTGGATCACTGGAGAGTGAGGCATGCATATATGCCCTCTCATATGACGTGAGCGGATCAAGGCTTGTGAGCTGTGAGGCGGATAAGACTATAAAGATGTGGAAAGAGGACTTGACAGCGACGCCAGAGACTCATCCCATCAATTTCAAGCCCCCAAAGGACATCCGAAGATATTGATGCTCAAATCCCACAAGTAGCAAGCTAGTGGATGGTTGGAGCCTCCACAATTGTGTGACCCAAACTCGCTTCTTCCCTGAGCCCAATTGAAATTTTGCTAGGGTTTGCTCTATTGTGTAATCTGATGCATGTACTCCACCAGTCTGATGCCTTGGTCCAACGCTTTGAAACCCTTAGACTGTTTCTTTGTGATCTTTGCGTTCGATTTGATTATATCCTACCTTAGTACCT
>GRMZM2G017110
GGCTGTGGCACTTCTTTGATGATACGAGTACTAGCAAATAATGAAGAGCTCTGGTAGTGGCAACTTCCGTTTCAGCCCGCCGCGCGGAGGCCGCTGGTTGGCCAGGGGACACCACGCCTTCCATTATTAGAGTACCACTACTCCATTAGTACCAGCGTACCACCACCACCGAAAACGAATCCCAGAACAGTACCGCAGCGGCAGCCATGGTGCTCTCGCACGCGAGCTCCGGCCGGGACGACGACGACGCGGTGGCCTCCACCTTCGCGTCGCGCTACGTGCGCGAGCGCCTGCCGCGGTACCGGATGCCGGAGCGGTCGATCCCGCGGGAGGCGGCGCAGCAGATCATCAGCGACGAGCTCATGCTGGACGGCAACCCGCGCCTGAACCTGGCGTCCTTCGTCACCACGTGGATGGAGCCCGAGTGCGACAAGCTCATCATGGACTCCATCAACAAGAACTACGTCGACATGGACGAGTACCCCGTCACCACTGAGCTCCAGAACCGCTGCGTAAACATGATAGCTCACCTGTTCAACGCGCCGATCAAGGAGGACGAGACAGCTATTGGGGTCGGAACAGTGGGATCCTCGGAAGCGATCATGCTTGCAGGTCTGGCGTTCAAGAGGAAATGGCAGAACAAGAGGAAGGAGCAGGGGAAACCGTGTGACAGACCCAACATCGTCACCGGTGCCAACGTTCAGGTCTGCTGGGAGAAGTTTGCAAGGTATTTTGAGGTGGAGCTGAAGGAGGTTAAGCTATCAGAAGGGTACTACGTCATGGACCCCGTCAAGGCTGTTGAGATGGTGGACGAGAACACTATCTGTGTCGCGGCGATCTTGGGGTCGACTCTCACCGGAGAGTTCGAGGATGTCAAGCAGTTGAACGACCTTCTTACAGAGAAGAACAAGGAAACTGGGTGGGACGTGCCTATCCACGTCGACGCCGCGAGCGGAGGGTTCATAGCGCCTTTCCTCTACCCTGAGCTCGAGTGGGACTTCAGGCTGCCTCTGGTGAAGAGCATCAATGTCAGCGGGCACAAGTACGGCCTCGTCTACCCTGGTGTTGGCTGGGTCATCTGGCGGAGCAAGGATGATCTGCCTGAGGAGCTCATCTTCCATATCAACTACCTGGGGACGGACCAGCCTACGTTCACGCTCAACTTCTCCAAAGGTTCCTGTCAGATCATTGCGCAGTACTATCAACTCATTCGCCTAGGCTTCGAGGTACTACTGTTCTTCGATCGGTTCTTCCTCCTCTTGATCGAACATTCTGAATATATATGTGCAGGGGAACAAAAGGGGGTGCTGTCTGATACGTTTCTTGAGGGCGAGTCGTTTTTGTTTCTGTTCTCGCTTTGTGCTGCCGTAACAGCCTCCCAATCTGGTCGGGTTTTTTTTTTTTGGTGCCGCTTCTATCTGGTGTGTAGGGGTACAGAAACATCATGGAGAACTGCCAGGAGAACGCGGCGATACTGCGGGAGGGCATCGCGGCGACGGGCCGGTTCGACGTCCTGTCCAAGGACGCCGGGGTGCCGCTGGTGGCCTTCTCGCTCAGGGACAGCAGCCGGTTCAGCGTGTTCGACGTCTCCGAGAACCTGCGGCGGTTCGGCTGGATCGTGCCGGCGTACACGATGCCGGCCGACGCGGAGCACGTGGCGGTGCTCCGAGTCGTCGTCAGGGAGGACTTCAGCCGCAGCCTCGCCGAACGGCTGGTCTCGGACGTCCGCAAGATCCTGCGCGAGCTGGACGCGCGCGCGACCCACGCCGTGAGGGTCGCCACCGCCACCGCCGAGCAGTCGGGCGACGGCGTCGTGGCCAAGAAAAGCGTGCTGGAGATCGAGCGGGAGGTCGCCGCGCGCTGGATGAACGCCGTGAACAAGAAGAAGACGGGGGTCTGTTGATGCGTCGTGGGTCGGAGACTGGGAGGTTTCGCCATGGTAGCTTCGTCTATATGTCGCGTGCTTGTTTGTGTCTGTGCAGGGCGCTTGGATGCGTTGGTCCAGTTCCGCGTATGTGAACAAGGTGTCGTATGCAGTATGCAAATGTTCAGGATCCAGGAACCACAAATAATGGATGTAAATGTTGGGTTTGGTGCCGT
>GRMZM2G017254
TGGGCGTAGGGCGAAGGCAACAGGTGAAGTGTCAACGTGTGGCTGCAATCTGCCTCCGCACTCACTCCACGCACACGCCGCCGCTATACGCGACGGCGCCGAGCGCATCGCCGCCGGCCCCTCCCTCCCTGCGCCTGTACTCAGCCCGCTGCTTCTCAGTCCACTTCATCCACAGCTCCTCTTCTCTCGGTCTAGAGATCCGTCCGGGCACGGTAGTCTCGCCTTCGTTTTGGCACAACGAACAATTACTCTAGAAGAGTTGTACTCTTTGGTGTGCCGTACTCTCTGTAACAATCTTACCAATTACCATTCTTGAGAAGAGGTACATCTGTCCGTCAGCGATGTCCATAGAAGAGAGGAAGATAAGTATGATAAGCAAGAGCACTGCACTAAATCCAAATGCAGAGGAATTTGTTCCTTCGTCCCTTAGATCTTTCAGTGATTCCTCCAAGAAATCAGATGCAACTATGATTGTCTCAGGGTCATCTAAAGAATCTAGCACAGACAAGCCAGAATCCATTTTACGAAGTAACTCTGATGAAGAAGCACATCAGTACTGGCAGCAACAGCTCCCTGACGACATCACCCCTGATTTCAAAGTCCTGGGACAAGACGAAAGTCCTGGACCTGACAGTCTATCACTCACAGGCCTGTCGATTAATGATGGCATTGACACATCAATATTTTCTCCAAACCAGACACTGGGCGTGCAGCACCATGCTTCACCTTTTATCAGGGACAAACTGAATACACGCCCAAAAATTAACTTGTCTGGCCCAACTTATATGGACGAACGGTCCCAAGCCGCAATTTTGAGTCCAACTGCAGGTTCCATGAGTCCAAATGCTGCTCCATGGGTGAAGAATCTAAGGAATGGGGGACATTATAACACAAGCAGAAGGGATGCCACTGCCAGTCACTACAATGGAGATTCTAGCATTGGGGCTTCATTGCACAACCTCACTGATGCGTATCATGGAAGCAGGCGCAGCTTAAGCACGACTATGGATATCATGAGTCAGCTGGAGAGTAAAGTCGATGGGCGACTCAATCAGAACCTCAGGTCACTGTCGTTTGGAAATTCAAGTCCTCCATCACCAGCATCATATGCCCAAAATGGTCTTGGAAACTATAGTAATGAAGCTTTTGGTCTGCCAAACAGTCCATATAGATCTCATTCAGCTATACTCGCAGATGATATTGTTTCACCTTCAGCTGGACGTGAACATATATCCCTCGATGTTCCTAGAGGAAGGTATAAGACAACTAGTTTGCCTGTTCCTGGTCTTGGTTCAAGCAGAGGTTCTCAGGTGTTGGGTGGCCCATATAATGGAAACCATGATATGATCTCAACCAATACCCTACAAAACATGGCTGGAATTCAGACAGGAGCAGCTTGGCTTGAAACTGATGCTGCGGCAAACACATATTTGGAATCAAAGGATGAAGTTCATGATTTTGCAAGCCTGCGACATGCAGTTCTTGAACAGCAGGATAGACAGGCTTTTCTGATGGGAAACAACCCTTTAGCAAAGGATCTAACATTGAAGGAGCTATACAGTATACAAAGCAGGTTGGCTCAGGAGAAAGCTAGAGAAACAACATACCGACAAAGATTCCAAATACCAGAGCTTCAAGGCCTCATCCAGGAGCAGAATCCCCCAATCGATCTCTGTGGTCTTCACATCAGCGAGGCCATGCACGTCCTGAACTACGAGCTCAACAACCGAAGAAAGATCGTGAGATCCACTGGTCGCCGACTCCAGGCTATGATCATATCAAGCGCCCGCACCCCAGCACGGCTGACTGCTGCCGTCGAGCAGTACCTCATGGAACACGGCCTTCAGTACACGCAGGCACAACCAGGCCTCTTCCGCGTCCTGCTCTAGTGATGGAGCCGGCCTAGCTGTTGTCACAACTGGATCAGACGAGAAAGAAGAAAAAAAAAGTTGTACTTTTGTATATGGCAGAGATGGCTAGCAGGATAGAAGCGTTAAGATAGCTCATGCATTCACATATCAGGCTTTAGCAAATGTATACATCTTAAAATTTGCGGAGTTAGGTCTTTGGTGCTGGTGGATGCATAAGGTGATAGCATCTTCAAAATCATGTTCTCGTTCACAATCTTTGGTGCTGGTGGATGCATAGTTCTTTTGTTGCTGGTGCGTTC
>GRMZM2G017400
CCCCAGCCTCCCCTTCCCAGTTCCCACCACTTCACCATAACCAGGTCAACCCGGCGCAAGGAGCACGAACAGGAACCGTCCAGCGGAGCAAAGGCACCCGCAGCCGCAGGCCATGGACGATGACATCGACAGCTCCTGCTCCACCCCGTTCGCCAGCGCGCCGTCCAGCCCGGGACGTCCCCAGGCCCTCGGCGGCGGTGGCGGCTACTTCTTCAGCGCGCCGGCCAGCCCCATCCACCACCTCCTCCTCTCGACCTCGTGCTCCGCCTCCGCGACCCCCAGCTCCGGTGTTCGTGGGTGCGGGGGCGACGCGGAGTTCGAGTTCGGTGGGCCTGGCGGGCCCATGATCTCCGCCGACGAGCTCTTCCACAACGGCCAGATCCGGCCGCTCACCCTGCCCCCACTCCCGGATCTCGACCCCGGAAGCGACGACAACGAGGGCCGCGCGCCGACGCGCGGCCGCGACCTCACGCCCCGGAGCGCGTCCGTGCACCGGCGCGCGCGGTCCATGTCCCCGCTCCGCAGCGCGTCACCGCGGCTCAAGCTGATCAATGCGCTCGTCGTTCCGGCGCCGGATCTCGGCCCCGGCCCCGACGCGACGGGAACGCACGGGGAGGCAGCCCCGCCGGTAACCGCCTCGTCCCGCTCGTCCTCGTCCTCCTCCACGTCCTCCTCGTCCTCGTCGGGCACGTCGTCAGCGCGCGGGTCCCGGCGCTGGGTGTTCATCAGGGACATGCTCCTCCACCGCAGCAAGAGCGAGCCTGGCAGCGGCGCCCACGCGCACGACGTCCCCGGGGCGCCCGCCGCTAACAAGCCCGAACGAGCCTGGCCCTTCTCCTCCCCGTCCTGGGTAACCAGGGACAGGCTCGCCGCGAGGCTCCGCCCCTCTCGCGCGCCGCCAGCGACGGAGAACGCTTGCGGTCTCGGTGGCGAGGATGGCCGGCCGCGGGGGCAGGGTAGGGGCCGGGGCCGGGGCAGGCGGCGACGTTCCACTACGGTGGCGGCGGCGCACGAGAGGCTCTACGCGGCGCCGAACCGTGCGCAGGCGGAGGAGATGCGGCGGCGCACGTTCCTTCCCTACCGGCAGGGCCTCCTGGGTTGCCTGGGCTTCAGCTCCCGCGGCTACGGCGCGCTTCACGGGCTCACCAAAACCCTCAACCCCGTATTCTCTCGGTGAAAAGTCATCGTCAAAAGGAAACCAGAGATCGGGCCAGGAGCTTGATTTGCCACCTGTTCGTCCTGTTCATGTCTGCGAGCATTTTTTTTTATCTTCGTTGTTTGTGCGCGTTCTGTATATATAGCAGTGTCAGTGTCGAGTTCGGATCGGAAGGTAGTTTGCCGATGGTCACGTCAAGCAGAACATCTGAGAGAGAAGCAATGCAATCGATGAATATGGCGCGAAAACAGTCGCTGGCGCCTTTTCTGTGTGCGTGGTAGTGTGTGTGTGCCAAGTATAAAAGCGTGTGATGTTGCA
>GRMZM2G017670
GCAAGCCCGGCAATTCGTTGATCTCCGAATCTCCCGCCCGTCAGTCTCGAGTCTCCACACCTGAAACGTCTGAGTCCATGGCCGAGGCCGAAGTCGACGCCAGGGCCACGGCCGACGACGAGGGCCGCGGCGGCAGCAGCAGCAACGTCGCCGAAGACGGGCAGCCGGCTGCGGCGAAGGGGCGCGCGACCATATCCGTGACGGTGGTGCTGCTCGCGCTGCTGGTGGCCTCCGTGGCGGCGTTCCTGACGTCGTCGCTGCCGCGCGCCGGCGACGGCGACGGCGAGGGGGTGCAGGGAGCTGCTGGCAGGGCGGGGGAGGTCGGGAAGCGCGCCGAGCCCGTCGAGCACGCCGTCGGCATCCCGGGGTTCAACAGCCGGCTGGACGCGTTCCGCACCTGGGCGGCGCTGACGTGGATGAAGCTCCGGCGGCCGCGCTGCTCCGACGAGCCACGGTACGACGACGATGGTGCCGTCGGCTCTCTGGGGGACGCCGCTAAGAAGAGCTTCGAGATGGGCAAGGAGACGGTGGAGCAGGCGGCGGCGGCCACGGCGAGGGCCACGCGGGACGCCGCAGAGACGGCCAAGGAGAAGGTGAAGGGAATAGATGACGCTGAGCTCTGACTCTTGAGACCATGCATGCATATAGAGCTGAGCGAGCTCTATCTGGATTTCCAGTCCGCTTAGCTTGCTGGTCAAGACGCACAGCAGGTTGTGCTTGTATATGTTTGGTCACTTGGTACTATCTTCACTTCACCTTGAGATAGATGTCAAACCTGACGGAGATGGATAGATCAAAGCAAAAGATGCGAAACATGGCACAAATCAAATAAACGCAGGGCAGCAGAAGTTGCCGGACTGATTTGTGGCAAGCTCACACGACCAGAGCTCTCCCATGGTCTAGCTTCGCACGCCCAAGCTCCAAAAGTCACACGACCACCACTTTCCTCAAGAGCCCTTATAGGCTGCCTCCAACAACAGCATGCGGATGCGCGATTAGTAGGGGTGGTGATGCGGGGCGCGCGATTAGTACGGGTGGTGATGCCCTCTATATTTTATGCTATAAAATTTAAAATTTTTAAGAATCCTATTAGGATTAGACTCCATTACTATTTATTTTGAACTATTCTTTCTCCTA
>GRMZM2G017736
GAAAGGGCTACATTTCAATCTCTCAGACACTAGACACTACCTATCTACTCCAAGATCCGCGGCGGCGTGCTGGCCTACTCTAAGATCCGCCGGCGCGTCGTGGCGGCTCCTCCGCGTCCCGCCTCCGAGGCCGCGGGCGGCGTCAGGCTGATCGGGGTGGCGCGCGGCGCCGGGGAGCGCCCCATCGTATTCGTGCCTCTCAAGAGGTTCGCGGACGCAGGTCGGACCACTGCCGCGCCCTTCCTCTTCCTGCCGGCCGCCGCACTCCCGCCAGCGCCGTACTACTTACTACCTGCATACTGTATTCTGTAGTAGTATGAAAAGCCTAGGCCATGGAGGGGGTATCATCAGCTCCAGAAATGGACGAGGCTATCTCAACTGACCAATCAAGCAGATCAACAAAAAGAAGGGCTAAAGTGTGGGATCATGTTGATTCAGAGCTAATAGATGGGAAAGAGAAGGCGGTTTGCAAATACTGTAAGGCCCACTTATCTTCTGCTGCGGGTAAAGGCTAAGGAGTTCCTTGGTGCTTCCGGTGACAAGCGAAAGGAAGTCAATTAACTCTGAATCAGTGGTTCTGCTGCAAGGTTACACACAACATTTTATTGAATGGAAAGAGGACACTCGGTGACCACAAGATCATCAGATGATCATTTGTTGAGCTCTGGAACTAAATCCTCTCCGCAGGTGGTAACCAGGCGGGTTCCCATCCGAGTTCCGAGGTCACTGTAATGCTAAATTGTCAAGTTCAGTTATCTGAATTCAGTTTGAGTTATAATTCTCATCAAGCATCAATGTCACCAACTGTGTAGAAATACTGAATTTTAGCATGGAGCGTCTTTATAAACATTTTAGCATGGAGCAGTTTCTCATCGATCATGGCTGTCAAGTTCTATTTCTCTACACAGTTGCACTTTGTGGTTGTTTTCTATCATTTGTTTGTGAGCCCATGGATTTTACTAATTTATTAGCTTGTGGTGGTGCTTGCTTGTATA
>GRMZM2G017792
GCACACGGCCCCCCGCCCGGTCGTGGGCAGAGCACCCGGCGGCAGCGATCGAGGCTTTGCTCCTGCTTCGGCTTCAGCCCCCCCAATTCTTTATAAAAATCCCTCGCCAGCGCTTCCCTCTTTTGACAAATCGGCCGCGGGGGAGAGAGATATATAGAGCCAATTTTTGCCCGATTTGCCTGTCTGCTCGGGACTGAGCCGGTATTCCTCTTCCTCGTCGACGAGAATAAATAAGCTAAGCCAGGGCCCCGGGGAAGAAGAAGATGAGCTCCGCCGGAGGCATGGACGGGTCTCCGCCGGTCGCCGAATTCCAGCCGACGGTGACGCACGGCGGCCGGTTCCTCCGGTACAATATCTTCGGCAACCTGTTCGAGATCACGCGCAAGTACCAGCCTCCCGTCATGCCCATCGGCCGCGGCGCCTACGGGATCGTCTGCTCGGTGATGAACTTCGAGACGAGGGAGATGGTGGCCATCAAGAAGATCGCCAACGCCTTCGACAACCACATGGACGCCAAGCGCACGCTCCGGGAGATCAAGCTGATGCGGCACCTCGACCACGAGAACATCATCGGCATCAGGGACGTGATCCCGCCGCCGATCCCGCGGGCTTTCAACGACGTGTACATCGGCATGGAGTTCATGGAGACGGACCTCCACCAGATCATCCGCTCCGGGCAGGAGCTGTCGGAGGAGCACTGCCAGTACTTCCTGTACCAGATCCTGCGCGGGCTCAAGTACATCCACTCCGCCGGCGTGATCCACCGCGACCTCAAGCCCAGCAACCTGCTGCTCAGCGCCAACTGCGACCTCAAGATCTGCGACTTCGGGCTGGCGCGCCCGTCCTCCGACAGCGACATGATGACGGAGTACGTGGTGACGCGGTGGTACCGCGCGCCCGAGCTGCTGCTCAACTCCACCGACTACTCGGCGGCCATCGACGTCTGGTCCGTCGGCTGCATCTTCATGGAGCTCATCGACCGCCGCCCGCTCTTCCCCGGCCGCGACCACATGCACCAGATGCGCCTCATAACCGAGGTGATTGGAACGCCGACGGACGACGAGCTCGGCTTCACCCGGAACGAGGACGCGCGGAAGTACATGCGCCACCTCCCGCAATTCCCGCGCCGGCCGTTCGCGAGCCTGTTCCCCCGGGTGCAGCCCCTCGCGCTGGACCTCATCGAGCGCATGCTCACCTTCAACCCGCTGCAGAGGATCACAGTTGCGGAGGCGCTGGCGCACCCGTATCTGGAGCGGCTACACGACGTCGACGACGAGCCCGTCTGCACGGAGCCGTTCTCGTTCGACTTCGAGCGGCAGGCTCTGACAGAAGACCAGATGAAGCAGCTGATATTCAACGAGGCCATCGAGCTGAACCCCAGTTTCCGATATTAGAGATGGATCGGATCCGTGCACGATTCCTCGTTAATGCACGGTGTTTGTAAATAGGCGTAATATAAGATTGAAGGCTGCATTTGTTTGTTTGTTTGTTTTGATGTTCGAACCAAGGCAACCATCCTGTGTCTGTGAGGCCGTGTAATCTGTCGCTGCAGGTTTCAGGCGTCCCTGTAATGACTAATGAGTTGTACCAAACATAAAAGGTTCGGATCAAAAGGCGATGAGTTGTACCAACTACCAAGATAAAAAAGGTGATGTGATGGTTAATGGTATCATTTTCAAGTTATAT
>GRMZM2G018030
AAAACAGTGGTGGAGCTCAATCAATCCAAAGTGCGGGCGAAACCGAAAGCGAGAGGGGGGAGACTGGGAGAGAGAGGGACGAGCGGCGCGGTCTGCTGGTCCGTCGGCGGCGACCGCGACGCCTCGCTGCAGCGGCCGACGCATCCGCCGCGGGCGTGGAGCTCGCCCTCTCCTGGCTCGCAGGAGCTCGCGAGTTGTTTCGGGTGCGAGTTGCTTCTTAGTGCTAGCTGTCGAAGGCAACGAGGAAAAGACTGCCATGGGGATTTCAGCTAAGTGGATCAAATCACTTGTTGGGATAAAAAAGCACGAAAAAGGGCGAAATGCTGAATGCAGCGATGCGAGGAGCTCTGCTGTCCAGTTGCTACGCAAACGGGAACATTCTGTTGATACAGAAAGTGTTCCTGCGGCTGAAGAACTCAGAGTACAGGCCGAACCATTGGCAGGTGACACAAATACAGAAACAATATCAAATTCTGCCTCCTCACCGAGCACATCTCTTCAAGCTTCTCAGACCGAACTTGGTACAAAGGAGCATCAGGCTGCTGTAGTTATCCAATCTGCCTTTCGAGCATTCTTGGCTAGGCGGGCCTTGCGGGCGTTAAAAGGACTAGTTAGACTCCAGGCACTTGTTCGGGGTCATGCTGTAAGAAAACAAGCAGCAGAAACACTTCAGTGCATGCAAGCGCTAGTAAGAGCTCAAGCTCGTGTCAGAGCGAGACGAGTCCGTGTTTCTTTGGAAAGCCAAGGGACTCAAAAGAAACCTCCTGAAGAAAATGTTCATGAGGATCATGTTCGAGATATTGAGGAAGACTGGTGTGGCAGTATAGGCTCGGTAGAAGAAATGAAAGCTAAGACATTAAAAAGGCAAGAGGCTGCTGCTAAGCGGGAAAGGGCGATGGCATATGCTTTAACCCATCAGTGGCAGGCAAGTTCAAGGAAACAGAAAGCAGCAAGCCTCCAAGGCCAAGGACTCGCCGGGGACGAGAACCAGTGGGGACGAAACTGGCTCGAGAGGTGGATGGCCGCGCGCCCGTGGGAGAACAGGTTACTTGACAGCAACGCCAGGGACAGTGTCACTGCCGGCGACGACGACGACAAACCAGCGGAGGAAGGCAAGGCAAAAGCTCCGGACCTGAGCAAACCAAAAGGAAAAGCTCCCGTTTTGGCCTCTCAGTCTAACGGGTCGCGGCAGGAGAAAGCTGCAGACCACGAGAAGTCGCATTCTGATGTCAGCGGCTGTGGCTCTTCGTCGGGGCGGTCTGCGGACGTGCAGCCAACGGTTTCTCTAGAGTCGTCCAAGGTGGAAGTGAAGGTGAAGGCACCGCAGGAGGTCGCAGATGAAGCGAGCTCTGGACCGTCGAATCCGGCTTCCCGGTCCGCAAGCAATCCGAAAGAAAGGCCGGCGCGAACCGATGCGCCAGCGAGGAAGCGGTTATCGCTTCCTAACAACGCAACAGCAGCCAGTCGGGGAGTAGGGAAGCGCCCTACCAACAGTAGTCGGAGTCGGACGAACGTGGCCTCGAGACCGAAGAATGGCAGAGGCGCCTCCAGCCCAGGCCTCGAGTAGTGTCGTAGGGTGGTTGTGTTGTGCTGGTGTACATTGTTTACGTTGCTGTGTATTCTACCATTGTGTTATGTATTTTTTGTGCGTGTGTGTGTCTGTGTTCTGTTCAAATTGCGTCCTTTCGAACTGCTCAGTCTGTGGACGTTTGGAAAAGCATGTTTCTGGATTCTGTGATTCGGTCTTCAGCACCAGTGTTTGGTTGGTTGGGTGGTGGTGATA
>GRMZM2G018579
AAGCTCTTCCTCGGACCCTTTAATGCACTACGGACCACCACCACCACCCCACCGCGCGCGCGTGTGCTCGCCTCACTTCGCTTGGCCCGGCTGTCTCCACGCCACGCTGCCCACAATCCCCTTTCCCCTCCAGTAGGTAGAGTGGCGAGAAGGATGGTGGCCGTGTCCACGGCGACGATGGCGAGCTCGCTGCTCCTCCGGCCGCGCGCGCTCCTGCCACCCCATCCGATTCCTAGCTCCAGCCGCCGGCCATTGCCAGCTCCGCGTGTACAACTACAGGGGAGCATCCAGGAGAAGCCGGGCCTTCCGGCGAAAAGCGACGGCGAGCGGAGGCGGCCGGCTGGGACGCGGCTCTACTCGCTGGCGCCCTACCCTCTGCTGCTGGCCGCGCTGCTGCCGGGAGCTGAGCCGGTGACGGCCGTGTTCGCGCCGTTCGTGGAGCTGGTGAAGACGTGGGATCTCCCCGGCTGGCTCGTGCACTGGGGCCACCCGGGTAACATGGCTGTGGTGCTCTTCGCAATGGGTGGTTACGGGACATACCTGGGCTTCAGGATCAAACTATCAGACGACCTTGAAGAGAAGGCCAAGGCTAAAGATCTCCACCCGAAACTCCTCGCCGGGATGTTCTTTTTCTTCGCCCTGGGCGCGACCGGTGGGATCACAGCTCTTCTCACCTCAGACAAACCCATCTTTGAAAGCCCTCATGCCGTGACTGGAGTCATCGGCCTTGCGCTCCTGACCATTCAGTCTGTCCTGCCAAAACTGTTCGAGGGAAACCCAGGGCTTAGGACTACACATGGTCTGCTCGGCAGTGGCATCATGACTCTGTTTCTAATCCACGCGGCACTAGGCCTGCAGCTTGGGATCAGTTTCTAACTTGTGGCTACAATATCTTGGGGTTTGCTTCTCTTTTTCTTTAACTCACTCTAAGTATTATCACACGAAGCATCCCCTTAAATGAAAATAATGTAAGAGAAAGCAAAATTATTTTCCTTGGCTTTGTTGGCAACTGCAGTCCATGTTATATGATAATATGATATTGCCATACGACACTAGAATATCCATGTAGAGACAACTAGACATGGATACATGTCTGTCACCTAAACGAAGAACAGATCACACAAAAAGAAGAGGAAAGA
>GRMZM2G018678
AAGATGAATGTTTAACTGGAACTAGCGAGTGTGATAAAATGTTCCTTATCGGCGGAAGGGGCAGATATTTTTCGGTTCTGTGACGGCTTTCCGAGTTTGGTGGATTGTGTCGAGAGAGTCAGAGAGGGACACCAAAGCCGGCTACGGCCAGTCCCCAGTCAGCCTAGCTTCGCTCGCTGTTCGTTCGTCCTGATAGCTTGAAACCGCCATGGCCATGGGGCTCCCCGGCCACCGCTGCTGCCGCCTTCCCGCTCTCGGGTCGGTCACTCCACTCTGTCCCGCCCTCGCTCGCAGGCCCCTCCCGCGGACCTCGGATCTCCGCTACTCCTCCCTCGAAGCCCAAGCTGGGGACACTATTGGGGAGGAGGTCCTGCGCATGTTCCTTGAGGAGAGGCAACTGCACGGCGATTTCGTCACCAAGATCTCTGACATGGTCTGGAGGAGGAATGGCGGCAATGTTGATGCGGTTGAGGCGACCACAGACCAAGGCAATGCTGTAGATGTTGCTCAGCCTGAAGACGTGCGGGAAGATGTTGTGGACGACGGAATGTTGAGACTAGCGGCAACCAGAGGTTGGGTGCCCGGTGACAGCAGCCCTCCTTTGAGCAAGAGGCTTTCAGCTAAGGATTGGCAGAATGAGAGAGACAAAAGGAAGGAGCTGAATCTTTTGAAATATGAAGCACTCAAGGATGAATTGCTGCTCTTGACCACAGGGATTGGAGCAGCATGTAGTTTATACTGTCTCCTGGTTTTCTCTCTCGAGACTGCTGTCAGTTATGCTTTGGGGGTTGGTTTCAGCTGCTTGTATCTTCAACTTCTGTGTCAACATGCTGATAACCTATCAAAGCAAGATATTCCACAAGTTTTTCTAAAGAAGAAAGTGAAGAAAATTGGCATTACAAGTGAAGATTTGAAGAATACAATAGAGAAGACATTGGGTGGTGGAAGAGTAGCTCTTTCATCCCCAAGGCTTGTGATTCCTGCCGTGATTTTTGGATTGTCAGCTTTATCAGACCACTTCAAAAATAGTTTTTTCAGTTTTGAGGTTCTTCCAGGGATGATGGGTTTCCTCGCATACAAGGCTGCAGCTTTGGTTCAGGTCTACAGAGATAACGAGGATCTCCGCTTGATACTTCCTGAGGAAGAGGATGCTGACAGTGAAAGCACTTGATGCATACAAATTAGAGATTATGTTAACCTGTTGATAAAAACAGAACGGTCTGATTTACTGAGTCATGCTTCAGTTCTGAAAAAAAATCTCTTAAGGATATCCTAAAATTCGTTTGCTTGAACAGCCTAGTGCCAGGAGTCCAGGACAGCTCACTACTATTAAAATGAGATGTAAAATTACCTGATAATGTCATAATTTTTCACAAACCAAACAACTTCAACTCGTCATAGCAAGGCTTCTGATTGTTAACCCAGACAAGAGAGTTTTTTTTTACTATTATGATACTCATAAGAAGTGGCTTCTCTACAATAGTATCAATAGATTGGAATTCTCTATAATGATATTTGTAAGCGAGGAACTTCTCCAAAACGGTATTTCACCAATACTTATTGTATTTTCTTA
>GRMZM2G018941
AGTCCAGCCCACATAACCACACCAACTCTCCCCAATCCAGCAGCCCTCGAGTCTGGTCCCCCACCCCTCAGCGCGACGAAGGTAAGATGTTCCTGCGGAGGATCCTGACCGGCGGGGGCGGCCTGGCGGCCCTGAGGGCGGCGCGCGCCGTGAAGGAGACGACGGGGATCGTGGGCCTTGAGGTGGTGCCTAACGCGCGAGAGGTTCTGGTAGGGCTCTACGAGCGCACGCTCAAAGAGATCAAGGCCGTCCCCGAAGACGAGGGTTACCGCAAGGCCGTTGAATCCTTCACCGGTCACCGCCTCCAGATCTGCCAGGAGGAGGAGGACTGGAAGCGCATCGAGGACCGAATCGGATGCGGGCAGGTCGAGGAGCTCATCGAGGAGGCCGAGGACGAGCTCAAGCTCATCGCTAAAATGATTGAATGGGATCCATGGGGTGTTCCCGATGACTACGAATGTGAGGTGATTGAAGACGACACCCCAATTCCTAAGCATGTTCCTCAGCACCGGCCTGTTGCTCTTCCTGAGGAGTTCTTCAAGGCACTAGATGCTGTCAAATCTGATCCTGCTCTTCAAGGCGATGCTCCTCCTCAAGTGAAGGCGTAAGGATGGCTGTTCCTGGCTAACGTCATTTCACATTTTGCCGCGGTGGGTAGGGACTGGTTTCTTGTGTCATTTGCCAGCAATGCGCTTGCTCTGAGCAGAATAAATTTCTGGTGAGTACCATCAAAGTGTGAATTTGAACTTAGTGATTCGGCACAGTAAACTTGTTGCCCATGAAATACTCGATGCCCTGAACATCGTTTGTTTTGACGTTATAATCGATGTTGACGAAATATTTGATGCTAGCTGGAGTTCATTGTCTGGTGCTGGCTTGTGAATCAGGCCGTGGTGCAACGGCCGTGAGAGCCGTG
>GRMZM2G018984
TTATATATTTTTTCCTTTGTCTGTTTTCATAAAATGCAAAACTAAGACTTTCTCTAGCAGATTGTACATATAACATGTAAAACATCATTTTACACCGTAGAGAACGTCACAACACTGTTTATAGAAGATGGCGAGAAAGCCTAAGAAAGGGAACCCAATGCAACGTGGCTCACCACGTGGCACATCACAATTCATCGTGTCATCCAGTAAGCTGCGCTAGGCGTGTGGCCATGTGGCATATCTTGCTAGTCACCATGCCAAGTCATCCGCCAACGGTCCTACTGTCCTAGCTAGTTTATAAATCTCCTCTCTCCGCCGGCAACCTTATTGGTATCAAGAAAAACTTGTCGAAAAATACACAGGGCACAATGTGCGGAGGCGCCATCCTCGCGGAGCTGATCCCGCCGACGCGGCGCGTGGCGTCGAAGCCGGTGACAGAAGGCCACCTCTGGTCGGCGAGCTCCAAGAAAGCCGGCAGCGGCAGGGACAAGAGGCACCAGCACGAATACGCCGACGATGACTTCGAGGCCGCCTTCGAGGACTTCGACGACGACTTTGACGTGCATGAAGACGACGAGGACGGCCACTTCGTATTCTCGTCCAAATCCGCCTTGTCCCCAGGTAATCCGTTCGTTCGAGGGTGCAAGTGCAATAATCTGCACGGGCAGAATGTTATTCACGTACGCGCGTCCATGGGTTTGGGTTTGGGTGTGGCCATGACGACGTTGGCAAGAACTGCATGCTAGACTGCTAGTGTAATCTCAAGGGAAAGAGCCCGTCTTGTGTATAGCCCTGCACGACGGGCGCGCGGCGAGCCAGAAGAAGCAGCGCGGGCGCCAGTTCCGCGGCATCCGGCAGCGGCCCTGGGGCAAGTGGGCGGCGGAGATCCGCGACCCGCACAAGGGCACCCGCGTCTGGCTCGGCACCTTCAGCACCGCCGAGGACGCCGCCCGGGCCTACGACGTGGAGGCGCGCCGCCTCCGCGGCAGCAAGGCCAAGGTCAACTTCCCCGCAGCCAGCGGTCGCGCTCGCGGTCGCGCGCGCCCACGCCGCGGCGACGACGGCAACCCACGAACCGCGCCGGAAACGCAGCACCCAGCACAGCCCGCTCTGCTGCCTCGAGGAGAGAGAGAGACGCAGAGGAAGGAAGGGATCGCCGCCGTGAAGCCAGAAGCTACGGAGTCGTTCGACGTGGGCGGCGGTCTCTTCTTCGACATGGCCTTCCCCACCTTCCCAGCCTCGCCGCCGCCGCAGGCCGTGGATACGTCCTTCGCCGGCAGCACCGCCACGTCGGAGACCGGGAGCCCCGCGAAGAGGCCGAGATGCGACGAAGACTCGTCCGAGGGCGGCAGCGGCTCCGCGCTGGAGCTCGCTGACGAGCTGGCGTTCGACCCGTTTGTGCTGCTGCAGATGCCCTACTCGGGTGGGTACGACGACGACTCACTGGACGGCCTTTTCGCCGCAGATGAGGCCGTGCAGCAGGACGTGGGCAACGGCATGGACGGCGTCCGCCTGTGGAGCTTCGACGAGTTCCCCGCCGTCGACGGTTCTGTTTTCTGACGTTTGCTTACTACGTACTACTACTATTTTCTGCCTGGTGGAATCATATGTGATAGTGCTGCATGTGTCTGCCTGATCGTCAGATTGTACTCCACTCTGGATATTTGTGCTACGTACTCGTCTGGTATTTCCTACTGTGGGTCAATGGTTCCTATGAATTTGTTCACGTCGGCGAAACTCTGTATTGTACGGTCGTGATTGATGTGCCAAATTAAATAAGCCTGTGAACCTGGTTCTATGTATATATGGTATCTTGATTATGAGTCACCGGCCTCCTAACCTTCCCCTGCCATGTTTGGGTTGGAGCATCTAACAATTCCAATTTCCATGCAAGGGGATCATCAGTTTCTGGATCCAGTCACAAGGTGAACAGTGTTTGTAGGTCGCGGCGATTGCATTTGCAAATTTCCTTATCCGTAAACATGAAAAAGAAAAGAAAAGAAAA
>GRMZM2G019567
ATTCGCCCGTCCGTTCATTCCTCTCCTCCCCGCCTGTCTCACTCTGCAACTGCATGCACATGGAACTAGCGCCGCCGCCAATGGGGGACGTCGCCCACCACCACGTCCACGACCCCGCGTCCTTCTCCCCGCTCTCCTCCGACGCCGGCCTCTCCCCGCACTTCCCTCCCGCGCTCGCGGACGGCGGCGCCGGCGCGCTGGACCTGTCCTTCACCTCCACCGCCTCCGCCTCCACGTCCTCCTTCACCACCGCGACCACGTTCAGCGCGCGGAGCTCGCTGTCGCTGCCGTCCTTCTCCTCCTCCACCTCGCTCTCCCCGCGCCCGCACTCCTCCTCGGCGTCCCCGCACTGGGCGCACCTCGCCGCGGCGCGCGCCGCCACGCCCGACGGCGTCCTCCGCCTCGCGCACCTGCACCTCGTCCGCGAGCTGGGCCACGGCCACCTCGCGCGCGTCTTCCTCTGCCGCCTCAAGAGCTCCCCGCCCGCGTCCCCGCTCTTCGCGCTCAAGGTCGTCGACCTCCGCGACGACGACCCCTCCCGCGTCTCCCACGTCCTCGCCGAGTCGCGCGTCCTCTCGTGTCTCGACCACCCCTTCGTGCCCACGCTCTACGCGCGCCTCGACGCCGGCCGCTACGCCTGCTTCCTCATGGACTACTGCTCCGGAGGGGACCTGCACGCGGTGCTCCGCCGCCGGCCGGGCGGCCGCCTGCCCGTCGCCGCGGCCAGGTTCTACGCCGCGGAGGTGCTGCTCGCGATCGAGTACCTCCACGCGCTCGGCTTCGTGTACCGCGACCTCAAGCCCGAGAACGTCCTCCTCCGGGGCGACGGCCACGTCGTGCTCTCCGACTTCGACCTCGCGCTCCCGGCGTCCGTGGAGCCCGCCGTCCGCCTACGGCAGGTGCGGAAGCAGAGCCGCCGCAGGAGGATCGCCCTCCTCCTGTCGTGCTTCTCTGGCCCCAGCAATGGCGGCGGCGAAGACGAAGAGGAGATCGACGGCAAGGAGCGGTTCGAGTTCGTGGCCGAGCCGACGGCGGCGAGCTCCAAGGACTGCGTGGGCACGCACGAGTACCTCGCGCCGGAGCTCGTGAGCGGGAGCGGCCACGGCAACGGCGTCGACTGGTGGGCCTTCGGCGTCTTCCTCTACGAGCTCGTGTACGGCCGCACGCCCTTCAAGGGCCACACCAAGGAGGCCACCCTCAAGAACATCCTCTCCAAGCAGGCCACCTACCCTCAGCTGGACGGCGAGGCCGACGCCTCGCAGCTGCGGGACCTCGTGGGGCGGCTGCTGGAGCGCGACCCGCGCCGCCGCATGGGCGCCACGCGCGGCGCCGCCGAGATCAAGCGGCACCCGTTCTTCTCCGGCGTGGACTGGGCGCTCATCCGGTGCGTGGCGCCACCGGTGGTGCCGGACAGGGACGCCGCGGCCCCCGTGGGCGGCGGTGACAGGAAGGCGGCCAAGCTCGGGAGCTGGAGCAGCATGAGCAGCAACCGCGGCAGCAAGAAGCGGAAGAGCAGCAGCTTTGGGAGGAGATCCACATCCACCTGCGAAGAAAGGCAGGGGGTCTTCCGCAAGCTCATGAGCTGGAATCAGGAGAGCCGGTCCAGCAACAAGATCAAGACGACGACGAGCAAAGTAAAATGAACGAAACGAAGTGTTCTTAGCTTCTTGGTGTGATTATTCGGGGTTGTTTGATGGAGGGTTTTCGTTCGTTTAGTGTCCGGCCTTAGCTTACTTATTACTTTTTTTTTGTTAGTACTCTACTAGCAGAGTACATGCATAGAGTGGGTCAGTGGTGTGGCTGTGGCGTGGATCAGATTATTGATTTGGTCGAGCTGTACAAATAGCGAGGCGATGCATGTCACTGAGCTGATCAGTTGACAAGGTGGTTTGGACCATGTTCAGGCATGGAGAAACTTCATCCCTTGTTTAGTACTAGTATAAAAGAAAAAGTTTAGCTTCTTTT
>GRMZM2G020073
ATGGTGCTGCCTAATCCAGAATTCCAGATTATGTCACTGTCGAAGCTCGAGATCTTAGTGTCATGTCTGGGTTCCAAGTCTGCCACTGGCTGGGAGGAGGATCACGCCGAGAAGGTTGCTGCCCTGAAGGTTAAAGCTTTTCTTAGAGGTGACTCTCCACCATATTCAGCTGGCGATCTAGAAGGAATGACATTTATTGCGAACATGCATGTTAAAGTAGCTAGGAGGCTTCATAGCAATAGCTTGCGGTACTGGCTGTTGGAATACTTGAGGCGACAACCAAAGGGGAGAAAGTACAGAGCACTGATTCTGAAGTTTGTCAAGGATCGTATGGGAGCTCTGCTTTTGGTGGAGGTTGGGATGCAAGTTACAACAACAATTTCACGTGGGAAAGTGGGAGATCAAGTCAGTGTTACTGTGGAAATAGCTCATCCACGTGATGATATATTATCAGTCGGAGAGCAAAGAGTAGAAAGGATGGAACCCTATGATACACAGCTGGGGCTCATGGCCTCTGGGGCCTTCTCTGGGAACTTCGCCATACAAATAAAAGAGGAGGGCTCTTCAGTCAGGTCAACAGCTGGCAACCATATGTACACTGACATCGCACAAGCTCTCGAAGCCAACGGGATTGAAGCAAACCCCAAGGACTATCTCACTTTCTTCTGCTTAGGTAACCGCGAGGTGAAGCAGGAGGGAGAATATGAACCAGAGGAGCACCCAGAACCTGACATTGATTACATCCGGGCTCAAGAGGCTAGGAGATGCGCCAACAGAGAGACCCTAGGAAAACATGCCATGCACTTTCTTGCTGGTTATATTTCCATGTTTTCTAGACAGGGTCCTTTTTCAGACAGGTATAACACGGAAGCCAGAGGCCTTGCTGCTGGACCAATATTAGTCCAAAGGTTATCTGGTTTTGGGGACCATCGATCTGCAGACAATGTGGCAAGAGTGGCAGAGGAAGAGCTTGCACATGCCTCTGTAGGTTTGTATTGGTTTCTCAAAGAATGCCAAGTGATGGGTCGTGAACCCAGCAATACTTTCCAAGACTTGATAAAGGAGTACGACATTGTACTGAAGGGTCCATTCAACTACACAGCGATGGCCTCCCCCGACCTACTCTTCAATCTGCGGAACCTCTTCTACCTGGGCGCCTACCAGGCAGCCATTAACAACATCGACCTGGAGAAGAAGACTCGCAGGGCTAGCAAGAGGAGGTTCAGAGATGCCCAGGCCCCAGCTGCTGTTGCCCCTTCGTGGGTTCTGCTGTTCCCAGTGGCTATTGTTCCTAATGGGTTCGCGTGTGTTTTCAACAGGCCTATGGAGATAAGCACAAAAGTGCGGCCACCAAAATTGAGGGAGGTGATACAGGTTCCCAAGAAGGTTGGAAGGGATCCAAGATTTGAGCCTGTTTATGGATCTGTTGACAAAGAAGGTTTATACGGGTTGAGTCGGGTGGCCCATGTCGCGCCCTCTGCTGCCACCCGGCACGATGTCGATTACCTCAGCCTTTTGAAGCAGATTGTCGAGTTCAAAGCTTTGCTCTTTATTCCCCCGAAGGCTCCACATGATCTCTATGAGAGATACTACAACAGTAACAAGTCAAATCTCAAGTTGTATGTTAGGAGCGTTTTCATCTCTGATGAATTCGATGACCTTCTTCCCAATTACCTTAGCTTTTTGAAGGGTATTGTTGACTCGGACACACTGTACCTTAGCAACAAGGATAAGACAAATGAAGAGAAAAGTGAGATGGAGGAGAAGAAGGGCCAGTACGTCAAGTTCTGGAATAAGTTTTGCAAATCAATCAAGCTGAGGCAGAAAGACATCTTCTACATCACGGGAAGCAGCAAAGAGCAGCTAGGAAAGTCTCCATTCCTAGAGAGGCTAACCAAGAAGAACTACGAGGATGAGCCGATGATGTTGTTGCTTTGTGATCGTGACCTCATTTACAGGACAACTGTTGTTTCCAAGGCTGACATGACCAAGTTCAACTACCGGGGAATATTCTAA
>GRMZM2G020142
AGAGATGAGGAAAAGAAGATGGGTACACTTGTCAAAGAGGAATTTGGTCGTCCAAATAGGGAAAATACTATGGGAATGCGCCATGGTTCATATGATAAACTAGATGATGATGGCCTTGCACCACCTGGAACAAGGGTCTCGGGTGAAGATGTCATTATTGGGAAGACATCTCCTATTCCACAGGATGACGCTCAAGGGCAAGCTTCTAGGTACTCGAAGCGTGATCATAGTACTTCTCTGCGTCACAGTGAAAGTGGCATGGTGGATCAGGTTCTGTTGACAACAAATGCGGATGGTCTAAGATTTGTCAAGGTTAGGATGCGATCTGTTCGAATACCACAAATTGGAGACAAGTTTAGCAGTAGGCATGGACAAAAAGGAACTGTTGGGATGACTTACACTCAAGAGGATATGCCATGGACAATCGAAGGCATCACACCTGATATTATTGTGAATCCACATGCTATTCCATCCCGTATGACTATTGGGCAGCTGATTGAGTGTATCATGGGTAAAGTTGCGGCTCAGATGGGGAAGGAAGGAGATGCCACTCCATTCACGGATGTGACTGTGGATAACATTAGCAAAGCTCTTCATAAATGTAATTATCAAATGCGTGGATTTGAGACCATGTACAATGGTCACACCGGAAGAAAACTGACAGCAATGATTTTCCTGGGACCCACGTATTACCAAAGACTCAAGCACATGGTGGATGACAAGATACATTCCAGAGGACGTGGTCCTGTTCAGATACTCACCCGACAACCAGCAGAGGGGCGATCTCGTGATGGTGGTCTCCGCTTTGGAGAAATGGAAAGGGATTGTATGATTGCACATGGAGCAGCTTTCTTCCTGAAGGAAAGGCTGTTTGACCAGAGTGACGCATACAGAGTCCATGTATGTGAGAAATGTGGTCTCATCGCAATTGCTAATCTAAAGAAAAACTCGTTTGAATGTAGGGGCTGCAAGAACAAGACTGACATTGTCCAAGTACACATACCCTATGCTTGTAAGCTTCTGTTCCAGGAGCTTATGGCAATGGCCATTGCTCCCAGAATGCTTACCCATGATATGAAGACAGGGAAGGATCAGAAGAAGCGCTGAACTTGTATCACATGAGATGTAACTGGAACTTTGCTCCATTGCTATATTTCTCGCGTGCACACGGTAGTACGCTGTTAAGGAACATTGTGGTCACTTGTTTTCCGACTTCGACTCTGGTTTGTCGTGAACGATGGACAGGCCATTATCGTATCTTGATGGGCTATCAGCCCAATCTGTGTTAGTGCTGTTAGATGATCTGTGCTAGCAGATCGTTGAGTTAATTTTGTACATTATAGGAATGTGCTGCAATGTATTAATCTACGAATACAAAGACTTTGGCGCGCTAAGGTGCCTTGTAGAATTAAATGCCATTACAATTTCAGTTTTATTTAGAACTACATGGGGTTATAGTGCCATGTCTCCAACCCATGACAATTCTAATGGCATGGTTCCAGTTAATCTTTCTTCTTACTAGTAGGAAGCACGCACCCTCGCGCTCGTTTGTAAATACAGGTCGTGTGATATAGGTAGGTGTTTTTTATTTATTTATGGGTTCAAAAGTATTTAGGAGTGGTACAGAAATGTATACGCGGTTTTATATAGGCATTACTGATGGTGTATGTCATATGGATGTCTTTTTGTGCTATGTAGG
>GRMZM2G020514
ATCTGATTTCTTATCCTTCTCACCGCTCAACTCCTATCCCTTATCCTTCCACGATGTGCTGTCGGCCTCATCTCCCAAGTCCAAGCCATTCTTGTTCCTTCTCTGCTCGTTCTCATGGCCGAGCTCCCCACGTCCGCCGCTCCTCCCTGGCGCCCTCACCTCCATTGGAGCTCGCCCCTGTTGAGCTCACCTGTGCTCGTCGGCTGCCCTGCAGTTCCCCCATGGACGCCTCCTTTCTAATCTGTGTGCAGGGGTTTCCTTCCCATGGTCGCCCTCAACCCCATGGTCGACCTCGCCTAGCCCTTCCCCCATCTCTTCCCCAAGCTCGGTTCGGCATGGAGGCTGGCCACAGGACGCAGCACACCAACCTCACCGGCCATACCCTCTGCTTTTCCCCACTGTCCGCAGCCCCGATGTCGTCGTCGTGATTAGACATGTGTGGCGAAAAGAAAGATTCTAGAGTTTGGTGGGAAAGGAAAGCTCTATCACGACGACCACCAGGTGTTTGATGAAATGAATAAATTGA
>GRMZM2G020556
ATCTGATTTCTTATCCTTCTCACCGCTCAACTCCTATCCCTTATCCTTCCACGATGTGCTGTCGGCCTCATCTCCCAAGTCCAAGCCATTCTTGTTCCTTCTCTGCTCGTTCTCATGGCCGAGCTCCCCACGTCCGCCGCTCCTCCCTGGCGCCCTCACCTCCACTGGAGCTCGCCCCTGTTGAGCTCACCTGTGCTCGTCGGCTGCCCTGCAGTTCCCCCATGGACGCCTCCTTTCTAATCTGTGTGCAGGGGTTTCCTTCCCATGGTCGCCCTCAACCCCATGGTCGACCTCGCCTAGCCCTTCCCCCATCTCCTCCCCAAGCTCGGTTCGGCATGGAGGCTGGCCACAGGACGCAGCACACCAACCTCACCGGCCATACCCTCTGCTTTTCCCCACTGTCCGCAGCCCTGATGTCGTCGTCGTGATTAGACATGTGTGGCGAAAAGAAAGATTCTAGAGTTTGGTGGGAAAGGAAAGCTCTATCACGACGACCACCAGGTACGTTCATTGATCACGTATTGTGGAGGACAACAACAACTGGAATAATCTCAAAGTGGGATTGATGAA
>GRMZM2G020582
CCGCAAACATCTGGGCAGCTTTCTCATGCTGTTGGCTGAATCTTTAGACACGCCAGCACGAAAACGACCAGATACGAATTCCATTATCATGACAGTCAACCTTGACAAGAGCATCTTTCATTTACCACACGCACATGACATAGTATGAACCTTCCTTCCAAGATACAAGCAACCTCAACGTATGTAAACTGTAGTGTACGCTTCACCGTTGTGAAGTATTCATGAATAAAAATACCTTCAATTCTCACAACAAAGATCAAAATACAAACGCGTAATAGGAATCCTCTACAGAGCTGTAGCTCTGCAAGAACTACTTTCAACTGTCGGTGATGCACCCGCGAGTCCGCGACCTAATCCAAGCTAGAAGGGAAATTCTGGTGCAAGGTAGGAAAAATGCTTTGCTGGCATGGCCTCGCCTGCTCAAAGGATTCTGTCCAGGTCGCTGATGAAATTGGAGGCGAAAGATGTCAGCTTCTTTCCAGTCTCTCCAGCTATGTCCTTGAGTGAAGACAGATCCTGTGACGCCTGGAAAGATATTATGTTGATGAGATCTGCATCGCTTAGGTCCAGGTTAGAATCGTCCACATTGGTACGGCCAAAAAGATCAGAGCTTGAAATGGATGAAGAACCCTGTTCAAAACAGATGAAATATAAGAAGGAAGCAAACTTCTGAAAATGGATTATTCAAACAGATGAAATGGATGCCCTTCAACAATAGATTCAGTTTGAATATC
>GRMZM2G020631
TATAGCTCTGTCCGGTGTCAGTAGCAATCACCATTCATCAGCACCCCGGCAGTGCCACCCCGACTCCCTGCACCTGCCATGGCTGCCGCTCTCGTGTCTGTGCCTCGCATCAAGTTGGGCTCGCAGGGGCTGGAGGTCTCCGCGCAGGGCCTCGGCTGCATGGGCATGTCCGCCTTCTACGGCCCGCCAAAACCCGAGTCTGAGATGATCAAGCTTATCCACCACGCCGTCGACGCCGGGGTCACCTTCCTCGACACCTCCGACGTCTACGGCCCGCACACCAACGAGGTCCTCCTGGGCAAGGCGCTGCAAGGCGGGGTGCGGGAGAAGGTCGAGTTGGCCACCAAATTCGGCGTCTCCTTCGCCGATGGCAAGCGGGAGATCCACGGCGACCCAGCCTACGTGCGGGCAGCGTGCGAGGGCAGCTTCAAGCGGCTCGGTGTTGACTGCATCGACCTCTATTACCAGCACCGCATCGACAAGAGGGTGCCCATCGAGGTCACGATCGGTGAACTCAAGAAGCTAGTGGAGGAAGGAAAGATAAAATACATTGGGTTATCCGAAGCATCTGCATCAACAATCCGAAGAGCTCATGCAGTCCATCCTATCACCGCGGTACAGCTTGAATGGTCGCTATGGTCTAGAGATGCAGAAGAAGATATAATCCCCACTTGCAGAGAACTTGGAATTGGAATCGTGGCTTACAGTCCACTAGGCAGAGGTTTCTTCTCTAGTGGAGCAAAACTAGTTGACTCACTATCTGAGCAGGACTTCCGCAAGCATATGCCTAGATTTCAGCCAGAGAATCTCGACAAGAACGCTCAGATATTCGAGCGCGTGAGCGCGATGGCAGCACGGAAAGGATGCACGCCATCACAGCTCGCGTTGGCCTGGGTTCACCACCAAGGAAACGACGTTTGCCCCATACCTGGCACAACAAAAATCGACAACTTCAACCAGAACGTGGGGGCACTGTCTGTGAAGCTTACACCGGATGAGATGGCTGAACTCGAGTCGTATGCCGCGGCTGGTGAAGTCTTGGGTGACCGGTATGGCGATCAATTGGCCAACACTTGGAAGGACTCCGAGACCCCACCGTTATCTTCATGGAAATTTTGAGTAGCCAGTATCTGGTATTTTCAACTGCGTCCTCTGTTCGTTGACGTATCTCCGAGTTGCCGGGATGCAGAAGATCTCCATGTGCACTTTGCAAAAGCATCCATATATATGATGTTGGGAGTTTATGATGTTTGGTACAGAGTGCGTATTGTATTGCATACTTATCTCATTTTGTTTTTGTGCGTATATGCTTAAATGTTAAAACCTCTGACGGGATGACCGGATGAATAGAATAACCATGTGTGCATTGTATCAAGACTTCAAGAGTTTCTACCATGAGTAAAAAAACTCGACCTGCCCAGCCCCCGGGCATTTTAAT
>GRMZM2G020940
CCCAAATCCCCTGTCCCGCTAGCGGCTAGTCCGACCAGGCGATCCCCCCCCAAACCCTCCCCCAAAACCCCAGAGCGGAGAAGAGCGCAAGATGTTCGGCTTCGGGCACCACGGCCAGAACCCGCCGGCTCACGGCGGCGTGCACCAGCCCACCTTCAAGATCTTCTGCAAGTCCGACGAGGGGTACTGCCTCACCGTCCGCGACGGCAACGTGGTGCTGGCCCCCGCCAACCCGCGCGACGAGCACCAGCACTGGTACAAGGACATGCGCTTCAGCACCCAGGTCAAGGACGAGGAGGGCAACCCTGCGTTCGCCCTGGTCAACAAGGCCACTGGGCTCGCCATCAAGCACTCCCTCGGCCAGTCCCACCCGGTGAAGCTGGTGCCGTTCAACCCGGAGTACCAGGACGAGTCGGTGCTGTGGACGGAGAGCGGCGACGTGGGCAAGGGCTTCCGCTGCATCCGCATGGTGAACAACATCCGCCTCAACTTCGACGCCTTCCACGGCGACAAGGGCCACGGCGGCGTGCACGACGGCACCACCGTGGTGCTGTGGGAGTGGGCCAAGGGCGACAACCAGAGCTGGAAGATCCTGCCCTGGGGCGACGAAGCCTACGCCGCGGGAGGCAGCAGCGCCGCCAACGCGCCCCGCTTCGGCGGCGGCGGCGAGCCCACCGTCCGCATCTACTGCAAGGCCGACGAGGGGTTCAGCGCCACGGTCCGCAACGGCGCCGTGTGCCTCGCGCCCACCAACCCGCGCGACGAGTACCAGCACTGGATCAAGGACATGCGCCACAGCAACAGCGTCAAGGACGAGGAAGGGTACCCGGCCTTCGCGCTCGTCAACAGGGTCACCGGCGAGGCCATCAAGCACTCCCAGGGCGAGGGCCACCCGGTCAAGCTGGTGCCCTACAACCCCGGCTACCAGGACGAGTCGGTGCTGTGGACGGAGAGCCGCGACGTCGGCCACGGCTTCCGCTGCGTCCGCATGGTCAACAACATCTACCTCAACTTCGACGCCTTCCACGGCGACAAGGACCACGGCGGCGTGCGCGACGGCACCAACATCGTGCTCTGGAAGTGGTGCGAGGGCGACAACCAGCGCTGGAAGATCGTCCCCTGGTAAATGTGCTGTTCTGTGGCTGCACTGGTCATCACCATGATCTGGAGCTTTGAAGGCATAGCCACCTGTGGTCAGCAGCTGCTGCCGTGTTGCTAGAATAAAGTTGGTGGCGATCGATCGATCGATCTGTGGTGATTGGTGTCCCTCTCTGTGTGTTTGTGTTTAGTTCCCAGTCGTTTGTGAGGAAGTCAGTTATGTTTGAGTGAGGGGGGGGGGGGGGGGGGGTACTTCGCTCTTCGGTGAACTCTGTACTTGTCATGAGGAGAGTTTTCACACCCGGAGTGTAGAACTCTGTACTGTACTCGGATCCTTCCTTTTTCATCCAAGTGGGTTTTATTTTATCAACCGTATATATACTCGTGGTTTTGCTATTACGTTGCTTGCTTCCAGTCGTTCCAGCCAAAGATTACCACGCACTCTGGTCA
>GRMZM2G021055
CTTATCGCGGCTTCCATGAGGAGAGCACGAATTATTAACACTGGTCATCTCACCCACTATTTAAAACTTAATTCTACAAACAATGTTAAACAATGTCATCTACAGTTTCACATTTTCTATTTTACGTGATTCATCGAAGATAGTCTAAATAAATAAACTGATGTGGTAGACTTGGTGGTACCGAGACTTGCCTACTTGGATCCAGCTCCAGCCTCCAAAAGAGAGAGAAGGCTATATATAAGAAGAGCACCCATCCAGCCGGCCAGCCCAACCTAAGTAGCCGCTGGTAGTAGTGGTAGAGCTGAGAGCTCCAGCTAACAACCTTGTGTCCGCTGGCTTGGCTGCTTCTCTCTTCTCCCTCCTCCTCCATTGCTTCCACTGCATGTGCGTCGTCCTTCATCATACCCCGATCAAGAAAAAAAGGCTAGCTAGCTAACCAAGTCCAGGTGATATATCGATCTCCAGCGAGCTAGCTAGCAAGGCTGCGCATGCCGTCGTCGTCGTCCATGGGCATGGGCATGGGCAAGGCGGCGGTGGTGAGCAAGAGCTGGCAGGAGTCGAAGCTGCTGTGGCACATCGCGTTCCCGGCCATCCTGACCGCCGTCTTCCAGTTCTCCATCGGCTTCGTCACCGTGGGCTTCGTGGGCCACATCGGCTCCGTGGAGCTCGCCGCCGTCACCGTCGTCGAGAACGTCATCGAGGGCTTCGCCTACGGGGTCCTGCTGGGCATGGGCAGCGCGCTGGAGACGCTGTGCGGGCAGGCGGTGGGGGCGGGGCAGGTGGGGATGCTGGGCGTGTACATCCAGCGCTCCTGGATCATCTGCGGCGCCACGGCGGTGCTGCTCACGCCGACGTACCTGTTCACGGCGCCCATCCTGCGCGCGCTGCGGCAGCCGGCCGACGTGGCGCGCGTCGCGGGCGCCTACTGCCGCTGGGTGCTCCCGCAGCTGTTCGCCTACGCCGCCAACTTCCCGCTGCAGAAGTTCTTCCAGGCGCAGAGCCGGGTGTGGGTGGTCACCGCCATCTCGGGCGCCGCCCTGGCGCTCCACGTCGCCCTCAACTACGTCTTCGTCGCGCGCATGGGCCACGGCCTCCCCGCCGCCGCCGCCGTCGGGAACGTCACCTGGTGGCTCGTCATCGCCGCGCAGGTGGCGTACCTCCTGTCTGGGCGATTCGAGGACGCATGGCGAGGGTTCTCTAGGCTCGCGTTCGCCAACCTCGCCGCCTTCGTCAAGCTGTCGCTCGCGTCCGCCGTCATGCTCTGCTTGGAGCTCTGGTACTACACTGCGGTGCTCATCCTTGTAGGGTTCCTGAAGAACGCGCGGCTTCAGATTGACGTCATGTCCATCTGCATCAATTACCAGCTGTGGACGCTCATGGTTGCGCTGGGCTTCAACGCAGCGGTGAGCGTCCGGGTGTCCAACGAGCTGGGCGCCAACAGGCCCAAGGCGGCCAAGTTCGCGGTGACCGTGGCGGTGCTGACGTCGGGCTCCGTCGGCGCCGTCTTCCTCGCCGTGTTCCTGGCCTGGAGGACGGGGCTGCCGCGCTTCTTCAGCGAGGACGGCGACGTGCTGCGGGAGGCCTCCAGGCTGGGCTACCTCCTCGCCGGCTCCATCTTCCTCAACAGCGTCCAGCCGGTGCTCTCGGGCGTGGCCATCGGGGCGGGCTGGCAGGCGCTCGTGGCCGTCGTCAACATCGGCAGCTACTACTTCGTCGGCATCCCGCTCGCGGCGCTCTTCGGCTTCAAGCTAGGCATGGACGCGATGGGGATCTGGCTGGGCATGACGCTCGGGACTCTGCTTCAGACGGCTATCCTCGTGTTCATCTCGTACAGGACCAAGTGGGAGAAACAGGCTATGCGGGCCGAAGAAAGGGTCAGGGAGTGGGGAGGGAGGGCCGACGCCCTGCCGTCGGCCACGCAGGTCGCGCCGGCGGCCGAAGATGCGGGTCCACCATCAAATGCGAGTGCGACCTAAGTTCTAAGGTCGTTTAGGATTAATTAATGGCAGTGTTATGTGTAGGCATCAAGACTTTGCTGCAGCAACAGCCCGAACATCGCCACAGCGGACCGGACCCATGTGTACAGATTGATCGAGTGGAGCTTAATTAATTTATACAGTGCTGCCCGGGACCTCCGTTGTTTTTCGTTTTTTCCCC
>GRMZM2G021181
ATGTCGTACGCCGTGCAGGGGCGGTTCCTCCGCGCGCTCGCGGCTGCCGCCGGGGCGGTCGTCGTCGCGCCGTCGCCATCACGGTCGCCTCTGCCGGCTGCTGGGGCGGACGACGGCGCTCCGAGGATAGCAGCGGCCGGGCTCTTCTCCCGCGGCCGAGCTCTTCCAGTTGAGCTGGCCGGGCTCTTCTCCCGCGGCGCCGTGCAGCAGCGGAAGCGCACGCTGGTGGCCGGCGGCCAAGAAGCAGAGGCAGTTGTCATCGCTCGAATGGCCGGCTCGTCTGGCACCATATCCCCTGGCTCGGCGCCCACGCCGCCAAAGGTCCCGTCGGATGAAGCAGTCCGTGGACAGGCCGGGGACGTTGAACGCCACCTCCTCGATGCTCCATGCCTCCTCCATCCGCGTCTTGGTGTGGCTCATGGCGGCCTCGCCGAACCGGAACAGGGTCGCCGCGGAGCGCCCCGAGTGCGCGATCATGACGCCCTCCACGTCGCGGTAGTCCTCCAGGGCGGAGCTGGTGGTGGTCTCCCAGTACACGGCGTCCCCGACGGCGTGCGGCTGGATGCGGGTCAGGTGCGAGTCCTCGATGTGCACCATCAGGCCCACGCGGGTTTAGGGTCAGCTGCAGGCATGGAGAAGTTTGCTTCAGTGCCATGCGGCGGTGGCGGTGGCGTTGGCTGTGAGGTTGACAATGAAAAGATGGAGCTCCTGCTATCCCAACTGAGCAGTAAGGACATTACCGAGCTCATTCCTGCGGGCAGGGAGAAGTTTGCTTTAGTCCCATGCGGCGGTGGCGGAATGACTATGATCTCGCCCGACTTGTTCAGTAATAATTTGGTTGCCAGCAAAACTCACGCCTTCTTCTTTTCCATAGGAATATGGAGAATACAGGTGGCTCTTTTCTGCATGTGCATGGGAGGAATCATGTATTTTCTGGAGTACGAGCCAGACACAATGGCTCCATTCCTCAGAGGGCTCATCAGGCGCTTCCTGGCAAGCAAGATCAGCAATCCAAGCCCCCTGCCTCCCAATCGGAATGCCTCCTACTCGTACCTTCAGACGCTGAATGCTCTAGAGCAATCAAGAACCCAACCAGGGGTGGATAACGGACTGACGACATCGGAGAAATACAACCTCGAATCAATTCCTAGACTTTAG
>GRMZM2G021427
CCGGCTGTGCACGAATCTCCCGTTACTAACACTGCATATACTACCTTCACAATGCAAAGTGAAGGTCCTAGCAACTCTTGATAATGCACACCGTGCGATATATAACTGCCAAGCGGCCGTTACCCCCTTTTTTTATTAATTAGTTCTCCGTTTCTCGCATGATTTGCTCCGTAGCCATGTGACCCCTACCTAAGGCCAAAGCACCACGTCGGCGGGCGCAAGCGCAACGGCCGTTGATGGCGACCGCGGCGGGCGCGCTCGCTGCCATCCTTGGAGATTCGTTTCCGGTCTATAAATACCCGGGCAAGGTGGTCTTTCCAGATCATCGAAACACACACAACTCCTCTTGTCGGCCAAAGTAGCTCTACTAGCAGCTAGCAACTATGGCGTCCTCCTCCTTCTCCAAGGTGCTCGCACTTGGTGCGCTCATCTTCTCCCTCCTTGTCACGTATGGCTCGTGCGCTAGACCGGCCAACTTCACCGCCTCCGACTTCACCGCCGATCCCAACTGGGAGGCTGCCAGAGCCACCTGGTACGGCGCGCCCACCGGCGCTGGCCCTGACGACGACGGTGGTGCCTGCGGGTTCAAGAACGTGAACCTGCCGCCCTTCTCCGCGATGACGTCGTGCGGCAACCAGCCCCTGTTCAAAGACGGCAAGGGATGCGGCTCCTGCTACCAGATACGGTGCCAGAACCACCCTGCCTGCTCCGGCAACCCAGAGACGGTGATCATCACTGACATGAACTACTACCCGGTCGCCAAGTACCACTTCGACCTCAGCGGCACGGCTTTTGGCGCCATGGCCAAGCCCGGACGCAACGACGAGCTCCGCCACGCCGGCATCATTGACATCCAGTTCAAGAGAGTGCCCTGCAACTACCCCGGGCAGAAGGTGACGTTCCACGTCGAGGAGGGCTCCAACGCCGTCTACTTGGCGGTGCTGGTCGAGTTCGAGGACGGCGACGGCGACGTGGTGCGGGTGGACCTCATGGAGGCCAACTCCGGCTACTGGACGCCGATGCGCGAGTCCTGGGGATCCATCTGGAGGCTGGACGCCAACCATAGGCTGCAGGCGCCCTTCTCGCTGCGCATCACCAACGAGTCCGGCAGGACGCTGGTGGCCAATCGGGTCATCCCGGCCAACTGGGCGCCCAACACCTATTACCGCTCCATCATTCAATATTAAGCTCTGCTACTGCGCTCTGATTCCCTGTCCATTGCCTTATTCGTTGGAACTGTATGTAATTGTATCTTCTCGGTGCATATGATTGCGGCGTGCCTCAACTAGGTAGTCAGTGAGACGGACGTCAAGGTTGACATAGTAGGAGATGCATTCCCGCTCATTTTGTCAATGTATGAATCAGTGTGACCAAGGCTATATATAAATTATAAGCAGCTTCTCAATGGCATTCAGT
>GRMZM2G021433
CTCCGACGACCTTGAATATTCACTGGCCATTTAATTTCTACTTACAAGCCTGAATGAGCTAGAGATCCATCTGCTTCTGTACGTGCTCGTCAGGTACGCTCGTAAAAAGAAAAGAAAAAAAAAGAAGAGATCGAGATCGATCTGTTGACGACGCCCCCGTCGCCGATATGGGCGACCTCTCTGTCGGCCACAGCCGCCGCTGGTGCGGCCGTTTCGCGGCCGTCCTTTGCCTGTGCGCGGCCTTCTGCAAGCCAGATGAACTCCCGATGGATCCACTGCCGAACTTGCCGCCGGCGAGGTCGCTGCAGTGCTTCGAGGACGAACAGGTGTACAGCTGCTGCGAGGGCGCGTACAGGCTAAACCCATCGGGAATCATCGCCGTTCCCGTCGGCGCGGTGGACTACTACTGCGGCGGCGCGTGCGTGGTGGAGACGGAGGACGTGCTCAACTGCGTGGCCAGCGCCCTGGACGGCTTCGCCTTCTACAACGGGGCCTCCGTGGAGGACGTGCGCTACGCACTCAGGCGGGGCTGCAGCCACACCGCCAGAAGAGCGCAGGCGACTTCAACGATTTGGAGCCGCATCTGGGCGACTACCCTGACATCTATGGCGACGATGATGAACACAGCTTTGGCAGCAAGGTTGTTGCAGCTCCTCTGAGGTTGCTCGCGTTTCTTGGCGGTGCGGGGCTGTTCTTCCTGGGCCCTTGAACGAAGATATAAAAGAACTAGCGATGTGATCCGCGTAAATATATACTCCGTATATAGCATGACATGAGTATCTAGTTTGTCTTATATGGTAAACCATACTAAATTTTCTTGTATGGCATTAAAAAAAATTAAGACTTTATTTAGTTATTTGACTAGTTGTTCTCTCTGGATCCTCTAATCAGTTCGAACTCTATAAGCTTTTTTATTCCA
>GRMZM2G021498
TCCGACCTCTACATCTCCATCCGCGGAAGCAGACCACCTCCAATCCTTCTCTTTCACGCAGTCATTGCTTGCCTCCTTAGCCCAACTGTTGGTACCAGAGGTTCATGTTTCATCATAAGGAATGAACAGTAGTCGACAAATGGAACTCCACTACATAAACACTGGATTTCCATACACAATCACCGAGAGCTTCATGGATTTCTTTGAGGGTCTCACTTATGCTCATGCTGACTTTGCTCTCACGGATGGCTTTCAAGATCAGGGTAATCCATACTGGGCAATGATGCATACAAACTCGTACAAGTATGGATACTCTGGTCCTGGGAACTATTACAGTTATGCTCATGTCTATGACATAGACGATTACATGCGTAGAGCGGATGGTGGGCGCAGAATATGGGATAACACTACACCTGTAAACAATGTTGATTCTGCCAATGTTGTCCTGCAGGGTGGTGAAGCTCCCCACACAACGACAAATACTATTAACAAGGAATGCATCCAACAGGTACACCAAAGTCCAGGTAGTCCTCAGGTTGTTTGGCAAGATAACATTGAGCCTGATAATATGACATATGAGGAACTGTTGGATTTGGGTGAGGCAGTTGGAACCCAGAGCCGTGGTCTCTCCCAAGAACGCATTTCATCGCTTCCTGTCACGAAGTATAAGTGTGGGTTTTTTTCAAGGAAGAAAACACGCCGTGAGAGGTGTGTGATTTGCCAAATGGAGTACAGGAGAGGAAATTTGCAGATGACACTTCCATGCAAGCATGTATACCATGCCAGCTGCGTGACAAGATGGCTTGGCATAAACAAGGTATGCCCTGTTTGCTTTGCTGAAGTTCCTGGCGAGGATCCTGAGGCAATGAGTCAACAGTTATGAGGCCACTGGGAAGTTGTTGCACTTTGAAGCTGAGTACTGCCCCCAATGAATGCATGATGTTGCTTGAAGGCAGCTTATTGTCCCCACTTTATAATGTGTATTAGCACGTATACAAATATAGGTATTGTAGATCAGATGTATTTAGTGTTGGGTCAGCGTTTTGTACGTAATCAATCAGGA
>GRMZM2G022365
GCTATGGAGCAGTTTTTTAGTGTTTCGCTGCACGGAAGTGACTCTGCTAGCCCCTAATCATATGAGAGTGATTTTGAGTGTGCCAAACGCCCCCTATTGAAATTCCCACGCGCCCGTCGTTTGCCACCTTCCCCACCAGCACCAAGCGGCGAGAGCGGGACGGGGCAGAGCAAGAGCTAGGGATAACCCTCGCCCACCATGGCGACGCCCGGCGAGCAGCAGGCACCGGCTGCGGCGGAGTAGGTCGTGTCCGTCGAGATGCCTGCACCCGACGGGTGGACCAAGAAGTTTACTCCCCAGAGAGGGGGAAGATCCGAGATTGTTTTTGTTTCGCCAACTGGCGAGGAAATTAAGAACAAGAGGCAACTAAGCCAATACCTAAAGGCACACCCTGGAGGCCCTGCTGCTTCAGATTTTGATTGGGGAACTGGTGATACCCCAAGGCGTTCTGCTCGCATTAGCGAGAAAGTCAAGGTTTTTGATAGCCCAGAGGGCGAGAAGATCCCGAAACGCAGCAGGAACTCCAGTGGTAGGAAGGGTAGGCAGGGAAAGAAGGAAGCCCCTGAAACTGAAGAAGCCAAAGATGCTGAAACCGGCCAGGACGCCCCAAGTGAAGATGGCACAAAGGAGACTGACGTGGAGATGAAGCCTGCTGAAGAGGCGAAGGAAGCTCCTACTGAAACTGATGACGCTGAGAAGGCTGCAGACAAGGCGGACGATACTCCTGCTCCGGCGCCAATGGAAGAAGATGAGAAAGAAACTGAGAAACCAGCTGAAGCTGTTGTAGCTCCTCTTGCGCAATCGGAGGAGAAGAAAGAAGATGCCAAGCCAGATGAGCCTGAAGCTGTGGCTCCAGCTCCAGTAAGCAACCCAACTGAGAACTCAGCCCCTGCTCCTGCCGAGCCTGCTGCTGTTCCTGCCCCAGTGCCTGAGACCGAATCAGTTGCCGAGCCTGCTGCTGTTCTCGCCCCAGCGCCTGAAACCAAACCAGATGCCAAGCCTGCTGCTGTTCCTGCCCCAGCGCCTGAAAACAAACCAGATGCCGAGCCTGCTGCTGCTGCTGCTCCAGTGCCTGACACCAAATCAGTTGCTGAGCCTGCTGCTGCTCCAGCGCCTGACACCAAATCAGTTGCTGAACCTGCTGCTGCTGCTCCAGTGCCCGAGACCAAACTAGTTGCTGAATCTGCTGCTGATGCTGTTGCTGCTCCGGCGCCTGAAACCAAATCAGATGCCGAGCCTGCTGCTGCTCCAGTGCCCGAGACCAAACCAGTTGCTGAATCTGCTGCTGATGCTGTTGCTGCTCCAGCGCCTGAAACCAAATCAGATGCCGAGCCTGCTGCTGCCGCTGATCCAGCACCTGAAATCAAATCAGATGCTGCCGCCGCTGATCCAGCACCCGGGACCAAGGCAGATGCTGCCGCCACTGATGCCGCGCCTGGAGCCGAGCCAGACGCCGCTCCACTAGAGAACACCGCTGCCGACAAAGGCGGAAGCGAGGAGAGCAGCCAGCCCGTGAACAACGTGAACAACGGGCACTCAACGTGAAGTGCATCTGAGGCCGGAACGGAACACCCCTTCCAGCACCGTGTATCTCATGTAGGAACAAACATTTGCATTCGCATTGTAATCTGATGGATCGGTAAGCATGTTGATTAGTCAGTCTGACGCTGCTGGGTGACATGTTGGTAATTAGGCTCTGCATTTGAGCTCTTTTTTTTTGTATGGCTGCTGTCGCCGCCGTACATGTATCCTGTATCCACCACCATCATCATCCCCTTGGACTATTGGTTGTGTTGTACCTAACTGCGTAAGCATATTATTATCAATGTTAGGCCATGTATACTCCGCTCTAATGTTTGTATTTTGTGAAATTTGGATAACCAGCTGAATGTTGTTTATCATCATCTCCAGTGTCTATGAGAAAATAGTAAGAGTGCCTGGCTGGGTATGTATAAAAAAAATGCGTTTTATTTTACTGCATGTGAAAATGAAATCGACCAGAGGCTAGAGCTGGGTAGGCGTCGCGGCCGGGCTGGGCACCGGCGGCGAGCGGCAGACGGGGCACGTCGGGCGCAGCCTCAGCCAGCGGTCGACGCACAGCTGGTGGAAGGCGTGCGCGCACTCGGGCAGCACGCGGAGCACGTCCCCGCTGGCGTACTCGCCCAGGCACACCGCGCAGCACGTCGTCGTCCCGGTGGCGGCGGTCGTCGTCGCAGTCTTCCTCTCCGCTTTCTCCTCGCCGTACACCACCTCGGGCAGCGCCTTGAGCGCGGCCTCGTCTAGCCCCGCCTCGACGTCCGCGCCCACGTCCACGGCGGTGCCCTCCTCCTCCCGCCGCGCGCGCGCTGCCGCCGTCGCGGGCGCGGCGCTGCGGACGCACGTCCGCAGCAGGAAGGCCACGGCGACGATGGCCATGGCGCTGACGACGCCGAAGGCGACCTCCACCTCCAGCT
>GRMZM2G022866
GCACTAGCAGCAGGTACACCAATCGCTTCGTCCCCGCGTCTCGCCGCGTAGGCGCCACAGAAACTCGCACGCCGCTCCCCGCCGTCCGGCCCGAGTCGCCGTCGCCGCCGAATCCAATCCATGGCTCCGCCCGCCGCACTGCACCACCGCACGCCCCTCCTCCTCCCCCGCCGCACCGTCGCCTTGGGTGCCACCGCCACCGCGCGCGCCGCCAGGGCCGCTTCTCTCGCCGTCAGGGCCCAGCCGGACACCACCGCCGCAGCCGTCTCCACCACCGCGCCTGAGCCGACGCCCGAGTTCAAGCCTCCGCCGGGGTTCAAGGCGCCCGAGCCCAAGAGGTTCGAGGTCAAGTCCGGCCAGCTGGGCAGCGTCCTCGGCGCCTCGCTCGCCATCCCCCTCCGCCTCGGCACCGGCGTCTTCGTCCTCGGGTACTCGCCATCTCTTGTTTCTGCATCAGAGATACCATCAGACCAGTATGCACTGGAATTCGGAGCTTGGAAGGTGAAAGAGGAATCAAAAATAGGACAGTGCAAACGACCAGAAAAGCCTATCGAGATATATGAATTTGAAGGTTGTCCATTTTGTCGGAAGGTCAGAGAGATGGTAACAGTCTTGGACCTAGATGTATTATTTTACCCCTGTCCTAAAAAAGGCCCAACATTCCGACCTAAAGTCCTCGAAATGGGTGGAAAGAAACAATTCCCTTACATGGTGGATCCAAACACAGGGGTCGCCATGTATGAATCCGATGACATCATAAAATATCTAGCTGATACATATGGTGTGTATTCAACACATCTCCTTTTCACTTTTGCTCTTAAAGGTTGATCCTCCCTATTTGTGGGGGAAAAGGCTTGTCTCGGTTTAACCCTGAGACCCCATTCATGTGGGAGCCTCACTGGATTTGTGTGTGAAAAGGATCGTATCGTTTTATCCCCTTCCTAGACCCCATTTTTGGCACTGGGTATGCCCTCTTAAAGTTTCTTCCTATAAGTGACCTTACTGACCTCACTCACTTATGCTTGTTTTTCTTAGGCGATGGAACTGTTCCAATTATGCTATCACTTGGTCTGTTGACAGCAATTACAGCAGGGCTTGCTACTCTTGGTCGTATTGGAAAGGGAAATTCCTACATTGCTTCAAAAGTCCCACCGCAGCCCATAGAGATATGGGCATATGAGGGATCTCCCTTCTGTAAATTAGTACGAGAGACGCTTGTCGAGTTGGAATTACCACATCTGCTACACAGCTGCGCACGTGGCAGCCCCAAACGACAAGAATTTTTCAAGAAAAAGGGGCTTTTCCAGGCGCCGTACATCGAAGATCCTAACACGGGAGTCCAGATGTTTGAAAGCGCTGAAATCATAGACTACCTGAAGGCAACATATGCCCTGTACCCAAGCTCGTAGTGATGTATCAGAAATGGTGATTGTAATGTTGCGTGTAGATTCAGTTATTTCCGGTAATAAAAGGAAAAGAAATAGTGGGCCACGCATTCTGTATGATGCACAGCCGATTTTGTCTACGCAGGTCTAAACTTTGAAGCTACTTCAAATTCCTGTTTTTCCTAGTGTTTGGTTCCAGATCCTAGTTGGACACAGCGACTATGTTCTAGTTACTGGGGATAGAACGGCTCCGATTTGTGTTTAATAGTTAGAATGGAACCGCTTTGTTTTT
>GRMZM2G022909
GTTATAAACTGTTCAGGATTCCCTCGTAGGCTTTTCATGTTCTGGTACTGGATGTGCAGTTTTGGGAGGCATTGCTACAGAGATAGGACTTCTAGCTGAAATTGTTGCCCATTGATCACGCTTTATCCTATTCCTAAGTTATTTGATGAATGTTCATGCTGTTTGTGTTCTCAGTTGTCACTATCAAATAGGTAGTTATCCGAGGGTGGTCTCATTGACTGCAGATCTCTAGGTGATAGCTGGGCATGAAGGAACCAGTTTGCATCTATTCAGACCTACAACCTTCAACTTGCATTGTGTTTGTTCAGTGTCTTCTACCTTGAAGTAGTTAATGATTAGGGTCATTATTGCAGGTCTTACTGCTATTTTTTGCTTGGGCTTGTCATCGTGGATTATGTGTTGGGGGTACTAACTTATCCAATTTACTAATTCTTGTATATGAACCATGATACTTGTGAGACTGCTTCGAACCTGTGACATGGTGACTTAGAGCAACTCTCGCTATTGTACCAGCCCTGCTTCAAACCCGTGACATGGTGACTTGAGACCTCTCTCGCTATTGTACCAGGCCAGTCCTTTACGAACCATAATACTATGTTAATATAATATTCAGATACTTCTAATTTAATCTGCAGTTGTAGAAGGTAATGAGCATGTTTTAACTTCGGAGATTCAACCAGAGATAGCTAGAACTACAACACTACAACTTTCATTTAATCAAGCTTGTTTCTGCTTTATCTTGCTATGCTCTGACCAAAGCTTTAATTCTTGTGCTACTGGTATTTCTGTGTTCTGCAGATCATTTAGCTCAAGTAATTGGTAGTTCAATTGTGATAAGTAGGCTGAGCAAATTGTACTGCTAGTGTAGTTTGTTTTGTTTGATTTGTGTGGGCACACTTGAAATTGGCGTGAGTCTAGTAACATAAGTTGTGTCATTTTGCTCAGAAGCCTTACATATGAGTTCTTTCTGGTTCATCTGATGTCCACACTGAGTTTATCTGATGTCCACACTCTGAGTTTATCTGATGTCCACACACTGAGTTTTGGCAATTAATTTGCCTGTTTAGAAGCAGAGTTCTAGAACCTAAACTGTCTGTCTGAAGCAGAGCTCTAGATCCTGAACTGTCTGTCTGATTGGTTGCTGCTTACTTTGTGCTGCACTGAAATTGGTAGTGGTGTCTGTCTAGCCCATTGGAAGTTTTCTTCTCATCTCTGTTTCGTTACTGCACAGGGGAACTTGGTACAGCCATCCATGGTATCAGAATATGACCTGGGAGGAGAAGGGGACCTGTTCAAAGCTCCAGAAGCCATCATCGAGGAACCGCTGCTCCTGAACTGTCTGTCTGATTCTGTTCATTTGTTGTTGTGTAGGCTGGGCTTGTGCCAAGCTTGAATCCTCTTGTGAAGGAGTTTCTCAATGCTGCTGATGACAAGCGGAAGGAAGTCCTCTCTAAAATAGAAGAGGATGTTGCTAAGCTCAGCGGTTCTGCAGCCAAATCTCGCGTCTAGAATTGCCGCTAGATGGGGGAGGTGAGCGGCTCCTGGTCTCTTCGATCCAATGTAATGGTCAGCTAAGAAGCTACAAGTGAATGCCGAGGAGAGCAGCGATGACTTGGCTAACCCACCGAAGGTAGAGGAGAAGCTTGGTGCTGTCCCTCATGGCCTGTCCACCGACTCTGAGGTTGCCCAGAGGGAAGCCGAGTCTATCTCTAGGAAGACTCTCAGGAGCTCAGCCGAGAAGTTTGAGTTCCAAGCTGAGGTTTCCAGACTCATGGACATCATCATCAACTCACTCTACAGCAACAAGGATATCTTCCTGAGGGAGCTCATATCTAATGCCTCTGATGCTGGATAAGATTAGGTTCCTTTCCCTTACTGATAAGGAAGTTCTGGGTGAAGGGGACACTGCAAAGCTTGAGATTCAGATTAAGTTGGACAAAGAGAAGAAAATCCTCTCCATTCGGGATAGGGGTATTGGTATGACCAAGGAAGATCTTATTAAGAACCTTGGAACGATTGCTAAATCTGGCACTTCAGGTACTTCAGGTACTGCCTTTTCATCTTTCCAGCTGATTACTGCACTCATAATATTTGTTTATGAGTGCAGGAACAGGAGCTGCTCGAGTCTCTTGTCGAAGCTGATACGAGAAGGCAGGAAAGAGCTAAAAAGATGGAAGAAAAGAAAGTGTATCTGCAACTATACGAAGCAATGGAGGCGTTGGTCAAGATCAATCTGGAGACGAACAAGATCATGGACTTCATCAAGTTTGACGTCGGCAACGTGGTCATGGTGACTGGCGGGAGGAACACCGGGCGTGTAGGAGTCATCAAGAACAGGGAGAAGCACAAGGGCAGCTTTGAGACCATCCACGTGCTGCTTGGAGCTTTTTGCTATGTCTAGTTTTCTCCTATTTGTTGTACAGGAAAACATAGAATAGAATTCAAATTTGGTGGTCGCAAAAGTGTGGAGACTTTAATTCATATAAAGTTAGGCTTAACATTAGTGCAAACAGTTGTATTTTAGTTTAGATTTAGAGTACACTTATGTATGCATTGTTTGACAATGTTTATTTATGATATATTAAATGGTACTTATTTATATTATATTAATTATAATGTTGTTCAAT
>GRMZM2G023059
GTTTTATCCGCAGCCACAAGTTTTGCTCTGCGTCTCCCAAGTTCCCGATCTCGGCCGCGCGAGTCAGTGCACCCCGTGCGTGATCAACAGGTCCTTCCTGCTGCCGCGGCCGCCTCCCACTTCGACTGCTCCCGCACCTTTCGTTCACGCAAGCGCAACCTGCTTCTCCCGCTGGCTGTCTCGGACACCCCCTCCCTCCTGCCACGCATCCTCCCCGCCCACGAGTCTCCCCCGCAACCGGATAATAAGGAAGAGGAAGAGAAACCGTGCGGTGCGGCGAAAGGAACAGTGAAAAAGGAAGAATCTCTCTGATCGAGGTTCCTGTCCGGCTTGCAGAATCTTGGCGGACAGCCATATATGGATGTACTGCTAGGTTCCGGGAGGTTCTTGGCGCGACGGCCTCCCCTCGCGCTCGTCCCTCGCTGCTCTCGAGGCTCCCCGGACAAAAGCGGCAGCGACAAAGGTGAAACCTCTGCTGACTGGGACAAGGCATGGTCTGCCTTCAAGAAGAAAGGGAAGAGGACCCTGTTTTCTGATTTCTCACCGGACAAGTACGTGACCTGGAACCCACGGCGCAGCGAGTATCCATTGTCAGAAGAGGTCGATCCAATCAAGAGAACTGAAAGATCTAACTTGATGTTGTGGACAAGCCCCCAGTTCACCTTGGTCGGGGCGATTATCATCGTCTTGACATTGCTAATCTATACACTAGTTGTTCCTCCTCCCAAGTAACTGCAGAGGTGACAACTACTGGGGGGGGGGGGGGGGGGTGAGCTGTAAACTAGTACTATTTCAACTGGGAAGTCTGTATTGTACATTTTTACGTGTACTATGGCAACTCACTATAGCAGTATTGATTCAATTGCAATCATGTAGATACAACACCACTGTCCATTCCATTCTGGAGGTTTTTCTTCAATTGTGTGCTAAATGGCTGCTGTCTGAGTCTTATATTCACTTGTTATAATGAAGAAATATTTGGGGTCAGGTAGAATTATATGTTGGTCGACTCCTGATGTGTGTTTCTAAACAGCAACTTACCAATCCTATCTCCCACCACATACATAT
>GRMZM2G023068
ACAAAAAGATCTAAAATACAGAAAAAAAAAGTTGTCCGGAACCTACGAGGAAGGCTTAGGCGTTTTCCTCGTTCGCTCGCCGCGGCGTCGGACGATGCCTCTGGGGCTGACGCTGGGGTCGCTGGGGCGGGCTATGCGGCAGAAGCGGCCGTCCTCGCTCGACATCCTCTCCTCCAAGCGGGCGCCGCGGGACTACTACAAGGGCAAGAACTGCAAGCCCACCGGGTTCCACACGCGCAAAGGCGGATACGTGGTTGTCGATGAAAAGCTGCCAAGGTTCGCAGTTCCTGACAATGACTCATTTCAAGGTAACTGGCCCCTTTTTTTCTGGTCCACACTTCACACTTTCACGACTTCAGAGTTTAGACAGCATCACAACCTGTTACGTTGGCTAAGGACGAGGTTGAGGTCCAGTCCTCGCCATGAACCGGATGCCATGTGTGGGCGATTGCAGCTGAAGCCGTTCGTGTCGCAGTGCACCAGGGACCTCGCAGCGTCGACGACATCCTCGGCCTCTCTAACTTCAGCACAGACTACTGAGAGCAGGAGCTGATTGTCATCGGACTGCTCTAGCCATTTGCAGGAAGCGAGCGACCAAGCCTTGCAGTATTGCGGCTACGTTTTCCTGGAGAGTGCCCGTGTTCAGAGGATTAGTCATTAGTGTCGGCGTCTTAGCAGCTACAGGTGGTCATTTCAGATGTATTTTTCTCTCTCTCTCTCTTTATCTTGTGTAAGGGCAAACATGTGGCGTAAGGCCCTGTCGGCCCTGTCTGTTTTCTTCCAGAATTATATAATCTAACTTATAGATTA
>GRMZM2G023291
CGCTATCCCGCTCGCTACTATTAAACCGACCCCAACTCGTCTCTCACCACCTCTCTCCCCATCCCCGTCTCGCCGCTAGCTTTCCCTTTCCCCCTGCTGCTCCTCCCCTCCGTCCTCCTCCTCACCCTCCCCGCGGGCCGCGCGGCTCGGCAGCCAAGCAAGCAACAGCACAACACACCCCCGCACCGCCGCCACTTCTCTCTCTCTCTCTCTCTCTCTCTCTCTCTCTCTCTCTCTCTCTCTCTCTCTCTCTCTCTCTCTCTCTCTCTCTCTCTCTCTCTCTCGCACCACCACCATGGCGTCGGGCGGCTGCGCTCTCGCCCCGAGGCTATGACTCGGCGCCGCCCGTGGCCGTGGCTCTCCGTCTTCTCCATCTCCCCGCGACGACGACAACCCCTCCTCCTCCGACTCCGACTCCTCCCTGGGCGGCGGTGCTAGCCAGATGTCGACGGCGCTGGCGGTGGTCGGGGGCGGCAAGGACCGGCCGTCGCCCGGCGGCGGCGGGGCGCCGCAGGTGGACACGGGCAAGTACGTGCGCTACACCCCCGAGCAGGTCGAGGCGCTCGAGCGCGTCTACAGCGAGTGCCCCAAGCCCAGCTCGCTGCGCAGGCAGCAGCTCATCAGGGAGTGCCCCATACTCAGCAACATCGAGCCCAAGCAGATCAAGGTCTGGTTCCAGAACCGCAGATGCCGCGAGAAGCAGCGGAAGGAGGCCTCGCGCCTGCAGACTGTGAACCGGAAGCTGACTGCGATGAACAAGCTGTTGATGGAGGAGAATGACAGGCTGCAGAAGCAGGTCTCCCGACTCGTCTACGAGAATGGATACATGCGACAGCAGCTTCACAATCCTTCTGCTGCGACTACAGACACGAGCTGTGAGTCTGTGGTCACAAGTGGTCAGCACCACCAACAGCAAAACCCAGCAGCTCCGCGTCCTCAACGGGATGCAAATAACCCAGCTGGGTAA
>GRMZM2G023372
ACCCTCCTGCTCCTCCTCCCGCGGTCCCGCCATTTCGTCCCCCGCTCACCAACTCAAACCCCCTCCGCTCTCAAACCCTAACCCTAGCCCTAGCCCGCTCCCGGCGGACCGACGATGCCGAAGGCAGGCGGCGGGGCGGCGGACGAAGAGGAGTTCCGCGCCGAGGTGGAGGAGCGCCTCATCAACGAGGAGTACAAGATCTGGAAGAAGAACACACCCTTCCTCTACGACCTCGTCATCACCCACGCGCTCGAATGGCCCTCCCTTACCGTGCAGTGGCTCCCCGACCGCACCGAGCCGCCGGGGAAGGACCACTCCGTCCAGAAGATGATCCTTGGCACGCACACCTCTGACAACGAGCCCAACTACCTCATGCTCGCGCAGGTCCAGCTGCCCCTCGACGACGCCGAGGCCGACGCCCGCCACTACGACGATGACCACGCCGACATCGGTGGGTTTGGCGCCGCCTCCGGCAAGGTGCAAATTGTTCAGCAGATAAATCATGATGGAGAGGTCAATCGAGCTCGCTATATGCCCCAAAATTCATTTATAATTGCTATTAAGACAGTTAGCGCAGAAGTATATGTTTTTGACTATAGCAAGCACCCATCTAAGCCTCCACTAGATGGTGCATGCAACCGGTGGTTTACGGCTGAAGGGACATAATTCTGAAGGATATGGCTTATCATGGAGTATTTTTAAAGAGGGACATTTGTTAAGTGGGTCTGACGATGCTCAAATTTGCTTGTGGGACATTAAAGCAAATAGTAGAAACAAAAGTCTTGACGCCTTGCAGATTTTTAAGCATCATGATGGTGTCGTTGAAGATGTTGCTTGGCACTTGAGGCATGAGTACTTATTTGGGTCAGTTGGTGACGATTATCATCTTTTGATTTGGGACCTGCGGTCTCCCGCCCCTACTAAACCTGTTCAGTCAGTGGTGGCGCACCAGGGTGAGGTGAACTGCCTGGCTTTTAACCCGTTCAATGAATGGGTTGTTGCAACTGGTTCTACTGACAAGACTGTCAAATTATTTGATCTTAGGAAGATTGATACTTCTCTGCACACCTTTGACTGTCACAAAGAGGAAGTTTTTCAAGTTGGATGGAGTCCAAAGAATGAAACTGTACTTGCATCCTGTTGTCTGGGCAGAAGGCTCATGGTCTGGGATCTAAGCAGGATCGACCAAGAACAAACACCAGAGGATGCTGAAGATGGTCCTCCAGAGCTCATGTTCATCCATGGAGGCCATACCAGCAAGATCTCTGATTTCTCCTGGAACCCCTGCGAGGACTGGGTGGTTGCTAGCGTCGCTGAGGACAACATCCTCCAGATATGGCAGATGGCTGAGAACATCTACCATGACGAAGATGATCTGCCAATTAGCGATGAGCCGGCAAAAACTTCTTGAAGCAACACATCACAAAAGGAATCTTAACTCCTATCGACTGTTGGTGCTCCTAGATCGGAACCCTGCTCGCCGGAGAATCTTAACCGAGTGAGAGTTGGCTGTAGGTTGCTTCCGTGGTCGTAACTTTATGCTTGACGGGTTGGTCGTTTCTTCGACCGTCTGTATGTGTATTCGTCGAACCTTTAGCATTATACATATGCTGATTGACTAGATCTGTTCGTCGCAGTTGTGTTTTGTAGTATTGCTTTATATCTAGCAGGATCATGCTCGTGATGTGATTTGT
>GRMZM2G023392
GCTGAACCAAACAGGCTCCTCCTCTCTTGAGAAACTGCGGTCGTTCTTCACTGGAGCCAGCTTGGTCGGTTCGTTTACCACCAAAGCGCCCCGCAAAATCTCGCCGCCGACCGCCATGGCAGCCGCCGACGAGACGCGTCCGCTGCTCGTTGCTATATCTCTCGCCGTAGCCGCCTGCTGCCTCGCGCAGCTGGCGGTGGGGGACACGAACGGCGTCTACGAGCCGTGCAGTGACGCACGGATCCAGCGCGGGGACGGCTTCACCTTCGGGGTGGTCTTCGCCGGATACAACGCCTTCTTCTCCGGCAACACACAGCTCTCCCCCTGCGACCGCCGCCTCAACCTCGCTGCCTCCGGGCAGCTCGCCGTCTTCCGCCCCAAGGTCGACGAGATCTCCCTCCTCACCATCAACACCACTACCGGATTCAACCCAGCTTCAGCTGGTGGATTCATGGTAGCATTTGCCGGCAGGAAGTATGCAGCTAGATCTATTCCGATATTTGTATCCAACACCTCAGTCACAGTGTCCAGCTTCACACTGGTACTTGAGTTCAACAAAGGCAGACTCCAAAACTTGCACTGGAAGAAGGACGGCTGTGGCGCTTGCTCCGGCAAGTCGAACTTCGTCTGCCTCGGCAAACAGACATGCGCCATCAGGACGCAGAGCTGCAAGAGCCAAGGGCCCGTCGACTGCAGCGTCGGCATCCAGCTGGCTTTCTCTGGCACGGACAAGCACGAGTCGGTTCTGAACTCGTGGTACGAGGTCTCCAACCTGAGGCAGTACTCCCTCTACGGGCTCTACTCCAACCTCAAGGACACCCTGAGCGGCCAGTTCAACAAGATCTTCTAGGCTGTTTTGGTGCTGCCATTGTTTATTCTCTCCTGCTCCCATCCCGATCATTATTAATCCTGTTTTGGTACTTGTATCCAGATTCCAGACCAGTTTTAACCCTGTCTCAGCTCAACCGTATGTACCATTGCCCGTTGGTGTCGTTTTAGTGCCTAACAAGATTTATGAATTTTGTGATGAGCTAGCTACTGTCCTGCCGATGACTATGTTTGCTTCCAAAGGACACGGCTTATCGTCGCTGATATACCAGGTATTATGTTATAAATCACATGGACTGCCTATTAAGTTCGTTGAAT
>GRMZM2G023647
ATGAGGACCTCCTTCCCTTTTGCTCTGCCCACTCTCCGTTCACACGGTTATCAAAGCGGACGAAGGGTGGGCAGCAGGTACCACGAGCCCTCTGTCCCACACATCTATCAAGAAGCAAGTGTAGTTCACCGGTTCCACCGAATGCTCCTATCTCTCGGCAAAGATCGTGTGAGTGTGCAGTTATGCTTCGGATGCTTCGCCATGGAATAGATCGACTATGTTCCCCTTCTTTTCCGGTGCACTCGCTTTATATCTCCGACACACAAGGAAGGACATGGTGGGAAGAAAGCAGCCCTAGCCTCTGTCCGGTCGATCATTCCGCTGGCATCTTGCATTCACGCCTCCGTTTGACTGCCGCTCGGGAATGTAGTTGTAGATACGTGAGTCTTAGTGGGTCGTTGGCTCCACCTCTTATCTCCTTCTACGACATGTTGTAGTCGTCGCCATATTCAATATGTCACTTAGTCATATCTGCCTCGCAGCGGGTCAGCACCCCCGAAAGAAAGGGAGGGAGGACTTCATTCAGTGACTCCGCGATCGCCCTCTGAACGATCAAAATAAGGTAAAGCTTGAAGATAAGTTTTGTACTCGATTAATTTCTCAGTCCCTCTAGTCGGGTGGGCGCCGGCCGGCCGGATCCCCCTGAAAACCGTACGTGCGGGTCTCCCCGCATGCGGCTCACGCCATTTGAGGTGGCCCAGCATTCATTCGCAAATCCTGTAGTGAAATTGAGACCGCTCGACCAGCAAGAGGATGCGCCGCAACTAGCGCTAGTTGCTCAATCCCTTGCTTGTTCAGAAGCTAATTCGCGTGTAGGCAGCGCTGTCTGTCTACCGTTGACTGTATCTATTCATTGATACATTGGCCCGCTCCCCCTTCTTTTTCCAAGAATGAATGAGCTGCTCGGACCTTCCATTTCCGTCAAATGACCCGGCTTCCCCTGGCTCTTCCACCGTCCGGGCTCCCTTTCCTCCCTATGCTCCCCCGGCGCAGGCCCACCACGCTTCGCGCCTGCGGTGTTTTCGCCAGACGGTCTTTGCCAGTAGTGCCATCCTCCCCGCAGGCTGTCTGTATGGGTGGGTTGTCCCTTGCTGCTACGTTCTGTTAGGCGCTATGTGAAAGGAAATTAAGTGGTTGACTTGGACAGCAGGCGGGTTACACGTTCCACTGTGCCGAGATGTGAGGTGCAGGTGGTGATGATCACCCCGGGGTATGCGCTAGCGCCCTTGACGGGCACTCCAGGACCCGCCTACGCTCGCCCAGGTCGGTCCTCCGACCAGATGTGTGGATAACGAGGCCACCTTCACAACCTTCTCCCTTCTATCTTTATCCAAAGTCAGGTAGAGTGGTTCGCTTGAGTTGCTCAACCGTCCCTTTGCCCGGTGCTCATGACGCGCTACTCCACCGTGCTAGCGGCATAGGAGCCTACTCAGCGTCAGCGGCTTCGTGCCGCACTGGAGTGATCCAATATGTGGTTCCGCACGTTCCACCACTTCTCCGTTCATTTCCAATACTGATCGTGAAACACCATGAGCAGCTGGATGTTGAGGTCCGGAATTCGAAGTGAAATTCTTGATTTGCCCGTTCCTAGTCGTCATGGGAAAGAAATAAGAAAGAGATTATTCCCCTAGAGCTTGTCCAGTACCACCTGTACTCAAAATGCATCTCCGCGCGTCTACCTGGCGCTTTTATTAGCCGCCTTGCATGCAAGCGAAGCGCTATTGGCGACAATTAATAGCTCACTGAGCGATGATTGATGCAGTCAGTCAGTGCCCTCGATTATTCCTGATAGAAGGATCATGGCGCCCCGGAAGCATTCCATCCAGCAGCAGCATCTCCTTCAACCACGCGAGGACAAAACTGATGTTAGCTACATTCGAGCGTTCACCGCACAGAGGCGATCTCGAACACTACCTATGATAATAAATCCAAAGGAAAGGTCGATAAAATGATTCAATCTGACTTTATCGGTATTCTGGATTGAGTAAAAAAGGGATATATGAAGTTCAAGGCCTTGCCAAAACCGTCATGGCCCTATTATGTATAGGCCGTACTAAGCCAATAGCGAATAACAAACTCTTTCCTGCTCCCTCGACCTTAATTCACTCCCATCCTGCCAAGCCTCAGCTGCCAGCGCATTGTATCTAAGCACACTGTGGCAAATTGATACAAGTAGCTAAAGATCTCGCATCCGACATCTCCGGCCGAACGGTTAGGCAACACTAGGGCGCCTGGGTCAAAATTCCGTTTACCAAACAAGATGTCGAGAGGCGAACTCTGTAATTCCCCTCCTGCAAAAGTGATAGCGGCTGTAGCATCCGTGTGGAAGAGGGTAAGCTTTCGGCAACACCTTTTTCAGATTGGAAAGGATGAATACTTGTGTTGGGTCCTGCAG
>GRMZM2G023715
GCACGCCAAATGATGGGCGATAGTGTTTGTTTAATCCCCCACCTAATTGCCTCTCCTCTTTAGAACAACCGTCATCATCACTAATCTCTGAATCGGCACCGTCACCACGAACAAACACTAGCGCAGGCGCAGTACGGTACGGGCATGCTCAGGACTTGCCGTAGAACGAGGGTTATGCCGCGTGCGGATGACTGCTAGCTCTTTCTTGCTCAGGCAGCGGTAGGAGTGGGCTGGGCGTGCTTGGACTAGCTAGCTAGCTAGTGCTCCATTCCATCGGAGCCTGGCTTCGCTTTCAAGTCAAGTCGACGCCACCATTTCCCCCGGCCCGTCCTGTCTATTGGCTCCGTTGGGTGCACTGACTGCACACCTCATCATGAGGCGCATCATGGAGTTCGGTTGTGGTGCAGGTGGTTGCTGTTCTGCTGCGCCCCCCACGAGCTTTTTGCTGAGTGGCAGTGTCCGCTGGGCTGGGCGACCTAAAACCGCACCTCGGGGCCGCGACCTCGGCATGCAGGGTTCCGCGCGCACGGAGCAGCCAGCAGCTGGGTGCAGCCGGAGGACGACGATGGGGTTCCTTCTCGCCGTGGCCGTCCTGCTCTCCGCGTGCGCGCAACAGTGCTCGGGCACGACAGACAGCCAGGACACTTCCGTGCTCCGGGCGTTGATGGATCAGTGGCAGAACGCGCCGCCGTCCTGGGGCCAGTCCGACGATCCCTGCGGAGAGTCGCCGTGGGAGGGCGTGACGTGCGGCGGCGACAAAGTGATCTCCATAAAACTTTCCACCATGGGCATCCAAGGAAGTCTAGCTGCTGACATAGGCCAGCTCAGTGACCTGCAATCCATGGACCTGTCATTCAACAACGAACTCGGCGGCGTGCTCACTCCGACCATCGGGAACCTGAAGCAGCTCACCACCTTGATTCTGTCCGGTTGCAGTTTCCATGGCACCATCCCCGATGAGCTAGGAAGCCTGCCAAAGCTGTCCTACATGGCACTGAATTCGAACCAGTTCTCTGGGAAAATACCAGCTTCGCTGGGAAACCTCTCGAGCCTCTACTGGTTTGACATCGCCGACAATCAGTTGAGCGGTCCCCTGCCGGTCTCGACAGACGGCGGAATGGGTCTAGACAAGCTCATCAAAACCAGACACTTTCACTTCAACAAGAACCAGTTGTCTGGTCCGATCCCCGACGCTCTCTTCAGCCCGGAGATGGCCTTGATCCACTTGCTCTTCGATGGAAACAGATTCACCGGGAATATCCCGGACTCTCTTGGGTTTGTTAGTACACTCGAAGTTGTACGGCTGGACAGGAATTCCCTTTCTGGCCAAGTACCTTTAAATCTGAATAACCTCACCAAAGTCATTGAACTCAACTTGGCCAACAACCAGCTCACCGGAACATTGCCAGATCTAACTAGGATGGATCTTCTCAATTACGTCGACCTGAGCAACAACACATTTGATCCTTCACCATGCCCGGCGTGGTTTTGGAGGCTGCCACAGCTCTCAGCTTTGATCATACAGTCTGGGAGGCTCTACGGCACCGTGCCGACAAGGCTTTTCAGCAGCCCGCAGTTGAATCAAGTGATCCTCGACGGCAACGCCTTCAACGGCACCCTGGACATGGGCAGGAGCATCAGCAGCGAGCTGAGCCTGGTGAGCTTCAAGGACAACGAGTTCGCCTCCCTCACGGTGACCTCCAGCTACAACGGCACACTTGCGCTGGCCGGGAACCCGGTGTGCGAGCGCCTGCCCAACACGCCCTACTGCAGCGCGACGCAGCGGCCGCTGTCGGCGCCCTACTCGACGAGCCTGGTGAAGTGCTACTCGGGGTCCTGCCCGGCGGGGCAGAGCCTGAGCCCGCAGAGCTGCCTGTGCGCGTACCCGTACCAGGGCGTCATGTACTTCCGCGCGCCCTTCTTCCACGACGTGGCCAACGACACGGCGTTCCAGGAGCTGGAGAGCATGCTGTGGACCAAGCTGGCCCTCACCCCGGGCTCCGTCTACCTGCAGGACCCCTTCTTCAACAGCGACGCCTACATGCAGGTGCAGGTCAAGCTCTTCCCCGCCGGCAGCGGCGCCTACTTCAACCGCTCCGAGGTCATGCGCATCGGCTTCGACCTCAGCAACCAGACGTTCAAGCCGCCCAAGGAGTTCGGCCCCTACTACTTCATCGCATCGCCGTACCCGTTCCCAGGAAGCGAGCAATCGTCGAAGAGCAAGGGCGTCATCGTCGGCATAGCGGTGGGATGCGGCGTCCTGTTCGTTGCGCTCGCCGGAGCAGCCGCCTACGCTTTCATTCAGAGGCGGCGGGCGGAGAAGGCGAAGGAGGAGCTTGGCGGTCCTTTTGCGTCGTGGGCTCGGAGCGAAGAGCGTGGCGGCGCGCCGCGGCTGAAAGGGGCGAGGTGGTTCTCCTACGAGGAGCTGAAGAGGAGCACCAACAACTTCGCCGAGGCGAACGAGCTCGGCTACGGAGGGTACGGCAAGGTTTACAGGGGCATGCTGCCGACGGGGCAGTTCATCGCCATCAAGAGGGCGCAGCAGGGGTCCATGCAGGGCGGGCACGAGTTCAAGACGGAGATCGAGCTGCTCTCGCGCGTGCACCACAAGAACCTCGTCGGCCTCCTCGGCTTCTGCTTCGAGCAGGGGGAGCAGATGCTCGTCTACGAGTTCATGTCAGGCGGCACGCTGCGCGACAGCCTCGCCGGCAAGAGCGGGCTACATCTCGACTGGAAGAAGCGGCTCCGGGTGGCGCTTGGCGCGGCGCGCGGGCTGGCCTACCTCCACGAGCTCGCCGACCCGCCAATCATCCACCGGGACGTCAAGTCCAGCAACATCCTCATGGACGAGCACCTCACGGCCAAGGTCGCCGACTTCGGCCTCTCCAAGCTAGTGTCCGACAGCGAGAGGGGCCACGTCAGCACGCAAGTGAAAGGAACACTGGGCTATCTGGACCCTGAGTACTACATGTCCCAGCAGCTGACCGAGAAGAGCGACGTCTACAGCTTCGGCGTGGTCATGCTGGAGCTGATCGTCGCGAAGCAGCCGATCGAGAAGGGCAAGTACATCGTCCGCGAGGCGAAGAGGGTGTTCGACGCCGACGACGCCGAGTTCTGCGGGCTCAAGGACATGGTAGACGCAAGGATCATGAGCACCAATAACCACCTCGCGGCGTTCGGCAAGTTCGTCCAGCTGGCCCTCAGGTGCGTCGACGAGGTGGCCACAGCCCGGCCGTCCATGAGCGAGGTCGTCAAGGAGATCGAGATGATGCTGCAGAGCGAGGGGCTCAGCAGCGCCTCCACGTCTGCCTCGACGTCCGCGACCGAGTTCGACGTTACGAAGGGGGCTCCTCGCCACCCGTACAACGATCCTCCCCTCCCTAAAAAGGACAAGGACGTGAGCACCGACTCCTTCGAGTACAGCGGAGGATATTCTTTCCAATCAAAGGTCGAACCGAAGTAGCTGATTTCTGGATTGAGGCTATCTTCTTCGTTCGGCCTTTTCCTTTCCCAACAATTGGCTTGACGAAATGAAGAGAGATATGGGTAACCTTTTTATTGCATTGAGCTTAATACTTGTGGGAGACTAGTGAATTTGTATGGTTAATAGGAGACGCATCAAGATCAAACTCGTCTGCCTCTAAAGTGCTGCTAACTGTTGTTTACGGACTAGAGGAATACCAACCGTATCATAGAACAAAGGTGGCAACA
>GRMZM2G023847
ATTCGAGAGGAAAGGAGGAAGAACTGGAGAGGAAACAAAAGTGTAGGATCGAGGGAGAGGGAGAGCGGCCAAGCGTGGACCAACGACTCCTCTTCTCCGATCCTCCCGCAGCTGCAGGCCGTAGCTAGCTCTATAAAAAGCTAAGGGAGCCTGCCTGCCATCGTCGTGCATCGTCATCCACCACGATCGATAAAGCTAATTAAGCTGCTACTGCTACGCTAGCCTCGATCGATCAAGCAAGCAGCTCACAGACCCACCGGCCCACCCACCCACCCACATGGCGGCGTCCCGTTCCGCTCTGATCACGCTGCTCGTCCTTGTGAGCTCCGTCGCGGCGGCCTCGGCGACCACGTTCACCGTCGGCGACAGTAGCGGCTGGAGTCGTAGCGTCAACTACGACAACTGGGCCAGTGGCAAGACCTTCACGGATGGAGATCAGCTAGTGTTCAACTTCGCCACCGGGAACCACGACGTGGTGGAGGTGGACAAGAGCGGATACGACGGCTGCTCCACCACCAACGCCGCCAACACAATCCAAAACGGCCCCGCCACCGTCAACCTCACCTCCGGCACCCACTACTACATCTGCGGCATCAGCGGCCACTGCAGCGGCGGGATGAAGCTCGCTGTCACCGTCGGCTCCGGCTCCGGCTCCGGCTCCGGGTCCCCCACCCCCGGCGGCGGCTCGCCCAGCACACCCACACCAACCACCCCGAGCGCCCCCGCCCCCGACACTCCGGCCGGCGCGTCCGTGCGCCTCACGGCCGGCCCAGCGCTCGCCGTGGCCGCCACCGTGCTCGTCGCCCTCTTCTGATCTGATCTGATACTTCATGCATGCACCGTGCCAGGACCAGGATAGAGGCAGTGCAGGATTATAGTATTCTTGTGTACGTACGTACATACTTTGTTGTTGAGCTAGCGTTTTCATTCTGACGACGGCGGATTATTGTACTCTCGTACGTTTTTATTTCCACATGTATTACTACTATCATTCATGCTTTCAATTCTTCATTGTTAA
>GRMZM2G024099
CCAAAATCCTAGCTAAAGCATCACCATCGCAGTACGCACTCCGAGAACCCAGCTATATAAACCCACCTCGCACACTCATCACTCTCACACTCTGCCCAGCTAAGCTCCCTCCGTCCATCGGCATGGCGACTACCACTACTACCATCCTCCTCCTCCTCCTCGTCGCAGCCACTGCCGTCTCGGCGGCCGACCTCTCCGTGTACCACAACGTGCACCCGCCGTCCCCGTCCCCGCTCGAGTCCATCATCGCGCTCGCCCGCGCCGACGACGCGCGGCTCCTCTTCCTCTCATCCAAGGCGGCCTCGTCCGGCGGCGTCACCTCCGCTCCCGTCGCCTCCGGCCAGACTCCGCCCTCGTACGTCGTCCGCGCGGGGCTCGGCACCCCGGTCCAGCAGCTGCTCCTCGCGCTCGACACCAGCGCCGACGCCACCTGGTCGCACTGCGCGCCGTGCGACACGTGCCCCGCCGGCAGCCGCTTCATCCCGGCCAGCTCCTCCTCGTACGCCTCCCTCCCGTGCGCCTCCGACTGGTGCCCGCTCTTCGAGGGCCAGCCGTGCCCGGCGAACCAGGACGCCTCGGCGCCGCTGCCGGCGTGCGCCTTCTCCAAGCCGTTCGCGGACACCTCGTTCCAGGCGTCGCTGGGCAGCGACACGCTGCGCCTGGGCAAGGACGCCATCGCCGGCTACGCGTTCGGGTGCGTGGGCGCGGTGGCCGGGCCGACGACCAACCTGCCGAAGCAGGGGCTCCTCGGCCTCGGCCGGGGCCCCATGTCTCTGCTGTCCCAGACCGGGAGCAGGTACAACGGCGTCTTCTCCTACTGCCTGCCCAGCTACAGGTCCTACTACTTCTCCGGCTCCCTCCGGCTGGGCGCCGCCGGGCAGCCCAGGAACGTCCGGTACACGCCGCTGCTGACCAACCCGCACCGCCCGTCGCTCTACTACGTGAACGTGACGGGGCTCAGCGTGGGGCGGACCTGGGTGAAGGTCCCCGCGGGGTCGTTCGCGTTCGACCCGGCCACCGGCGCCGGCACGGTGATCGACTCGGGCACGGTGATCACGCGGTGGACAGCGCCCGTGTACGCGGCGCTGCGCGAGGAGTTCCGGCGGCAGGTGGCGGCGCCGAGCGGGTACACGTCGCTGGGAGCGTTCGACACGTGCTTCAACACGGACGAGGTGGCGGCGGGCGGCGCGCCGCCCGTGACGCTGCACATGGACGGCGGCGTGGACCTGACGCTGCCGATGGAGAACACGCTGATCCACAGCAGCGCCACGCCGCTGGCGTGCCTGGCCATGGCCGAGGCGCCGCAGAACGTGAACGCCGTCGTGAACGTGGTGGCCAACCTTCAGCAGCAGAACGTGCGGGTCGTCGTCGACGTCGCCGGCTCGCGCGTCGGGTTCGCGAGGGAGCCCTGCAACTGAGCCCCTGAATCCGTCCGTGCCCTATGCACGGGAGGAAGGAGGAGACGCGCTGCGGCTGCCGCATCGGTCGGTGTGCAGTTAGTTGTCCTGTTAGTCTATGCTACGTTGTCTGCACTCTGCAATAACGGACGTGACCCGGGGAAAAAAACTGTTTCGTCACGGGTAGCTAGAGAATCACGTAATGGCTCTTGTTTTCGTTTGTGTCCTATAATGTATGGCTATTGGCCTGTTTCGAGAGGTTAAAATTTGGAGGTGCTGCATCAAATTCGTACGTCGACAGTGTCAGACTCACGAGCGTGTACAGCACAGTACAAAAGCTGCCTTGTCATGGATACGCGAGAGGATGGCGATGCGATTCACAAGCTGTCACTTGACCGTATCTCTGAACGTGTACCATTTC
>GRMZM2G024175
ATGTTCTGCGAGTGCGGCACGGGCAGCTTCAATCACGTCGACGAGGACCCGGAGGATCTCGGCTGCACGGGCGGATCGCCCAGGGAGAGGAGGAAGCACGGCGGCAAGGTCAACCCCTTCGCGGAGCGCGGGCTGGACAGGTTCTCCATCGTGCTCTCGGAGCTCGAGACACGGCGAGCCAAGATCCTGCGCCGCGTCGGCTCCGACGACACCACCGGCCTCGTCTTCGTCCGCTTCGTCCAGTCCAACGGCGGCTGGACGCCCGTCATCGTCAAGCTCCCCGAGGAGCCACCGTCCAAGAAGGCCGCCGCCACCAAGAGGCCGAGGGCGGCAGCGTCGACCGCTGCGCCTTTGCCACCACCGGGTCCTGCTTCACCCCGCAGTCCGCTGGACCAGGCCACCAGCCCGAGGAAGAGGGACTGCGCCAGCACCAGCTCCACCGCCAAGGTCGTCGTCGCCACCAAGGTGCCGGCGAGGAAGGCATCATTCTCGTGGGGGAGGAGGATGCGGCGGCCGTCGAGCTACTGGCCGTCCGTCATCGTGCTGACGCTGGTGAGCCTGGCCGTGTTCGGGCGGGTGTTCGCCATCTGCCTCGCGTCCATATGGTGGTATGTACTTCCCACCTTAGGCAGCGGCCGCTGCTATAACGGCAGCGCCGGTGAGGACGCGCGCCGGGCCGGGATGAGGATTTCCATGGAGAAAAAGAAGGTCGTGTCGCCGCTGCCACACCAACACGCCAAGAAAGGCAGCATCAGCGGCGCGTACGAGACGGTCAGGCCGCCGAAAGGGAAGCGAGGCTGA
>GRMZM2G024473
GAAATTACTGTTCTGCCATTCCGTAAATACCCTCACGGCCCCGCGCTCCCCGTTCCCCTTCCTCGCTCCCCACCACTCCGTTCCATCCCTCGCCTGCCTTCGCACGGGTGCGCCGCCCGCTCGACGGCCACGCCACGCCGCGCCGCGCCGCTCAGCTGCCCCGGCACCCGCCCTTCCTCGCCGAGCTCGGGATCGACGTCTCCCGCACCTCCTCGCGCCCGTTCCGGGCTCCGCATCCGGCCCCTCCCCGTCCCCAACCCCATTCCGCAGCTGGCGACCAGCACAACATCCCGAATCCCCCACCTCGCATTCGGCTCGCCGTAGCTCCTCCTCCGCGTCCCGCCGCCCCCGGCACGGTATGATTGGTGCCGCCTCACACCTCCTCTCCGTTTACCCTGTGGCTATAGACGAGCTCCAGATCGGGAAAGGGGAAAAATTGCCTTGTTTTAATTTATCCACTTGTGAGACGCTGGGCACGGACATGAAGATGCGTGCGATTTGAAATTAATTCAACGTTTAGTTTACTGTAGTGGACATGATGGATTGACGAAAAGAATAGCAAATGCCTTGCGTCTTTGTTTGTAGCCAAAAACGTTCAAGGAGAGTGGAAAGGGAACATATCAGGTGCACATGCTGATGCTAGCTGCTTGCTTGTTATGGGTGGAATTTGTCCGTGGACGGGGCAAATGCACTGTGCTCCTTTGTCGGCCTTAAGGGCAGGCTGTTTCAGGGCCCGAACTCCTCGATAAGAACTAACTTTTCTATATGTGATTGATGAACACACATGTTAGCTTCAAGTAGGCCTTTTTGTGTATTGATCGATAAACACGTGTGATGTCGAGGATGTCCTTTCGTGTCATTTTTGGTAAACACAGCAAAACATTCCTAA
>GRMZM2G024624
ATTTACGTGATGCTAGCAAGTGACAATTCTTAATCATCTATGCTTCATAGTGTTCCTATCGTTTTCTTGGTCTTGCAACTGGTCCCTCTTGTTATTTCATCCTGCACAAATTAGCTTTCTATTTTTTAGCCCATGGACATTTTTTTAGCTGTGTGTGTTTTTTGTTGTGATTGATGCTTTGTACCGGCCATCCTCCTGATAGTTTGTCTTTGGTTACTGCACCCCTGGGCACTTCAGGTCCTGCTGCGAATCTTGAGAATGGAGATGTGTTTCCCTTCCACCTGGAAGACGCCTTGAATATCTGTGTTGTTGTAACGCATTTCCTCACTGTAGTCTCTAGCGAACGAGACAGAGCCAGCCCCCGCGTGGTCCTCCGCTCGGGCGACACGGGAGGCCCCTCCCCCAGCCCTAGCGCCGCCACTCTCTCCTCCTCTATTTCCCCCTCGTCGTCGCCGGAGGAGACTGCCGAAGGCCGGCGCGACCGGCGGCGGAGCGTTTCTCCGGCATTTCTTCTTCGTTTGCTCTCCCGGTGTTCAGATTTGAGCGGGTTCTATGTCGGGCGGCTCAAGTTCCAGCCGCGGGGTTACTGGGGCGGGTGCAGTCCCCCGCGCCGTCGTCTTCCTTGTCTCCGGCGTCGTCGGGGGCTGTGCTCGGCGGTTCAACATCTGGTCCTACAGGTGCAGCCAGGCGATGGATTGGCGGCATCTGCTGGTGGTGGCGGGGCTGCACCGTTTCGGCGGTAGACGCACGGCGTGGTGGGTCTAGAGCTGGCCGGCGGACGTGCTCCTCGTGGTGTTGGGTTTGTGGCGTGTGGGCCGGATCTGCCCTGAACAGCTGGCGCTGGCGGCCGGTGGCGGCTGCGTCGATGGTGGTTTGGGGCTCGAGCAGGCGCTGTGGTGCGGCGCTCTCTTCTTTGCCACCCTCCCCTCCCCTCACGGCCTTGTCTACTGCTGTGGGCGGGGCGTCAGCCGTGCGACGGTGAGGAGCGGAGGATCTGACTCCTCAGTGGTGGTGTGTGGCGTCGACATATGGGCAGCAACGGCTCCGGCAGCATTTGCGGTGGTGTACATGCCAGCGGATCTGGCGCGTCGCAACGGCTGCTGCCAGGGTTGGTCGACGGGAGGTGCGGCGCGTGGTGCTGCCGCTGCTCGGCCGGGACCGTGGGCTCAGCCGGAGGTGGTGGCGGTCCGCGCTGCTTTGCGACTGTTGTGGCAACCGACGCGTCATTGGCCCTCTGGATGGGTCTGTGTGGGTTGGTTTGGGCGGCGGCGGCGGCTGTGGAGGTGTGCTTTGTCCCGGGGTCCTGGGCCGGATGTTGTGCTGGGGGTTTTCTTGGGCGAAAGCCTTAGCGACGGCGACGCTCCTGGGCGCCGCTTCCCCTGTTGAGGGCGTCGTGTTCCCTAGCTTTGTCTTCCATGGGCGAAAGCCCGGTCCACCTCGGATTGGCGACGATGGCATCCCCGACGTCACTCCCTTCCTGAAGGTGTCGCTACTGAAGTTCGTCTCGGCCACGTCGTCGCCTTCGGTGGTTGCTTTCGTCTTTTGGGTCCCGGTTTGCGTGTGGAGGTGGAGACTTGCACCGTGAAATCGAAGTTGCTACGTCAGGGGATGTGGCTTGGCAACGATGACGTGGAGCGACCCCCTTCTTCGTGGGCTTGTTTGCTTCGAAGATGAGGCATTTGGCAGAGGCGGGGCGGTGGATCAAGGTTTTGGAAGTCTCGCTGGTGAAGAATCGGAGCTGTCTCGAGTATGGTATCTCGTGGCTTGGCCACAGTCTTCCTTCCTTCTCTTCTGTCGGTGTTTGTAGTCATCGTCGTGTTTCCTTCGGCCTTGTGGTGCCTGTCTTGGGGAGTCGAGCTGCTCGTCACTTGTATTGAACTCGGCAACGATGACTCACGATGGACATTGTGTGTGTGGGGTTGTTGTTGTCTGGTTTGTTTGTAGTATAGGTTTTAGGTCCGGTTTTTTTTAAAATTAGGTTAATTCCTTTCTTCTTAATTGAGAGACAGAGCTTCTGCTATTACGTTCAAAAAAAAA
>GRMZM2G024668
CTCGTAGAACATTCGAGAACCCCTCGTTAGCCAACAATAAATTCCCAGCGCCCCGCATCCCACTCCCGTCCCACACAGACACAGCCTCCCACCACAAACCCTCCTCCAGTGCTCTTTTCTTCTAGCCGCCGCCGCAACCGCTTGCTAGCGCTCTGCGCTCTCATCCTCGCGTCCGTGGAAGGTCGTCTCGACATGGCCTCCGAGACGGAGACGTTCGCCTTCCAGGCGGAGATCAACCAGCTGCTATCGCTCATCATCAACACCTTCTACTCCAACAAGGAGATCTTCCTTAGGGAGCTCATTTCAAACTCCTCCGATGCCTTGGATAAGATCAGGTTCGAGAGTTTGACGGACAAGAGCAAGCTGGATGCCCAGCCGGAGCTGTTCATCCACATCGTCCCTGACAAGGCCAACAATACTCTGACAATCATTGACAGTGGCATTGGTATGACCAAGTCAGACCTTGTGAACAACCTTGGTACCATTGCACGATCTGGCACAAAAGAGTTCATGGAGGCACTGGCTGCTGGTGCCGACGTGTCCATGATTGGTCAGTTTGGTGTCGGTTTCTACTCGGCATACCTTGTTGCTGAGAGGGTTGTCGTGACCACCAAGCACAACGATGATGAGCAGTATGTATGGGAGTCTCAGGCCGGTGGCTCCTTCACTGTCACACGTGATACCTCTGGGGAGCAACTTGGCAGGGGTACAAAGATGACCCTTTACCTCAAGGATGATCAGTTAGAGTATCTTGAGGAGCGCCGGCTGAAGGATCTGATCAAGAAGCACTCAGAGTTCATCAGCTACCCAATCTCTCTCTGGATCGAGAAGACCACTGAGAAGGAAATATCTGATGATGAGGACGAGGAAGATAAGAAGGACGAGGAGGGCAAGGTTGAGGATGTTGATGAGAAGGAAGAAAAGGAAAAGAAGAAGAAGAAGATCAAGGAGGTTTCTCATGAGTGGCAATTGGTTAACAAGCAGAAGCCTATCTGGATGAGAAAGCCTGAGGAGATTACCAAAGAAGAGTATGCTGCTTTCTACAAGAGCTTGACCAACGACTGGGAGGAGCATCTCGCCGTTAAGCACTTCTCTGTTGAGGGTCAGCTTGAGTTCAAGGCTGTCCTGTTTGTGCCGAAGAGGGCCCCCTTTGACCTCTTCGACACCAGGAAGAAACTGAACAACATCAAGCTCTATGTGCGCCGTGTCTTCATCATGGACAACTGTGAGGAGCTGATCCCAGAGTGACTGAGCTTTGTCAAGGGCATTGTTGACTCTGAGGACCTTCCCCTCAACATCTCCCGTGAGACCCTCCAGCAGAACAAGATCCTCAAGGTCATCCGGAAGAACCTGGTGAAGAAGTGCATTGAGCTGTTCTTTGAGATTGCTGAGAACAAGGAGGACTACAACAAGTTCTATGAGGCCTTCTCGAAGAACCTGAAGCTTGGCATCCACGAGGACTCCACGAACAGGAACAAGATTGCGGAGCTGCTGAGGTATCACTCCACCAAGAGCGGAGATGAGCTGACAAGCCTCAAGGACTATGTGACTAGGATGAAGGAGGGCCAGAATGACATCTACTACATCACTGGCGAGAGCAAGAAGGCCGTGGAGAACTCCCCCTTCCTTGAGAAGCTGAAGAAGAAGGGCTATGAAGTCCTGTACATGGTGGACGCCATCGACGAGTATGCTATTGGCCAGCTCAAGGAGTTCGAGGGCAAGAAGCTCGTCTCGGCCACCAAGGAGGGCCTGAAGCTCGATGAGAGTGAGGATGAGAAGAAGCGGAAGGAGGAGCTTAAGGAGAAGTTCGAGGGCCTGTGCAAGGTGATCAAGGAGGTGCTGGGCGACAAGGTGGAGAAGGTTGTGGTCTCTGACCGCGTGGTGGACTCCCCCTGCTGCCTGGTGACGGGCGAGTACGGCTGGACGGCCAACATGGAGAGGATCATGAAGGCACAGGCGCTCAGGGACTCGAGCATGTCTGGGTACATGTCCTCCAAGAAGACCATGGAGATCAACCCGGACAACGCCATCATGGAGGAGCTGCGCAAGCGCGCGGAGGCCGACAAGAACGACAAGTCTGTCAAGGACCTTGTCATGCTTCTGTTCGAGACGGCGCTGCTCACCTCGGGCTTCAGCCTTGACGACCCCAACACCTTCGGCGGCCGCATCCACCGCATGCTCAAGCTGGGCCTCAGCATCGACGAGGACGAGGCTCCGGAGGCCGACACCGACATGCCTCCTCTGGAGGATGACGCTGGCGAGAGCAAGATGGAGGAGGTCGACTAGTCTGGCTATCGTGTCTTAATTGGTGTGTGCGTGTTTTTTTTACTTTTGCTAGCCTGCAAACTTCGTACGTTTATTATTGTCGGTATAATAGTGCTCCGGCTGCCCATCTCTGCTTGCTCGGTCAGTTTTATATATGCCAGCTGCTCATCGCAGCATTCTCCCTGTGCACAACTCCAAAATGCGGGAAGAGATCAATTATTAACCGAGTGAAAAGTGTTTATAGAACATCGTCAAGTCTCTTGTGCACTTTGGCACTTTCAGTCA
>GRMZM2G024705
ATGAAGTTTGGCAAGAGGCTCAAGAAGCAGGTGGAGGAGAGCCTCCCGGACTGGAGAGACAAGTTCCTAGCGTACAAGCGCCTCAAGAGGCTCGTCCGCCTCGTCCCGGCCTCCTCGCCCAGCAGGAGGGGCGGCCGCGCAGCCGATGCCGCCTTCCTGCGCCTCCTCCACGCCGAGGTCGACCGGTTCAACGCCTTCTTCCTGGAGCGGGAGGAGGACTTCGTCATACGGCACAGGGCACGTGCACGTCCTGACGTCCCTCCTATCATACGGCTGGCCAAGATCCTCAAGAAGTACGACAAACGCACCGGGCGGCTGCTGCGGCTGCCCTTCATCGGAAAGGTGCTCCGGCAGCCCTTCTTCGCCACGGAGCTCATCTCCAGGCTCGTCCGCGACTGCGAGGCCACCATGGAGGCCGTGTTCGAGGCCAGCACAGGCCACGCCCGCTCGTCGGCGGGGACGGCCCCCGTGGCCTCAGCCAGGCAGGGCATCTTCCGGAACACCGTGGCCGCGCTGGTGACCATGGGCGAGCTCCGCAGCGGGAGTTCCACGTACGGTCACTTCTCGCTGCCACCGATGGCCCCGCCGGAGTCCGATCTCCTGCGGCGCGTGTGCGTCCAGGTCGCCGGTCAAGTGTCCATCTGA
>GRMZM2G025123
GATCCCAGTACCGCTAAATTTCCTCAGTGTTGCTAGTCTACAGCAGGCAGATTCAAAGTGAATGGTGTTGCATAGGCCTTGTTTGGCACAGCTTTAGCTCCGAGGTTTACCTCAAATCTTGACTTTGTATGCTAAATCATGAATCTTGAGACTCACGTTTGTCTAGAATAGAAAGGAAACAGTTCAACTTCAACCAAACAATTCAGGTGTAACCTACCTCCATCTCCACAAAGTTTCTAGGGTTAGAAATACCTAGCTCCGGGAAATCACATATTTATTGAAGGTGGAGCTCCGCGCAACTGGCCTATATTACCATTCTCATGCAATTTCCATACTATAGGTTTCAGGTTATTGTGGCCTTTTACTTGGAAGTCCTATCATTTTGTATGAGATCATTGCATTTGTTATCCCAGGTTTAACAAGGGACGAGCGGAAATTTCTTGGGCCTATTGTGTTGGGTTCTTCTGTTCTATTCTATCTAGGCATTTTCTTCTCCTACACGGTTCTCAGCCCTGCTGCGTTGAACTTCTTTGTGAATTATGCAGATGGGGCAGTGGAATCGTTGTGGTCAATAGACCAGTACTTTGAATTCATACTTGTGCTGATGTTTAGCACAGGGTTGTCCTTTCAGGTCCCTGTTATCCAGCTTTTGCTGGGACAACTTGGATTGGTTTCTAGTGACCAAATGCTTTCGATCTGGAGATATGTTGTTGTTGGTGCTGTTGTTGCTGCTGCTGTGCTTACACCTTCGACGGACCCGTTGACACAAATGCTCCTGGCTGGTCCCTTGCTTGGTTTATACTTGGGTGGTGCATGGATGGTCAAGATAACTGGGCGCTAACTGCTTTGTGCAAGGTGATGGTGCTCCGGATAGCAAGAGTCCCAGTGTAACCTAGTCTTGTAAAA
>GRMZM2G025303
CACCTCCACCCATGCTATTGAGCCCCACTCTTCGACCCAAACCACCACACTGCCCAGATTCAGATCCACCCAGCGCAGCGCCGTTGTGACTACTGGATCTCACCGTGGTTCTCACCACCGTCAGCAAGCCCACCTCCGAGCTCTCCTACTAGCGGAAGGTGCTTCGCACCACTGAGCAAGTTGGGTAGTGCTCGTTGGCCTCACCGCCGACGAATGTGTCCTATCGCGCTTCCTCTACAACGAGTGCATCAACCACTCCTTTGTCTATGAGGCACCGCTCCCCGTCTCCATGTTTGCGCTTAGGCTCATTGATAAGGCGCAGGAACCGAGTCGCGCGGGGCAGAGCTATGCGGGGGCATGAGCCGTGCGGGGCTGAACCGCATGGAGCCAAAGCCGCACGGAGGGCGGAGCTGCGCACGCCAGGATGGTCCAAGTGATGGACCGTTGGGTCCATCACCCTAGGTGAAGAGTATATAAATATATGTTGGGCCTGGGAACCAGGTGGATGACTAGGGTGGATTAGGGGTGACTAATCACCCTAATCGGCTGATCGCCCAGGCCAGCTGATCAAGCGATCTAAAATCCATGGTCCTCTTCAACAATATTTAAAGTATTCCTTGTATGCTTCCTTCTACTGTATGTTTGGCTAACAAATTTTTTTGAGGCATCA
>GRMZM2G025434
ATCATGCAGTTTTCCTTCAGCTTCATGTGAGTTTCAGTCATACTTATCATCTACTGAAGCGAACCCATCAAAGAGTGAGTTGCTCATCTATTTGGATGAAACAAATGTGAGTTTAGCTGACAAGGAGTTTGATTTGCTTAACCGGTGGAAGGTTAACTCACATAGATTTTCAATGGTGTTGAGGATGGCAAAGAAGTTCTTAACTATTCCAACTACCTCTGTGTCTTCTGAGTCTACTTTTAGCGCTAGTGGTCGAACTCTAGATGACTATCGTAGCTCTCTAAGTTCTTCTACGGTGGAGGCATTGGTGTGCTCCTCTAGTTGGATTCGAGGTGCACATGATGGGAGTTTTACATATGTGGAGCAAGAGGATGATGTCGAAAACATTTCATTTCCAAAAAGTTTGGTGGAGAGCAACTAGATTATCCTTTTAGTTGGAGACTTGGAGTAGGACTGATGCTTTTTGTAATGGATTGTTGGATGGAGTCTACATGGCTGAACCTGAATGGCCTGGACCTGAATGGACATCATGGTCAATTGGTCATGGCTGAACCTGAATGGACATCATGGTCATGGTTCTCTTATTTGTATTTATTTATGTTCTATTTCTGTGGACAGCATGGATGAACTATTCTGTAATCTGCTTTTTAGTTTTTGGATGAAGAAATGCAACTATGCAAATGCAAGTATCTGTATTAGGTGCAATGAACTATGCAAATGCAAATGCAAGTATCTGTTCTGTTTAGAC
>GRMZM2G025983
AGACTTCCCTCTAATTCCCAAATTTTCCAGCTACCGCCTCTCCTGAGTCGCCGCCCCATCCATCCTCCTCGTCGATCTGCTCTAGCCTCCAATCCCGCTTGGGCATCGGGCCCAGCCACCCTCGCGCTAGTGCTAGGCTGCTAACCATAGCCAGTCCTTCCTCCTCTCGCGTGGCCGCGCCTGCATCCGGCCACGGGCCACCGCGCACAGCCCTAGCCAGACACCGTGCACGACCCAGCCTAGCCGCAGCGGTGGAGGCGCGCAGCCCCACCCCGCCCCGCACGACCAAATGAACAGCCGCAACCAGCGAGGCTAGGCCCGCAACAGCAACGCCCTTCGCTCGCCAGCAACGGCAGTGCGTCCGACATCCTTCGCTCGCCTAGTTGCCCTGCAGATGGCCAGGACCAGCACCACTGCGGTCTGCAGCAGCGCCCCTAACTGTTGAGGATAAGAGGAGGTTGACATGGGATGACAAGTTGACAACCTGCTAATTGCAATGTTCAATTCACTCTTCTTCAACTACCAGGAGGATTGCTAGCAGAATTGTTTGGCCGAAGGTTTGTTTAGGAGGATTGCATGGAGGCACCTGGGGCCTTTGTCCTCCACCTCCTCAAGTGCGTGCTTGTCAGCGGTGGTGTGGCTGCGTTCCTCGCCCTTGTGCATCTTTCTCCTATTACGACCGCGTCCTGCGTAATATGGATACAATGGAAGCACTTGCGGCCGAGCCTAGAATAGAAGAAAAAGAATCTAAGACCCGTATAGAAGCAGTTGCTCAAGTATTGGCTTCATCAAAATTTATTCAAATTGTTGGTCTTGTAGCTGCAAAAAAGAGAAGCAATAATGTTGGTGATGTGACACGTGTACAAGCAGCAATGTTGGTCTTGTAGCATCAAGATTTGGTTATTGATGAATGATATCTATGATAAATATATGTGATGATCATTGATTATAGTTTAATTATAA
>GRMZM2G026147
GCCGCCTCCCAAACGCGTCCAAAACATTCTGCGGCCTGTTGGAGGGCAGCACCAAGTATCACAGTCTAGCTACTGCCTGGCACCAGCAAGCTTCTGCCCTGCCCCGCCCCGCCGCCAGAATCCGAAACCAGTAAACCACAGCGGCAACAACCTCGCGGCGCCCGCGTGGAGGCAGGCGGCGCATAAAGCCAGCCGGCGCTGCTCCTGCTGCTTCTTCGATCGGTCCATGGCTGTCGTCACGAGGGACGCGGCGTGCCTGCCCCTCGTCCTCCTGCTCCTAGTCTTCTCCGCGGCCCCGTCTCCGGCTGACGGCTGCGACCGCTGCGTGCGCCGGTCCAAGGCCACCTACTACCAGGCCTCCTCGCTCGCCCTCAACGGTACGCACCGCTGCCTTGTGCGTTTCAAACGATTTTCGTCTGTTTCTGTGGAATTTGATCCATCTTTCGGTTGCTGCTCAACTGCGCAGCCGGGTCGTGCGGGTACGGCTCCTTGGCCGCGTCCCTCAACGGCGGCCTGCTCGCCGCAGCCAGCCCCGAGCTGTACAGGGGCGGCGTCGGCTGCGGCGCCTGCTTCCAGGTAGGTAGCTAGCTTCTTCCCTTTCCCTCCCTTTAGGCCGGAGCGCGTGCCCAGCGGCGGTTTCTCTGTTCCCGTGGTTGGCCCGATTCGGATTGTGTGTAAGCAAGGGCTGGCATTGTTTGCAGGTGCGGTGCAGGGACAGCGAGCTGTGCAGCGCCGCCGGCGCCAAGGTGGTGGTGACGGACCAGGCGCGGACGTCGAACCGCACGGCGCTGGTGCTGAGCGCCGCGGCGTACGCGGCCATGGCCAGTGCCGGCAAGGCCGCGCGCCTCAGGGACCGGCGCGTCGTCGACGTCGAGTACAAGAGGTACTTGGGCGCAGCGACACAACACTCTGCTTCGGTCCCGCGGGCCGATGCTGCAGAGTTCTTTACTGGTGGGAGAAAGATCGAGAGATTGATTTTGTGTATAATACTGCGCTC
>GRMZM2G026322
GTTATTTAATTTGGAGCAGTTCTCTCTCGTCTCGACACTGCACGGCAGTGACGGCACGGAGGAGTTAAAAAGACGGCAGCGCACCGGCACCTCCTCTCACACAGGCAGTCCCCCCTCCCCCCACCCACCCAGCGTGCGAGGCGATCAAACCGTGTGCGGGCATGGCGGCCACGCTGCTCCTGGCCTCGGCGACCGCGCTCCTGGCGCTGGCGGCGGCGTGGCTCTGGGACTACGTCGTGGTGCGCCTCCTTTGGCGGCCCCGCGCAGTGGCCGGCATGTTCAGGGCGCAGGGGGTCCGCGGGCCGCCCTACAGCTTCCTCAGCGGCTGCAACCGCGAGATGAGGAGGATGAAGGCGGAGGCCGACGACGGGCTCCGGCTGGACGTCCGCGACCACAACTACCTCCCCAGGGTGATGCCCCACTTCCTCGCCTGGAAGCAGCAGTACGGGGAGCCATTCCTGTACTGGATGGGTCCGCGGCCCCGGGTCTGCCTCTTCGACTACGAGTCGGTAAGGCAGGTTCTTTTCAACAAGTCGGGTCATTTCTTCAAGGACGACGCCCACCCGACTATCCTGGCAATGCTCGGCAAAGGGCTGGTCCTGGTGGAAGGCACCGACTGGGTGCGCCATCGGAGGGTGGTCAACCCAGCCTTCGCCATGGACAAGCTCAAGATGATGACGGAGACGATGGTCAGCTGTGCTGAGCCACTGATCAAGCGGTGGGAACAGCTCGCAGCCAGCAGATCCAGCGAGGACGGTGGGAGGGGAGAAGTGCAAGTGGAGTTCAGCAAGCAGTTCCAGGACCTGACGGCGGACGTTATCTCCCACACCGGTTTCGGAAGCAGCTACAAGGAGGGCAAAGAGGTGTTCCATACGCAGAAGCAGCTCCTGGCGCTCGCCATGGCGACTCTCCTCAACGTGCAGCTGCCAGGATTCAAGTATCTCCCTACCAAGAACAACAGGCTCAAGTGGGCGCTAGAAAAGAAGATGAAGACGACGCTCACGGCGATCATACAGTCGCGGGTGGCATCCAATGGGAGGAGTAGTGGATACGGAGACGACCTGCTCGGCCTGATGCTCGAGGCCTGGCTCACAGCGGAACGAGGAGGAGGGGAACGGGACGAGTCGAGCCTGACCATGGACGAGATCATAGACGAGTGCAAGACATTCTTCTTCGCAGGCCACGAGACCACGTCCCATCTGCTCACCTGGACAATGTTCTTGCTCAGCGTGTACCCGGAATGGCAGCAACGGCTAAGGGACGAGGTCCTGAGAGAGTGTGGACAGGCAAACCCTACTGCAGACACGCTTAACAAATTCAATGAGATGACGATGGTGCTCCTCGAGACACTGAGACTCTACGGCCCTGTCATGCTCATGCTAAGAAAGCCTACCTCCGACATAAGGCTGGGCAGCCTCAGCATACCGAAAGGCAACGGGATCGCCATACCTGTCCCGTTCCTCCACCGAGACAGAGAGGTCTGGGGCGACAACGCCAATGACTTCGATCCGTTGAGGTTTCAGAACGGGGTCACGAACGCGGCCAAGACCCCGCAGGCTCTTCTGTCGTTCTCGATCGGGCCGAGGGCATGCATCGGCCAGAACTTCGCGATGCTGGAAGCCAAGTCGGTGATGGCCATGATCCTGAAGAAGTTCTCCTTCACGCTTTCCTCGAGCTACGTGCACGCGCCTGTGGATTATATCACGCTCCAGCCTAAGTTCGGCCTTCCCATAGTTTTGAGGCCACTCCCGGATGTATGATGTGAAATGGATCTGTAGCCTGATAGCTGATTTTTTTGGGGGGTCTAACTGTCTAAGTATGCATAAGAGGTCAGTATTCAGGACTTGGTTTCATCCGCCAAACAGTAAGGCTAAAGAACCAAAACTTGTTGAAAACTGGTAACTTTCTGGGATTTTATGCCCGTATTATGTATATAAATATATAATGCTACATAGAACTTTGTATTCGGAGTTGGTTCTGAGTTGAATTACCCGAGCTGACAAAATCTTGC
>GRMZM2G026406
TCGACGGAGGCGGCGGGCTCCTGGACCACGACGAACGCGCCCGCCGCGTCGTGCTCGGGCGCGGGGACCTTCGCGGCAGACAGCGCGTTCGCGGGCAACCTGCGCCGGCTCATGTCCGTCCTCGAGGCCAGGGCCGCCGCCGGCGGCGGCTTCGACATCGCCACGGTGGGCGCCGGAGCCGGCGGCGCGCGCGTGCACGGCCTGGCGCTGTGCCGCGGCGACGTGGCGCGCGCGGCGTGCGCGCGGTGCGTCCGGTCCGCGCGGGCCCACGCGCGGCGCCTGTGCGCGTCCAGGACGGACGCCGTCGTCTGGCTCGACGCCTGCACGCTCCGCTACTCCGCGCGCGCCTTCTTCGGCGAGGTCGACCGGGACCACCGCGCCGTCGCGGCGCTCCGGGACGCGAGGCCGGCCGAGCTCGGCCGCGAGGTCGTCGCCGGCCTGCTGACGCGGCTCACTAGGACGGCGTACCTCTCGCCGCTGCTGTTCGCCGCCGGGGAGGAGGACGCTGCAGTCGGCCAGCAGCAGAGGCTGCGCGCCATGGTGCAGTGCACCAAGGACCTCTCCGGCGGGGACTGCAAGGCCTGCCTGGAGGCTGCCATTGCGCAGCTGCTGGCCAGGGGACGGGCGCCGGAGGGCGCCAGGGTGCTGGGCGGAAGCTGCAGCCTCAGATACGAGCTGTCCCCGTTCATTTCTGACTCCTAACACAAGATAGCTACTGTGACTCCATAGTTTTTGCTTAATTGCACCTGTAATCTGTAAATTGCGGTGTCAGAGCTCACGTTCGAGATTCCAAGGGAATCAAATACAGCAAAAGTGTTTATTTCAAGGATCGATTTCGTTC
>GRMZM2G026911
GAGATGTGACACAATGCAACGTGATTTAGTAGGGAAGAGGAGGACCCGGACCGGAGCCAGTCAGCGGTGAGAGTAGAAACGGAGAGTGTCTGCATGCCATGGAGATGGAGCCGATCCTCCTCCTCTGCCTCTCTCTTCTTGCCCACGGGGCGGAGCCGGCGTGCAGAGAGGCCAGGTTCACGGGGACAGTTCTCCCGCTGATGAGGGTGCAGCAGCTGGTGCTGCCGCCTACTACACATTCACCGCCGCCGAACAGGCTACGGTTCCGCCACGACGTCAGCCTGACCGTGCCGGTGGCCGTGGGCGCGCCGCCACAGAACGTCACGATGGTGCTCGACACCGGCAGCGAGCTCTCCTGGCTGCGCTGCAACGGGAGCCGCGTGCCGTCCACGCCGCCGCCACAGGCTCCGGCAGCGTTCAACGGCTCGGCTTCGTCCACGTACGCCGCCGCCCACTGCTCGTCGCCGGAGTGCCAGTGGCGCGGCCGCGACCTCCCCGTCCCGCCGTTCTGCGCCGGGCCGCCGTCCAACTCCTGCCGCGTCTCCCTCTCCTACGCCGACGCCTCGTCCGCCGACGGCATCCTGGCTGCCGACACGTTCCTCCTCGGCGGGGCGCCGCCCGTGCGCGCGCTCTTCGGCTGCGTCACCTCCTACTCGTCCGCCACTGCCACCAACTCCTCGGACTCGGAGGCGGCGACGGGCCTCCTCGGCATGAACCGGGGCAGCCTGTCCTTCGTGACGCAGACTGCCACCCTCCGCTTCGCCTACTGCATTGCCCCAGGGGACGGGCCCGGCCTCCTCGTCCTCGGCGGCGACGGCGCCGCCCTGGCGCCGCAGCTAAACTACACGCCGCTGATACAGATCTCGCGGCCTCTGCCGTACTTCGACCGGGTGGCCTACTCCGTGCAGCTGGAGGGCATCCGCGTGGGCGCCGCGCTGCTCCCCATCCCCAAGTCCGTGCTCGCGCCGGACCACACGGGCGCGGGCCAGACCATGGTGGACTCCGGCACGCAGTTCACGTTCCTCCTCGCTGACGCCTACGCGCCGCTCAAGGGCGAGTTCCTGAACCAGACCAGCGCGCTCCTGGCCCCGCTCGGCGAGTCCGACTTCGTGTTCCAGGGCGCGTTCGACGCCTGCTTCCGCGCATCGGAGGCGCGGGTGGCCGCGGCGAGCCAGATGCTCCCGGAGGTGGGCCTCGTCCTCCGCGGCGCGGAGGTGGCGGTCGGCGGGGAGAAGCTCCTGTACAGGGTGCCTGGCGAGCGTCGCGGTGAGGGCGGCGCCGAGGCGGTGTGGTGCCTGACGTTCGGGAACTCGGATATGGCGGGCATGTCGGCGTACGTGATCGGCCACCACCACCAGCAGAACGTCTGGGTGGAGTACGACCTTCAGAATGGCCGCGTTGGCTTTGCACCCGCGCGCTGCGACCTCGCCACCGCCACCCAGCGCCTCCGCGCCCGAGCATAGGTTTGACGCGCGCGTCATGGCGTTTGTGCTCGACTGCTCGTTGTGGGTCTACCATTCATGGCACACAGCAGCAGGGCACGAAATCGTTGACAGAGATCAGGTACTAGAGATTAGAGAAGTAGAGATGGTCTCTCCGATCACCTGCTGCTGTGGTCAACTTTGTATTACGCGATCAGGTATACAAGACACTGACAAGCTGATATTATTATTATTATTG
>GRMZM2G027331
CAAAATGAGCGTCCAATTGAAATACATAATCTCCCATGCAAAAAAGTTGAAAACATGAATCAAAGGAAAATGAGACGAGGAAGGTGGGGGTGCCGGATGTATCGGACCGGAGAAATGGGCCAGATACGGTGCAGAACTGCAGATGCAGGCCGTCAAATAATGAGTTTCGAAAGCGATAATGGTCCCACCCACCCATCCACCCGCACGCCCAGGAGGTGGACCTACCAATCATCACTGTCCCTGTTCTCTTCCAGCGGCGCGGGGGATAGCTCGCCGGAGTCCGGAGTCGCCGCTGCCAGTCCACAGCCCCACCGTCTGCTTCACCTCGCCCGTCATGTCTGCTGCCGCAGCAGCTGCAGCTGCCGCTCGGTGCGTCCCTCTCCGGGTGTCCTCGCCGGAGACCGCGAAGTCCGCCGCTTCCATTCCCACCTCCTCGGCCGCCTCTGCGTCTGCTCCCCTCCGCGCCGCCGTCGCCGCGGGACCCGGCCGCCGGCTTCCGGCGCCGCCGTTCCGGTGCTCCTCATCGTCGCCGGAGAACTCTGCCCCGCGCGATCTTGGATTGCTTCTGGAGGTGGAAGGAGTTCTTGCAGATGTCTACCGTTTTGGCAATCGCCAAGCTTTCAATCATTTCGAAGCCTCGGACTAGATTGTGCAAATTGGACAGAGCCAATATATGCTGATTTGGTGAGGAAAGCTTGTGGTGATGAGGAAAGGATGCTGGCATTATTCTTTGACAGGATTGGCTGGCCTACATCTTTGCCAACTAGTGAGAAAGGATCATTTATAAAAAGTGTTCTTCGTGAGAAGCTGAAAGCTTTGGAAGAGTTCTCAGCTTCTGATAGCTTACCACTACGGCCTGGAGTGGAAAAGTAAGACTTCAAGCTTCTATTATCACTGTATGTCAAAAAAAATCTCTCTAGATATGAAGTCTTCCAATGTAAAAGTTCTTTGTTTCCATACACAAATAGTTCACAAGAATTACACGGCCGTTTTACTAAGTGTGCATTGTTGAAGTGTATAAGTGGACTGTCTACCTTCTCCCAACAATTTAAGCTTTTAGGTTAAACTAGTTAATGCGTCCACTCTAACATGGTATCAAAGTCAGAGGTCTCAAGTTCGAATCCTCGTAGAGCGTTAATTTATGTCTCCACCTATTTATTTCCACGTTTGTGTCTCTCTCTCTTTGGCTGCACGTGAATGAGGGTGTTGAAGTGTATAATTGGACTACCTACCTTCTCCTAGCAGCTTAAGCTTTTGGGTTGGACTGGTTAGTGCGTCCACTCTAATATGCATGTGTGGCCATGTGGGGTCTTTGTTATCTGAACAAAGGGTCAGAAGTTGCAGAGTTGCAGCATCTTGATAAAAGTTTTTATATGTTTCTGCATGATTTCTTCTATCCATGATCATTATAAGCTAATTATTTTTTGGTCCTATATGTATTCATGTGTACAGCTTTGGTCTCTGTTCTGTACTCTTTGCTTGCCATAAGATATGAATGACTCGTTCGTGAACTTTAAATTGTCTTGTATGTGATTCTGTGAATGAAATCATTTAAAGGTTCATTGACGATGCACTTGGTGAAGGTGTTCCTTTGGCCATATTGGCTGCATATGGGAGAAATGGAGAAAAGATTTCAAGGTATGGTTTATGTTAAAAATAACTACTGTCTGGTATTGTAATTTGTTTCAAACTAATGTGCCAATGGTATTCTATCAAGTTTAACATACTACTATGGTTCCTAAGGATAGATGGCATAAAAAATACTGTGTTCTCATTTCTTTTCTATGTGACTCTAGATCTATAGCTATGAAGTTAGGTCCCGAAAGAATCTCAAAAATAAAGATTGTTGGAAACGTTGAGGTTGAAGAAAGCTTTTATGGGCAACTTGTTCTTGGTAAAGGAGTCACATCCGGTTTGGATGAGCAACTTGTCAGGGAAGCCCAGAAGGCTGGTGAGTATGACTGATTGAAAAACTTGCAGCCTGTTCTATATAGTCTTTGCTTTGAGTTTAATGGTCATTTTGCTGTTATTTCCAAACGTTCTGTTCCCACAGCTTCTGCAGAGAAGCAGAGGATTGCAGAAAAGGTTGCATCGATCCTAAAACTTAGTGTTGACATCACAGCATCCGAAAGGTTGTCGCTAACACTGAATGTGCATAATCTCCATACCTCCCTAAAAGAATATTGTCTAATTTTGACCTTGTCACTGTTACCAGCTCTGACAAGGTAATAGCTGCTCTCCGAGCTGGTTCAGAATACGTTGGGTGCGACGTGCAAAGCTGCATCCTTGTTGCGGGCAGCCAATCTGGTGTCCTTGCAGCCGAACGCATTGGCATGCCATGCATAGTTGTTCGAAGCAGGTAAGCTGGCCCTGTCTGCCGTGTAACTTGCATATCTCGGCCATGATACCTGTGCTTGTCGTTTACAAAGTTCATGTCTCCGTCTCCCCCCCAGCTTTACCGCAAGAGCCGAATTTCACTCCGCGAAGGCCGTTATGGATGGATTCGGCGACACAGACTTGACCGTTTCGAAACTGCTGAGCAAAAAGTGGTTTTGATTGTCTGTCACCTGTGGAAACGAAGGGTTGGATTGGAGGCTGTTGTGATTTATGAACCTGTAAATGATTCAGTGCTAACCGGAGCAAACCTTTGTATAAACAAGAGGTGTTGCTGATTAAAGTTAATGAGTAACAAACTGAAAGAATAAATTCAGGTGGCGCCATCGTGTGCTTCTGGTT
>GRMZM2G027451
CTAGCCGCATCCCTTCTTTCATTCGCCGCCGCCGCCTGCTCTCTGCTGCCGTCGCCATGGGGAGAAGGCCTGCGAGATGCTATCGCCAGATCAAGAACAAGCCATACCCCAAGTCCAGGTACTGCCGTGGTGTCCCTGACCCCAAGATCAGGATCTACGATGTTGGCATGAAGAGAAAGGGTGTTGATGAGTTCCCCTACTGTGTGCACCTTGTCTCTTGGGAGAAGGAGAATGTCTCCAGTGAGGCTCTTGAGGCTGCCCGTATTGCCTGCAACAAGTACATGACCAAGTCTGCAGGAAAGGATGCCTTCCACCTTCGGGTCCGGGTTCACCCCTTCCATGTCCTTCGTATCAACAAGATGCTTTCGTGTGCTGGGGCTGATAGGCTCCAGACTGGAATGAGGGGTGCCTTTGGCAAGCCTCAGGGCACCTGTGCTAGGGTGGACATTGGTCAGGTCCTCCTTTCTGTTCGATGCAAGGACAACAATGCTGCACATGCCAGTGAAGCTCTGCGTCGCGCCAAGTTCAAGTTCCCTGGCCGCCAAAAGATTATTGAGAGCAGAAAGTGGGGCTTCACCAAGTTCAGCCGTGCCGACTACCTGAAGTACAAGAGTGAGGGTAGAATTGTTCCTGATGGTGTCAACGCAAAGCTGCTCGGTAACCATGGAAGACTTGAGAAGCGTGCTCCTGGGAAGGCTTTCCTCGAGGCCGTTGCTTAAGTCCAATCTACAGTTGGAATGCGAATCCAGACGTTTTGGTTTAGCCTATCTTATTTTGCTTTGTGCAACATGAATTTTAAGTGTATGGGGTATTACAGTGCCTTGTGTGAACCTGCTTATCTCGTGCTGAACATCGTTATGCATGGAAGTACTTATCTTTTGTTCTGCTAAAAATTAAAGTGTTCTGCGACTAAATATATCTTCTCAATCTGGATTGTCTCTTTAATTTTATTGGAGATGGTT
>GRMZM2G027983
ATGGACCGTATCCAGATTTTTCCTCGTCTTTTCGGCCCGGGAACCGCGCCTCGTCGACCGGGGGTGGAAAATATCCCGTCTGAACCACACGCGAACACGAAGGGCACGCGACGGCTGTGGATACAACATTCTTCTCTCCGGCGTCGATCTGCTCTGGCGGCCGCTTCTCACCGATTATCCCTGCACCAGTTCGAGTTTGGAGAAGACGAACTTCCACCGTCTTGGGACCCTATATCCTCTCCTTTTAGTTACCATGCTTGGAAGGGGGTCTCCAAGATTAAACATGCTTGCAAGGGGGTCTCCTAGATTTAACATGCTCTTATCTAAAGGTGCACAAAAGAAAAAATCTCCTATAGCTACTGCTTCAAAGACACATGGAGGCTCTCCAAAAGATCTGCTATCTTTCACTTATGTCCAATCTTTCACTTGTGCCGGTGAATGGTGATGATGCATTGCTGCTTATTGCTGACGGCCGCCTGCTACTGCTTGCTACTTGTACCACGACAACAACGATTGCTGCTTGTTGTTGGCCATGTGTGCGAGGCCTGGTCATGCATAAACAATGGTGCATGTCATGAACTCTTTAACTGTAGGGCATTTCAGTGCATTGGATGGATTACTTGTCCTGTAATGAAACCTATAATAATGGTGCTTCTATGCGACTGCTGCAAGACATCACTTGTCTGCTATTTCTTGTGTAAACTGAGGATAATTATATGCTGTTGATAAAACTATATGCATGAATAGAAGCCTGACGATTCCTGGCCT
>GRMZM2G028196
ATGCTCACTTCCATCCTTCTCCCCACCAGCACAGCCACACCCCCTCTCCCCCCTCGCCTCCTTCCCAGACCCCGACACGTCCTCCTCGGCCGCAATGACCGCTCCCCGACCGTGGTCCCCGCTGGCAAACCCAAGCTCGTCGGGGAGAAGAGCAAGGGGGCGCAGAGGCTTGCCTACCTAGCTCGTCGGGGCCCTATGGAGATCCAGCACCATCGGGGCTGGGCAACTCCAAGGTGGAGAAGGTGCAGAGCGAGGAGGCGTGGGATCTATTCACCGATCAAGCGAGCAATGAAGGCTGGGCCAGGTATCGGCGATGCCCTCGGCGACATCGAAATCTACTCCGCGGCCACCGGCGAGCCCGTCCTGTTCAAAGACTTGTGGGACTAGGACGAGAATCAGAGAGATGTTTAGATGACTGGAGTTCACATTCATCTTCTGCTGGCAACCCAGACATACCATATGTGGTTGTCTCCAAGTCATCAATTGTGACTGTTGTATGCAAGGAGATTCTTGGCTACTACAGGAAGTTACTTGGCATTCCTGATCTGTTGAATCAACCAAACATGTCAATTCTAAAGCAACTTTTGCAGACTTTACAGCCAACTGAAAATTTTGATGATGTTCTTTTTGAGTTCCAATCATCTCTTGGTCCTTGCAATGTTGATTACCTATATTATGGAGCATGTAAAATGTTGGAGGATATTATGGATTCAGTGTCCTCATTTTCATACCTTTTGTCTTCTGATGTGTTAATTACTATACAATCAATTGTAAATTCTGTTGTTGTGTTGTTGGACAAATCCGGGGAACCAAATGGGGAAAATATACACATGGGATGCTCCAAAGCAATCATTTCCTTTCTGCGAAAGCGTCTTGGATACTCAGCTCATAAGCTGCTCAGTGCTGATTTCCCTAGCGAAGATGTTGGAAAGGATGGCAGAGTAAAGGTGATTTTATACAGAAGATATTGCAAATATACCTCAGGAATAGTGACTCTACTTCATATCTACTTGCTGAGATAGGTCGTGAATTGCCTAAGGTGGGCCATCTCTTCTTCTCGAGTGATGCTCTCGAGTTATGCATATGCCACCACTCTGCCTTAAAAAGAACATCTGGCATCATTCTGAATCCAGCCGAGGAGTGA
>GRMZM2G028386
ACACACAGTCACAGCACACGCAGCCACCGAGGACTGCATTGCTAGCATCCATCGCCATCAGTCGCCATATCGATCTGCGCACGAAGCTAGTAGTCCAGATGGATCGGGTGCCGCCGCCGGTCTCCATGCAGGTGGCTGCGATGCAGCGACATCAGCAGCAGCAGCAGTTCGTCCACCACCTGCAGCAGGTCCACCAGCAAGGTACGCAGCACGAGCAACCGCCGCCACCGCACCAGAACGGCAGCAGCAGCAGCGGCAGGACCGGCGGCGGCCGCAAGTGCTGCCCGCTGCGGCGGTCGCGCAAGGGGTGCATGAAGGGCAAGGGCGGGCCGGACAACCAGCAGTGCCCCTTCCGCGGCGTCCGGCAGCGCACCTGGGGCAAGTGGGTGGCCGAGATCCGCGAGCCCAACCGCGGCGCGCGCCTCTGGCTCGGCACCTTCGGCAGCGCGCTCGAGGCCGCGCGCGCCTACGACGCCGCGGCCAGGACGCTCTACGGCGACTGCGCTCGCCTAAACCTGCAGCTAGTGCCTCCGTCGGCGGCTGCGGCAGCCGCCGGAGGAGGAGGACCGGCGGTCGTCGCGTCTCCGTCCCCTGACACCGTGGCTGGCCCTGCTGCTGCTGCTGGTGGTGGTGGACACAACTGCCATCACCAGTACCTGCAGCAGCAGCACGCCATGGCGGCGCCTATGATGATGATGCACTCCTCCTGCTGCTCCGCCGACGGGTCGTCGTCAAACTCCGATTCCATTTCCAACTCCTGCTCGTCACCGGTGACCACGGCGGCCTCGCCAGCCTACAGCCACCACCAGACGATGTTCCAGACACCTGCACTGCAGCCGTCATGCGGCGCAATGACGATGGCGGCCGCTGCGCCGCATGTGCAGGGCTTCCACGTCGGCGACGACGACACTACCACCGCGATGGCGATGCACCGTCATCAGCAGATGATGCGCGAGCTGGCGGAGGCGCCTCTGCACCAGGAGGCAGACGACTTCGAGGACTTCGTGACGCGGCTGCCCAAGGCGGAGGACTTCGGCCTGCAGGGCTTCCAGGAGGTGGCCCCCGAGGTGTTCGACGACGCCGCCGGCATCTGGGACCACGCGGCCGCCTGGGAGCCCCCCACCATGATGATCGACTCTGGCGCCCAGCCCCAGCAGCAGCTCGTCGTCCCTCTTTGACTCGCTCGTCGATGACGCCGCGCGCCCTGCACCAGCTACTGCTTCGTTCCCAGCTGCATCGAACTGGCCGGTGTACGTGGCGGAGTGATACGACGCGCGCGCTATGCATGACACCACTGCACAGGTGGTTCTTGCATGTGTTGCTTACGCCTCGAGACGTACGTACATAATACCAGTATGTATGTACCGGATGGTTACTCTGATATGACTGTATTTCTCCTAGTTATTCGTGGGTTTCATTTGGATAATGTTTCAGGTTTTGTAAAATATATACTTTAGTAGTAGTGGTGTCTTAAATATATGCTCCTAGCTATATATCTAGTCTCTGTGTGGTATATGCATGGCCGCTAGTTAGCTTGTACAATATTACCATATATAGATATATTAATTTCGCTTTTACTAAATA
>GRMZM2G028521
GAAGCTCCCTCACGAATCGAATCACATGAATCACCACGCGGGAGAGGAAAAAGTGCTAGGTGTACATAAACCTGGCCATTAGTTTCGCAACGTTAATGGTAACGGTAATGGTTCACACTCGATAACCAACGGTAACAAGATTGAATATACCAATATCAATTTCTAGTATGATATCCAATTACGGTTAGACTTAAATAAACAAGATTTAATCTTATCGGTTAAATATGTGAACCAAACAACACCTAAAACTTTTATACTCCAGTACTAGACAGTTGCAACCTGCATATATTTATTCGAAAAGAAAACATGATTCAGCAAACAGACAAATTCTCTGTGACATAAGAAAAAAACCGTCCAACTTTTTTACCATCCAGAAAACGGGAGCTCTACCAGTGTGCCGGGTGCGCCTGGTAAATTACGGGCGTCCATGCATGGAGCCCCACCCCCACCTCCATGTAGGACCCACGCCCAAGTGACCCCACCACATACCCGTGAATGAAAGGAAGACTGAAAAGCAGAGTTCCTGCCATGTTCCCCGTCCCCACACGCTCACGCGGCTCCCATGGTGCACACCCACGGCCACGGGCCATAGCGACACCCCCCGCGGCCCGCCTATTTAGCCGCCCCCACCCACATCGCGGCGGGGTCTCCATGCCTCCAGTGTCCAGTCCAGAGTCCAGGCTCCAGGACTACCACCACTCCGTCTCGTCTCGTCCTCACACCCCACTCCACCACCACCTCTGCCTTGCAAAGCTTTCCACCGATCCGCCGCCTCGTCCGCGCGCTCGCAGGCAGCAGTGTGGACTACCCGCCCCATACTCCATCCCCTACTCGAAGGATACACCGACCTCGAGTTATTAAGTTGGGCGAGGAGAGGTGGTTCATTCCAGCAGGGATCCTTCTCGTGAGCCCAGTCGATCTGACCGTCCTTGGTATCTGGGGGGGGTTGTTCTGTACTCTCTCTTTAATTTGTGAGTCGTGACAGGTTCTTGAAGTGCAATTGTTAAGAGTTTTAGTTGTAGAGGAAGAGAAGGGTTTGCTAATATGGCGTTGGCAGGGACCTCCAAAGTAGTGCTGGGATGTATCGCCTTTGGGATTTTCTGGGTGATGGCCGTCTTCCCCACCGTCCCGTTCATGCCTGTTGGGCGGACGGCTGGGTCCCTCCTTGGTGCTATGCTAATGGTCCTGTTCCGCGTCATCTCCCCGGAGGACGCGTACGCCGCGATTGACCTCCCGATCATCGGCCTGCTCTTCGGGACAATGGTCGTCAGCATCTTCCTTGAGAGGGCTGACATGTTTAAGTACCTCGGGAACCTGCTCTCGTGGAAGAGCAGAGGCAGCAAGGACCTGCTCTTCCGAGTCTGCATCGTGTCCGCGTTTGCCAGCGCGCTTTTCACCAATGACACATGCTGTGTTGTCCTCACCGAGTTCATCCTCAAGGTTGCTAGGCAAAACAACCTGCCACCACAGCCTTTCCTTCTGGCCCTTGCCACTAGTTCGAACATCGGCTCTGCTGCCACGCCGATCGGCAACCCTCAGAACCTTGTCATAGCTGTCGAGAGTGGGATCTCATTTGGCCAGTTCTTGCTGGGAGTTTTCCCAGCTATGATCGTTGGGGTTCTCACAAACGCTGCTATCCTCCTTTTGTACTTCTGGAAATACTTGTCGGTGGAGAAGGATCAGGAGGGTGGGCAGCCCACAGGACCAGAGGTGGTTGCCGACGATGAGGTTACTTCCCATCGGTTCACACCGGCTAGAATGTCACATGTTTCTTCTCTGAATCCAGATGACATGGATTGCGTAAGCGAACCGATCATCAGGAGCAACAGTGTCAGTACTACTGGGAATGAGAACCTGAGAAGCAGAAGCATCAATTCTGAGGCTGACATTCAGCTTGCGATCAAGTCTCTGCGGGCATCAAGCATGTCGCATGAGATGGTAGAGGTCTCGACGGTTCCTGATCGGAGAGATGAAGGTGCATCCTCAAGGAAGTTCACAAGGACTGCTAGCCAGCAAAGGAGCGTGATAATAGAGGATTTAGCACCCTCCCCAGAGATTAATGGGGAAAAGGAGAAAGAAACTGAAGTTGCAGAGAAGAGATGGAAAGTACTTGTGTGGAAGACTGCTGTTTATCTTATCACTCTCGGTATGCTCATTGCACTTCTAATGGGACTGAACATGTCCTGGACTGCAATCACTGCAGCTCTTGTTCTTCTGGCACTCGATTTTACGGACGCACAAGCTTGTCTTGAGAAGGTGTCATATTCACTGCTGATCTTTTTCTGCGGGATGTTTATCACTGTTGATGGCTTCAACAAAACGGGCATACCGAACACACTATGGGAGTTAGTGGAACCATATTCACGAATCGATAGTGCGAAAGGTGTTGCACTTCTTGCCGTGGTGATTCTTATCCTTTCAAACGTGGCCTCTAATGTTCCTACAGTCCTATTGCTCGGTACAAGAGTGGCTGCATCAGCGGCTTCGATTTCTCATGGTTCAGAGAGGAAAGCCTGGCTCATCCTTGCATGGGTCAGCACCGTGGCTGGGAACCTCACCCTCCTAGGCTCTGCGGCGAATCTGATTGTCTGCGAGCAGGCCAGGCGGGCCCAGTTCTTCGGCTACAACCTCACCTTCTGGAGCCACCTCCGATTCGGGGTCCCGTCGACCATCATCGTCACGGCGATTGGTTTGCTCATCGTCATCAGTTACTGAAACAGCTGAAGGCAGAAGAGCGTAGTGTAAGAGAAGCAGAATGGATAAAAATCCTTCCAATAAGAAGTACATGTAAATTAGGCTTGCCCTATAACTCAAGTGTGTATCGGTACGTTATGTCTCCGTCTGTGCTCTTGCTCGTGAGCAAGCAGCACATGGCTGACCGTGTAGCTTGCATTTCCATTGCATAATAGGCTTATGAAGAATGCTTTGGTAATATGATTTTACAGTCTGACAAGGATTGTGAAGCAGAGGCAGTGTACCATCAAGATAATACTTCTGGAAGCATATAAAAAAATTTCGTATATTTGGATTTCAAATCCAGTCTGCTTCAGACTGGAAATTCATATTATCTTCTGGAATCGTGCTTTATTGTCAGAAACATGGGCTAAAATTGGAAAGTCCGTCATTTATT
>GRMZM2G028821
CCAGAGCATTAGACGATCGTACTTTGTGAGGCGCTGGTCTCTTGCACAGACTCGGAGCAAGATAGGCCTAGCTGGTTACAAGCCAAGAACAAGTAGAGCGGTAGAGGGAAAATATATCTGGAGAGGGAAACAATGGCGGGCGAGGAGGGTCTTAAGGTCCTCGGCCTGCAGGTGAGCCCGTTCGTGCTCCGCGTGTGCTTGGCGCTGAACATGAAAGGAGTGAGTTACGAGTACGTCGAGGAGGACATATCCAACAAGAGTGAGCTCCTGCTCAAGTCCAACCCGGTGCACAAGAAGGTGCCCGTGCTCATCCACAACGGTAAGCCCATCTGCGAGTCACTCGTCATCATGCAGTACGTCGACGAGCTGTTCGCCGGCCGGCCGATCCTCCCAACCGACCCCTACGAGCGCGCCACTGCTCGCTTCTGGGCTGCCTACGCCGACGACAAGGTATTATGAACTTGCACGCACGCGCGTTTACGTGCCTGATAGTCTGGTACCGATCGAATGGGCGGCGCCTTGCTCGCAGTTGTTTCCAGCGTGGTACGGCATGGTGAAGGCCCAGGCGGAGGAGGAGAGGGCGGAGAAG
>GRMZM2G029543
CCCATTTTCTCGGCCTGCCTCGCGCAACTCGTCCCAGCACACCGCTGTGGCGCTGTCGTCCTCGCTCACCTCGTCCGTCCTCGTGAGCTCCGCCTGCCCTCCATCTGGACAGCTCCAGCCTCCAGCCATCTCCCCCCACCTGTACACAGTTACAAAGCTTGGCACTTCGCAGTTCGCACTCGCATGCTCTTCGCCCCTCGCGCTTACCGCTGCCGCGCCTCCCGACTTGCCGCCTCCGCCTAGCTCCGGGCTCTCCAATGGCCTCCATGCTCGCCATCCTCAGGCCCTCCGCGCCGGCCCCGCTCGCGGGGCGCCGGGCCAGGGCTGCCGCGCCGGCGACCGCGAGGGTGGCGCTATCTTCCAGATCTAGGTATTCGTCGGTCAGGGTGTCGCTCGGCTCCGAGGTTGCAGTGGGCGCCGACGCGCTCTTCGCCGACTATAAGCCCACCACCGCTTTCCTCTTCCCCGGCCAGGGTGCCCAAACCGTTGGAATGGGGGCAGAAGCTCAGAGTGTTCCAGCAGCTACCAAATTGTTCAACCAGGCAAATGAAATCCTTGGATATGACTTGCTGGATCTTTGCACCAATGGACCAAAAGAAAAGCTTGACTCAACAATGATCAGTCAGCCGGCTATATATGTCACCAGCCTTGCAGCAGTAGAGGTACTACGTGCACGCGATGGAGGCCAAGATGTGATTAACTCTGTAGATGTTACATGTGGTCTCAGTTTGGGAGAGTATACCGCTCTTGCATTTGCCGGTGCTTTTAGCTTTGAGGATGGACTGAAGCTTGTCAAGCTAAGAGGAGAAGCTATGCAGGATGCTTCAGATGCTGCCAATAGTGCGATGGTTAGTGTGATTGGTCTGGATTCAGAAAAGGTGCAAGAACTATGTGATGCTGCTAATGACGAAGTAGATGAAAACGATAGAGTTCAAATAGCAAACTTTCTGTGCCCTGGGAATTATGCAGTTTCTGGTGGTGTAAAAGGTATTGAAGTAGTCGAAGCCAAAGCAAAGTCCTTCAAGGCCAGAATGACGGTTCGCCTAGCTGTTGCTGGCGCTTTCCATACTAGCTTCATGCAACCAGCTGTTTCAAGATTGGAATCTGCGTTGGCTGCCACTGAGATTAGAACACCTAGAATTCCGGTCATCTCCAATGTTGATGCGCAGCCCCACTCAGATCCTAACACCATCAAGCAGATTTTAGCTCAGCAGGTAACCTCTCCGGTGCAATGGGAAACCACTGTTAAGAATCTTATGGGCAAGGGGCTTGAGATAAGTTATGAACTCGGACCTGGAAAGGTAAGTTCCTGTTTGTGATTTATTTACTGTTTAGTAATGTTTGTCGAGTTATAGCAATGAGGTAAATTTGAAATTTCCAAGTTATTGTAGTATAACCGAACTCACTAGTAAAGTAGTAATGCTCTTGCACTATTTGTTTTTCTTTTCTTTCTGGCATCCAGGTTATAGCAGGTATTCTCAAGAGGATCAACAAAGGCACTAGCATTGAGAACATCGGGGCTTAAACGTCTGGGATCTGAAGAACTCTTGATGGAACCAAGTTACACAGCAGAGGATTGAAACATGCCATTATTGTGGAACGATGTTTCCACTCAGAGTTACCGTTTTTTTTACCTTAGTGGTTGAATTTTGATCTTGATGTAAAATTGACATGAAACACATGGTTAATGATTTTATGAACAGTGTAGTTTTCACAGTTTG
>GRMZM2G030223
GGAGAAAGGAGACGACGACGAGTCGACGACCCGCTCGCTTTGCTCAGGCATTCTCTTCGCCTCCCCCGTCTTTAAGCTCCCTCCCTTTATCTATCCCTTCCTTCGCCTATCTTCGTCTCTCTCCGACTCTCCCTCGCCCGCGCACCTTTCCGCGCCGCCTCCTTCCTTTCCTCGCGTGCTCTGGCGCGCGCAAGGATCAAAAGGCGCCGGCCACTAGAGGCGAGTGAGTCGCATGTAAACGACCACCAGCTGCTGTGATCTCAAAAGGGAGCGAGAGACAAAGGAGAGGCGAGCAGGTCGTGGCGGCAGCAATCGTTGCGAATCCGCGCGGGATTCTGTCCTCTGCACCACTGCTTCCCGCTTTCCTGCCCGGCGGAAGTGGTATAATTCTCCAACGCGGTTGACTGTATTGCCTCTCGCTCTCGGTGGGTGGGGGCATGGACGAGGCAGAGGAGATGCAGGTGGAGAGGCTGCACGAGGAGGCCGATGCGGGGGGAGCCGACACGGACAAGCTCAGCTACGAGATATTCTCCATCCTCGAGAGCAAGTTCCTGTTCGGCTATACCGACCCGCACCAGCTCTGGCTGCCCAAGCCGGCGGCGGAACTGCCGGCGCAGGCGTCCGCGGCGGCGCCGGGTAAGGCGGCGCAGCGCGGGAAGGTCTGCGTGCTCTGCGTGGACGGCGGCGGGGGCGGCCTGCGGGCGCTGCTGCCAGGCCGCGCGCTGGCGCACCTGGAGGCCGCGCTGCGCCGCGCGTCGGGGGACCCCGACGCCCGCGTCGCCGACTACTTCGACCTCGCGGCGGGCACCGGCGCCGGCGGCGTGTTCGCCGCGATGCTCTTCTCCACGCACTCGCGCGGCGCGCCGCTGTTCCACGCCGACGACACGTGGCGGCTCGTCGCGGACCACGCGCCGCGCATGTTCCGCAGGCCCGCGGCCTCCTCGTCCACGTCCCTCTTCTGCCGCGGCAAGAAGCGGCCCCTGGCCGCGCCAACGGCGGCGCTGGAGGCGGCAATGAAGGCGGCGTTCGGCCAGGAGCTCACCCTGCGGGACACCATCAAGCCCGTGCTCATCTCTTGCTACGACCTCAAGACGTCCGCGCCGCTGGTGTTCTCGCGCGCCGACGCACTGGAGAACGGGAGCTACGACTTCCGCCTCTGCGAGGTCGGGCGCGCCGCGTGGTCCGAGGCCGGACGCTTCGAGCCCGCCGAGGTGGCGTCGGTGGACGGCGCCACGTCCTGCGCCGCTGTAGACGGCGGCCCCACCATGGGCAGCCCGGCGGCCGCCGCCATCACGCACGTGCTCCACAACAAGCACGAGTTCCCGTTCGTGCGCGGGGTCGAGGACCTCCTCGTGCTCTCCATCGGCGGCTGCTCTGGCGGAGGCTCTGGCGCCGCTGGCGAGGCGGAACTCCGGCGCATGCGTCGGTGGGGTCCCAAGGAGTGGGCACGCCCCATCGCCCGTATTGCGGCCGACGGCGCCGCCGACCTTGTCGACCACGCCGTGGCGCGCGCCTTCGGCCAATGCCGCGCATCCAACTACCTGCGCATCCAGGCGAAGCGGGAGAGCATGCCGCCGTGCGGTCCGGACGGGGAGTACGACCCGACCCCAGGCAACGTGCGCGCGCTGCTCGCGGCGGCGGACGAGATGCTCAAGCAGCGGAACGTGGAGTCGGTGCTGTTCGAGGGGAGGCGAGTCGGGGAGCAGACGAACGCGGAGAAGCTGGACTGGTTCGCGGCAGAGCTCGTCGCCGAGCACCGCAGCAGAGCCTCCCGGATCGCACCCACCGTTGCGTTCAAGCAGGCGCCGCAGAAGCCGTAGGCGCTGGACTGAGCTGGTGGCCGTAAGACCGTGGCGTTAAGGGCATGTAGGCCTCTCTTTCTTCTTGCTTGGGCTGGCGGCTGGAATTCCTGCTGCATATTTTTGACGCGGCAGCATGGCATATCAATATGGCATTGCTCCCGGGAAGCATTTGCCGCTGTGAAATCGTTTCAAGGGAGGATGGAATATGAAAGGAACGAACGTTGCCGATATAAAAATTCTAATCTTCAGTTCAGCTTAGGAGATATATTAGTTTTTTCTTGATGCAGTTTTTTTTTGCTGTCCTTTATGCAATCTAGTTTCGTTATTAGGTGTTTGGACTTCAGTGTCGGTAGAGCTTTTGCTTAAAGATGTCGGAGATACAATGGAAACGCCTGAAAACTTCTGCCATGCAATTACGTACGCAGATACAACTCCAATCAGTCTGCATTGTTTACTGAAGTTTTAAACTGTAGATGAACAGTGTGTGCGAATGATACCTTATCCCCCTTGTCAGAATACCCCCATCCTTGATTCTTGATGTTGGGATATGTTTTGTACTTGTAGG
>GRMZM2G030436
AACACGCATATCATTGAGGAAAAAACTCACTTGTTGGTTTTTCATCACAATCATTATTCTCATCATCATCTGCTAGCTAGCTAGTCCATTGATCATTAGCTAGCAGCTACCAAGCTAAGCCGACGACGATGACGACCACGTTAGTGACGGTGGACATAACGCGCCGCACGGTGCTGAAACCCCCACCACCGGCGTCCTCCCGCGGCGGCGGCGGCAGCCTGTCCCGGCTGACGTCCTTCGACCGCGCCTCCACCGACGGCTACATCCCGACCGTCTTCGCGTGGTACGCGCCTGCGCCGGACAACGAGGCCATAGTGGATGGCCTCCTCGCTGTGGTCGCGAGGTACCCGCACCTGTCGGCCCGCATGGGTGTCGACGACCGCGGCAGGAAGTGCTTCCTCCTCAACGACGCCGGGGTGCTTGTCGTGGAGGCCACCGCCGACGCCGACCTTGCCGACGCGCTGGTGGCTCACGACGTGACGGCGCACATCAACGAACTGTACCCCAAGGCTGATAAGGAACGTGAGGACGAGCCTCTCTTCCAGGTCCAGCTGACGCGGTACACGTGCGGCGGCCTGGTGATCGGCACGGTGTGCCAACACCTCGTCGCCGACGGGCAGTCCATGAGCTCCTTCTACGCGGCCTGGGCCACGGCCGTGCGCAGCGCCTCGGCAGCCGATCTACCGTCGCCCTTCACCGACCGCGCGGCCATCGCCGTCCCACGCAACCCGCCCGTGCCCAGGTTCGACCACCGGAACATCGAGTTCCGCGGCGAGCATAGCTCGAGCCGCCCCTACGCCGTCCTCCCCATGGACAGGATCAAGAACCTCGGCATCAACTTCCCGGAGCAGTTCATCGCCGACCTCAAGGCCCGCGTGGGCGGCCGGTGCACCACGTTCCAGTGCCTCCTGGCGCACGTCTGGAAGAAGGTCACGGCGGCGCGGGACCTGGCGCCGGAGGAGTTCACGCAGATAAGGGTCGCCGTGAACTGCAGGGGCCGCGCCGACCCTCCGGTGCCCATGGAGTACTTCGGTAACATGGTGCTGTGGGCGTTCCCGCGGATGCAGGCCCGGGAGCTGCTGTCCTCCAGCTACGCCGCGGTGGTCGGCGCCATCCGCGACGCCGTCGCGCGCGTCGACGCCGAGTACATCCAGTCCTTCGTCGACTTCGGGGACATGGCGGAACGCGCCGGCGAGGAGCTGGCGTCCACGGCCGCGGGTCCGGGCACGGCCTTCTGCCCGGACCTGGAGGTGGACAGCTGGCTGGGGTTCAGATTCCATGACCTCGACTTCGGGTACGGGGCACCGTGCGCCTTCCTGCCGCCCGACCTCCCCGTCGAGGGTCTCATGATCCTGGTGCCGTCGTGCGCGGCCAAGGGTGGCGTCGACCTCTTCATGGCTCTCGACGATGACCACGTTGATGCCTTCAAACACATCTGCTACTCCATGGATTGATCGCTAGCTCAACAAAACAAAGACGAGTATGTCCGCGCGCGGTATATCTACGTAGTACACAGCCACGTACGTCTTTGTAATACTGCAAGCGATATCGTGTTGATTACGTACGTACGTGGGCATCTGTTATATGTACATGACCAATTGTGTATATTACGTATGACCAATTATTCTTCATACACAGTACACACATAGAGATTCACAACGCTAGCTTGTGCACATTCACATCTAAAAACGTACACGTGTAAACACTACCTTTGTAAGTATATTCGAAGACTGAGAGCCAGCAAATTCAATGTATTAAAAATATAGTCGTCT
>GRMZM2G030567
CCATCCACCTCTCCCCCCTTCTCATTTAAACGCGCACCCACGCTGAACACACAGCCTCACTGCCCTGCCGCCGGCCACTTCTTCTTCTTCGATCGCTTTCGCACGGGATGGCGGCGAGAGGCGTGCAGGCGCCGGCGCCGCGACGGCCGGTGACGCTGCGGGACTTCCTGGAGCTCGGCTGCGACTCCAGCAGCGACGGCTTCCGCTCCTACCCGCGCCGCCTGCTGCCCCTCCCTCCCGACGCCGTGCTGCACCTGCAGCAGCAGCAGGCGCCCCCGACCCCGCGGGCGGAGGCCGCGGCCGCCCAGCGGCTGCTCAGGCGGAGCTCGTCCTCGCTCGCGCTCGCGCTCTTCTCCTCCTCCCTCCCCGGCTCCGGCTCCGGCTCCGGCCCAGCTGGCGCGCTCGCCAGGATCTCCAGCATCTCCAGGAGCTTCTCGCGGCGGATCAAGGAAGGCTTCTGGAGGCGCCGCGACGAGGACGAGGGCGACGGCGACGGCGACGACGACTACGACGGCGACTACTTCGACGACCGGGACTCGTGCGGCTTCCCCTCGCCTCTCGTCAGCAGCTGCTCCGCCTCCGACTCGGACGAGTCCGAGGCGGACGTGACGACGGCGCCCGAGCGCAACAAAGCCACCGCTTCCTCCTCTACGTCGCCGTCGCCCTCCCCAAGCTCGGCGGACCACGACCGCACGCGCACGGACGCCGCCGTTGCTGACGGGGACAAGACGGCGGCGGTAGAGGACGGCGACTCGACGACGGGTGCGCCCAGCACGGTGGGGGACAAGCAGCAACAGCTCAGCCCCGTGTCCGTTCTGGATTTCGCCTTCGATGACAACGACGGCGAGGAGGAAGGGAGCGACGCCGGCACCAGCTGCTCCTGCTCCTCCCCCGCCTTCCAGTTCCAGCGCTGCACGCCGCCGGCGGTGGACCTCCACGGGACGAAGCCGCAGGCGCAGCTGCTGCACAAGATCAGACGGTACGACGGCGTTGCGCAGGGAATCGACCCCGTGGACCTCGACGCGCGGTTCACGGCGGCCACCTCGGAGTCCGGGGAGTCCGCCGACGCCAGCACGCGTCTCGCAACCACCACCAGCAGCTCGAGCACGGACACCAGCAGCAGCAGCAGCAGCAGCGCGGAGACAACGGCGCCACAGCACGACGACGAGGAGGCGGAGCACCAGAGCGCCGAGCGCGCGCTCTCGCCCTCGCCCTCGCTCCACTACCAGGCAGACCAAGAAGAGCCCGACGACGAGTACCGCCTGCTCGCGCGGCTGCTGGAGCACGACGCGGCGGCGGCGGAGTGCCTGGACGACGAGGTCGCACGGGTGCTCGTCCTCGACTTCTTCGCGGAGGGCGCCGACCGTCGTCTCACCCGTTCGGCGGCGGCCGGCGGCAGGCCGCTGCACGACGACCGAAGCGAGTCGCTGCTAGTGAGGGCCGCCGCCGCGTGGCTGCGTGGCGCGGGGCCGCGGTGGGGCATAGGGGACGTGGCGCGCTCCGGAAAGGCGGCGCTGGACGACATGGAGCGCAGCCGGCGGTGGATGTGCGTGGGCGAGGAGGAGTGCGACGTCGCCGCGGACGTGGAGTGCGACGCGGTCGACGCCCTCGTGGACGAGCTGGTCACCGAGCTAGCCATCGTGCTGCCCCGGTGGCCGCGCTGTGACGTGGCCGTCGATGATGATAATGTGCTCGTTGACTGA
>GRMZM2G030571
ATCACGCACGGCCACACCTGCCCTCCATTCCATCCAGCACCTAGAAAAAACTAATCGCAATTAGTTGACGCATAATATTTTGAGGGAGGAGAAGGGGGGAATTGACTAGTTGACCAATCGCGAGTGGCGATGATGATGCAGTTGGGGGCCAGGAGTTTGGTGAGGAGGTTCTCCCGTCTCGCCGCGGCGGGGGCCCCGGCCGAGACGACGTCGGCTGGCGTGCCGCGAATGCCGGCGTTCGACCACGTCCCGCTGCCCTACGACGGGCCGAGCGCCGCCGACATCGCCCGCAAGCGCGCCGAGTACCTCAGCCCGTCCCTCTTCCACTTCTACTCCAAGCCTGTACGTCGGTCGGTCGATGGATCGAATGCACGGCGCATACACATAGATAGATGCGTCTGCGAACGGGTTCCTCGATCTCTGCGTGCAGAGGTAACCGTTTGCATTGTTGCGTGTGTGCTGCAGCTGAACATCGTGGAGGGCAAGAGGCAGTACTTGTACGACGAGCACGGCCGGCGCTACCTGGACGCGTTCGCCGGCATCGCCACCGTGTGCTGCGGCCACTGCCACCCCGACGTCGTGGACGCGATCACCAGGCAGGCCAAGCGCCTGCAGCACTCCACCGTGCTCTACCTCAACCACGTCATCGCCGATTTCGCCGAGGCGCTGGCATCCAAGCTGCCCGGCGACCTCAAGGTCGTCTTCTTCACCAACTCCGGCACGGAGGCGAACGAGCTGGCCATCCTGATGGCGCGGCTGTACACCGGCTCCCACGACATCATCTCCCTCCGCAACTCGTACCACGGCAACGCGGCCGGGACCATGGGAGCCACCGCGCAGAAGAACTGGAAGTTCAACGTCATCCAGAGTGGCGTGCACCACGCGGTGAACCCGGACCCCTACAGAGGCGCCTTCGGCTCCGACGCCGAGAAGTACGTGCGGGACGTGCAGGAGATCATCGAGTTCGGCACCACCGGCCAGGTCGCCGGCTTCATATCCGAGGCCATCCAGGGCGTGGGCGGAATCGTGGAGGTGTCGCCGGGCTACCTGCCGCTGGCGTACGACAAGGTCCGGAAGGCCGGCGGGCTCTGCATCGCCGACGAGGTCCAGGCGGGTTTCGCCCGCGTCGGCAGCCACTTCTGGGGCTTCGAGACCCACGGCGTCGTCCCCGACATAGTGACCATGGCAAAGGGCATCGGCAACGGCATCCCGCTGGGCGCCGTGGTGACGACGCCGGAGGTCGCGCAGGTGCTGACCCGGCGCTGCTACTTCAACACGTTCGGCGGCAACCCGCTGTGCACCGCCGGCGGGCTCGCCGTCCTCGAGGTGCTCGAGAAGGAGAGGCTCCAGGAGAACGCCTTCGTCGTCGGCTCCTACCTCAAGGACCGCCTCCGCGGTCTCCAGGAGAAGCACGAGATCATCGGCGACGTGAGGGGAACGGGTTTCATGCTCGGCATCGAGCTGGTCACCGATCGGCAGCTCAAGACGCCGGCGAAAGATGAGATCTGCCACGCCATGGAACACATGAAAGATATGGGCGTCTTGGTCGGCAAAGGCGGGTTCTATGGGAACGTCTTCAGGATCACTCCCCCTCTATGCTTCACCAAGGAAGATGCTGGTACGTTAGTAATATATATAGGAGGTGTTTGTTTGTGATTACAATAAGTTAGATTATATGATCTAGACAGATTATAATCACAAACAAACAGATTCATAGACTGCTCGGTGATATTCTTAGTACTATATAGTACTAGTTTAATTACCTTTTAACACTGGGTTAATGGCATTGAATCGAATGAATCTCTGGGGCGAATAATGCAGATTTCTTCGTCGAGGTGATGGACATTGCGCTGTCGAAGCTCTGAGCTGTGGCCGTCAGGCGGAGGGGCGGTGTGTCTGTCTGTATATATAATCCTCGCCCGAGTTTAGCAGCTGCGTCGGAGTTGTACTATCTCACTCAAGAGAATGGCGAAAAAACCTTGGCAGTTTGTGACTCAAGGGGAAAAAACTAAACCATGCAGACGAATTTGGCTTATCGCAACGCTAGCTTTTAATTCAGCTTTCGTCTGG
>GRMZM2G030636
CCGGTTAACCAACCATTCGTCGTGCTGTGCTCCTTCTCCCTACGGGCAGGGTACGGACGTACCTGATGGACGGCTTCTTCTGCCACACGCACATCGCGTCGTGGCACACCCTCCACAACATCATCTGCGGCAGCGCGGGCAAGATCGACGGGTGGCTCGAGGTGGTCAGGGACCAGCTCGCCTGCGACGTCACCGTCTACCACGGCAGCGACGACGAGCTCCTCCCCGTGCAGTGCAGCCACGCGGTCAAGGCCAAGGTCCCGCGCGCCCAGGTCAGGGTCATCGACGGCAAGGACCACGTCACCATCGTCGTCGGACGCCAGAAGGACCTGGCCAGGGAGCTGGAGGAGATATGGGACAGGAGACGGTGAGGTTGCTGGGTGGGTGGTTTATAGGATGAACGAAGCCACAGCCTGCAAAAGGATGTGTCTTATTACGAAAGAAGAAAATGGGTGCCAACACGCGACAACGAGTTTCCTAATGGAGGCTACAGGAACGAAATATAAGGGCAAAAGGGTTCGAGAGAGAGAGAGATGTGAAGAGTACTTAATTACATTTACCCTTTTTTTATGTCTTGGACTTGTTCTCAGGTTTTCATATTGAAGGCCGAGAAAATTTCTTGCCCGGCCTGTGTGTAATTATGATATAAATGATTAGTCGTTTCAGACTTTCAGTTGTAATCCCTGAACAGAATGTGACATGAACCGGTTTGTGGAGCTTGTACCTTTTTTCTTCTCCGCTTTCTGGTCCATTCC
>GRMZM2G031065
GGGCCCCATCGTTCACCGAACCGGTGCTTCTCCGTGCATATATATATAAGCGAGCGAGCCCCGGCCGGGCGGCATCACAGCACAGCAGTGCGCCGTCATTCATCGCTGCCATGGCTTCCCCTGTCCTGCTCGTCGCCGCGCTCTGCTCTCTCTTCGCGCTGCTCGGAGCGGCGGGGGAGCCGGCGAGGGGAGCGGCGGCGGAAGCTTCGGCACTCCGCAGCAAGGCGGCCACGGACCCCAACACGGAGGTGAAGTTCGACTTCACGCCGTTCCTGATCCAGTACAAGAGCGGCCGCGTGCACCGGTTCATGGGCACGTCGTTCGTCCCGGCGTCCGTGGACCCGCGCACCGGGGTGGCTTCCAGGGACGTGGTCGTGGACCACGGGACGGGCCTCGCGGTGCGGCTGTACCGGCCTAGCCGCCAAGCCGTCGCCGGCGGCGCCGGCGGCAGGCTCCCCGTGCTGGTGTACTTCCACGGCGGCGCGTTCGTGGTCGAGTCGGCGTTCGACCCCGTGTACCACGGCTACCTGAACGCGCTGACGGCCAAGGCCGGGGTCATCGCGGTGTCGGTGAACTACCGCCTGGCGCCGGAGCACCCGCTCCCGGCGGCGTACGAGGACGCGTGGGCGGCGCTGGCGTGGGTGGTCGCGAACGCGAACGCGAACGCGCGGCGCGGCGGGGCCGGGGCCGGGGACCCCTGGCTGTCCAGGCACGGCGACGCGTCCCGCCTGTTCCTCGCCGGCGACAGCGCCGGCGGCAACATCGCGCAGAACCTGGCGATGCGCGCGGCGGGGCAGCAGCAGAGGATCAGGGGGCTGGCGCTGCTGGACCCCTACTTCCTGGGGCGGTACGTGGGCGGGGGCGCGGCGCGCGCGTGGGACTTCATCTGCGCGGGAAGGTACGGGATGGACCACCCGTACGTGGACCCGATGGCGCTGCCGGCGGAGGTGCTGCGGCGGCTGCCGTCGCCGCGGGTGCTGATGACGGTGTCGGAGCAGGACCGGCTCGGGCCGTTCCAGCGCGCGTACGTGGACGCGCTCCGGGGCAGCGGGTGGCGCGGGCGGGCGCGCCTGTACGTGACGCCCGGCGAGGGCCACTGCTACTTCCTCAACAACCTCGCCTCGCCCAAGGCCGCCATGCACATGGCCACGCTCGCCGCGTTCATCAACGGCAGCTGATAGATTGTCGGCAGCGTGGTAGTGCTGCTCACCCGATCGATCAGCCAGCCCTCTGTACGTAGCTATAGTGGTCTGTCTATCTCACTGGTGAGTGGAGACATCTGTAACCACCATACCGTATACTGTATTTTGTCAGTGGCCGCCCGAGAGAGAGGTGTTTAGCATGCATGTTATGTAATACTACGCGCACGTTTTTTTCTCCTTGTCTGTAACCGCAGTGACATGTAATTTTCCC
>GRMZM2G031120
AACAAGCTGAGAACAAGGAACCAGGCCATAGCAGCAACATTACATTAGCATCGTCAGCTAGCTAGCTAGCTCATCGTTAGTATATTAATTCGCGCACATACGTGTGTGTGTGTCAGTGTAGTGTGTGCATACGGACTTTTGGCCTTACGCTGAAACCGTCCGCGCGTGCGCGTCTTCCTCTGCCAATATATATATGCAATCCTTGCAGTAGCTAGCTCCATCGATCGCCGCCACCGCCGCGCTGGGCTCTCCTCGCTCACAGTCTACAGTGAGCTCTCACTGCACCACACTCCCAAGAATTAGTGAATCTGTGAGGCTTTTATTTTCCCGCGCGCGCTGCTAGCTAGCTTGGGCGATCGCCGTCGTCGTCGTCCATGGAGGAGGGGCTCCCTCCAGGGTTCCGGTTCCACCCGACGGACGAGGAGCTCATCACCTACTACCTCACCCGCAAGGTGTCCGACTTCACCTTCTCCACGCGCGCCATCGCCGACGTCGACCTCAACAAGTGCGAGCCATGGGACCTCCCAGGCAAGGCTAGCATGGGCGAGAAAGAGTGGTACTTCTTCAGCATGCGCGACAGGAAGTACCCGACGGGGATCCGGACGAACCGCGCCACCGACTCGGGCTACTGGAAGACGACGGGCAAGGACAAGGAGATCTTCCACGGCGGCGCGCTCGTGGGGATGAAGAAGACGCTGGTCTTCTACCGGGGCCGGGCGCCCAAGGGCCAGAAGACGAGCTGGGTCATGCACGAGTACAGGCTGCAGACCAAGTTCCCCTACAAGCCCAGCAAGGACGAGTGGGTGGTGTGCAGGGTGTTCAAGAAGTGCCAGGTCGTCAAGGTGAGGCCGCCGATGCAGGACGACGACGCATCCCTATCCCCGTGCCACGACCACGACGCATCCCTGTCCCTAAGTGAGCTCGACGTCTCCTCCATCCTCGGAGGCCTGGCCTCCGCCGCCGCGGCGCACGCATCGTCCGCCTCGCCGCACCACCAGGGATCCGCCGCCGAGAGCTTCGCCGCCGCCCATAGGATGGACATGAGCGCGTACATGAGCTGGATGGCGGCCGCCAACCCGGGCGCCGCGGCCGCCATGCTTCCCTGGGCCACGGCGCCGCCGCCGGGATTGTCGTCGTTCGGCAATGTCTTCGCGCCGCCCAGCCAGATGTTGCAGAGGCCGCTTCCGTTCGCCGGGTGCAGCCAGCCGCGGGACCTCGGTGGCGTCGTCGCAAGCGGTGAGCATGCCATGTTCGGGACCTCCGTGATGAAGGCTGGGACGATGGAGTATGATCAGCAGCAGGCGCCGCCGGAGCAGCAGCTGGGAGTGGACGAATCCACATGGAGAGCATTCTGATGGTCATCGCCGCGCGCCTACATATAATATTGCACACAAAAAAGAC
>GRMZM2G031177
GGGAGAGAAAGCCAGACAGGACTCCTCCTCCTCCCCCTTCCCTCCCCCTAAAAGCTAAAAACATTTGGAGAGAGAGAGAGGGAGATCGAGGGGAAACCGAGAGCAACCAAGACGCACACGACGATGGAGCGAGCGGACGAGGACGCGTGCCGGGTGGCGCTGCTGGACGCTGACGGCGGCGGCGGCGGCGAGGGCGGCAAGAAGCAGCAGCAGCAGCTCGCGGCGCGGGTGTGGGAGGAGTCGAGGAAGCTGTGGGACATCGTGGCGCCGGCCATCTTCAGCCGCGTCGTGACCTACAGCATGAACGTCATCACGCAGGCCTTCGCCGGCCACCTCGGCGACCTCGAGCTCGCCGCCATCTCCATCGCCAACACCGTCGTCGTCGGCTTCAACTTCGGCCTCATGCTGGGCATGGCGAGCGCGCTGGAGACGCTGTGCGGGCAGGCGTTCGGCGCGAAGAAGTTCCACATGATGGGCGTGTACATGCAGCGGTCGTGGATCGTGCTGTTCATGTGCGCGGTGCTGCTGCTGCCCATGTACTTCTTCGCGGAGGACGTGCTGCTGCTGACGGGGCAGCCGCCGGAGCTGGCGGCGATGGCGGGGAAGGTGTGCGTGTGGTTCATCCCGCTGCACTTCTCCTTCGCCTTCCTCTTCCCGCTGCAGCGCTTCCTGCAGTGCCAGATGAGGAACTCCGCCAACGCCGCCGCCGCCGCAGCCGCGCTCTGCGTCCACCTCCTCGCAAGCTGGCTCCTCGTCTCCAGGCTCCGCTTCGGCCTCGCGGGCATCGCCCTCACGCTCAACTTCTCATGGTGGGCCACCGGCGCCATGCTCTTCGCCTACGTCGCATGCGGCGGCTGCCCCGACACCTGGCACGGCTTCTCGCTCGAGGCCTTCGCCGGCATGTGGGAGTTCGTCAAGCTATCCTCCGCGTCCGGTGTCATGCTATGCTTGGAGAACTGGTACTACCGGATCCTCGTCTTGTTGACGGGAAACCTAAAAGATGCAGCCATTGCCGTCGACGCTCTGTCCATATGCATGTCAATTAACGGGTGGCAGATGATGATTCCGTTGGCGTTCTTCGCCGGCACCGGAGTGCGTGTGGCCAACGAGCTCGGCGCGGGCAACGGGGAGGGCGCCAGGTTCGCGACCATCGTGTCGACGGTGACGTCGCTGGTGATCGGGCTCTTCTTCTGGGTGCTCATCATGGGCCTGCACGACAAGTACGCGCTCATCTTCACCTCCAGCCCCGTCGTCCTCGACGCCGTCGACCACCTCTCGGTTCTTCTCGCCTTCACCATCCTCCTCAACAGCATCCAGCCCATCCTCTCAGGTGTGGCCGTCGGCTCCGGCTGGCAATCCATGGTGGCCTACGTCAACATCGGCTGCTACTACCTCATCGGAATCCCCATGGGCATCCTGCTCGGATGGCTCTTCAACCTTGGCGTGCTGGGGATCTGGGCGGGGATGATCGGCGGGACCGCCGTCCAGACGCTCGTCCTGGCCATCATGACAGTCCGCTGCGACTGGGAAAAGGAGGCCTTGATCGCGAGCACGCGCATGGGCAAACTGTCGGAAGTTCGGTGATGGCAGGATCTGGTGCTGCACATCTGAACGAGCGCCCGTGATTTTTAAGCTCTGGCGGGATCGTGTGTTCCCGCATGTTAGTTTCGCCAAATTTTGCCTCGTGGAAAAGCAACGCAAGGTGCTCAGGAATCAGGGACACAGGTCGCCGGGGCAGCTCTTGAAGACGACGGAGGAGGGGCTTGGTGTGGCTATGATGGTTTTGGTGCTTTTGCTTATGGGCTTTATGGTGGTAACTTCAAATCAAATAGCTTGACTGTGGACCGTTGATCTGGATGTGTTTTATCATATATTACTTCATAGAAGGTAATAATAAAATTTAATTGTTTTAAATTTTGGAAAAAACGAAGTTTTCAAATATGTTGTGTATTTCTTTTTGGAAACCTGGTAGATCATATCTAATCCTTTTGTCCGACGTGACGGATAATTAGCAGTGTT
>GRMZM2G031572
ATCTATCTATATTATATATAAAAATCGCATTTGACTAATATAATAATATATATCATAAATATTTGTTTTGTATACATTATGTAGTTAGATAAACTCAGAATAATATAACTTGATACTATACTAAAAATTATATTGTTTTCTGAATAGGGAGCACAAAATTGACTCAAAATAAAAGGAAAGAAAAGAACGAAGTAGGTGTACACTTGCACTCGCAAAACAAAAAAGAAACCCGCACCTCTCTTGGACTTGGAAAAGGAAAAAAAAAAGAACCGCGCACGCTTCTTCTTCCCTCCCCCACAAAGGGAAGAAAAAAAATTTCCGTGTACGGTTTCGCCCGGCGCCGCCTTTGGCAGTTGCTTTGCTTGCTCTTGCCCTGTTGAGCTCCAAAGGATCTCCATTTCACCACTCCCATCGATCCCACTACCGGTCCGCATCAAGCAGCCGGCGATGGGGTCCGCGTCCGCCCGCATCGCCACCGCCGCCGTGCACCTCGTCACCGCGGCCGCCATCCTCCTCATGCTCGCGCGAGGCGGCGAGGCCGTCAGTCTCTGGCTCCCGCCGCCGACCGCCGGAGGAGGGGGCTTCCTCGGCGGCGCGGACCGTTACCTGACTCGGGAGGAGCACTGGATGAACCAAACCCTGGATCACTTCAACCCGACGGACCATCGGCAATTCAAACAGCGGTACTACGAATTTCTCGACTACTACCGAGCTCCAAATGGCCCGATCTTCCTATACATCTGTGGAGAATCTACGTGCAATGGGATTGGCAATAACTACTTAGCTGTGGTGGCAAAGAAATTTGGTGCTGCATTGGTTTCTCCTGAGCATCGATACTATGGAAAGAGTTCTCCTTTTAACAGTTTGACAACAGAAAATCTACAGTTCTTGTCATCAAAGCAGGCTTTATTTGATCTTGCTGTTTTCCGCCAATATTATCAGGAAACCTTAAATGCCAAGTATAATCGCTCTGGGGCAAACAGTTCTTGGTTTGTTTTTGGAGGGTCATATGCTGGAGCACTCAGTGCTTGGTTCAGGTTGAAGTTTCCTCACTTGACATGTGGAAGCCTTGCAAGTTCAGGGGTTGTTCTTGCTGTATACAACTTTACCGATTTTGACAAACAGATTGGGATCTCTGCTGGTCCTGAATGCAAGGCAGCACTTCAAGAAATAACAGGACTTGTTGATGGACAGCTTCAGTCTGGCCGTAACTCGGTTAAGGAGTTGTTTGGAGCGACAAAGTTAGAAAATGATGGTGACTTCCTCTACTTACTGGCAGATGCTGCTGCTATTGCGTTCCAATATGGTAATCCTGATGTCTTGTGCTCCCCACTAGCTGAAGCAAAGAAGAATGGGACAGATTTGGTGGAAACATTTGCTAGTTACGTGAAAGATTATTACATTGGAAAATTTGGGGCGTCAGTAGCATCATATGATCAGCAATATTTGAAGAACACAACTCCTGCTGAATCCTGTAAATGCCAATCCCAATATTCAATGTTACCAAATATCATGATTTAAGAGTTTGAATGAAACTATGTGCATGGCTATTGTTAATGTGTTATTGAGCACTGTTTCTATTTTATTGACCACGCTTTTGACTATTGGTTCTATTTAGCATATAGACTATGGTGGTACCAAGTTTGCAGTGAGGTTGCATATTTCCAGGTGGCACCAAAAAACGATAGTGTTCGTTCCCCAAAGATCGACACGAGGTACCATTTGGACTTGTGCAGAAATGTTTTCGGCGAAGGAGTCTACCCTGATGTCTTTATGACAAACTTATACTATGGAGGCACAGGAATTGCAGGTTCTAAAATTGTTTTTGCAAATGGATCTCAAGACCCATGGCGCCACGCTTCTAAGCAGAAATCATCAGACGAATTGCCATCATACCTAATTGAGTGCAAGAACTGCGGACACTGCAGTGATCTCTCTGGATGCCCTCAAGCTCCTTCAAACATTGAAGGTGATTCATCCAAGTGCTCACCTCCCGAAGCTCTGAACAAAGTAAGGAAGGAGATTGTCGATCACATTGACCTGTGGCTATCAGAATGCCAAGAGCAAGGACATGACAAGGAGCCATGGCTGGGAAGCAGATGGAGCATAGCTGCTATTTGATCAATCTGTGAAGCTATAAGCATGTGCTGCTAGAGTAACCAAGGCAAATATGCTTTCTTTTTCTTGCAGCACTGTGGTTTATCGTTTCGGCAAACAATGTGGGCTGCTGAGTAAGAGGACATATCTGGTGCACATAAAAAATTGGTGCACATGGTGCATATATTAAATTATCACCACTCATTTTAGATCTAACGTCTTTAGTTGATCATTCAATTTACAAATAACACCTTCCAGGCTTCCACCACTACACACCACCACGTTGGAGGGTGCTTTTAGCAAAATATACCAAACAACTAGAAACGTTAGATCTAAAATGAGTGGTGATGATTTAATATGTGCAGCATGTGCACCAATCTTCCATGTGCATTAGATATGTTCTCGCTGAGTAATCCACCTGTGGCGAATAAATAAAGCAGTCAGTTCTCAGTCT
>GRMZM2G031591
CAGTAACGGCCCGCTTGGCGTGCGTCGCCGTCCACCGCCGCGACCTCGAGGTGTAGGGCCGGGTTGCTGACCGCATCGCCCGGCGTGTCGCTCGGCGTCGGTTCGGGCAGGCCGCGGCCGCGCGCGTGATCGATGGGGAAGAGACCGCCGACCGATCCGAAGCGCTTCGGGGATACGTCGAATGCAGGTTCATCGTCTGGATGGACCGATGAGAAGCACATGCTCTACATTACCTTTTTGGAGGAATCATTTGTTAACCAATTGTACAGTAGTAAGGGGGAAATGAATTCGGCAGAATCATTCTATGCAACTCCAGGTGCATGGCAAAAATCTTCTTATAGTGGAAATGGTAGAAACACAAAATATGATGAGGGACATGGATATTGGGGGACTGTCGAGGTTGACGGAGATGGAGCTGATTATATGGATGATGATGCATCAACTAATGGTCCAAGACAAGAGAGAGATACTAGTTACCATGCAAGGCAAAGGAATTCCAGGGGGTCAGCTGCTTTCCGTTTGCGCCAGCATGGGCATTCGTTTTCTTGGAGAGAATCATCAGACCAGAACTTCTTGGATGGGGAGACTCAAGGTAGCAAGGAACAAGGAAGAGGGTCTAGCAAAAACCAGCAAAAGCATGCTGATACGACCAAGGTCGGCCCACATGATTCATGAAATCACAGGTTTACGCTAGCAGCTCTTTTGTGATTCAGGAGATCAGTCATCCTCATGGGGAAGCTTAGGGGCCAATGGGATTGGTTCATGCAAGCTAATAAGTTTGTAAGAATAGCAGTGATGGAGGTGGGCAGATGTATATAAATCTGTTCATTCATCTCCAGATAGCCAAAAGATAGGTGTTTCCTGTTGGTAGTGTATCTATTAGGAATGTCGTAGATTGCTAATGACTTCCTGTAAAATCGTCCAGGAAGGTTTCAGATATTGAGGTGGACCAGCTGGGTAACTGTTGTTGTGTCCCGTAATGTACAAGTACAGATGTCTGCAATGTTCATTTGACTTGTTGACAAAATGGAATTTTATGATATTTGAAA
>GRMZM2G031677
CCGCCCCTCGCGCCAGCTGAGCTTTACAGTCTCACCCTCCCGCGGTTTGCTCCTTCTTTGCGCGATCTAACGGCGGTGTCCTTTGGCTGTGATTGAAGGGCTCACGGGGGTGCCGAACTCGGTGCACTCGTACGACGTGGAGACGCGCAGGTGGACGAGGTACAAGCCACTGCCCTCTTTAGATTTCGCTCCCCTTGCTTCCTGGAACGCGGACATTTAGCTCAATTTCGACTCCTGCTCTTGCTTTGGAGCTTTACTGGAGGTCAATTTTGTAGGTTTTTTCTCTGCGATAATAGTTTGGTTAGTGCGGTGAACTTTGTATGTATTTTTTTATTCTGATCAGAACTTCATAGAATTGTATGCTTTCCATCCATAATTCAGTGCTTGTTATGTCGCTTACTTGTTTGGAATGTGTCCCTGTGTTAGTGTGGTGACTGGCAGCTTTGCGTAACATTGTTTGTGGTGAAATGGATTGTGGATTCACTGAATGATCGGGGTTACATTCTACATTTCTGCAGGTTACATCCTGCTGGAGACCTCCGTCTCCGAGGGCTGCGCATGCTGCAGCTGCAGTGGGCACCATGGTTGTTTTCCATGTACTAGGGACTTGGGATCTTCAAATTCCATTTCCGCGCCAACTTTTTTCAGTTGCGATTTATAAAATGGCGACGCAGGGTGGAATTGGACCAGCAGGGCACTCCATAGACGATCTCTATGTCCTTGACCTCACAAACGACAAGTTTAAATGGCACATGTTAGGGTTGTTGTTCAAGGGGCAGGGCCTGGTCCTCGCTATGGTCACTGCATGGATTTGGCAGCTCAACGGTATCTTGTTACTGTATCAGGAAATGACGGACAATCCAGTTGAGAATTACAGCCAGGTTAACAAGATTTTTAATGTGGATTCTCAACCATGTACGTGCAAAACCTTTTGGAAGTCTCATGATGTTCCAGTTAGGGTTAAGAATTCATACAACCCTAAAGCTCCAGGCACCCTTATTACCAGACAAAGGGACATGGATAAGGTTGTACTAACTAGCATAGTGCTCAAGTCAAATGTCAATATGTTGGACATTTTGAGCACTCGGATGCTTGGTCAGTATGGTTTTCCTGGCAAGGGTATGTTGAACACTGAGCCATTTTTGTATTTATATTTCATTGTTCTGGTCACTGCATGTATTTTGGATGAGATGATGGATAATGGTTTTCCACTCACAACTGAGCCAAACATCTTGAAAGAGATGATCACCCCACCTAATATTGTGAACAAAATGTTGAATGTTGTTACTAGCAAGAGTTCTACCCTTGGCAGCAAACTTCCAGATGCAGCTGCTTCTTTTGTACCTTGGCGAAGAACAACGGTCAAGGATGCAAGCAATGAAGTCTATGTTAACATAGTCGAGGAACTTGATGCATGTGTGAACAGGCCTTGGGAATCAAATCAGATCCTATCATTTGTTCCTGCCGACGGGCAGTTCAAGCTCATGAGTTATAGCACGCTCACGTTTGATCAAACAAGCAATGTTCAGAAACTGAAGAAGACACCGATCTATGTGAAACCACAATTAACATCAGATTCCGGGAACTGCCGCGTTAGTGTGATGGTCGGGATTCGAAATGATCGTGGGAAACCTATTGATTCGATAACAGTGCAGTTCCAGTTGCCCCCTCTTATTGTTTCTGTTGATCTGACTGCAAACTATGGCACGGTTGACATCCTTGCCGACAAGGCGAAATTCAGGATTATGAGAGTTGCCCTATCTGGCCTTCAAATCGATAAGCTAGACGTGAAGAAACACCCCGAACGCTCCGTACAAAGGTCAATAGGTGTCTTGTACCTGAATCAGATTATCCTCTGTGGTGTGAAAGCAACAGAATACTGCGACCCTAGGCCTATCTAG
>GRMZM2G031825
TCCTTGATTAAACCTTCCGTACCCATATCCACCTGCTGCTCCGACCTTCCAGTCTTCTCCGTAGGGGCTTCGCTCCATAGATTTCGCCGCAAGGGGCAACGGCACACCCACCAACTGACCTGACCCACGAGGGATCCGCAGATGAAGATCATTCCGGTCCCTTGCCTGGATGACAACTATGCCTACTTAATCGTGGACGAGAGCACCAAGAAGGCAGCGGCCGTTGACCCTGTGGAACCGGAGAAGGTTCTCAAGGCGGCCGGCGAGGTCGGCGCCTACGTCGACTGCGTTCTCACCACCCATCACCACTGGGATCATGCTGGTGGCAATGAGAAGATGAGGCTGCAGGTGCCAGGGATAAAGGTATTTGGAGGATCCCTGGACAATGTGAAAGGCTGCACTGATCAGGTGGAGAATGGAATGAAGTTGTCACTTGGGAAGGACATTGAGATACTATGCCTACACACGCCTTGCCACACTAAAGGTCATATCAGCTACTATGTTACTAGTAAGGAGGGTGAAGATCCAGCGGTCTTCACCGGAGATACCTTGTTCATTGCTGGGTGTGGGAAGTTTTTTGAGGGTTCTGCAGAGCAAATGTATCAGTCCCTTATTGTTACACTGGGTTCGCTGCCAAAGTCAACCCGAGTTTACTGTGGGCATGAGTACACTGTGAAGAACCTAAAATTCATGCTGACACTGGAGCCAGAGAATGAGAAGACGAAACAGAAACTGGAATGGGCTGAAAAGCAGCGCGAAGCGAATCAGCCAACAGTGCCCTCGACTATAGGAGATGAGTTTGAGATAAATACTTTCATGCGTGTTGATCTACCAGAAATACAGGCGAAATTCAGTGTCAACTCTCCAGTTGAAGCAATGAGAGAGGTCAGGAAGACCAAGGATAATTGGAGAGGTTGAGGACACCCATGGCCGCCACTAGTGGGAATGAGGTTTACTGCCGTGCAATGCTTTGAGAAATGTGTTGTTGTGAAGGAG
>GRMZM2G031893
ATGGGGCAGTGCTACGCGAGGAACGTGCACGGCGTCGACGCGGACGGCGGCGGCGTGGAGGCGACCACCATCACGGTCTCGGCGGCGGGCGGGCCGGAGGATGCGGCGTCGGTAGGGGGAGGGCGAGGAGGAGGAGGGAGGCGGAGCGCGCGGCCGTCGCCGGCCGGGACGCCGCGCGGGGGCAGGGCCGGGGCGACTCCGGCGCGGTCGTCGGCGGCGGGCAGCCCCTGGACGGGGAGCCCGCTCGGCCTCCCCGACGGCATCGCGCCGTCGCCCGCGACCTCGGCGTCCACGCCGCGCCGGTTCTTCCGCCGCCCCTTCCCGCCGCCTTCCCCGGCCAAGCACATCAAGGCGTCCCTCGCTCGCCGGCTCGGCCATCGCTCGCCGGCCTCCGCGTCGCAGGTGCCCAGGCCGCCCGTCGAGGTCCCGATCCCGGAGCAAGGGGCCGGCGGCGCTGGGGAGGTGGAGCGGGAGCTTGACAAGAGCTTCGGCTACGACCGCCACTTCGCCGCCAAGTACGAGCTGGGGAAGGAGGTGGGCCGCGGCCATTTCGGCCACACCTGCCTCGCGCGCGCCCGCAAGGGAGACATGAGAGGCCAGGTCCTGGCTGTCAAGGTCATCTCCAAAGCCAAGATGACAACAGCAATATCTATTGAGGATGTGCGCAGAGAGGTGAAAATTTTGAAGGCGTTATCTGGACATTCCAACCTTGTCAAGTTTTATGATGCTTGTGAGGACGCCCTTAATGTCTACATAATCATGGAGCTTTGTGAAGGTGGAGAACTACTGGATAGAATCTTGTCCAGAGGTGGAAGATACAATGAAGGGGATGCAAAAATTATTGTTGAACAGATATTAAAAGTAGTTGCCTTTTGCCATCTTCAGGGTGTTGTTCACCGTGATCTGAAGCCAGAGAATTTCTTATTCAGCACTAGGGAAGAGCATTCTCCTATGAAGATAATTGATTTTGGTCTCTCAGATTTTATAAGACCAGATGAAAGGCTTAATGACATTGTTGGAAGTGCATACTATGTTGCTCCAGAAGTCTTGCATAGGTCATATAGCACAGAAGCAGACATGTGGAGCATTGGTGTTATCACTTATATATTGCTGTGTGGTAGCAGGCCATTCTGGGCACGAACTGAATCAGGTATTTTTCGCTCAGTGCTGAGAGCTGATCCTAATTTTGACGACTCACCATGGCAATCAGTATCGCCTGAAGCTAAAGATTTTGTCAAAAGACTTCTTAACAAGGATTACAGAAAAAGAATGACTGCTGCACAGGCACTCTCTCACCCCTGGCTGCGAGATGAACACCGACAAATACCTTTGGATATGCTAGTATTCAAGTTGGTTAAAGCATACCTTCGATCGACGCCTCTCAAACGGGCGGCATTGAAGGCCTTGTCAAGAGCAATAACAGAAGATGAGCTTATCTACATCAGGGCACAATACAACTTGTTAGAACCAGACAGCGGAGATGGTAGAATATGTATTGATAATTTCAGGATGGCTCTTTTACAGAACTGTACTGATGCTATGAAAGAATCTAGAACACTTGAGATCTTGAATGCGCTGGAGCCACTCGCGTATAGGAGAATGGACTTTGAGGAGTTCCGTGCAGCTACAATAAGCCCTTACCAGCTTGAGGCTGTGCCGCGCTGGGAAGAAATCGCCAGTACTGCATTCGAGTACTTTGAGCAGGAAGGCAACCGTGCTATCACAATCGAGGAGCTTGCTCAGGAGATGAATCTTTCTGCAGCAGCGTATTCCATCGTCCGTGACTGGATCAGACCGTTGGACGGCAAGCTTAGCTTTGTAGGCTACACCAAGTTTTTGCATGGACTAACGATGCGAAGCGGCAACACAAGGCGGCACCATTGATTCCCTTGCTGCCGCGGTGGTTGCTTGAATTGGTTCCATTGGTTTTGTTGATGGGGATTTGGAGAGATGGTGTTTTGTCCCTCTTCTTTTCTTGCCTTAGCTTTTTGTAGAATGCTTGTAGAGAGAGAGAGAAAGGGTAAAAGGAAAAAAAGAAACGGAAAGTGATAGCTCAAAATTGAGTTGTAGAAGAAAAGGTCATTTTTTTTTTGCCTTGGTTCTGGTACATTGTTTGCTTTCGGCTATGATGAATGGCATTGTACAGTTGTCAGTTGGCACATGCTACATGGTGCTGTGTCGAAC
>GRMZM2G032046
GCGGGCGGGAGAGGAAGAAAAGCGAAGCTGCTGCGCCCTCCCCTCCCCCATCTGCGCCCTCCGCTCCCCCCATCCCGGTCATGGTATGGAGCCGTCCCGTGGCGCCGCTGGCGGCGCGCGGCGGTGGGGGGAGGCGGAGACCGAGGGCGATGCGGCGGAGGAAGGGAGACGAGCGGAGGACGGCGGCGAGGTGAGCCTACGGGAGTGGCTGGACCGACCAGGCCGGGCGGTGGAGGCGGCGGAGTGCTTGCACGTGTTCAGGCAGGTGGCGGAGGCGGTGGCCGTCGCGCACGCACCGGGGGTGGTCGTGGGCAGCGCGCGGCCGTCGTGCTTCGTCGTGTCGCCGCCCTTCGCGCGCGTCGCCTTCATCGAGTCCGCCTTCGGCTCCGATGCCTCGGGTTCGTGCTCGGGCTCCGACGCCGACCCAGATGCCTCGCCTCCGCGGCGAGGGGACGGCGCCGGACGCGGCGAGGAGCGCGCGGGGAAGTCCTTCCCGCTCAAGAGCGTGCTGGCCATGGAGCTCAACTGGTACACCAGTCCCGAGGAGGCGGACGACAGCGCCGCTACCTTCGCCTCTGATGTCTATAGACTGGGTGTGCTCTTGTTCGAGCTGTTCTGCACATTCGAAACGATGGAGGACAAGATGCGGGCAATGGCGACCGCGAATCTGAGGCACCGGGTGTTGCCGCCACAGTTGCTGCTCAAATGGCCCAAGGAAGCATCTTTCTGCCAGTTGCTAATGCACCCTGTGCCAGAAACCAGACCGAAGATGAGGTGCGTCGTGTGCTGTGTACTATTTTTGTTTCTGCCAGTTGCTAATGCGTCTCCTCAAAGCTGGGAACTGATTTGTTTGTTAGTATATGTGTTGTGGTCGTACACTCCATAAGACAGAACGTGGATTGACAGACACGAGCATGCAGTTGTTTGAAGATCAAGCTAGCCTGGGAAATTGGCTGAATCTTGCAGATAGGAAAACCAATATTCATGGGGCAGTAAGAAACACTAGAATTAAAACAAACACTTAGTATGCTCCGTAGGGTTTGACCGAGATAGAGAGTTTTTTTGCAACTGCTGGTGTAAATAAGAAGATAAAAGTGTTTGAGTATAATATGATTGTAAATGAACACCGTGATATTCACTATCCTGTGGTAGAGATGTCTAATAGATCAAAACTGAGTTGTATTTCCTGGAACAGTTATATGAAGAGCCATATAGCATCTAGAGATTTTGAGGGTATAGTGCAGGTTTGGGATGTTACTAGGAGTCAAGTTTTTGTTGAGATGAGGGAGCATGAGTGACGTGTGTGGTCGGTGGACTTCTCAATTGTGGACCCAACAAAATTGGTCAGTGGGAGTGATGATGGATCTGTGAAGCTATGGGATATGAATCAGGCTGGGAGTATTGGCACTATTAAAACAAGGGAAAATGTGTGTTCTGTGCAATTTCAACCTGATACTGCTCGCTCCATTGCCATCGGCTCTGCTGACCACAAAATTTACTGCTATGATCTACGTCACATACGAGCTCCTTATTGTACACTAGTTGGGCACACAAAGACTGTAAGCTATGTTAAGTATCTGGATGCATCGACAATAGTATCTGCATCTACTGACAACTCATTGAAGCTTTGGGACTTATCGATGAGTCCAGGAAGGATAATTGACAGTCCAGTTCAAACATTTAAGGGGCATACAAATACAAAGCAAGGTCACTGGAGTTGACGAAGCTAAAGCTGAACTTGAGGAAATTGTTCACTACCTACGAGATCCTAAGGCCGCACTTGAAGAAATCTTATATCAGTTTGAGGAAAAACTCCAAGCTGAAAGAGAGGAAGCTGCTAGGAAGCAGGAAGAGTTGCAAGCACAAGTACAAGCTCAACAGGCCGCATTTGAAGAAAACCAAAGTTTGCTGCGCCAGGCCAAGCACAACTACCTTGCTAGAACATATCTGTGGTTAGAACTTTGTCAGAACTACGTGCAATCTGTTTGAATGCTTCAAACCTTTGTGGTGGAACCTTTGTATGTTTGAACCTCTGTTGTGGAAGAACTAGTGTGCTGGAATTGTGTATGACTTGTGATG
>GRMZM2G032351
GGATTGCATTATCCGCTCGCTGTGCCTGCCCTGCTTCTTCCGCCATTCTTTCCGTCTCTGCTCTACTTTCTTGGTCGCCTGTCCGGAGGCTCCTCCCCGCGGCCCCTGAGCAAACTGTACCATAGCCGCGTGATTGATTGGTTCACGGGAGGGACAGGGAGCGGCGTCAAGCTGGTTTTGGTAGTAAAAAATCACTTCAATTGTCCCCTCATTCCCATACTAAAGCAGGCTGCCCAAAATTTCTCAATATTGTCCTCAGAATTTGTTGCTGTGCTTTTGCCAGAAGCGGTGCTTGCTTCGGCAGATGGTTGTTCTCCCGCACCTGTCCTACCGCCGTTGATCGCGAGAGTCTCGTACGTAGTCTTCGGGGGCAAGCATCCATGGCGGAGTCATCGTCAAGGCAAGCGGCCGAGATGGTGGAGAAGTGGATGGCGTTCCCGTCTGGCTCCGACGCCGGCAGCGGCTTCGCGTTCCCGGCGCCACGCTCAGTGTCGGGCGCGGGCAAGGAGATAGTGGAGCTGGCGTCGCCCTCCACAGCCACGGCCACGGCCACGGCCACGACCACGGCCAGTGCCGGCAACAGGCAGGCCTCGTTCCAGCGCGGCCGCGACAGTGGCGTGGGCAGCACCAGGTCGTCCATGGACGGCGCGCGCGCGTCGGGGGACTCGTCGATGCCGCGGGTGTCGCAGGAGCTCAAGGACGCGCTGTCCAGCCTGCAGCAGACCTTCGTGGTCTCCGACGCCACCCGCCCGGACTGCCCCATCATCTACGCCAGCGCCGGCTTCTACACCATGACCGGCTACACCCCCAAGGAAGTCACCGGCCGCAACTGCCGCTTCCTGCAGGGCCCCGACACGGACATGAACGAGGTTGCCAAGATCCGGGACGCCGTTAAAACCGGCCGCAGTTTCTGCGGCCGCTTGCTCAACTACCGCAAGGACGGCACGCCCTTCTGGAACATGCTCACCGTCACCCCCATCCGCGACGACAACGGCAAGGTCATCAAGTTCATCGGGATGCAAGTCGAGGTGAGCAAGTACACGGAGGGGCTCAGCGAAAAGCGCATGCGGCCAAACGAGATGCCAGTGTCCCTCATCCACTACGACGACCGGCAGAAGGAGACGGCAATGTCATCGATCACGGAGGTGGTGCAGACGGTGAAGCACCCGCGCGCTCGCTCCGAGGGTGAACAGGAGCCCGTGGAGCCTGCACCGCCCGTCATGGCGTCGCCGTTGGTGGCCCCTGGCACGCCGTCGGGCGGTGCCAGCCTCAAGTCCCCGCTCTGGGACGTGAAGAAGGAGGACTCACGGCTGAGCCGGAAGTCGAGCCGCCGCTCTTCCCTCATGGGGTTCAAGATGGGGAAGAGGAGCTCGATAGGAAGCAAGGATGCCCTTCCAGCGGAGGTGGAGGCCCCGGCGCCGGCGCCGGCGCCACCGGAGTCAACGACGGAGAAGCAGCGCAAGAACAGCTGGGAGCAAGAGGGGAGGGAGAGGGACATCAGGCAGGGGATCGATCTAGCCACGACACTAGAGCGTATCGAGAAGAACTTCGTCATCACGGATCCCAGGCTCCCCGACAACCCCATCATCTTCGCGTCGGATAGCTTCTTGGAGCTGACGGAGTACACGCGGGAAGAGATCCTCGGGAGGAATTGCAGATTTCTTCAAGGGCCAGAGACCGACATGTCCACAGTTGATAAGATCCGGGAAGCTATCCGGGAACAGAAAGAAATCACTGTCCAGCTAATCAACTACACCAAGAGCGGGAAGAAGTTTTGGAACTTGTTCCACCTACAGCCAATGCGAGACCAGAAAGGAGAGCTTCAATACTTCATTGGAGTTCAATTGGATGGAAGCGACCATGTTGAACCCCTTAGGAATCGTCTCTCTGAGAACACTGAACTACAAAGTGCTAAATTGGTCAAAGCTACGGCAGAGAATGTGGATGAAGCAGTCAGAGAGCTTCCTGATCCCAACCTGAGACCAGAGGATCTATGGGACATTTACTCACGATATGTTTCCCCAAAGCCTCATAAACGTTACAACTCTTCTTGGATTGCGATGGAAAAGATTATAAAATCTGGTGTGAAGATTGGCTTGAAGCACTTCAAGCCTATAAAACCTTTGGGTTATGGTGACACTGGCAGTGTACATTTGGTGGAGTTGCAAGGAAGCGGTGAATTATTTGCAATGAAGGCAATGGACAAATCAGTGATGTTGAACCGCAACAAGGTTCATCGAGCTTGTATGGAAAGAGAAATATACTCACTATTGGATCATCCTTTTCTCCCAACATTATATACTTCATTCCAGACACCAACACATGTTTGTCTCATAACAGACTTTTGTCCTGGAGGAGAATTATTTGCACTACTCGATATGCAACCAATGAAACTTTTCAGAGAAGAATCTGCAAGGTTTTATGCTGCAGAGGTTGTAATTGGCCTGGAGTATCTCCATTGCCTTGGAATAATATACCGTGACCTAAAGCCAGAAAACATTTTGCTCCAAGAGGATGGCCACATCGTTCTGACTGATTTTGACCTCTCTTTTTTGACTTCCTCAAAACCTCATGTGATAAAGCATTCTACATCAAGGCGAAGAAGATCTAAGGAGTATCTGCCCCCAAGTTTTGTTTCAGATCCTGCCACTCCATCAAATTCTTTTGTTGGAACTGAAGAGTACATAGCTCCAGAGGTCATCACTGGTGTACCACATACAAGTGCCATTGATTGGTGGGCTCTTGGAATTCTCTTGTATGAAATGTTGTATGGACGTACACCTTTTCGAGGAAAGAACAGGAAAAGGACATTTCATAATATCCTGCACAAAGACCTTACATTTCCAAGTAGCATTCCGGTTAGTCCTGCGGCTAAGCAATTAATCCATGGATTGCTACAGAGAGATCCCTCTTCTCGACTTGGTTCAAGTGCTGCTGCAAACGATATCAAGCAACATCCCTTTTTTGAAGATATACACTGGCCACTCATCCGTTGCATGGAGCCCCCAGAGCTTGATGTTCCACTGAAACTAACTCGGAAGGAACCTGAACAAAAAGTGAAGCCTGAGGAGGATATATACTCATGTTCAGATTATTGAGACATTTTAAGGGCAGGTTGTACGATCCCCCCTCCCGACCCCGTGCATGACTTTCAGCCTGAAGAGATTTTATATTACCGAGTGGAAATAACGTTGCTGAGCATGTACATAGTAATAAAAGAGGTTTATAGGCATGCAAGATTTCCAGCCTGAATTGCACAAGAGGTCGTTGTAAGTCATTCTTTTGGTTAGGTTAAGTGAATAATCCATCAACAGGATAAAGTTCTTGTAAATGTACACTTTCTTTGGCATATATAATAAAAATCTTACTAATTTCCGTTGGTCAAA
>GRMZM2G032912
AGTAGTCAGTGCACACAGAAGGTGGATGCAGATAGATGCATTGCATTGTCACCATCGTAGCACCTCCCTCTCTCTCTCCCCTTTTCGTTCCGAGGAAGGAAGCACCACAGGGCCAGCAGAGATGTCTGGAAAAGGGAAGAGGCGAAGCGCTAGATTGTTGAAGCTGGAAGAGCAGAAGAACGACGGCGGCGCCGTCTGCTTCCTTGACCCCTGGCAGATCATCCGGAACAGCATTTCCGGTCCGAGCGCGCGAGGGAAAAGGAAAAGGAATGAAGGAATCCAGCCGCAGGGAGAAGCTTCTTGCAGCCGCCAGGAGCCACTGTATGCAGGAAACAGCAATAGCTTACCAAGCCAAACCTCGGTAGGACAGATCATCGAGTATATCCTTGACGAGTTGGAGATGAGAGACAGGCATGAGCTGTTTGCAATGCCAGACGACATCCAGGTGACTGATTATGCAGAGCTGGTGAGCAGGCCCGGTGACTTCGCGACACTGAGACAGAAGAACAGGGATGGCATGTACACGGCACTGGAGCAATTCGAGAACGATGTTTACATGGTGTTCCAGAAAGCGATAACGATGAACAGCCAGGACACCGTGCCTTTCAGAGAGGGCATGGCGCTGCTGGATCAAGCCAAGCTGGTGTTCATGTCCCTGAGGAGCAACCAGATGTTCTCGGAGTCGGAGCTCGCGGCGTGGCGCCAGAGGCACGCGGACCAGATGCAGCAGCCGATCACGCCGGAGGGAAGAGAGGGCGGCGGCAGGGGACCACCACGTCACACGGCTGCTGCGCCGCTGTTGCAGCCGTCCGCCGCCACGCCGAGGAAGAGGAGCGCCGCCGAGACGAAGAAGCAGGAGGACGCCCGCACCGGCGGGAACGCTACGGGGAACCAGAGAGGGAGGCCGCGCGGCGCCAGGGAGACCAAGGCCACGGCGCCCACGCCGCCGGGAAAGAGGGCGAGAAAAGACGCAGCAGCAACGGCGGGCTTTAACGGCGGCCGCGGTCTGGTGGCTCGAAGAAGGCTCACTTACAATGACGAAGCTGCTGCCGATCAAGGCTGGCGGGAGATAGCGGCGACGCCGGTCTTCCAAGGCCGGCACGTTACACTCAGAGACGTAAGACCCACTGACCGACCACTGGGGGAGTTCGGGTGGCCAAAAGTCTATTCTGAAGCATTTTTCTGGTGCAAATGCAACGCAAACCGTGCAGCAGCCGCAGGAGCAGACGTTCCGAGGCAGCCTGCAGCGCTTCGTGCGGCACGCGGGGCTGAAGGCGCGCGTGGCCGCCGAGTTCAGGAGCCTCGAGTGCGTCGCGCGGGCCAGGCACTGCCCCGTCCCGCAGTGCTGGAACGGCTTCGCTCCCAGCGCCGGTTTCCTCCCGCCGTCGCCCCGGCCTCCGGGCGCCGCCGCCGCGGAGCCGGGGACGTCGTCAGATCAGCAGGCGGCGGCGCCGGAGTGCAAGCTGGAGACGGACGAGGTGCTCAAGCTCTTCGTGCTCATGGGCACGCCCGCTGCGTTCTTGAGCAGAGCCAAGAAAATGTTCGGCCAAGATGAGCCAGAGAAAAGCGCGCAACCGGCCAAGGCTGCCGACGACGCCCGGGCGCGCGCTGGCGCTGCAACGACGGCCGAGACTGGGCACGGGAAGAAGAGCAGCGCGAGCGAGCCATCGGCCGCCGCGTGCGGGCCGTTCGCGCCGCCCAAGTTGGTCCCCGGCCGGCTGGGCTTCGGCCAGTTCGCCGCCTCTTCAGCACGTCCGTTCAAGCTGAACTCCAAGCCTTCGGCGTCAAATGATTCC
>GRMZM2G033526
TCCGGTTCTCTCGGGCGTTGGAACCGAGGATTGGAGGCATCGTGTGGACCGCGCCGTGCACACCTGGCGCGTGGGCCCGCCTCCTCCATCTCCCCCTGCGGCGTAATAAGAAGCGGCCCACGGCCACCGCCACGCCTTGTCGGAATATCATACGAAAACCCTCGCGGCGAGGAGCGCTCTCCGTCCCACACACGCGCGCCGCAGCCTCCGCAGTCCGCACCTGCCTCCACGACTTGTCGTGCTCGTGCGCTACTCTCCTCGAGCGCGGCGCGGAGCACGGGGACATCAAATGGCGGCAGCGGCGGAGATCGGTGGTTTCGCGGCGGCGAGAGTGGCGGTGGCGACGCTCAGGCCGGCTGCGCACCCAGCCCCGGCGGCGGCACCGCAGCAGCCTAGGAGGGCGGTGGCGGCGCAGTCGCTGCGGACGACCGCCACCGAGGCGCTGACGGCGGATCTCGCCGGCACGACCAACGGCGCTGTGCATGCTCGGATGAATAGTAAGGCTACAAGTGAAATCACTTCACAGGCAGTTACTGCAAATTCTAGGAGAAAGACAAAGATAGTCTGCACCATAGGTCCCTCAACCAACACTCGTGAGATGATTTGGAAGCTTGCAGAGACTGGAATGAATGTAGCACGCCTTAATATGTCCCATGGTGACCACCAGTCGCACCAGAAGGTTATTGATTTGGTCAAGGAGTACAATGCACAGAACACTGATGGCAATGTTATTGCCATTATGCTGGACACAAAGGGTCCTGAAGTTAGAAGTGGGGATGTTCCAGAGCCAATCATGCTCAAGGAAGGTCAAGAGTTCAACTTCACGATTAAAAGAGGGGTGAGCACTGAAGACACTGTCAGCGTGAACTATGATGACTTCATAAATGATGTTGAAGCTGGCGACATACTATTAGTGGATGGAGGAATGATGTCGCTTGCTGTGAAGTCTAAAACAACCGATACAGTCAAGTGTAAAGTAGTTGATGGTGGGGAATTGAAATCACGGCGCCACCTAAATGTCCGTGGAAAGAGTGCTACTTTGCCATCTATCACTGAGAAGGATTGGGAAGACATAAAATTTGGTGTCGAAAACGGTGTTGATTTCTATGCAGTTTCCTTTGTGAAGGATGCCAAAGTTATCCATGAATTAAAAGACTACCTTAAAAGTGCTAATGCCGATATACATGTCATTCCAAAAATTGAAAGTGCAGATTCAATACCAAACCTGCAGTCCATTATTGCTGCTTCAGATGGGGCAATGGTGGCGCGTGGAGACCTTGGTGCTGAACTTCCGATTGAGGATGTTCCTTTGCTACAGGCAGAGATTGTCCAAACATGTCGAAGTATGGAGAAACCAGTCATTGTCGCTACAAATATGTTGGAAAGCATGATTGACCATCCTACTCCCACTAGGGCAGAAGTTTCTGACATAGCTATTGCAGTTCGGGAAGGTGCTGATGCCATCATGTTATCTGGCGAAACTGCTCATGGAAAGTATCCACTAAAGGCAGTCAAGGTGATGCACACTGTGGCACTCAGAACAGAATCCAGCCTTTATAACCCAACTACTTCTCCTAGTCTTGTTGCATCTGCACAGGGTCTACAGAATGAGGACTTCTCCCCAAGCCAGCTAAGTAAAATGTTCGGATCTCATGCAACGATGATGGCCAACACCCTTCGCACACCAATCATTGTATTTACACAGACAGGCTCCATGGCTGTCCTCCTGAGCCATTATCGTCCCTCGTCTACACTATTTGCATTTACAAACGAGGAACGAGTGAAGCAACGGCTAGCACTCTACCAGGGCGTCATCCCTATTCACATGCAGTTCTCTGACGACGCAGAAGAAACTTTCTCCAGAGCAATTAGCAGCTTGCTGAAAGCACAATATGTGAAGAAGGGAGACTACGTCACTCTTGTTCAGAGCGGAGTGACTTCAATCTGGAGAGAGGAATCCACTCACCACATCCAAGTGAGGAAAGTTCAGGTCTGATGTGCCGGTGGGAATTGGTCGTCTGAGAAATTTTGATAGCGCCGCCTGATGTGTTATCATCATTATATGTGTAATTTTACTGTTTTACCAGGAGATTGCTACGTCGAGTTATATGTTGTGTCGAATTCACGTGTAGGCTCTGAATCTTGACTGTGTCCGTTCATTTTCGCTTGTTTCACACTGAAGTGTTATAAGCTCAACTTTACTGCTTTTGTTTTCTTGTGAAACTTGAGTTTAGTTTCTTGTTACAAAAGGAGCTAGCACTAACAGGGTGGTGAGTTTTGTAAAAACGGGGCGAGGACTGTTGAGTTAAAACTGTTGTAATAATGATATCGTTCCTGCAAGACGACACATGCATGGCCAGAAGGCCAAAGTCTGAACTCTTTTCTGCCGGGACAAGACAGGATGACATGGTCATTGTCGTGGTGGCATGATGCTTGCTAGCCTTTTCTCTGCTTCTGCGCATCATGTCAAGGTGATAACCTTGGCAGCGGATGTGGTGACCCAGCAGATTGGGCACGGAACACACCTGCTGTACCTCGTATCACGACCATCCGCGAAAAGTGCACGAACCACGATAACGTACCAGCTGCTAGCTTCGGATTCCCTGCAAGGCTGCAAACTCGAGCCTCGCCGCCTCGGTTTTG
>GRMZM2G033570
ACAGCAGCAGAGCACCATCAGCACCAGCACGCCCACTTGCCTCCTATTATTTGCGCCAGAGGGCAGGGCAGGGCAGGGCAGGGGCCTTGGCGCTACCCCCGTTCTTATCCCCACCTCGTGCCTCCCCTCCTCCCCCCTTCCCCTCTCTCGCCCCTCCTCCCTCCGTCTCGTCTCCCAGGTCATGGCAAAAGCTGGAGCACCGGGAAAAATAACAAGTGGGAGATAAACAGGAAGAGCTAGGTGAATACTTGGAGAAAAAGGTCCCCCACACCCCCCACGCAGGTGAATACTACAAGTAGCAGTACAAGGAAGAGAGCCAATCTGCCCGTGACTGCCAGTGAGTTGCTCGGGTGTGGTGGTTAGTTGAGGTCACGATGATGGGAGGCGGGCTGATGATGGATCAGAGCGTGGTGTTCCCTGGCGTCCACAACTTCGTGGATCTCCTGCAGCAGAACGGCGACAAGAACCTGGGCTTCGCCTCACTCATGCCGCAGACGTCCTCCGGCGACCAGTGCGTGATGGGGGAGGGTGATCTCGTGGACCCACCGCCAGACAGCTTCCCGGACGCCGTGGAGGACGACAGCGATGACGACGTTGAGGACATCGAGGAGCTGGAGCGCCGCATGTGGCGCGACCGCATGAAGCTGAAGCGGCTCAGGGAGCTGCAGCAGAGCCGCGGCAAGGATCCCATGGCTAGCGGTGGGGGCCTGGCCGACGGCTCATCCAAGCCAAGGCAGTCGCAGGAGCAGGCCCGGCGCAAGAAGATGTCGCGCGCGCAGGACGGCATCCTCAAGTACATGCTCAAGATGATGGAGGTGTGCCGCGCGCAGGGGTTTGTGTACGGGATCATTCCGGAGAAGGGCAAGCCGGTGAGCGGCGCCTCCGACAACCTCCGTGCCTGGTGGAAGGAGAAGGTCCGCTTCGACCGCAACGGCCCGGCCGCCATCGCCAAGTATCAGGCCGACAACGCCGTCCCGGGCGCCGAGAATGAGCTCGCCTCGGGCGCTGCCAGCCCTCATTCCTTGCAGGAGCTGCAGGACACCACACTCGGCTCGCTGCTCTCAGCACTCATGCAGCACTGCGACCCCCCACAGCGGCGCTACCCGCTGGAGAAGGGCGTTCCTCCACCGTGGTGGCCTACCGGCGACGAGGAGTGGTGGCCGGAGCTTGGCATTCCCAAGGACCAGGGCCCACCTCCCTACAAGAAGCCCCATGACCTTAAGAAGGCCTGGAAGGTGAGCGTGCTCACCGCTGTCATCAAGCACATGTCACCAGACATAGAGAAGATCCGACGCCTCGTTCGCCAGTCCAAGTGCCTCCAGGACAAGATGACTGCCAAGGAGATCTCGACCTGGCTGGCGGTCGTCAAGCAGGAAGAGGAGCTGTACCTGAAGATGCACCCTGGCGCACGCCCGCCGGCATCCACTGGTGGCATCGCCAGTGCCATATCTTTCAACACCACCTCAAGCGAGTACGACGTGGACATCGTTGATGAGTGCAAGGGGGATGAGGCTGGCAACCAGAAGACAGCAGTCACTGACCCAACCTCCTTCAACCTTGGTGCGGCTATCCTAAGTGACAAGTTCCTCATGCCGACGCCGATGAAGGAGGAGACCGCTGACGTCGAGTTCATCCAGAAGAGGAACGCCCCCGCTCCTGCTGAGCCAGAGCTAATGCTAAACAACCGGGTGTACACCTGCAACAACGTCCAGTGCCCGCACAGTGACTACAGCTATGGATTCCTTGACCGGAATGCCCGCAACAGCCACCAGTACACCTGTAAGTACAACGATCCGATCACTCAGAGCGCCGAGAACAAGCCTCTGCCAGCACCGCCGCAACCACAAGCCTTCCAGCCGGCCTTCAGCCAAGCCAATCAGGCAGCGAACAATCTGGACTTCAGCCTGCCTATGGACGGGCAGAGGTCCATCGCCGAGCTGATGAACATGTACGACACCAACTTCATGACGAGCAAGACCATGAGCAGTAGTGACAGCGTCACCATCATGGAGAGGCCGAACGCGATGCCCCAGAGGATCCAGATGGACGAGGGCTTCTTCGGACAGGGCAACGGAGTCTTCGACGACGTCAATAGCATGATGCAGCAACAACAGCAGCAGGCACCACCCGTGGTGCAGCAGCAGCAGCAGCAGCAGTTCTTCATCCGCGACGACACGCCATTCATGAGCCAGATGGGCGACATCACCAGCACGGCGGAGTTCAGGTTCGGCTCTGGTTTCAACATGTCTAGCACCGCCGCCGCCGCTGATTACCCAGGCGCGGCGCAGAAGAACGACGGGACCAATTGGTTCTACTGAAGAATAAAACTTGTAGGGCTCCTCGTTATAAGCTTCGGATTCCTCCATGGATCTCCCAAGTTGTCAAGTCTTATAGGTCTTCGTTATATAGGTTTTGCAGTAGCTGCAAGACGGCTGGAACCTGGAACTGGTTTATACTTGTATGTCCGGCCAGCCATAAACCTCTCTTATTTGCAAACTTAATGTTATTCCTAGCTTTAAGTTGTTAGTCTCAGTCTGCTGTCCATGTATATGGCTGTTAAAATGCTTGTGCTTGTTTCTGTACTACCTGCTGTTTGGTGTCTGAATGAAGTGTTTTCTTCAGTGGTTCTGCTCGACGTGTCTGCTCACTGTTGATGAGGCACATCATCGCTGCTGCTCTTCACACAAACAACATGACTGACATATTC
>GRMZM2G033828
CCAACATCCGCCTCAGATTCCCGTCCATCGTTCGTCTCCGCTGTTTCCCGTCCCTCGTCCTCCGCCGAAACCCTAGCAGAGCTCCTCCTCCGCCTTCCCTCCGGTCGCCGGAGTGCCTGGTCCGGTCACGGGGGTGGTTTCGAGGCCTGGATTGGCGGAGTGTTTGGAAGGAGGCAGGGGCGGGACAGTAGGAATACATAAATTTTCTAGGTTTTCAGCCGCCCTATGCCTGACGCATCCACGCGCCCACGCCTGTCTCCGCACACACGCTGCCACGCACAGGCACCGCTCGTCCGCTCCAGCTCTTGCGTCGCACGGACAGACACAGCTCCACCCTCCATAGCTCCTCTTGCCGCTGCTTGTGCGCCGGATCACCGCCCCCGGCCTGAGTCTTCGGACAGTGCGTCCGCGGCAGAGCATCTGCGGCCTGCCCCCTGCGGGCGGCGGCGCCAGTGCGGCTCGCCCCCTCTGGCCGTCTTGGCCTGATTGGACCGAGAACCAGGAGGAGGGACATGGAGGGGTTCGCCAAGCCGTCCACGAGCTCGGGGTCTGGGGTCACGGTTAGGGCCTCCGTCGCCGCGGCCTCCATAGAGGAGAGGTTCGCCGATCTGTGCAAGGCCAAGCTGGGACTGGACGAGAGCACGACGAGGCAGGCAATGCAGCTCTTGAAGGAGACCAATAACATTCTCAAGTCCAGCATGTCTTCCTTGGGCGGCGGATCGCCCGAGGAGATCGAGAGGTTCTGGTCTGCCTGTGTTCTGTACTGTGTGTCAAGGCTCAGTAAAGCGGGGAGGTCGAAGGAAGATGGCAGTGTCTCACTTTGCCAGATTCTGAGGGCATCTAAGCTGAACATTGTGGATTTTTTCAAGGAGATGCCACAGTTCTGCATAAAGGTTGCACACATTTTGACTGGCCTATATGGTTCAGATTGGGAAAAAAGGCTTGAGTTGAAGGAACTGCAAGCGAATGTTGTCCATTTAAGCTTGCTAAGCAGTTACTACAAACGTGCATACCAGGAGCTATTCTTGTCAAATGATGGCAAGAGTTCAGACAATTCTTCAGAATCAAATAACCAAGAGGCTTCTGATTATTATCGCTTTGGATGGTTGCTCTTTTTAGTCCTAAGAATCCAAACATTCAGCAGATTCAAGGATCTTGTGACATCCACGAACGAACTGGTTTCTGTGTTGGCTGTACTTATCATTCATGTTCCTGTGCGACTAAGGAATTTCGATATAAAGGATTCATCCTACTTTGGTAAGAAGTCAGATAGGGGAGTCAGTCTTATTGCTTCTCTTTGTGAAAAACATCATACCTCAGAAGATGAGTTGAGCAAAGCACTGGAGAAGACAAATACTCTCATAATGGATATTCTGAAAAAGAAGCCATGCCCAGCTACTTCAGCATGCCAACAGGATAATTTGTCTTTCATCGATCCAGAAGGCTTGACAGTTTTTAAGGATTTGCTTCAGGGAGACTCATTGAAACCAAGTCTGATAATCCTGGAAAAGGAATATGAAAATGCAATTAACACAAAAGGTGAGCTAGATGAGCGCATGTTTGCTAATGATGAGGACAGTTTACTTGGTAGTGGAAGCCTTTCAGGTGGAGCCATTAATTTACCAGGCACAAAGAGAAAGTATGATGTTATGGCCTCACCTGCAAAATCAATATCAAGCCCAAATCCAATGTCTCCTCCACGCTTTTGTCTATCTCCTAAAGGAAACGGCTTTTGCAACTCAAAGATGGCTCCTAGCACTCCAGTGAGCACAGCCATGACAACTGCCAAGTGGCTTCGGAATACAGTATCTCCCCTTCCATCAAGACCTTCTGGGGAACTGTTGCGCTTCTTCTCGGCCTGTGACAAGGATCTAACAGATGACATTGCACACAGAGCTGGGATTATACTTGGAGCCATATTCACGAGCAGTTCTTTTGGTGAACGAATCTGTACTAGTATGCGAAGCGCAAGTAGGATGGATGCTATCTGGACAGAGCAAAGAAAAATGGAAGCTCTTAAGCTATATTATAGGGTCCTCGAATCTATGTGTAGGGCAGAGTCACAGATCTTGAGTGGGAACAATCTTACATCACTTTTGTCTAATGAACGTTTCCATCGGTGTATGATTGCATGTTCTGCGGAGTTAGTTCTTGCAACTCACAAGACTGTCACTATGATGTTCCCAGCTGTGCTGGAGAAGACTGGCATTACAGCATTTGACTTGAGTAAAGTCATAGAGGGTTTTGTTCGGCATGAAGATACACTCCCAAGAGAGTTAAAGCGCCATCTGAATTCTCTTGAGGAACGGCTTCTGGAAAGCATGGCATGGGAGAAAGGGTCATCAATGTACAATTCCTTAATCGTTGCGAGGCCGGCACTGTCTGTAGAAATAAGCCGGTTAGGTTTACTGGCTGAACCAATGCCATCGCTTGATGCAATTGCAGCACATCATAACATCTCATTGGGTGGCCTGCCACCTCTTCCCTTCCAGAAACAGGAGCGTTTGCAAGACAAAGATGAAGTCAGGTCTCCCAAAAGGGCATGCACTGAGAGGAGAAACGTGCTGGTGGACAGCAATTCATTGCGGTCACCAGTGAAGGATATTATTAAACCAAAGTTACCACCTCTCCAATCAGCTTTTGCAAGTCCAACAAGGCCGAATCCTGCAGCGGGAGGCGAAACGTGTGCAGAGACAGGAATAGGCGTGTTCTTTAGCAAGATATCGAAGCTCGCAGCCATTAGAATCAGAAGTCTCTGTGAAAGACTGCAGCTTCCCCAGCAAGTTCTGGAACGGGTGTATTCCCTTGTGCAGCAAATCCTTAGCCAACAGACTGGCCTTTTCTTCAACAGGCACATTGACCAGATCATACTATGCAGCATATATGGAGTTGCCAAGATCTCTCAACTGGAACTTTCATTCAAGGAGATTATTTTCGGCTACAGGAAACAACCTCAGTGCAAGCCACAAGTTTTCCGAAGCGTCTATGTTCATTGGCCCCCAAGAAGCCGTAACGGGAAAACAGGAGAAGACCACGTCGACATCATCACTTTCTACAACGAAGTATTCATTCCTGCCGTCAAGTCCTTGTTGGTGGAGGTAGGGCCTGGCGCCAGCGCCAGTCCAAAGAAGAAAGAAGAGGAAAAAGGTCCTGCTGATGTAGGTCCATTCCCAGAATCTCCCCGGCTGGCTCGGTTCCCGAACCTCCCCGACATGTCTCCAAAGAAGGTTTCTGCTACCCATAACGTGTACGTCTCACCGCTACGGTCATCGAAGATGGACACTCTTCTGTCCCCGAGCTCCAAGAGCTACTACGCGTGCGTCGGCGAGAGCACCTACGCGTTCCAGAGCCCCTCCAAGGACCTGAAGGCTATCAACAACCGCCTAAACAGGCAAGATCATCAAAAGAGCAGTTCGCTAGAGGTTTGCTGGTCCAGTTTCCAAAGCAACAGATAAACTGATGCCCAGATCGATCACCTGCAGTGTGTCCGGCGGGAAGAAAGTCAGCGGCCGGCTGAACTTCGACGTCGTCAGCGATCTGGTCGTGGCCAGTAGCCTCGGCAGTGACCGTGACGCCAAGCCTGCGGCCGATCCTGCCAAGACGACGCCGGTGAAGTGCGAGCCATCTGACTCGTGATCGTCGTCGACTCTGATGAGGCCCTTGTTATAGATTGTTATGTTTCAGATACTCGTGAGTTAGTAGATGGTAACTAGACGAGGAGGCCCTTGTTTCTGTTTGCGTCTTTTCTTTTTTTGACGTGGGAAACATCTCTGCGAGCAGCTCTACGTTGTGTAAAATATATATAAAGAAAGCTGCCCCGATGGCTCCCCTTAACCCAACTCGCGTTGTAGGGAGATGACAAGCACCATGGCCATGTAACTTCATAGAGGTTTTGAGAGAGCTGTGTAAATGCAAGATGGCCATGTATCAACAGCGGATATTTTGTTCGTGGCCGTTTTACTGTCAGGTGGCGGCGGCCTGTCAGCAGCGCGTCCCTGACTGGTTCGTAAATGGACACCTGCCATTACTGTTCTTGTACATGCCCATCGCCTCGCGGTGCAAGGATTCAACCAGAGTGCCGGCCGTGCCGATGTCAATGTTAAAAAAGGCGACGACGAACTATTCCGTCCGGGAGAACACGTCTCCGTTGGTTTTTTTTGACGGCCGTGCCGATGTCAATGTTCAAAAAGGCGACGACGAACTATTCCGTCCGGGAGAACACGTCTCCGTTGTTTTTTTTTGACGAAGGGGCGAAGCCTCTATTTCATGTAATACCCACTTTGTAAGAAAAGTCTAAAAAGAGAAATTATATTACTTTATAGCTATATGTGTTATTCATGTTTATCGTTTTACGTGAAC
>GRMZM2G034302
CACACCTCACGTCTCCTCACTACCCGCGCTCTCAGGCAGCGCACCTCGCTCCTCCTCCCCCACAGCGCTTTCCATTTTCGTCTATCTCCCGAGAACCCTCCTGCGCCTCCCAAAGCTCTCTTCTATCGCGGCCGCGCGCCTGATCGACGTACGACCGGTCTGGTACGTACGTGTGCTCGCCCGCCATGGCTCGCGGCGACGGCGAGCTGGAGCTGTCCGTGGGGGTCCGCGGCACCGGCGGCGCGGCGGCGGCGGCGGCGGACCACGTGGCGCCGATCAGCCTCGGCAGGCTCATCCTCGCCGGCATGGTCGCCGGCGGCGTGCAGTACGGCTGGGCGCTGCAGCTCTCCCTCCTCACGCCCTACGTGCAGACTCTGGGGCTCTCACATGCCCTCACTTCATTCATGTGGCTATGCGGTCCTATTGCTGGCTTAGTGGTCCAACCGCTGGTTGGCCTGTACAGCGATAGGTGCACAGCAAGATGGGGAAGACGCAGGCCATTTATCCTGATAGGATGCATGCTCATCTGCCTTGCCGTCATTGTTGTTGGCTTCTCGTCCGACATCGGAGCTGCTCTAGGGGACACAAAGGAACACTGCAGCCTCTACCACGGCCCTCGTTGGCATGCTGCGATCGTGTACGTTCTGGGGTTTTGGCTCCTTGACTTCTCCAACAATACTGTGCAAGGTCCAGCGCGTGCTATGATGGCTGATCTGTGCGGTCATCATGGGCCTAGTGCAGCCAACTCAATCTTCTGTTCTTGGATGGCGCTGGGAAACATCCTAGGCTATTCCTCTGGCTCCACAAACAACTGGCACAAGTAAAGCCCACCGCTCCCACACGAACTCTACCTGTTTTTTTTTAAATTATTCTGGAACTGGTTTTACTTAACACGGGCGCGTTCTGAATTTCTGGTGCTATCACATGCACAGGTGGTTTCCGTTCCTTATGACAAACGCGTGC
>GRMZM2G034523
CCAAATCATCTAATATGTCGACGGGTATCAGCGGTCGGTACCGACCGGTGTCGGTTCTAACATGGTTGATACTAACTAGACCAACTAGTCGATAGGCCCACTAACCAACTAACTGAACCGACTAGCCTTAAACCCTATTTAGTGAGTATCTATCAGTGTGGTAGCCTATGTCAGTTGTTGGTAAGGACTAGAGTAATGCTATCTCTAGCAGAATACTCGGTCACATCTCTCGTTTGTGTAAAAGCAATATAGTTTATAATATAAAACAGCGAAAAACATTCTTTCTTACGACTATATGTCTGATATTCTCGCTATAGAGTGGGGAAAAAGTGGAGAGTTATTGAGTTACCAACTCCAAGCCTTCGAGGTTGCCATCAAGATCTTAGCTCACGCTGGAGGCTGGACTCGACGCCTAGAGTGGATAAGCAGCGGATTTGTCGGCGGGGCTACCGGGTGGTGGTCGGACCGTGGGAGGTCGAGGTAGCGCTCGGGGTGCCTGACATCAACGACGGGTGGATGCTCGTGAGATGTTCGATAGAATGCCTGACCGGACTGGACCGGACCAGCGACCGGACACTTCCGGATGCTGACGGAGGAGACAGCTATAGCACACGACAAGAGGCAAGGGTAAGATGTGTCTGTTCCAGAGTCCGGACTCCATCAAGGGATGGCACACGCGCGATGGGATCAGCAGGCCTGGAAATTAAATACCAGACATACATGGAGATGGACCTGTATAGCTGTAAGATATGAACGGAAGACTGATAGATCTTGCTGCCATGAGAGGGATGAGCTCCATTCAAGCACAACGAGGCAAGTCTTTTATAGGGAGGGTCTTGCTTGGCTTCTGGCTGGGGCCTGCGACTGCGCTCACTGGTGCCTAGGCAAGCGAGAGCGAGTCAATTTGTCAGGTTGCAGTACCAGTTGCTCACTGGTGGGTCTGACGAGGCTCCCCAGCGTTGATAGCTACG
>GRMZM2G035217
TCTCTCTCTCTCTCGCTGCTTTGCTTGCTTCCCCCACCCCCAGTCAGCTGAGCCTCCGCCGACCTCGACGAAGTGGCGGCAGAACACGCGCAGTTGCTGAGTTACGGCACACACCGCAGCAGTGCACACCACATCCACACACGCGCCTGGCGGTGGAGTGACAACTGACAGGCATCGGGTTGCTTCCGGCGGTGGCCATTGCCAACCCCGCCCCATCTCCTTCGTCATGCGTACAAGACATCCCCACATCGCCGCTCCTCCACCTCCTCCTCGCCTGACGTCATCCCCGCACCGGCACTGCACCACAAATCCATCCCCCCTCCCCTCCCGGCCCCTGCATTGCATCCATTCTTCTTGCTTCCCCGAAACCTCGCGCTTGGTCTGACCTGACGCAACGCGTCCTCGATCCCTGAGATAAAGCTCGCGGCATTCGCTTGTTCCGCCAAATTCAGTCCCTTGAATTTCCTGAGCTGTCGAAGTTTTTCTTCTGGTTCGATTCTTCGGAGACCCCCTGGCATTTGTGGGTTCCGCCATTGCTCGCTGGTTTGATCCGTCCTAGTTGCCGAAGCGCCTGTTGATTTGGTTCTAAAATACATCGTTCGTCCTTCCAAGTTCAAAAGGGGGGAAAAGGCTCTTCTTTTTTTGGATCCTGATTTGAGTGTGTCACCTTTGCTTCCGGCAATGGGGAACAACAGCAGCAGCGGCGGCGGCAACAGGCGTCCGGAGCACTCGGAGTCGGCGCTGCCGCCCGAGGCGTCGCCGGCGGAAGAGCTGAGCTCTTATGAGGCAGCGTGCCGGTCGGACCCGGAGCTGCGCACGTTCGACACGACGCTGCAGCGGCGCACCAGCCGCGCCATCTCGACGCTGGCGGTGGGCGTCGAGGTGCGGTCGATGTCGCTGGACTCGCTCCGAGAGGTCACCGGCTGCCTCCTCGACATGAACCAGGAGGTGGTGCGCGTCATCCTCGACTGCAAGAAGGACATCTGGAAGAGCCCCGAGCTGTTCGACCTCGTCGAGGATTACTTCGAGAGCAGCCTCCAGACCCTCGATTTCTGCACCGCACTCGACAAGTGCCTCAAGCGAGCCCGCGACTCCCAGCTTCTCCTCCACGTCGCGCTCCAGCGCTTCGACGACGAGGAAGGCAGCGACGCCGCCGCCGCCGCTCCCTCCGCCCGGTACGCGCGCACGCTGCACGAGCTGCGCCAGTTCAAGGCGGCCGGGGATCCCTTCACGGACGAGTTCTTCGCCGCCTTCCAGGCCGTTTACCGGCAGCAGCTGGCCATGCTGGAGAAGCTGCAGCAGCGCAAGCACCGGCTCGACAAGAAGGTCAAGACCATCAAGGCGTGGCGCCGGGTGTCAAGCATCATCTTCGCGACCACGTTCGCGGCCGTGCTCATCTGCTCGGTGGTTGCCGCGGCCATCGCTGCCCCGCCTGTCGCTGCGGCATTGGCCGCGGCCGCTGCAGTCCCGCTGGGATCTATGGGGAAGTGGATAGATTCTTTGCTGAAAGGGTATCAGGACGCGCTCCGTGGACAGAAGGAGGTGGTGAGCGCAATGCAGGTTGGCACGTTCATTGCCATCAAGGATTTGGACAGTATCAGAGTCCTCATCAACCGGGTGGAGGTGGAGATCAGCTCAATGGTAGACTGTGTAGAGTTTGCGGAGCGGGATGAGGAGGCGGTGAAATTTGGGGTGGAGGAGATCAAGAAGAAGCTGGAAAACTTTATGAAGAGTGTCGAAGATCTTGGGGAACAAGCAGACCGGTGTAGCCGGGATATCCGTCGGGCAAGGACGGTCGTGCTGCAAAGGATCATCCGGCATCCAAACTGAAAAATAAGGGGAAATGTAAGGTATGCATGTCTTAAGATATAACCATGTACTCTTGATAATGTTGTGATGGAATGTATATAAGAGATGGACCTTTAGGAAAGTGTGAATGAGTCAAATCGATTTCATTATCATTTGATTCATGGTATCTGTATTTCCATACTTGATTATCTCTTTCCCTCCCTTGTTACTGTGCAAGATTATTCTTGGCGTTACTGCAAT
>GRMZM2G035557
GAAGCAGAGGGAGAGCAGTCACCAAACCAAAACCGCTCTCGAGTCTCCATCCATTCTCTCCGCTCATCCGCAGCTCTCGAGTCTCCAGCTCTAGCTAGCCTTAGCCTCGTCCAAGGGACGAAGGGGCCACCATGAGCGTGGTGATCCTGGACGGCTCCACGGTGCGCGGCTTCGTGGCGGACGAGGCGGCCTTCGCGCGCAGCCTGGACGCGCGGTTCGCCGCGCTGGACGCCAACGGCGACGGCGTGCTGTCCCGCGCCGAGCTCCGGCGCGCGCTCGAGTCCTTCCGCCTCCTCGACGGCGGCGGCTTCGGGTCCGCCCAGCCGGCGCCGCTCCCCGCCGAGGTCGCCGCGCTCTACGACGCCGTCTTCGAGCAGTTCGACGCCGACCACAGCGGCGCCGTCGACCGCGCCGAGTTCCACGACGAGATGCGCCGCATCATGCTCGCCGTCGCCGACGGGCTCGGCTCCCAGCCGCTCCAGGTCGCCGTGGACGACGAGGGCGGGAGCTTCCTGCTCGAGGCAGCCGAGCACGAGGCCGCTGGGATCGCCGCCAAGATCGAAGCCAACCGCAAGGCGGAGGCGGAGGCGGAGGCGGCCAAGTGACGACGTGTCCCTCGTGCGGGCCCTGCGCTTGATTTTCTGGGTGTTTGCTACTACGTACTAGTACTACTTACCTGGCGGCCGATGTGCCGCCGCACGTGTACGGTATACTACGTAACTAGAAGCGGCCAGCACCAGCTACTCAAATCACTGCTGATGCTACTTGTGAACGGAATAAAACCTGTCAATCATTTTAGTGGTCTTGCTTGCATAAAACACTTCTTTGTCGTCAAATCTTCGGTCCACTTTCTTGTAGCCCTAACAGCACTTGTTAGTGAGGA
>GRMZM2G036455
CGCCTTCCCACCCCACCCCACCCCCACGCGAAGAGGAAGAGGAAGAACCCAGCCAAATCCTCAGTCCTCAGGCTGCTCACAGTTCGTGCTATCCGCTCGCGCTCCCGGTAGTCTGCCTGCTCGGCAATTCGGCATGGCGCTCCAGGCCGCGACGTCCTTCCTCCCCTCGGCCCTCTCGGCGCGCAAGGAGGGGTCGTCGGTGAAGGACTCGGCGTTCTTGGGTGTCCATCTCGCGGACGATGGCCTCAAGCTGGAGACCGCTGCTCTGGGCCTACGCACCAAGAGGGTGATCACGTCGGTGGCCATCCGCGCGCAGGCGGCAGCGGTGTCCTCACCATCAGTAACCCCCGCGTCGCCGTCCGGCAAGAAGACGCTCCGCAAGGGCACGGCGATCATAACCGGCGCGTCGTCCGGTCTCGGCCTGGCCACGGCGAAGGCCCTGGCGGAGACCGGCAAGTGGCACGTCATCATGGCCTGCCGCGATTTTCTCAAGGCGTCGCGCGCGGCCAAAGCGGCCGGCATGGACAAGGACAGCTTCACCGTCGTGCACCTGGACCTCGCCTCCCTCGACAGCGTCCGCCAGTTCGTCAAGAACGTGCGCCAGCTGGAGATGCCCGTCGACGTGGTGGTCTGCAACGCCGCCGTGTACCAGCCCACCGCCAAGGAGCCGTCCTACACCGCCGACGGCTTCGAGATGAGCGTCGGCGTCAACCACCTCGGCCACTTCCTCCTCGCCCGCGAGCTCCTCAGCGACCTCCAGTCCTCCGACTATCCCTCCAAGCGCCTCATCATCGTCGGCTCCATCACCGGGAACACGAACACGCTGGCGGGGAACGTGCCGCCGAAGGCGAACCTGGGTGACCTGCGCGGCCTCGCCGGCGGCCTCAACGGCATTGGCGGCTCCGCGATGATCGACGGCGGGGAGTTCGACGGGGCCAAGGCATACAAGGACAGCAAGGTGTGCAACATGCTGACGATGCAGGAGTTCCACCGCCGGTACCACGAGGAGACGGGCGTGACCTTCGCGTCGCTCTACCCCGGCTGCATCGCCACCACGGGCCTGTTCCGCGAGCACATCCCGCTGTTCCGCCTGCTCTTCCCGCCATTCCAGAAGTACATCACCAAGGGGTACGTCTCCGAGGAGGAGGCCGGGAAGCGGCTGTCGCAGGTCGTGAGCGACCCCAGCCTGACCAAGTCCGGCGTGTACTGGAGCTGGAACAAGAACTCGGCGTCCTTCGAGAACCAGCTCTCTGAGGAGGCCAGCGACGCCGACAAGGCCAAGAAGCTCTGGGAGATCAGCGAGAAGCTCGTCGGCTTGGCGTGACGACCTGATGCCCACCGTGGCCGGCGCCGGCAGCCGGTGACAGTTTTTTCCTAGGACATGTTCGTTACTTGATCTCAGTCGACGCGTGGTGCACTCGTGTCAGAGTGACAGGAGAGGAAGTGTGTACACTGTACACGTGTAGGCATGTTTGGTTGACTTTTTTGTTACGAGGTTTTCTGATAATATAGCTGTGGAGAGAATCTAACTATAAAAAAAA
>GRMZM2G036543
AGGAGCCCACTCTTGGGCATACCTCAGTTCCAAAAAGCTCGCAACAGCCAGCCCTAGGTCTGAACTCTCTCGGACGGGTGACAGGCTGACAGCCGCCGCCCGCCAGCTTTGGAGAGCCACGGTGACAGGCCGCCAGCAGCCATCGACGGCCCTCCCTCCACCTCGCCGTCGTCCCTCTTCCCCCATCTCGCCGAGCCATCGTCCCTCCACAGCAGGACCACCTCACCGAGCCGTCGTCCCTCCACAGCAGGAGTGCAGGACCGCATCGCCGAGTCGTCGTCTCTCCACACCAGGTTCGCCGTCGCGGCGCGGCTACCTCGCTCCGGCTCCCAGCTCGTCCGGTCCAGCTCACTCGCGGTCGCGACCATCTCCGTCCACCTCATCCCTCCGGCAAGCAGTTGCTAAACTCATCCAGGGTCAGCAGATCAGCAGCTCTTGCCTTATCCCGCTGGCTGGCCGCAGCACCGGTGGTGTGGTGGAGGATGGCATCGAAATACGTGGCCAGGGTACCGTCTCCATGGTGGGCGCCACAACGTCGTTTGGTTGGTTCATGGGTTTCCGTCTGCTCGGTAAAATGCGGTGCATTGGGAGGACGGGATGTTGTGTGCGCTGCTGTTAGCTTCAGACCATGCATCGACATTCACAAGGGGAAAGTTAAGCAGATTGTTGGTTCTACTCTTCGGGATTCATCCAATGATGGCATGGAACTTGTGACAAACTTTGAATCAGACAAATCTCCTGCAGAATTTGCAAAATCATATAAAGAAGATGAACTTCTTGGAGGACATGTTATAATGCTTGGCTCAGATCCTGCAAGCCAGGCTGCTGCACTCGAGGCACTACATGCATATCCTGGGTAAAGTATTATTGCAATCCGGTGCTCGTTTTGTTCTCTACGGTCACAGCCAACAGCCTTCTTGTGATGGAGATTTTTACATCTTCCAGTGTTTCTTCTGTTAGTATGGTTTGTTTCTGCTTT
>GRMZM2G036557
GCCCCCTCTCCTCCGCGATCCTCCCCAATCGCGCAGATCCCGTCTCTGCGCCGCCATCCGCGCCGCTCGCGGAGCCGCCCCTCCCCGCACCGCGCATTGCCCGGCGCGACAGACACCGCACGACCCCCAACTCGGCGCCCCACGCTCCGCGCCCCCTCTCCCCCCGGCATGAGACACCGTCCCTCTCGCCATGTGCCCCCACGCCCAGCGGCATATGAAATTAGCGAGGGGCGTACAGGTCGCTCTCGTCTGCTCGGGGCTGGGTCCGCTGCCGTGGTGGCCGTCCACTGGGCGAGTCGTCGAGGTACCCAATTTCTGCCATGGCGATCCGCCCGGACCAATGGTCGATTCTCCATCTGACCATCCTCAGTAAGCCTCCTGCCCCACTACTGCCCTCCAAAGCGGCGCGCGCGCCACCGCCATCTCCACCCACGCCCACCTTGCTGCCGTGGCCGCCCCATACCGCGCCCTCGATCTGACCCCACGGGGCAGGATGGACAAAGGGAAATCGGTGGTGGCCGAGCTGGCGGCGTCGTTCAGCGATGTCCTTGTCACACCGCGCGAGCCGCCAGAACCCCAAGCCAAGAGCTTCCTACCATCGCCCTCCTTCTTTACTAAGTTTGCCAGGGAGACAGGAGACACCCAAACGCTTTCAGATGTTGATATAAATATTATTGCTTTGGCTTACATGTTAGAAGCTGAGATCCATGGGACTAGCCATTTGCGAGAGCACCCTCCTCCTCTGAAAATTCTCGAATACTTCCTCTGAAGAATATTGAGAGTCAAGATATCTTCATGTGTGATACCAACAGTCTTTGTGGGGCACAAGAGGATATAGAGCTCTAGCCATCAAAGAAGGATGCACCTGTTGCATGGGAGGACGATGAGAACGATGTAGGTTGGATGCATGCTATTAGCCATAGCATGCACAGAAGATATTTGCAGAGGAAGGCAAGGCGTGATGCCCTCAAGGAATCTGGACAAAGTTTTGAGACAAGTTCTGTTGTTCCATCAATTGATGATGATAAAGTTCTCTCTGAAAATAGTGGATTGGAGCATGGTCTGACTTCAACTGATGGCCTTTCTTCTGTCTCTGAGATAATTAGTGCACGTTCTGATGATTTTGAACATCAAGCAGAGAATGACACTGAAATTCCTGGAGAACATTTGCATTCTGATCAGCGAGCTTACGGTGATGATGCTGATGCGTGCACCAAAGAATTGGAAAACCTAGATATAGAAGGTGAGGATGAGGGAGGTGGTGATGCACATTTCATTGTTGATGAGAGCAACGAGCAGAGTTGGACCCTGAGGTCCTTATCTGAATCGAGCATTCCACGTTATTCACTATGCAAAGAAAGAGACGTGAACTTGAAGTATGAGAAACATAAAAGGTTTAATGCTACTCTTTGCACTTATTGCAACTATATTTATTTGCTTTTGTTCATGGAAGGCTTCAACGTGTGGTTCTTTTTAAGAAGTCCATGGTCAATGGGTCAGTATACTGTCACAGAAACCGACAACACACATCGCAAAATCTTGGGCGTAGAGTTTTTTTTTCTAGACTCTAGTAATAAGCTGCAAGAAAATCTAAAGATGCGTAATCATGTAATTTGGGGGTCACTTCTTTCAGCTTGTAATTAAATTAGCTCCTATGATGTGGGAGCACGTGTGCTGATCTCAAACTTACATGCTGAAGGTGGTCAGTGGGATGACACAGAAAATAAGAGGGCAGATGGGAAGAGCATGGGTATAGAGAAGTCTCCTGACCATAGCTTCATCCAAGTAGAAACATTCATAATTTAGTTTAGCATGAATATGATATTTGCCTGCAATAGACGACTAACAAGAGTGATGCCAACCAATGTAGTTTCTGATTTACTGGGCATGAGCCCTCATATTTCAATTT
>GRMZM2G036629
ATCAACCAATCCATAACTCGAAACCTTTTCTTGTGCTCTGTTCTGTCTGTGTGTTTCCAAAGCAAACGAAAGAGGTCGAGGATGTCTTGCAGCTGCGGATCAAGCTGCAACTGCGGATCAAGCTGCAAGTGCGGCAAGATGTACCCTGACCTGGAGGAGAAGAGCGGCGGGGGCGCTCAGGCCAGCGCCGCCGCCGTCGTCCTCGGCGTTGCCCCTGAGACGAAGAAGGCGGCGCAGTTCGAGGCGGCGGGCGAGTCCGGCGAGGCCGCTCACGGCTGCAGCTGCGGTGACAGCTGCAAGTGCAGCCCCTGCAACTGCTGATCCTGCTGCGTTGTTTCGTTTGCGGCATGCATGGATGTCACCTTTTTTTTACTGTCTGCTTTGTGCTTGTGGCGTGTCAAGAATAAAGGATGGAGCCATCGTCTGGTCTGACTCTGGCTCTCCGCCATGCATGCTTGGTGTCGGTTCTGTTGTGCTTGTGTTGGTGCATGTAATCGTATGGCATCGTTACACACCATGCATCTCTGATCTCTTTGCGCCAGTGTGTGTGACTATGTCCCTGTAACGATTGGCTCAGTGATTGAATATATATACAATACTGTTTTACTAAGTAA
>GRMZM2G037255
GCAGCTCGAACTAGCTTTAGCTACTACGTGTGCAAGTGCAAGCAGCTCACTCGTTCGACCATGGCTGCGAGAGCGGCGCTCCTCCAGCTGGCTGTCAGCCTGGTTATCCTTGCCGCCGTGGCGAGCGCGAGCGCGACCGACTGCCCACCGCCACCGCTGCCGCCGGCCCCAAAGCCGCCGACGCCCGGCGGCCACCACGGCCACGGGTCGTGCCCCAGGAACGCGCTGAAGCTGGGCGTGTGCGCCAACGTGCTGGGCCTGGTGAAGGCCAAGGTAGGCTCGCCGCCGTACGAGCCGTGCTGCTCGCTGCTGGACGGGCTCGTCGACCTGGAGGCCGCCGTCTGCCTCTGCACCGCCGTCAAGGCCAACATCCTCGGCATCAACCTTAACCTCCCCATCGACCTCAGCCTCATCCTCAACAACTGCGGCAAGAACTGCCCCAACGACTTCCACTGCGCGTAGATCATCAGTCAGTCAGTTATTGATCGTCGTCCATCGCCGGCCGGCCGTGGTTCATCGTCATCATTCCGTTTTGCTTAATTGTTGATCGATCGTCTTCTTCCTGTCAGTCCCAGCAGCTTATTTATTTTAAATTTGTCTCTTTATACATATATATGAGTGGTGTGGTTACACTTCTACATAGCCCAGGCAGCGGCTACGACGCGTGCGTGTATATGTCTGGCCTGGGGTGATCAGTTAATTACTGATCGGTGTTGCGCAGTAGTGCAGTACGTATATTCTTCATTTGTAGTCATGACGATCTGTTTGCATGGTTCGTTCAATAAATGAAGTTGACAAGTTGTACTTTCTTTCTCATAAAACCGAGTATGGAATTCGTTTGACCAAATAAAC
>GRMZM2G037648
CTTAAAGCAAATCCAACACGACTATCTTTAGTCTCTTACCAATCCTCGTCCTCATATTTAAACTCCGCTCTGCAAATTAGTGTTTTGTATGGCAATATAGCTAACATATAGGTCTTACAATACAGCAAGCAGACATGCCTAAAAATATGACAGCATTATTTTCCTATGGGCAAATCTTCCAGCTCAACCGCATGTGCAACGGCAATGGCGCAACAAAGCTCAGCTTCTCCAGATCAAAGAAATCGTGGTCAGCACCTGAAGACTGCAGCTTCTGCGTGGCCGCTAGATGTCAGGAAAGGATCGTCTGCTTGCAGTGTAGATGCAACTGAGGCTGCTGCTCATCTGTGCTTCCACCGCCCAATGGGACGCTTCCTTTTCTTGAGCATTTCCTCGTCGACTGTTTACGGCATGGGAGCCTGGGAGGAGGCGTCCAGTTCTTGTGCGCTTGCCGTCCGTACTTGTAAAGAAAAAAAAGAGAAAGTATTTCGTACTAACCAGATCAACCCAAAAAATGTTGAGATACGTTTCAACATTTTCTATCGTTGCTACAGTAACACGGTGAAGAAAATGGCAGCCACAGCTGCTGCGGCTGATAATGCCTCTGAATTTTCCTTGAAAAAATTTGTTCTAGCAGACATAGTAGGTGAACAAACCACATTGAAAACGAAGAAGAGCTCTGAGAAGTGA
>GRMZM2G037650
CGCTGCCATGGGACCCACGGAATCCAACCTCACCCGCCGGCTGCCGCTCGGCTGCCCTCCGGCCTCCGGGCATCGCCATCGGAGTGTGCAGGAACCAGGAGGAGGCCGGTAGAGTCCGTGCACCCGGGTCCCACTCCCCTGAGGCCGTCCGTGGCTCCGTGCAAGATGGGGATTGCGCAAGGGTGCGAGGTCACCATCCCCGCGCCTGGTCATCAGTAGTTTGGTGGCTCACAGCATATATAAAATGCAATATAAGCATACCGATAGCCTTGTTAACTCAGTGGTTAATCTAGTACAAGTTGCCAGCTGATAGTAAATTGATCAATGGGGAGACAGCCGTGCTGTGACAAGGAGGGGGTGAAGCGAGGGCCATGGACAGCGGAGGAGGACAAGAAGCTCATTAGCTTCATCCTGACACATGGCCGGTGCTGCTGGCGGGCAGTGCCTAAACTTGCAGGGCTGCTTCGTTGTGGCAAGAGCTGCCGTCTGCGGTGGACTAACTATCTTCGCCCTGACCTCAAGCGTGGCCTCCTCAGCACTGCCGAGGAGCAGCTTGTCATTGACCTCCATGCCAAGCTCGGAAATAGATGGTCCCAGATCGCTGCCAAGTTACCTGGAAGAACAGACAATGAGATCAAGAACCACTGGAACACGCACATCAAGAAGAAGCTTATCAAGATGGGCATCAACCCGGCCACGCACCAGCCTCTAGCCAACTCCAAGGCAGCTCCCTCACACTCCACAGGTACAGACGAATCCGCTAAATCCAGCGACACCAGAGAGGAGCTGAGCCTGAAGGATGACAACCATCATAGGGAGGTTCCGCTGTCCACCGATTCATCGGAGCAGTCCAGCTGGCCAGAGCCAGGCAGCAACGTCGGCGACCAAGACCCTGAACTGCTGGTGAATTGGCCGTCGGAGACCGACTTGTCAGTGGACGAGTCTTGGCTGGGTTTTATGAGCAACGGCAATGAGCTTGGCGATGTCGAGGGGACGTCGCCGTGGGACGGAACAACAGACTGGCTGCTGGACTACCAAGATTTTGGCATGTGCAGCTCCAACTTGGTGGACGATTCAATGTTCCGCGCCTCAAATGGATTGAACTTCTAAATGTCGGAGAAAGGCTGTCCAATTTCAAGAAATAGGGAGGAAGACAGACTGCAAGTTTGAGCGCACTGCACAGCTCCCAGTATAGAAAATAGATACAACACTTTCAAGAATAAGATTGTGAAAAGAGAGAGAGAGAGGCATGGGGCATATCTTGACCATAGAATAGTGATACCTTGCCCTTAAAAGTAAGGGGTTTGTATTGTTAGAAACCTAATGTTTCTCGGTACGAGAAGCTGAAGAACTAGACCCAAATGTTCGAACCATGCAAGGCATCCTATCCTATGAACAAAGTTAGGGTGTTGCAGCTTTTCTGTGCAAGCTAAGGCTGTGCTCTGAGCAGTACAACAGCGAGGTTTTATCTTGATATCTCCCTGTTGCTGTCCCTGGCAACTGTGGAGCAATTACAGAGTTCAGGACATGTTGTGTTAGAGACTCACACTCACCATCCTTGTTCCAACATCAGACTCATCACACAGGCTTGTGGACTTTGATGTGCGTAATGTTAAGCAGTTGCACGGCAGAGACGAAAGGAACACGACTGTACGTGGATCAGCA
>GRMZM2G038015
GCTCCGTGGTGCCATACTGCCATGTCGCTCACGGAGGTCAGCCTCCACTTCTGCTACCTCCACTCCCTCTCCATCGTGCTCCTATACTTCCTCTACGTGATCTCCTGATCGCCTCGGCCGCCTCCCGCCAAGCTCCGATCGAACAAGGCTTTGGTTTGATTCGATCAGAGCCGAAGCACTAGTATTAATTACTCGATGCTTGCTCCTCTTCGTTCTTCCATGATCTTGTCGTCCCGTTCTTCTCCCGGCCCTCTCCTGCTTTGCTGCTAAGTCTCATACGTGCCTCTCCTAGCGCGTACTCCCACACCCGATCGATCATTCGACTAGGAGCAGTGCGCGGCAGTGTTCGAGGAAGCAGGTAAGTGTTTCCCTTCTCAGGTAGTGGGATGGTTCCACTGGCTGGCGCCCAGGGAGCGCGCCGCGCCGCGGTGGTCATCACGGAGGAGGAGCGGCGGCGCAACCGCATGACCTCCAACAGGCTGTCGGCGCGCAAGTCCCGCATGAAGCGGCAGCGGCACGTGGACGACCTGGCCGCGGAGGCGGAGCGCCTGCGGCGCGAGAACGAGGCGATGCGCGCTGGCGTCGGCGACGCCGTGCTGCGGAGCCGCGCGCTCGAGCAGGAGAACCGGGTGCTCGCCGCGCACGCGCGCCAGCTGTGCGCCGCGCTCCTGCTGCGCAACTCCCAGCTCAGCCTGCTCGGCGACGTCGCCGGCGTACCGCTCGACGTGCCGGGCGTGCCCGACCATCTCGTGCAGCTCTACGGCGGCGTGCAGGTGCCAGTCATGCCGCTCTCGCCGTCAGTCATGCCGCTCTCGCCGTCGCCGCCGCCGCCCCTGCATCTGCAATTGCCGCTGGAGATCCAGCTGATGTTGCTCCAGCCCGACGTCATGGACGCCGTCGGTATGCTCGAGCTCTGA
>GRMZM2G038848
GTTTTATTTAAAAGAATAGTGACTTATCATTTTTTTATTTGTTTTATCACTTAAAGTTTGTGTTTAACTTAAATTTTTGCATTTTTAATAAATATTATGAATAAAATGAGTGATTAAAGTTTTCAAAAAAAGGTTAATGGAGTCATATATCTATGAACAGGTAATACTCTTTAGGAAGAAGTACTTGAAAAACAAAACTCGAACAAAAAGAAAAAAAGAAAGAAAAACGGTCCACCACACCTTGTATGTGCCCTCCGGCGGGCGGGTCAGAGCTCGCAACTCGCACCAGCACAGCAGCACCGGCAGCACCACCAACCCCAGGGCAGCCGCGCCGCCAGCCACGACAAGCTTAGCAGCCCCTCGCACTCGCTAGGGTATTTATTGGTACAATCGGGTGATCTGCGTGCCGCATCGCGCCGGGACACGGGAGACAATGGCGTTCACGACGCTCGGCGGCTGTGGGGCGCAGGCTTCAGTGCGGTTGGCTCCCCAGAATGGAATCCTTGGATCTAATTCGAAGCCATTCGCGGGCATCATACTCAAGAAACCTCAGCAGGTTGGATCCCTGCCCCTCCGTGCAAGGGGATCCATTTTTTCTTCACCACGCAGGCTTTTCTCCCCTAAGGCAGCAGCCCCTAAATCAGGGGATTCCATACGCATTGCAGTGCTAGGGGCCAGCGGTTATACTGGAGCTGAGATTGTTCGGATTCTAGCGAACCACCCTCAGTTTCATATAAAAGTGATGACTGCAGATAGAAAAGCTGGCGAGCAATTTGGATCAGTATTTCCTCACTTGATAACACAGGACCTGCCGAGACTGGTCGCAATAAAAGACGCTGACTTTTCAGATGTTGATGCTGTTTTTTGCTGCTTGCCACATGGTACAACCCAGGAAATTATCAAAAGCTTACCCCGACACTTAAAGATTGTTGATCTCTCAGCGTTGTTGAAAAACTATTGCTTACAGGACTTCCGACTACGCGACATCAATGAGTATGCTGAGTGGTATGGACATTCCCACAGGGCACCGGAACTTCAGGGGGAAGCTGTGTATGGTTTGACCGAACTTAAACGAGATGACATAAGAAATGCACGCCTGGTAGCAAATCCAGGGTGTTATCCCACATCTATTCAACTTCCGCTCGTTCCTTTGGTAAAGGCAAAACTGATCAAGCTAACCAACATTATTATTGATGCAAAATCTGGAGTCAGTGGTGCAGGACGTGGGGCTAAGGAAGCAAATCTTTACACTGAAATCGCTGAGGGTATCCATGCTTATGGGATAACAAGCCATCGGCATGTGCCTGAGATTGAGCAAGGACTTACAGATGCTGCTGAATCAAAAGTTACTATCAGCTTTACTCCACATTTGATGTGTATGAAACGTGGGATGCAATCTACTGTGTATGTTGAATTGGCATCTGGAGTGACTCCCAGGGATTTGTATGAACACCTAAAGTCTACTTACGAGAATGAAGAATTTGTCAAGCTGTTACATGGTAGCAATGTTCCTTGCACAAGCCATGTTGTGGGATCAAATTACTGCTTCATGAATGTCTATGAGGATAGAATACCTGGAAGGGCCATCATCATCTCTGTCATAGATAATCTTGTGAAGGGAGCATCTGGTCAGGCTTTGCAAAATCTTAATCTGATGATGGGACTGCCTGAGAATATGGGGCTGCAATACCAGCCCCTGTTCCCTTGATCTTTTGTGTCATTATCTATTATTACATTATTTAGGAGTCCAGAAACCAAATTATCATTACTGTCAAGAGGTGGCAAGGAGCCTGACATCAGAATTCAGTCAAGTCGAAGTTAGACAGTTAGTGTAGCTTGGTCTGTGTTGTTTTAGCTTTATTAAACCATTAAGAGAATAATGATGATGGCAATTTAGCAGTACAATGGTAGTATTATGTGGGCAGCTTGGTTCCAATAAAATCATAAGCCTATACACATCTTGTGCCCGCAATGTTGTTTGCTATTTTGATCACGAAATCAATATTGAGCTTGAATTCAGTTCTGAGGCAGCTATCCTTGGCATCACTGGATAACTTTATGGTATCTTTTTTACTATGTTCAAGCAAAAAGTTTAGCCCATTACAGTTGTACTTTGAGAAGATTGAAATGTCTCTTAGTATAGTTCTTAAGTCTCTTAGTATGATTCTCAAGTTTTATCCTATAGCAGTATAGCTGCATGGACTCATAGCTTGCTACTGTAGCTATCTTATCTGCAGCGTTTCTTTTAACAGGATTTTCATCTCTGCAGCGTTGCTGCTGTGTAAACATCTGTAATACAGACAACTACGAAACGAACTTT
>GRMZM2G038890
TTGCACAACAAAATCTTAACTGCTGACAATTTGCAAAAAAGGGGATGGCCCTGCAATCATAATTGTTCTCTTTGTTCTTTGTCTCTGGAGACAGTGACTCATCTTTGTAAGGATTGCCCCTTCGCTGTGGAAGTGTGGAGCATGATTTTGTCTTGGGCTGAGCTGCGGTTCCTTTTCGGTATTTCAAAGACGGGAACGCTTAGCGAATGGTGGTATAGACTGAGGATGCTCTGTAGCAAGCATTCAAGAAAAAGTTTCGATGGCCTTCTAATTTATTTCTGGTGGAGCTTATGGGTGGAGAGAAACAACAGAATCTTCAAGGGTCAACAGAGAACGA
>GRMZM2G038893
AATGAGGGCCCAAAAGATATGGTTTTTGCAGGGTTAGTTTCTTGACCATATACGCTACACGTCCTCTCTGACTGACTAAACAAGCTTTGTTTCCATTCCAATCATCCATATAAATGATGACTAGCTAAGGAAGCAAGCAATCGAGACGCTACTGCTTGGCGCAAGTAGACGACGACCGGCACAGTGAACTGGCTACCTACAATCCTACATGCACCACCAGCTCCTCCTCTTCCTCTTCTTGCTCCTCCTCGATGCAACAACCTTCGCGGCGCCCGCCGGGCCGTGCAACCGTCGGTGCGGAAGCACGACCGTGCCGTACCCGTTCGGCTTCTCCGGCGGCGGGGCCTGCCCGATCCTCCTCGCCTGCAACGCCACGGCGTCCACGGCGCTCCTCCCGCGCAGCACGGCCGCCGCCGCCGCGTCGTACCCGGTGCAATCGTTCGACTCCGCGGCATCCACCTTCCTGGTCTCCCTCGTGCCGTCGTGCGGCCGCGGCGTGGCCGAGGCCAGGGCGGCGCTGGGAGGCGCCGGCTACGGCGTGTCGTCCCGCACCGGGCTGTTCCTCCGCGGCGGCTGCGGGCGCGCGGCGGGGTCGAGGTCGCCGAGCGACTGCAACGTCCCCTCGGGCGTCATGGCCGCCATCCTCCGCACGGTGCAGTGCGGCGGCGGCAACGACAGCTCCTGGACGTGCGTGCTGTCCGCGCCGCCGGCCCCCGGCAGCCCCGCCGCGGCGAGAGGCCAGGGCCAGTTCATGCGCTGGGACGAGGTGGCCGCCGCCGGGTGCGAGGACGCGCTCACCTCGGCCGTGTACGCGTACTCGCCGCAGGGCGTCCCGTCCATCCAGTTCGGCATCGCGGAGATGGGCTGGTGGGTCGACGGGAGATGCGGTGACGGAGGCGGCGGCGGCGGCCGGTGCGCGCGGAACGCGACGTGCCACGACGTGCAGACGCCCGGCGGGGCCTGGGGGCACCGGTGCGCGTGCGTGGACGGGATGGCCGGAGACGGGTTCGCCGCCGGGCAAGGGTGCTACTACGACGGCGCTCCGAGAGAGCGTTCCGCGAAGAAGATTGTCCTCGTAGTTGCAGCAGGTGTTGCGGCGAGCGTGGCGGCGGCCACCGGCGCGCTTCTGCTGTGCTGGCTGCAGTGCCGGCGGCGCAAGGCCGGGCGCTCGGCGTCGGAGCGGCTGGCGGCGATGCGGCTGCTGTCGGAGGCGGCGACGTCGAGCGGCGTGCCGGTGTACTCGTACGGCGAGATCGCGCGCGCGACCAACTCCTTCTCGCACACACACCGCCTGGGCACGGGCGCGTACGGCACCGTGTACGTGGGCAAGCTCCCGGGCACGGGCAGCGCGCCGGCGCTGGTGGCCATCAAGCGCCTGCGCCGACGCCACCACCACGACGAGGACGAGGACGCGGCTGCGGAGGCGGCGCTGCTGCTGAACGAGATCAAGCTCATCTCCTCCGTGAGCCACCCGAACCTGGTCCGCCTCCTCGGCTGCTGCCTCGACGGCGGCGAGCAGGTGCTCGTCTACGAGTACGTGCCCAACGGCACGCTCTCCCAGCACCTCCACTCCGCGGGCGCCAGCACCGGGGGCCGCGGCGCGTTGACGTGGCGCGCGCGGCTCGGCGTGGCGGTGGAGACGGCGGGCGCCATCGCGCACCTGCACGGCATGCGGCCGCCCATCTTCCACCGCGACGTCAAGTCCAGCAACATCTTGCTCGACGCCGCGCTGCGCCCCAAGCTGGCCGACTTCGGCCTGTCCCGCGCCGTGGACCGCCTGGAGGCCGCGCGCTCGCACGTGTCCACCGCGCCGCAGGGCACACCCGGGTACGTGGACCCGGAGTACCACCAGAACTTCCACCTCTCCGACAAGAGCGACGTGTACAGCTTCGGCGTCGTGCTGCTAGAGCTCGTCACCGCTATGAAGGTCGTCGACTTCGACCGCCCGCCCGCCGAGGTCAACCTCGCCTCCCTCGCGCTCGACCGCATCGGCAAGGGCCAGGTCGCCGAGATCGTCGACCCGGCCCTCCTTGGCGCCGGCGAGGACTGGGTCATGGGCTCCGTCCGCCACGTCAGCGAGCTAGCCTTCCGGTGCCTGGCGTTCCAGAAGGACGTCCGGCCGTCCATGCGCGAGGTGGCCGCCGAGCTGCAGCGGATCCGGTCCGCCGCCCCGGACGGCGCCGATCCCGAGGAGCCCGCGGGGTCTAGGCTCCGGCCTGTGAGTATGATGGACATCCAGATCGACGTGAGCTTGGGCGGCCCGGACACGGCGGCAAAGAAGGCGGCTTCGCCCGTGTCGGTGCAGGAGGTGTGGGTCAGCGACCGGAGCTCGCCGTCCACCAACGGCTCCATGCCGCGCTTTGCTGCGTAGCTTAAGCTAGCTAGCTCTTGTACACTGATGAGAAAAACCAATGTAATTTAGCAAAAAAAAAGAACATTTTTTGTCTAGTAAAATTTTCTCTATAAAAAAACCACTGTACAAGATGCCATCCATTGTTGTAACGGAAACGTAATTTACTGTATAGCATTACCTTAAATTCCC
>GRMZM2G038988
GAAGGGACGAAAAGCGCAGACAAGAGAGAGAAATCGGAATCCAAGCGCAACCAAAAGAGAAGAGGGCAGACACGAGGGAGCGCGTGGGGGGAGAGGGCATGGTCTCTCTCGTCCCGGCAGTCCCGTCTCAAGCAAAAGCTCTCTCCTCTTCTTCCGCTCAGTGCACCAATCACTGCAACATACTGGCCTGAGGTCATTGAGTTGGTGAAAGGGAAGGAGGGGGTATCATGGGCATCTCATCCAAGTGGATTAAATCCTTGGTTGGCATAAGGAAGCAAGAAAAAGCGCAGAATGCAGAAAAGCAAGAAAAAGGGTGGAACGCTGAGAGCAGTGAAACTAAGAGCTCTGCTAATCAATCACTGCACAAACGGAAACATTCTTTGGATCCCGGAGCTGCACTTGCAGTCGAAGAAATTACAGTACAAAGTGAAGCATTGACTGATAACAAAAGCGCACAAATGGTTTCAAATTCATTTTTTTCAGACAGTACACCGCTTGATGTGCACATTTCTCAGGCTGAACATCATAGTAACGAAGATTTGGCCGCAACTGTTGTCCAGTCTGCGTTTCGAGCGTTCTTGGCTAGGCGTGCTTTACGAGCTTTGAAAGGAATAGTTCTACTTCAAGCCCTTATTAGGGGCCATTCTGTTAGAAGGCAGACAGCAGAGACGCTTCAGTGTATGCAAGCGCTGGTAAAAGCAAAAGCTCGTGTCCGAGCAAGACAAGTTCGTGTTGCCTTAGAAAATCAAGTGGCACGGAAAAAGATTCCTGAACAAGATGATCATGAGAACCATGTCCGAGAAGTCGAGGGAGGCTGGTGTGGCAGTATTGGTTCCATGGAGGAAATGCAAGCTAAAGCACTGAAAAGACGAGAAGCTGCTGCTAAGCGTGAGAGGGCAATGGCATATGCTTTGACTCATCAGCGGCAAGCTGGTTCCAAGCAACAAAATTCTTTGAGCCTGCAAGGTCTTGAACTTGGTGAGAACCACTGGGAGTCAAATTGGTTAGACAGGTGGATGGCTGTACGTCCATGGGAGAACAGGTTACTTGACTGTAATGCCAAAGAGAGTCTGCCAACGCATGAAGATAAGGATGAGGAAGCAAATTCTCAGATCACACCAAAGGGTAAAGTGTCAACTTCAAATACTCCTGGTCTGAGCAAGAAGAAAGGTGTTAACCACAAAAAGTCATATTCAGATGTTAGTTGTACTTCATTTGCACGACCAGCAAATGTATTACCATCCACATCTTTAGGATCATCCAAACAGAAGGCAAAGGCTGTGGGTGAAGTTTTTGAGGAAGTCAGCTCCCAGCCAACAGATATAGGTTCTAAGGATGTGCACAATTCAAAAGATAAGCTTGTGCAAGTGAATGGACCAGCCAAGAAGCGGTTATCCCTCCCAAATAATGTTGGCAGAGAATCAGGGAAGGGACCAACCCGCAGGAATTCGCTTAACAGGTCTGCTCCAAAAGCACGGGCGGACTCTCCTAACCAGGGTGATGAGTTAGAGGCCTGATAACACATTCCTCCAATTTGACGTCGGCAAGCCATCCTAAAGTGTGCTTCTCCAGGTTGCCCATAACGTAACATTCCCAAACGATATCATGCAGCTAGATTTGGGTTGTGATTCATATTTCTGTTGTGTAATGCTGTGGTGTGTTGTGCCTTGTGTGGCCTTTTATTCCGCATCGCCAATTTTCTTATGTTTCCAGCTTCCCTGTAAGTTGTTCTAACTGCTGAAACTAAAAGAAGGAAATGTGCTGTATTGTGTTTATGTGTTGAAGTTTCTCGGGAACTTCGATCCTGCTTTTGCAGTTGCAGAACACCATCCTCTGATTGTATACCTTCGAGTGCAATCATTCAGGTCAAA
>GRMZM2G038991
ATGCCGCCGCTGATGCCCACTGGCGCCGCGGCGACCAGCGTGCTGTGGCGGGCGCGCAAGCGCGGCCGCGACGAAGACCGTCTCCTTTTGTCCCCTCCGCTGTCAAAGAGGGAGACGGAGAGGGAGGCGGCGGGGGCGTCGTCTTACCCTAACCCTCAACCTCCAGCCTCGGCGGCCCCCGTGGCGGCGACGAGGAGAGGACGACGGTACGTGCCTATGCCCGAGGGTCTTCTTACAGGCTGTGAGGAGCGGCTCCGGAGGCTCTCGCTCGTGGCGGGGTCGTCTCCAGCGGCTGCCTTGCCGTGGCCGGCTGCGGCGGCGGCGCCATCGTCATCGGACGCGGCGACGACGAGGCGGGTGTTCCCCGTGGAGCGCGACCTGATCTCGAAGCTGCAGGTGCCCAAGGTCATCAGGCCTCGCCCCGCTCGCCCTCTGTGGACCACCATCTGCATCGACTCCAGCAACATCGCCGTCGTCGGTAGCGGCCCGGAGACGGCGGCGTCTGCGTCCAACAAGACGGCGAGGGAGGTGGAGGCCGAACTGGAGCTCCCGGGCGCGCTCCCGGCCGTCGTGTCGGGCCCCCGCAACCGTGTCCACCTGGTGAACGACGCGTACAAGGCTATGGTGGGACAGCCCGTGTGCCCGTGGCTCGACGCGCTGCCGGGCGCCGGCGCGTCGAGGAGGATCAACGGCATCGTGGCGCTGGACGTGCGGACGTTCGGCCCGGCGCCACGCCTGCCGAAGAATGCCGGGTCATCATCAGACGCCTTCCCATGCACCGCAAGGATCACGTGGGAGCACGGTGGCGGCAGCGCCATCGCCTCCCTCACCGTGCCGTGCGCCGTCGAGCACCTGGCCGGCGGATCCGGTGACTATCGCTTCATCTGGAGGTTTGACTCCAGCAGAGCGTCCATCATCTACTGCATCGCGTGACAAACTAGCTAGCTAGGCCATTTATTTACGATTCATGCTTTGTTTCCATCGCATGGGCTGTTATATATGCTGGTCACTGAAGCTGCAAAATAGCGCGTTAGGTGATGGATCGTTGGTTCGTTTTGTCTCTAGCTAGCGCGCCAGTGTTGATT
>GRMZM2G039422
CCCAAATCCCCCAACCCTAACTAATCCGCCGTCACCCCTCCCGGATCGCCAGCAGGCCTCATCCCTTCCACAGTTCCACGGCTACGCCGCCGTCGTCGGCTCATCCCTCCTCCCCCTCCCGCCCGCAGTTCCAGGTGGTGCACCCCTCGACCCCATCAGACTCGATCTGTCGTTTCCTGGCTCCCTTAGGTCCCCTCTTCGCCACCACTCCGCCGCATGCTCCCCAAATCCGCCGCTCTATGGGTGCATCAGGTCTCGCTGCCAGTTCCAATGGAGGGAATAAATGGGCAAAGGCGGCCAACGAGGAAGCTACGATGACGGTGGTGGCTGTGGAGTCAGATGAGCCTAGGACAGAATCGCCGTTGGAGCGGGGAACAATCATCTACAACCTCCTCGTCACGCTCCCCTTTCCCTCCGGCCTGATCTCGCGCCTCCGCCGTGCATTCCTCCTCTGCCGCTTCACCACCGACCTGGTCTCTAGATCCTCCCTCCACATGCTCCAACTCCTGGTACAAGAGTGCCTGAGGTCCGCTATCGACCTGAGCTCCGCTCAGGTCGCCGCTACCACTGATAATCGGCCTCCAGCCCACTGCTTTACTTTTGGCGACGAGTCGACGACTGGGCAACTACCGCTGCCCAAGTTGGAGGTGTCCATCCTGCGACCTCTGGTTTGGTCTGGGATGGAGCACCCATCTGTATTTGATAGATTCAACTATGATCGCGCATATGCTCCGCTTTGTAAACACGTAGACCACCAATCCTACATTCCAGGGTTTCAAGTTGACCAAACAGAGTGGATACAGTCATGCTCAAAGTTGGCAAGCTGTGTCAACAAGCAGGCCCCATCTGCTACTCGCTTCATGGGCATGCAACAAAGCCTTGGTATTCAGCCGACGCAGCTTGGGAAGGATGCACCTGCAGCAGATGATTATGCAGCAGAAAAACTTGATATTGAGCTGAGTGGAAGTTACCTGTTACCACCACGTTATTCTAAGGGTGCATTGTTCTGCCAGCTGTAGGAATAGGAATCATAAAAGCATATGGAGGAACTACGTATAGGCTACAAAGAAGCATAAGAAGCATGTTTATAGCAGAAGCAAAGTGTTCTGATGATTTTGTTTTTTCAATTGTGTTTTCTGTTATTGGTTCAGTATGCACATATATTGACATGATTTATGGCATGACATCTGCCATCTTTGTTATATTTATGACATCGTTCTTGATTGATGTGTGCAGACATGAATGATGGATCTTTTTTAACATCCTGACCATCATTATCGTATTTTGTATATCATTTATGGGTTCACAGATATGAAATGACAGGTTTCTTATTTTTGAGATCTGAACCATGTGTTGCCTTTTGGTTGTTACATAATAAATGGTCCTGTCGATGTGCTTTACGTT
>GRMZM2G040121
GCGGCTGCAATCCGGCTGCGGCTGCGGCTTCTACAGTATTTTTCTCTCTATGGATTGCAGCTGCAGCAGTCCAAACAGCTGCAACAGTGTCGGCTTGTAGCCAGCCGAACACGCTCTCTATACTCTGTGCAAACTGCTGGCGCGTTGCCCTTGTGCAGGTTTATTTTTTTGCGGAATTTCAATGCCTGCCGCTGCTGTCCACGTGTAGTTCGCGTGCCCTGTGCGCTGCTGCCGCTTTAAAGCAGAGGGGTCTCTCTCGTGTCTCGTCGTCTCGGTGCCTTTCTCTATCGTCCCGATCCGTCGTTCATCAGAGTCGTAACCGTACGCCCTCGTTCCCCTCGTCGCTCTCCCAAGTCCCAACCCCGGTTCCTTTGGTCTGCGCGAGCGAGCATGGCGTCGCCGTCGCCCGCCGTCTCGTCTCTGGAGACGGAGGCGCCCCAGGCTACCGTCACGAGGGAGCGCAGGCTCAACCCCGACCTGCAGGAGCACCTTCCCAAGCCATATCTCGCGAGGGCTATGGTGGCGGTGGACCCGGACCATCCGACCGGGACCGAGGGGCGCGACCCCCGCGGCATGAGCGTGCTTCAGCAGCACGTGGCTTTCTTCGACCGCAACGGCGACGGCGTCGTCTACCCCTGGGAGACTTTCAAAGGCATGCGAGCAATAGGGTGTGGGTTCTTTACATCCCTCGTCATCTCGTTCCTCATCAACCTCGTCATGAGTTATCCCACTCAGCCGGGATGGCTACCCTCCCTTTTGCTCTCCGTTCATGTAAAGAACATTCATAAGGCTAAACACGGGAGTGACTCCGAAACGTATGACACTGAAGGGAGGTTTGACCCATCAAAATTCGACGCTATATTTAGCAAGTATGGTCGTACTCATCCAGATGCGTTGACAAAAGATGAGATGAATTCGATGCTTAAGGCAAACCGCAATATATATGATTTCCTCGGCTGGATCGCTGCTATCGGTGAATGGCATCTACTCTACAGCGTGGCAAAGGACAAAGATGGCCTGTTGCAGCGAGAAATTGTCCGGGGCCTGTTCGATGCGAGTCTATTTGAGCGACTGCAGGACAGCAAAAAATCCTCCTGAGTCCTGATGAATGGGCTAGAGAGGAGTTCCCACCTCAAGAAGACCGACAGTAGAAAACTAGCATGTTATAATTATTGTCCTCCGTAATTTCTTTAGAAAATGTAATTTGAGTCGTCTTCGAATAAGAAATGTTTCCATGATGTAGTCAATACATATTATTGTAGAACTATCATGGTCATCTTGTTTATTTAATACTCTCTTTGTTTCAAAATATAATTTGCTTGACTGTTTTAATCCTA
>GRMZM2G040441
CGAAGGCCCTGAAGAAATGGCACAAGGCCGTGGGGAAGCGGGTGAGTGGCAGCGGCTGCACGAGGTGCCGGTCCGGCACCTCCACCGGTACAAGACCATCGCGCACGTCGGCGGCGTGAGGAGCCCGTTGTCGGACCCGGACTACAGCGACACGGACGACACCGAGCCGCTGTCGTTGCAGACTAGGCACCTGATACCGCCGGCGAAGCAGCGGAGCCTCGACACCGAGCGCGCGGAGGTGCGCGTGAACGTCGTAGAGACAGCGGCGGCGCCAAGCGACGTCCTCCAAGACAGCTTCTCGTTCCCAAGGCTGCTTCCTCCTCGCCATGTGCCGGACAAGTAAAGTGGCCAGCAGTCTGCTTAGTACTACAGACTGTCCTATATAGAGATAGTAGAATAGTAGTTTCAAGTTATAAGTCGATTTGGCTAGTTATACAACTTTTGTTATTTATTTAGATAAAGGCTATGTCTATATAGCAAAAGTTGTAAAACTAGAAAAATCAAAATGATTTATAATTTG
>GRMZM2G040515
GAGTCAGAAAAGCCGCTCTTCTTCCGTTCCGCCCGCCCGCCCGCTTCTCTCTCCCGCCCCAACCCGCGAGACCGCCGGCAGCTCAGGGCAGGAGGAGGAGCGGCTTCAATTCGTCCCCGCGCCGCGCGCTCAGGACCCGCCCCCGCTGCCTCTCCCGAGGGTTCCAGGTTCTCATCAGGCAGAGGCAGAGGTCACCTTCTGCTGCTCAACGCAACACTGCACATACATACATACAGATGGGTTCCGACTTCCGAGGGGCCTTCTCCCGTCACCACCACCGTCCACGTCACTGGGTTCAAGAAGTTCCACGGAGTCGCCGACAACCCCACCGAGAAGATCGTGCGCAACCTCGCGTCGTTCATGGACACCAGAGGGCTGCCCAAGGGCCTGGTGCTCGGGAGCTGCACCGTCCTCGAGGCCGCCGGGCAGGGCGCGCTTGGCCCACTGTACCAACTGCTGGAGTCCACCGTCGTCTCCGGCCGGGGACGTGGGATGCCGGCTCAGGAGCGAGTGATTCTGCTCCATTTTGGCGCCAACAGTGGTTCACATAGGTTTGCGCTTGAGAATCGAGCTGTCAATGAAGCTACTTTCCGTTGCCCTGATGAGCTAGGATGGAAACCACAGGTTTGCTATAATTTTACGGTTGCTCTCATGTACAAGCATGTTAATTCTTTGTGTCATTATATCTTCTTGGTTTCTTTACACTCCAGAGGACGCCTATCATATCATCCGATGGAAACATCTTACACGCAAGACAGACCACACTGCCACTGAAGGAAATAAGCAAGTCTCTCCAGCAAATGGGATATGATGTGATGCCTTCAGATGACGCTGGTCGATTTGTGTGCAACTATGTCTATTACCACTCGCTTAAGTTTGCAGAGAAGCATGGCATCACGTCTCTCTTCGTTCATTTCCCCCTCTTCCTGGCAATTGATGAGGAAGTTCAGATGCAATTTGTTGCCTCCCTTCTTGAAGTCCTCGCTTCCTTGAACTTCTAGTAGTAACCTGATGGTAGATCTATCTCTTCCAGCGGTGTATTGTTCCCAATTTATTTGGAAGGGTTCCCAATTTACATGTGGAGTGAATAAGAATGAGGAATCATTCATGGAGTTATGTGTGCTTCAAAATGTGTAAAAAAACAGCTCTTCTCAAAGAACATGTCCAGGCAGTACAGATGTACAAATATCCAAAGTGGTTTATATGACAGGTGCTATTGTTCTCAGAGATGTGTTTCACTCTGTTCTTTGACATTTACAGAAACATTTTTCTGATCATCAGATCATATGTAATAAAGTAACTTACAAACATGGTGC
>GRMZM2G040728
AGACATAGACAGAACGCACCCTCCAGTAAAGTCCCCATGGCTGCTTTCTGGTTGCTGCTGCTGTTCGTCGCTAGCGCAGTCCTTGTTCTTCGTACATGGAGAGCTCAAAGCTTCGTCAACAAGGCGCGGCAGGCAGGGCCGAGGTACCCGCCGGGGCTGGAGCCGTACCCGCTGATCGGGCACCTGCCACAGTTCTTGGCTAACCGGCACCGCGTGCTCGACTGGATGACCGAGGCGCTCGCGCGCCAGACGACCACGTGCACGTTCGTGCTGCGCCGGCCGGGAGGCGTGCGGGGTGCGATCACCGCGAACCCGGCGAACGTGGAGCACTTCCTGCGCACCAGCTTCGACCACTACCCCAAGGGGCCCCGGTTCGCGTCGCTGCTGCACGACTTCCTCGGCCGGGGCATCTTCAACGCCGACGGCGAGGCCTGGCGCGCGCAGCGGAAGGTCGCCAGCCACGAGTTCAACACGCGCTCGCTCCGAGCTTTCGTGGCGCGCTGCGTGCACGCCGAGCTACACGGCCGCCTGCTCCCGCTGCTGCGCCGCGCCGCGGCGTCCGGCTCCCCCCTCGACCTCCAGGACGTGCTCGAGCGGTTCGCGTTCGACAATATCTGCCGCGTCGCCTTCGACCACGACCCTCGCCAGCTCCCGGACGATGGCGACGACACGGCGGACAGCAGCTTCGCCGATGCGTTCCGCGACGCTGCGAATCTCAGCGCGGGCCGGTTCCGGTACGCGGTCCCGGGGTTCTGGAAGATCAAGAAAGCGCTGAACTTGGGTTCTGAGAAGCGGCTGCGGGAGTCCATCGCCATGGTGCACGACTTCGCCGATCGCATAATCCAGTCGCGCCGGGAGGAGATGTTGAGCGCCGGTTTTGAGAAGCACGATCTTCTGTCGCGGTTCATGGCTAGCCAGGACGAGACCTACTCCGAGTCCAAGGTGCCCCTCCGCGACGTGGTGATCAGTTTCCTACTCGCGGGGCGCGAGACCACGTCCTCGGCGCTCACCTGGTTCTTCTGGCTGCTGTCCTCGCGGCCGGACGTGCAGCGCCGCATCCGCGAAGAGGTCGCTGCTGTGCGCGCCCGACGGGCACAGGACGACGTCGATAGCGTCGTCGGGTTCGATCTGGACGAGATCCGCGAGATGCACTACGTGCACGCGGCCATCACGGAGTCGATGCGGCTGTACCCGCCGGTGCCGGTGAACTCGCTGCTGGCGGAGACGGACGACGTCCTGCCCGACGGCACAGCCGTGCGTGCAGGGTGGTTCGTGGCGTACAATTCATATGGGATGGGGCGGATGGAGTCGGTGTGGGGCGACGACGCGCGGGAATACCGGCCGGAGCGGTGGCTGAACCCCAGAGACGGAACGTTCCGGCCGGACAGCCCCTTTCGGTTCGTGGCATTTCACGCGGGGCCGAGGCTTTGTCTGGGCAAGGAAATGGCGTACATCCAGATGAAGTCCATCGTGGCGTGCGTGCTGGAGGAGCTCGACGTGGCGGTTGACGGCGCGTACCGGCCCCGGCAGGTTGCGTCGCTAACGCTGCGGATGGCGGACGGGCTACCTGTGACCGTGAAGCAGAGACGGGACTGACGAGCTGCTGTCACAAACCTGCAACTCCATCAGCCACCCATGAAGCCTCTGCAGCAGCACAAGGCAGGCAAAGCTGTTGTTCACCGACGAGCCTGAACAAAACTGTGGTTTGCTCAATGCGCTTGTCTCTGAACCAATGTTTTCAAATCGTCTCATTAATCGTGGATAGTCGCGATTAATCGTCCAAGTCAGT
>GRMZM2G040743
CCCCCACGGGCCCCACCCAGTCCACCACCCAGTATAAAACACCCTCCTCCTCCTCCGGCTGCTGCGCAGTGTGCTCCATCTCCATTTTTCTCCTCCTCTCGTTTTTGCGTTTAGGCCCCTGGGGAAGCAGGGATTCTGGCGACGGTCCCTCCCCCCGGCTCTCCCGCCTCGCGGCTCCGATCGAGGCCGCAGCGTCAGTGCAGTTGCATTAATGGGAAACCAATGCCAAAATGGAACCTACGGGTACGGGAGCAATTACAACAGCTACAACCACTTTCAGAAGGAGCCTCTGGCTTCTAGGCACTGTGATGGGGACGATACTGAGGGTTGCTACACAGGGCCATCTAGACCGAGCATAGCAGACCTTATGCGACAAGGACTGAGGCAGACTTTAACGTCCATCTCTGTTCTTGGTCGAGAGACTCCTAATGTCACAGAGCATTATACCCTTGGCCGGCAGCTTGGAGAGGGTCTCACTGGGACCACCTACCTCTGCACCGAGACCAGCACTGGGTGTCAGTTCGCATGCAAGTCCATCCTGAAGACAAGGTTCCGGAACATGCAAGATGTTGAAGACGTGCGCCGTGAGGTCCAGATAATGCGCTACCTTTCAGGGCAAAAGGATGTAGTCGCCATCAAGGACGCGTACGAGGACGAGGAGGCCGTGCACATTGTCATGGAGCTCTGCGAAGGCGGCGAGCTGTATGACCGGATTAAGAAGGGGAACTACAGCGAGCAGAAGGCTGCACATCTTATAAGGACTATTGTTGGCGTCATAGAGAACTTCCATTCACTTGGTGTCATGCACCGGGATCTTAAGCCAGAAAACTTCCTCTTACAGGATAAAGACGATGATTTGTCGATAAAAGTAATCGACTTTGGTCTCTCCGTGTTCTTCAAACCAGGTGAGGTCTTTACTGAAACAGTCGGAAGCCCGTATTATATTGCTCCAGAAGTATTGCAGAAACATTATGGACCAGAGGCTGATGTGTGGACAGCTGGAGTGATACTCTATGTACTGCTAAGTGGCGTGCCACCATTTTGGGCAGATACACATGAAGGAGTACTTGACAAAGTGCGGAATGGGCATTTTGATTTTGAATCAGACCAGTGGCACATGATTTCGGACAGCGCAAAGGATCTTATAAGAAAAATGCTCTGCCCTTGTCCATCGGAGAGATTGAAAGCCCATGAAGTTCTAAAGCATCCATGGATATGTGATAATGGAGTGGCTACTCATCAAACTCTGGATCCAACTGTTCTTTCTCGTACCAATAAATTATCTGCAGTGAATAAATCAAAGAAATTGGCTCTACAGGTTATTGCTAAGCATCTTTCAGAAGAGGAGATTGCTAGGTTAAGAGGAATGTTCAAGGCAATGGACAATGGAAACAATGTTGTGATTACTTTGTCTGAGCTTAAAGAAGGTTTGAGCAAATGCGGCTCAGTGTTTAGAAACATTGAGATTAGTGATATCGTGGAAGCGGATGATTATGACGGCAACACCAATATCAACTGGGAAGAGTTTATTGCTGTAACAGTGCCCCTAAATAAAACAGAACACAAAGAACACTTGATGGCGGCCTTAACATATTTCGACAAAGATGGAGGTGATTACATCACTGTCGACGAGCTTCAAAAGGCTTCAGTGGAACACGAGATGAAAAATGCTTTCCTTGAGGACACCATTTATCAGGTTGATCAGAACAATGACGGCCAGACCAACTATGGCGAGTTCGTCACAATGATGCAGAGCGACAGCTCTGGGCTTGGGTGGCAAACAATGGAAAGCAGCATGAACGTACCCCTGAGGGAGGCACCTGAAGTTTACTGATGTCTCTGTCGGTGCAAAGATACTGTTCTATTTGGCTGCTTTCGTGGTGGTTCGTCAGTCACAGGTCACAACCATCGGGCAAGGTTTGTGAACCGGGGAGAGGAGAATGTAGTCTGATTAGTCGAGGGCTAGTAGAAGGCTGCCTACTTCACATCATGCAGGTAGTGCAGGTGTGCTGTATGATCTATAAGAACAGAGCTGCGGTCGCCATATATGTATCAGTGACTGGTTTGTTGGTTGCTATGCTACCTTGCAATCTAATAGATTAAATACTAGCAGTAGAAG
>GRMZM2G040828
CCAAATCGCGATCAAATGCCACCGCGCGCATCGCTCCTCCTCCGCCGCCGCCTCTCCGCCCGCCCGCCTCACCGCGATCACCCCGAAGTCGCCGCGCTGCTAGGGGTCCTCAACTCGGCGCCGCCGTCCTCCACGTCGCTCTCACACGCGCTCTCCCGCGCCTTCCCGTCACCCTCCGACGCCTTCCCTCTCTGCAGGCTGCCTCACCTCCTCCCGCTGCTCCCCTCCCCTCTTCTCTCCCTCCGCTTTCTACTATGGCGCCTGACCCCATCCTCCCCGCTACCCTCCCAGCACGCTCTCTCCTCACTCGCCACCTCGCTCCCCGACCTCTCATACTCCGTGCCGCTCCTCCTCTCGTCCTCCCCACGGCCGCTCCAGCTCCCGCACTATGCCCTCCTCCTCAACATATCCGCTCACGCCAGTCTCTTCCCTGCCTCCCTCGCCGTCCTGCGCCACATGCGGTCCTTCGACCTCGTGCCCAGCGCCGCCTGCTTCCACCACGCCCTCCGCGCGGCGGGCTCCGCCAGCGATGTCTCGGCAGTGCTTGAGATAATGTCTGCGTCCGGCGCTTGTCCAACCGTGCCCGTGATCGTGGCCGCTGTGCATAAATTGGCGTCGGCGGGGGAATTCGAAGTCGCCTACCGGCTGATCGATAAAATGCCGGAGTTCGGGTGTGTGCCCAATGCTGTGGTTTACACGGCAGTGCTCGATGGGATGTGCAGTTTCGGGAACGTGGATGCGGCGTTGAGGCTGATGAAGGCGATGGAGGGTAGTGAGTTTGGTGCAAACTGTGCACCCACCGTGGTGACCTATACGTGTTTGGTGAAATGCCTCTGCGGGAAGGGGAGGGCGGTCGAGGCTCTCGCTGTGCTGGATAGGATGACAGAGAGACGGGTGATGCCAAACCGTGTTTTTATGCGGACGCTGGTTGAAGGGTTTTGCACTGAGCAGAGGGTTGTCGACGCGTATGATGTGGTGGAGCGTGTAATTGGTGATGGGAGTGTTTCGAGTACACAGTGCTACAATGTTCTACTCGTTTCCTTGTGGAAGGTTGGCATGGGAGAAGAAGCTGAAGGACTGGCACGGATGATGATGACGAAAGGGGTGCAGCTGACCCCACTCGCTGGCAGTTGTATGGTGAGGGAACTGTGCATAAGGAAGAGATCGTTGGATGCTTGCTACTGGCTGGGAGTGATAGAGGAGAACGGGGTGCTGTGTGACTCTGATGTGTATGGTACCTTGTTGCTTGGGCTGTGTGAGGAAGGCCACATTCATGAGGCATCAACATTGGGAAGGAAGGTTGTCGACAGGGGGATCCTCATAGAATTATCTTGTGCTGACCGTTTAGTGGAGTTGCTGAAGCAATATGGTGATGAGGAGCTTGCGTCAAATATATTGGGATTGAGAAGGCGCCCTGAAGGGTTGTCGTTTTAAGGATTTTGCGATTCTGTTCCATCCTTGTGAATGAAGAATATCTTGATTAGTCATGGGATGCGCCAAGAATAATGTT
>GRMZM2G040887
CTGGCTGCTCTCGGACCTTGGACGACACGTCGACACCAGTGCAGCAGCCACCAAAGATCCGGCCCGCCCGCGCCGCACGAGACCGCCGCCCGCGCCGCACGAGAGTCATGACGACGCCGCGGCGGCACGCTGATCCGTCGCCCTCGCCCTCGCCCTCTTCCCCGCCGCAGCTTCTCTCCCGCCTCCGCTCCGGGGCCTCCAGTTTCCTGGCGCGGCAGTACAGCACGGGGAAGGGAGGCGATAACACCGGTCCTTCGAAGCCGAAAGGTGGTGGCTCCTCCGCGCCAAGGCACCTCAGGCCAGGATTCGTGGATCCTTCATCATGGAAACATTTTGACTCAAGGGCTGTTGGCATTAAACCGGGTGCTATACATACAGATGCATGGGCGGTTTTAAAAAAGCTCAGACGTGAAGGTTTTCAAGCTTACCTTGTTGGTGGCTGTGTGAGAGATTTGCTACTCAAAAGGGTACCTAAAGATTTTGACGTGATTACCACTGCAAGTCTCGAACAGCTTAAGAAAAATATATTCAGGAGATCTAGGATTGTAGGCAAACGCTTTCCAATATGTCTTCTTAAAATGCGTGACTCTGTAATTGAGATTTCGAGCTTTCGAACAGTTGCTAATTATGGGAATAGAAGTGAAGTGGTAGATTATGTGGCAGAGTTGAATGGCTCTGACGTTAGGGATATTCTTCGCTGGAAGGATTCTATGAGAAGAGACTTCACAATAAATGGTCTTTTCTTTAACCCGATGAACTGCAAAATTTATGATTACGTGAATGGAGTAAGGGATATGAGAAAAAACAAAGTAACAGTCACTGAGCTCCATCTTTATTTAAGCATAGGTTCATC
>GRMZM2G041028
TGCACCAAGCCCATTTTTCGTCCGTTCAATACTGCTCCAGGCTCGATGAGCCGGCCCACATGAAGATGAACAAGTGAAGAGCATCAGAGCCCAGACTTCTTTAGAGCCCAGCCCACGTATAGCACGGAGCCCGCGACGAGCCGACCCGGCGAGCCTGGCCGGCCGGGCGGACCGAACCGAATAGCGAAGGCATAAGCCATCAGTTTCCACCGCACGTCCGCACCCCCTCTCCGGCGTGCCGACGGTATCCATGGCGGCGGTGGTGCGCGGCGTCTTGAGGGGCATCAAGGAGAAGGGACTCACCAACTTCATCCGCGACGTCCGCGACGAAGGATACTTCAAATGCCTTCTGGACGGGAACCTTTTGCAAACGAAAATCCACAATATTGGCGCAACACTTGTAGGAGTTGACAAGTTTGGTAACAAATATTATGAGAAACTACATGACACTCAGTATGGAAGGCATAGGTGGGTAGAATATGCAGAGAAAGGTCGTTACAATGCATCCCAAGTGCCTGCTGAATGGCATGGATGGCTGCACCACATCACAGATAGCACCGGGGATAAGCTGCTGAACCAGAAGACTGCTAGGTACCTTGTAGAGCACAAGCAGAACTACTCCGGTGAGGGTGAAGAGCTTATCTACCACTCCAAGGGGCATGCTTTGAATCCGGGACAAAGGGACTGGACGAGGTATCAGCCCTGGGAGCCAAAGAAAGAGCAAGCCTAGCTCGTGAGTACATTGTGGGGAAGCTGCTGAATGTTTTGCGTTTTCTTGCATTGCGCTGGGTCAGGTATCACCGAGCTGAATAGCCTCTGGGTTATTGCCTGGACGGGACCCAAATAATGTTGTTCTGAATACCAATATATTGTATATTTGATCATCTTTTGACATTGAAATGTTGTTGCTGTTGTAAAAGCAGCTTTGAGGAATATCTCATGCAGGTGTTACTGACTTCGGTTACGAGACATTGGGTCTATTTGTTTCAGTTTTTTTTTTGCTGATTCTGACCGTCAGAAGTTGTTGTAGACCAAACACTAAGCTTTTCAGTCAGCTTTTATATGAATCACTTTAGTATTACGGGGCGTTTGGATCCCTTCATTTTAGAGGAATTGGAATTCACTCAATAAAGTAACTTATTTAGTTTGGAATTTGACA
>GRMZM2G041722
ACAAACCACGCGAGATCTGCAGCGAACTTTCCCCCTTTTCCGTCGGCGTCGTTGCTGGCGAGTTCATACTCCGCTTGCCATAAAGCTGTCATGCGCCACCTCTCCTCTAGTAACCCTAACCATCCGAATCCTCTAACCTACGAAGAACCAAGAGCCTCACCCCAGCTGGAGGCCGCCGCCATTGACTTCCCCGTACACCGCCGTAGAAACCTATTGGCCGTGGTCTGGGCTTCCCCAGAGACATCGTGTGACTACCCGTGGGAATTCTAGGGCTGGATTGCCGATCCAGCCGCGGCAATTTCTTGTCGGAGCACCGTCTCCGCACCTCTTCGTGTATTGCGCCATCATCATCACGGACTCGGGTGA
>GRMZM2G041899
GTTTTATACCCAGAGCCATCACTGATTCTATCGTTCTCATAGCACCTCGTCGAGATGGAAGGTCCTGAACAGAGCAACCCTTGCGCCATATGCCTGGGTGCCATGGGCGCCGACGGAGGGCAGGCTATGGCCACCTTCACGGCAGAGTGCTCCCACACGTTCCACTTCCACTGCATCTCCGCGAGCGTGGCGCATGGCCACCTCGTCTGCCCGCTCTGCAACGCGCAGTGGCGTGAGCTGCCCTCCGTGCGCCCGTCGCAGCCGTCGTCGATGCCACCCATGCTACCGCGGCAGCCACTTCCCCGCATGGAGCCTATGCACGGAGTACAGCCGCTTCCCCGCATGGAGCCCATGCACGGAGTACAGCCGCGGCCCGTCCCTGCAACGCAGCCAGCGCGGCAGCCCGCGGAGCCAGAAGTGTTCGACGACGACGACGAGTTGGAGCTGCTCTCTGGTGAAGGCGACCAGCGACAAGCTGCTGGATCCGGTGGGACGTTGGCCGTCAAGACACACGTCGAGTCGTCGGCTGTTGCCTCGGGCTCGTCGCACGACAACTTCGCCGTTCTCGTGCACGTGAAGGCTCCGGGGGTGATCGGTAGCGAGGCGGCAGACGGAGACGGAAACCGAGACCGAGACCGAGACGCGCCCCGCGCTCCTCTCGACCTCGTGACGGTGCTCGACGTAAGCGGAAGCATGCGCGGCAACAAGCTCGCCCTGGTGAAGCAGGCCATGGGGTTCGTCATCGGCAGCCTCGGCCCCCACGACCGCCTCAGCGTGGTGTCCTTCTCGTCCGGGGCGCGCCGCGTGACCAGGCTCCTGCGCATGTCGGACACCGGGAAGGGCCTCGCATCGGAGGGAGTGGAATCCCTCAGAGCGGGCGGCGGCACCAACATCGCCGAGGGGCTCCGGACAGCCGCCAAGGTGCTCGGCGAGCGCCGGCACCGGAACGCCGTCTCCAGCATCATTCTCCTCTCCGACGGCCAGGACAACTACAGCATGCCGCGGCTGGGGCGGGGAAGCGTGCCCAGCAACCCCAACTACGAGGTACTGGTGCCACCATCCTTGGTGCCTGGCACTGGCAGCACCAGCGAGGGGTCTGCGCCCATCCACACCTTTGGTTTCGGTAACGACCATGACGCGGCGGCGATGCACGTCGTTGCCGAGGCCACCGGCGGGACGTTCTCTTTCATCGAGAACGAGGCGGTTATCCAGGACGCCTTCGCGCAGTGCATCGGCGGGCTGCTCACCGTCGTGGCGCAGGAGGCCCGCGTCGCCGTCGCCTGCGGGCATCCCGGCGTCCGCATCAGGTCGGTCAAGTCCGGGCGTTACGAGAGCCGCGTCGACGAGGACGGCCGCTCTGCGTCGATCGCAGTGGGCGAACTCTACGCGGACGAGGAGAGGCGCTTCTTGCTGTTCCTGTCCGTTCCAACCGCAGAAGCAACGGGCGGCGGCGAGAGCGAGAGGGAGAGCGAGACTCTCCTCCTCAAAGTCCGCTGCAGCTACATAGAAGCCGCCGGCGGTGGTGCGCGCGTCGACGTGGCGGCGGACGACACGGTGGTGGCGAGGCCGGAGCACGCGGCGGCGGCGGACGCGGAGCGGTCAGCCGAGGTGGAGCAGGAGCGCGCCCGGGTGGAGGCGGTCGAGGACATGGCGGCGGCTAGGGCGGCCGCGGAGCGGGGCGCGCACCAGGAGGCGGCGGAGATACTCGGGAACCGGCGGCGAGCCATGGCACGGGCGGCGGGACCAGGCGGCGGCGGCGGCGGCGGCCCCTCCAACGCGGTTCTGCGGGCCGAGGTGCGGCGTATGAGCAGGCGCGTGGCGAACCGGGAGAGCTACGAGAGGTCGGGGCGCGCGTACGTGCTCGCCAGCCTGAGCTCGCACGCGCAGCAGCGCGCGACCACGAGGCAGCTGTCCCCCCAGCGTGGCGTGCTGCAGCCCTCGGCGGGCAGCGCTGGGGGTGGAGAGGCGACCAACTCGGTGGCAGCTGCATTCGCACCCGCGCAGGCGCAGGTGGCTTGTGCGGCGGCGATGGACTTGGACGACGCGGACTCGATGGAGTTTTTCGGTGTCGGCGGTGGACCGGCCGGAGGGGCAGCGACGTCCAACGCTGCATCGGCTGATGTGGCGTCGGACGAGGCGGCGGATGCGGATGCGGCGGCGTCGTACCTGACCCCGGCCATGCGCGCCATGCTGTTGCGGTCGCGGCAGGCGCGTGAGGCATCGGGCGTTGAGCAGCAGCGACCCAAGGGTGCAGAAGGAGCCGGGAGCTCTGGATCGAAGGAAGTGCCGCCTGAGCAGTAA
>GRMZM2G041989
TTTCTCCACGAACTCACGAATGCGTTGGCCGCTGGGAGAAGGAGCAGTTCCGCTCTCTCGTTTGGGTGGACGACGAGGAAGAGGAGGCCAACGCCCACAGCAACAGGCGACCAGCCCGCGAAGACGTGGCACCAGGATAGGTGCTCCTGTCCTGAGCTTCAAATCCGCACCCCGCGGCCAAGCTGTTACTTGCGCTGCGGCCTTAGCATGAGGTGGCCGCTGGCGATCTCGACTCGCCGCCGCCCCCTCCTCCTTTTCATCCTTCTCGTCGTCCTCTACACGATTCCTGGGACATTTTCATCGAGATTTGCCAGATGTGAGGGAGGTGCACACGCTATATACCTTTAAGGGTGAAGAATCATGGCAGCCCTTAACAGAGCTTCCAGAAAAGAAATGCAAGCGATGTGGTTTGTATGAGGAGGACACAATTACACCTGATGATGTCTTTGATGAATGGGAGATGTGTTCGAGTGATTTCAAGGGTGGGAAATACACCCGGTTTAAGGAAGGCCAGTTCAATGCAACATTCCTATGTCCAAACTGCACTGCCTCAACTGGACATGGAAACCGTGAACCTAGTGAAGATTTGGAAACTAAGAAGACATCTGTTGTGGTCATCATAATAGTTAGTGTTCTTGCATCAGTCCTTCTCACCATTGCCTTGTTCGGGGGCTACAAGTACTGGCAGAAGAAGAAGCGGGAGCAAGACCAGGCGCGATTCCTCAAACTCTTTGAAGAGGGAGATGACCTTGAAGATGAACTGGGCCTTACCAATGAACTCTAAAACAGTGCTACAGTCTTACTTCCTATGTTTTCAGATGTAGTTTCCACGTATGATGTATAGGATGTTTGGTTTTCACTGATTTTATTGTGTATAGCATCCAGTAGTTTATAGAGAAATGATTCCAACAAAACTATGATTCGGTTGAATATCTGCACGGACCGTTCGGTCGTGCAGGGCTTTGCCTACGAGACTTGTG
>GRMZM2G042171
GAGCATTTCCTCCCCCGGCCGGGACGGGGCTCATCCACGCTCGGGGACGGGATGGATGTCTTCTTCCTCTAACCGTACCCACGGCCTCTTGCCAGAGAATCATCCCATATCTTCGTCCCGTCCGTCCATATGCATGATCCATCGTCTCCTAGGCTAGGGCCGGTGATGTTTACACGAGAGGAGGGGGAGAGGAATTCTAGCCAGCTGCGCATGTGATCGTTGTCATGCCAACCGTACCGCAAGATTCTCCGTCCAGCCGCCAGAACCAAGAAACCCTTTTAAAGCCAAGGGAGCTCCAGCTCCCGAGTTTCCCCAAACACTTCATCCAGGCTCCAGCCATGGAGGCCTCGGCAGCGGTCGAGTCGTCGGCCGCCGTGTCTGTCTTCGAGGTAGTATCCAGCAAGCAGCGGCGGCCGCCGGACACGGCGAAGCTGGTGCTGAATAGCCCCAGCCCGCCGAGCCTGCGGGAGGAGCTCGTCGGCGTGGTCGGCAAGGCGTTCCGGCCGCGCGCCCACGCCGGGGCCGCTGCTGGCGCCGGTGGCCGCCCGCCGCCGCGCCGCGCGTGGGTCCTCACGGCGCTGCAGTGCGTGTTCCCGGTGCTGCAGTGGGGGAGGAGCTACACCCTCGAGTCCTTCAGGAGTGACGTCATGGCCGGCCTCACTCTTGCCAGCCTTGGCATCCCTCAGAGCATTGGATACGCCAATCTAGCCAAGCTGGACCCTCAGTACGGTCTTTACACGAGCGTCGTGCCACCGCTGATCTACGCTGTGATGGGGACATCGAGGGAGATCGCCATCGGGCCAGTCGCCGTCGTCTCGCTGCTGCTGTCCTCGATGATCCAGAAGGTCGTCGACCCGGCCGCCGACCCGGCGACCTACAGGTCGCTCGTCTTCACGGTGACTTTCCTCGCCGGGGTCTTCCAGGTCTCCTTCGGCCTCTTCAGGCTGGGGTTTCTCGTGGATTTCCTGTCGCACGCTGCCATCGTGGGGTTCATGGGCGGGGCGGCCATCGTGATCGGGATGCAGCAGCTCAAGGGGCTGCTTGGCCTCGCCCATTTCACCAACAGCACCGATGTTGTTTCTGTCCTCAAGGCTGTCTGCTCTGCGCTACGACATGACCCGTGGCACCCGGGCAACTTCCTCATCGGATGCTCCTTCCTCATATTCATCCTCACCACACGGTTCATCGGGAGGAGGTACAAGAAGCTGTTCTGGCTGTCAGCGATCTCGCCTCTGCTGTCGGTCATCCTGTCCACCGCTGCGGTCTACGCGACAAGGGCTGACAGGCACGGCGTCAAGATCATCCAGAAGGTGCACGCGGGCCTAAACCCAAGCTCCGTGAAGCAGATACACCTCAACGGGCCGCACACAACGGAGTGCGCCAAGATCGCCGTCATCTGCGCAGTCATCGCCCTCACGGAAGCTATCGCCGTTGGCCGATCTTTCGCCTCCGTAAGAGGGTACAGACTCGACGGCAACAAGGAGATGCTGGCCATGGGGTTCTCCAACGTTGCTGGTTCTCTGTCCTCGTGCTATGTGGCAACAGGTTCGTTCTCCCGAACGGCAGTGAACTTCAGCGCGGGGGCCAGGTCGACCGTTTCAAACATCGTCATGTCCATCACCGTGTTCGTCACCCTGGAGCTGTTCATGAAGCTCCTCTACTACACGCCCATGGCGGTGCTCGCCTCCATCATCCTGTCGGCTCTTCCGGGACTGATCGACATCAAGGAGGCCTGCAGCATATGGAAGATCGACAAGATGGATTTCCTCACCTGCCTCGGTGCGTTTGTTGGCGTCCTGTTTGGGTCGGTGGAGATTGGGCTTGCAGTTGCACTTGGCATTTCCTTCGCAAAGATCATCATACAGTCGCTTCGGCCTCAGGTGGAGATCCTTGGCAGGCTACAAGGGACAGATATCTTCTGCAGCGTCAGGCAGTACCCTGTAGCCTGCCTAACTCCGACTGTACTGCCTATACGCGTCGACACATCCTTCCTCTGCTTCATCAACGCCACTTCCGTCAAAGAAAGGATCACAGAGTGGGTTTGGGAAGGAGTGGAGACCTCAAATGGAAAAGCGAGGGAGAGGATACAAGCAGTTGTCCTTGATATGTCAAGTGTGGTAAACATCGACACTTCAGGACTCACTGCACTGGAAGAAATACACAAGGAGTTGGTGTCTCTTGGCTTACAGATGGCTATAGCCAGTCCGGGATGGAAGGCAGTTCAGAAGATGAAAGTGTCACAGGTGGTGGACAGGGTAGGACAGGACTGGATCTTCATGACAGTAGGTGAAGCGGTGGAGGCCTGTCTAGCTGCTCATAAGGGCACAGCTCTCGCATGTTGAGTATGCGTTAATTACTACTATTAGTACTCCTAAGGATAATCCCATAAGCGATGCGGTTATTTGCATCCTATGAAGGTGTTACTGGAAATGCTTACGAAACAGAAATGCATGGTTTGCACATGATGGAGGCAAAATACCTATGGTATGACTTGACTGGAGTGGTCGTGGCGAGAAACAAACCTGCTCTGGGAAGGACATTCCTTGAGCTCCACAAAAACATGTATGGTGATATCTTGATGATGTGTAACTGTACTTAGTAAGTAAACAAGTCTTTTTGTTTTAACAAAACAGAAAATAATAAAAAAAAA
>GRMZM2G042313
GCAGTTTACTAGTTGTACACCCATAATGACCCATTCTACCGTCATATACATACACCGTTGGCACGCCATCTAATCAGCGAAGAGGAGACGACGACTGCTCTGCCTTTCTTCCCTACAGGAACAGGACGAATCAATCAATCATTCCCCTCTGCAGCCGCCGGCCCTCAGCAAGCAAGCAAGGGACAGACGCGGCGGGGATGGGCAGCGGGGTCCGGGCGCTGATGCGCCGGAAGCAGGTAGACTCCGAGCGGACGCGCGCCGCCGGCAGCGCCCACCAGCTCCGCAAGGAGCTCTCCGTCACCCAGCTCGTCGCCATCGGTGTTGGGTCGACGATTGGAGCTGGCGTCTACGTCCTTGTTGGCACAGTTGCGCGGGAGCATTCCGGGCCGGCATTGACGCTTTCATTTCTGATAGCCGGAATAGCAGCTGCGCTTTCAGCCTTCTGCTATGCGGAGCTGGCTAGCCGTTGCCCTTCGGCAGGAAGCGCCTATCATTATTCGTACATCTGCGTTGGCGAAGGAGTTGCATGGTTGATTGGCTGGGCTTTGATACTTGAATACACGATTGGTGGATCAGCCGTTGCCCGTGGCATTTCTCCTAATCTAGCCTTATTTTTTGGAGGACAGGATAGTCTGCCATGGATTTTAGCACGACATGAGATCCCATGGCTTGATGTCGTTGTAGATCCTTGTGCTTCTTTCCTCGTTTTCGTCGTCACTGGCCTTCTCTGTGTGGGGATAAAAGAGAGTTCATTTGTGCAAGGAGTTGTGACGGTCTTAAATTGCTTTGTGATGTTATTTGTTATCATAGCCGGTAGCTACATCGGCTTCCAAACAGGATGGGTTGGCTACAAGGTTGCTGGCGGATTTTTCCCTTATGGAGCGAATGGAATGCTTGCCGGGTCAGCAACTGTCTTCTTCGCCTACATAGGATTTGATTCAGTTGCCAGCACGGCTGAGGAGGTGAAAAATCCACAACGAGATCTGCCACTGGGAATCGGAACAGCATTGTCGATTTGCTGTTCCTTGTACATGTTGGTTTCAGTTGTTATTGTTGGTCTGGTACCATACTTTGCTATGGACCCAGACACCCCTATTTCATCTGCTTTTGCCAAACATGGGATGCACTGGGCAATGTATCTTGTAACAACTGGTGCTGTTCTTGCTCTCTGCTCAACCTTGATGGGATCTATATTGCCACAGCCAAGAATATTGATGGCCATGGCACGAGATGGCCTGCTACCATCATTCTTCTCTGATGTCCATAAGACGACACAAGTTCCAGTCAAAAGCACAGTAGTGACTGGCATCTGTGCAGCTGCTCTTGCTTTCTTCATGGATGTCTCTCAACTGGCTGGAATGGTTAGTGTAGGCACGCTACTCGCGTTCACTATAGTTGCTGTGTCCATCTTGATTCTTAGATACGTTCCTCCAGATGAGGTACCCCTCCCATCTTCCCTGCAAGCATCATTCCGCTTGAGCCAAGAAAATGACGAGGAAAAGCTGAGGGGTACCCTTGGAGATGATGATCATGAGCAAGGCTCAGCTGAAATAAGTGATGTTGTAGTAGAACCAATCACTGACCCCCTGATCGAGAAGCAGCTATACGCAAGCAATTTGAGTGAGGCAAAACGGCGTAAGACCGCGGCATGCAGCATCACATCTGTTTGCATAGGGGTTCTGATCCTCACGACGTCAGCCTCGGCAACATTCTTGCCCTTCCCGGTGAGATGCTCCGTTTGTGTTTTGGGTGGCATGCTCCTCCTAGCTGGTCTGGGCATGCTCTGCTGGATTGACCAAGATGATGGGAGGCACTCCTTTGGCCACTCCGGAGGATTCATCTGTCCGTTTGTTCCCTTGCTGCCGGTAATGTGTATCCTCATAAATACATACTTGTTAATAAATCTTGGTGGCGGCACGTGGATGCGAGTGGGGGTGTGGCTAGTGATGGGGGTGTTCGTCTACATTTTCTATGGCCGCACCCACAGCTCGTTGACGGATGTCGTGTATGTCCCTGTGGCCGAGGCGAATGAGATATACGGGTCATCCTCTTCGTTAGGGTTTGTGGCGTAAAGAGAGATGGAAGGAGATGTTTGTTGAAGCCTATCTTGAGCCAGTCATGGTACTTCTCACAAAAACCTCAAAGATCCTGACTGGAGCAGGTACCTGCTTGAGCTATTGTGTTGCAGGCATGGGTTTGAAGAATTCAATTTGTACGTCATATTTTTAAAATGTGTAAATTGTAACGCACGGCTAAGCTTGTGTGTCTCTGTTGGAGGAATGTAAATATTAGTATATTGCATAGAACTATATATAGGTGGTGCCAATATACAGGTGTTTAAAAAAAAGGGGGGGGGTCATTCTAGGAATCTGTATGTTTTACTACGAACTTGTTCTAAATTCCTAGGAATTCAAACAGGCATGTCTGAGGCGTATTATGTGGTTAAGGCCTCAAAGGTCCAAACACATTTTATTTCATGTTGAAATGAAGATTACACGAGCAGAAATGCTCACGGAAAAAACAATA
>GRMZM2G042538
AAAACCACACTTACAAGCCACGGACCACGGACCAGTCTGCAACAGCGCGACGCTCTCCTCCTTCCACGCCAGCAGGAGTCAGGAGGAGAGCGCGCGGCCGGGTGCCGGGTGGGACAAGCACACTTGATGGCATCTACCGCCATCCCGTCCCCGCCGCCTCCGGCGGTGCCAGAGCGGAGAGTGCCACTGGTGCCGCGGCTGGCGGACGATGGCGGCGGGGGCGTTATGGGTGACGCGCGGGGGAGTAGTGCGGGAGGAAGCGGGAGCGGGAGCGTGGCGGGCATTTCGCCGAGCATCCTCATCATCGCAGTCATCGTGGTGGTGATGCTGCTTGCGTCGCTGTGCATCCACTACTTCATCCGCCACCTCTGCCGCCACGCGGGCCCAGCGGTGTCCTCCTCCCCTTCGTCCCGACAGGCTCCGCCGCTCCCGCTCGTGGCGCACCCCGCGGCGGTGGCGTCCGTGGCGGCCGCCGACGGCCAGGGGGCAGGAGGAGGGAAGGCGGCGGAGGCGGAGCGGCTCATCGCGCGCCTGCCGCTGTTCACGCTGTCCTCGTCGCTGGCCTCGGTGCCCAAGTCGTCGCGCGACTGCGCCGTGTGCCAGAGCGCGTTCCGCGACGACGACGAGCTCCGCCTCCTGCCCGCCTGCCGCCACGCCTTCCACTCCCGCTGCGTGGACCCGTGGCTCCGGGGCAACCCATCCTGCCCGCTGTGCCGCGCCTCCATCGCGCTGCCCTGCCCGCCGCTCACGGACCTCCTCCGTGTGGAGCTCGGCAGCGTCAGCAGCCGCCGCTCCAACCCGGACGCTGCGGCCGCCGCCGTTCGCGCGTACCCGCTCCCCGGTGGCCTCCCCAACTCGGAGTCGTCGGAATACCTCGTGGAGGAGGAGCTCCAGGTCGTGCTCAAACGGAGCCCGCGCGCCGCCGCCGGGTCCAGCGACCCGCCAAGCCAGCAGCAGCAGAATCAGCTTGCCGCGGTGGAGCGCGGGCAGCCGTCGTCGTCGTCGTCCGTCGGCCTAACCCCTACGGCATCGTTCAGATCGACGGCGGAGCGGTGGAGCAGCCGCTGGAGCAACCGGTGGAGCAGCCGGTGGAGCAGCGGGCGCTGGAGCAGCCGGTACGACGCCGGGACCGTGACGGCCGCGGCCACGGCGGAGTGGTGGTGGGACATGGACGGCGGCGTGGCCCCCGCGACGCGGCGGAGGGACGCGGACGACGGCAGCGCGTCGTTCTACGGGTTCGTGCGGTGGCTCACCGGTGCATACTAGTAAATACGATCGTACGGTGCTGTTAGCATAGCATGGTACCATCGATCCATGAAAGCGGTGAAAGCTAGCTTCGCCCCTGCGGCAGCGTCTTCGTGAAACGAATCGAAATGAACTGGGGGTGTCTGTCTGTCTGGCTGGCTCTCCTTTTCGGCATGCGAGCGTCGAAATTGTTTTGCTTTATTAGTATTAATTTTTTTTGTTTCGGTTTCGGGGCGGGCGGGTGGATTCCGAGGACGGAGATGCATGCAGTGCAGATGCGGTGCCTCCCGATCGCGGATTTCAAAACTGCTTCCGAATTGGAGAATGTCGGCGGGAAGAATGAGGAATGGATTTGTGGACTTCCAGGCAGGTTGGCACAGCGCAGCGCAGCAGTCTCGGCCAAACAAAAAACAAAATTGGTAGTTTTTTTTTTCCTTTTTGCTGCATTTTTTATTTGCTCTTGGTTTTGTGCTACTCAGCATTTCTGTATACACCTTCGATTTGTATGCATGTTAGTTGCATAGCAAATAAATTAAGCAAAGGCAGGAGGAGTTTATTCATCGA
>GRMZM2G042552
GTCCGTTTCCTTCCTCTCTCTCTCTCTCTCTCTCTCTCTCTCTCTTCTGGGGCTTGCAGCAGAATCGCAGCGACCGCGTCGTCCCCACGCGGTGCGGCCGCTGCGCATTGCGGGCCGGGAGAGCGAGAACGGAGTGGGGAAGATGGAGACGGTGAAGAGCCTTCTGAAGCCGAAGCCGACGCCGCAGCAGCAGCTGCGCGAGTGGCAGCGCCGCCTCCGCAACGAGGGCCGCAACATCGACCGGCAGATCCGAGATGTGCAGAGGGAGGAGAAGAAGGTGGAGAAGGCCATCAGGGAGGCCGCCAAGCGCAACGACATGGGATCCGCCAAGGCGCTGGCCATGGAGGTGGTGCGCTCGAGGAAGGCAGTCAACCGCCTGTACGAGAACAAGGCCCAGCTCAACTCCATCTCCATGCACCTTGGCGAAATCGTTGGTACTAATAACTAACTATCCCACCCGTTGGTACTAGGCAAACAAGGTTGTGACTGAACTGAATCGACCTTCCTTCCATGTTTGGTATTTACATTTTTTGGAATGCTATGTGATTATGACTTAACCGACCACTGCACTTGTCCACTGGTTGGATGCCATGTTCCCATCTAATACTTGTCTCGGTGTCTCAGGCTGAAGCCTAATTAACCTTATTTATTTCTACGTATAGGTGTATATAAGTGTAGAAATAGATGAAGTGAAACGTCATGTGCCAATTCCTTGTATGCCATCGGAAAATATACTCGTTCCTTGTGTGCCACTGGCTCCACATGTCATACACACAAAAAATGTTGGCTCCACATGTCATACACACAAAAAATGTATCTATATGCCACTCAGTGGCACACAAGGGAATGAGTATAAAATCTGATAGCATACCAGGAATTTTTCCAAGAAAATTTTTAGTAGAATACCTCCTACTGACAAGAACTATAACCTTGTGTGTGTTCCTCGTTACCTAACGTCGGACTAGCTTCCCTCTGTTCCTTTCTTTCAACCACTGACATAGATCATGTGGATCATTCTTTATTGTGTCCTTATCCGTAAACATGGTAATGACACTCATAAGTGCAATATAGTAATCGCAGTATGATTGTATGAAACTTAGAGGTTGTACAAGCTGTACTGACAATAAGCTGGGAATACCGTAATCTTTCAGCTACAGCTAGGACAGTAGGCCACTTGTCCAAGAGCACTGAAGTGATGAAACTTGTCAACGGCCTCATGAAAGCCCCCGAGGTCGCAGCCACAATGCAGGAATTCAGCAAAGAGATGACAAAGGCTGGTGTGATGGAAGAAATGGTCAACGATGCTTTAGATTCAACGCTGGACAGCGAGGACATGGAGGAGGAAATTGAAGAGGAGGTTGACAAGGTCCTCACTGCAATCGCTGGGGAGACCGCCTCTGAGCTCCCGGATGCTGTCAGGAAGGAAAAGGAGAAGATGAAGCAGCCTTCAACAAGTGTACCTGAGGAGAGAACTGCTATAGCAGAGGCTGTTGATGACGGTGAGCTAGACCAGATAAGGGAAAGGCTTGCCAGAGTGAGGTCATAGAAGATAGCTGAACAAGGTCAGATCATTGAGGTGTTACGGCACATGACATCTCACTTGATAATGTATACACGTATCACACACAATCACTGTGATTAGCAGACCGATTTCCCCACATCCAGCAATGTGATTTTGTCCAGGCCCTGTTGTAACCTGTATGGGTCATGATTTCTAATATATATCACGTATTATATGTTTGGAAGCACCGTGTTTAATACTCTGAATAATCCATACATTTCATTGCACTGCGACGAAGTGGAAAGAGA
>GRMZM2G042639
CCAATCAGCCATGCCGGCAGCCGGCGTCGCGTTTCCAACAGGCCAGTCCCCTCCCACTCCCAGTCCCATCTCGACGACATGGCCGCAGCCGCAGGGCCATCAAGCTCTGTGAAGGAGACGCTCCCGCCGGCCCTCGGCTCCACCTCCCAGCCACCTCCCGTCTTCGATGGCACCACCAGGGTTTGCAGGACAAGATGGAGCTGGTGGCCATCGATCTGCAGGACAAACCGGCTTGGTACAAGGACAAGGTTTACGCACAGGGCACGGTGCCTTCCCTGGAGCACGACAGCGAGGTCAGGGGCGAGAGCTTGGACCTGATCAGGTACATCGACAGCAACTTTGACGGCCCCGCGCTGCTCCCAGAGGATGCTGCGAAGAGGCAGTTTGCTGACGAACTGTTCGCGTCTGCCAACGCGTTCACCAAAGCCCTCTACTCGCCGTTGCTGTCCCACGCGGCCGTGTCAGACGAAGTTGTTGCGGCTCTGGATAAACTCGAAGCTGACCTATCCAAGTTCGACGACGGGCCCTTCTTCCTAGGCCAATTCAGCTTGGCGGATGTAGCGTACGTTACGATTCTGGAAAGGGTTCAGATATACTATTCCCATCTTAGGAACTACGACATCGCCCAAGGCAGGTCCAACCTACAGGAATTCATCGACGAGATGAACAAGATCGAAGCGTATGCGCAGACCAAGAACGATCCTCTGTTCTTGCTTGATCTTGCCAAGAACCATCTTAAGATTGCCTGAAGATGTGACAAAGCAGCCTTAGTCCGTTGATCGGTGGAAGACCACTCGTCAGTGTTGAGTTGAGTGTTTGATCAATAAAATACGGCATGCTGTAAGGGTTGTTTTACGCTATTGATAATACACTGTACTGTTCAGCTGTTGAACTCTATTTCTTAGCCATGCCAAGTGCTTTTCTTATTTTGAATCACATTACAGCAAAA
>GRMZM2G042683
CCCACCCGGTGTCCCTTGCTCCCTCTTCTGTCCAGTCCTCTGTCCTCACCTTATCCCCAAAACCCTATCAGCCCAAAACCGAACCCACACCTCTGCGGCTCTGCCCTTCCCATGGCGGCCACGCTATTCTCCACCTCCCTCTTGCCCCAGTTCCTCTCCCTCTCCGCTAAGCCCGCCGCCGCCGCCCCGTCCGCCGCCGCCTTCCCATCGGGGCTGCCGCAGCTCCACGCGCTGTCCGCCGCGGCGGTGGGCTTTAGGCCGCTCGAGCCCGTGCGAGCGGCCGCGACCGCGGCCGTGACGGAGGAGCTCGAGGCGGAGGGGCGTTCGGGCGGGGACGAGTTTTCAGATGATCTCAGGGTCTTCGTCGGTAACCTTCCGTTCAGCGTCGACAGCGCCCAGCTCGCGGGACTTTTCGAGCAGGCCGGCTCCGTCGAGATGGTCGAGGTTATCTATGACAAATTGACGGGAAGAAGCCGTGGATTCGGGTTTGTGACCATGTCTTCGGTCGAAGAGGTTGAGGTGGCTGTTGACCAATTTAATGGCTATGTGCTTGATGGAAGAAGTTTGAGGGTGAACTCTGGGCCGCCACCACCCAGAGATCGGTCATCACCGTCACCGCAAAGACCCAGGGGTGATGCCAACAGGGTCTACGTGGGTAACCTTTCCTGGGGAGTTGACAATTCAGCTCTCGCAAACCTGTTCAGTGAGCAAGGTGAGGTACTGGAAGCAAGGATCATCTATGACAGGGAGAGTGGAAGGTCAAGGGGGTTTGGTTTTGTCACGTACGGTTCCGCCGAAGAGGTTGAGAATGCAATATCTAATCTCGATGGCGCTGACTTGGACGGCAGACAGATCCGTGTTACGGTAGCAGAGTCGAAGCCACCTAGGCAGCAATACTGAAATTCCTCTTGAGATTTTTGTAGGTGTACCGGTAGCCCAAACTCTGGATTATAGTGACGCCAGTCCTGGATTTGGTCTCGAGATTCATTGAAGTTAAAAAGCCCTCATGTATATGGCTCACTATTTATATACATGTAATATTGGATTCCCGTGTTCAGTGTCCTTTTGTATCAATTTGGCTGCATAGTGTCTTGTGGCACTTCAAAGGACATAGATTGTTGACGGGCAACCAAACCTCAAGAAAGTATCTTGTATTGTTTCTTGTCTCGTGTGGTTTGTTCACTATATTTACTTTTGCAA
>GRMZM2G042903
GTAGATGCTGGTGGAAGCGTTTTCTTTCCTATACTGGCCTTCTCGAAACCTGTAGGAGTTGCTCTAACAGTGTTTGCGAGCCGACATCCAGATGCCCTGTGCAGTATTTTCACGTCAAGCTAAGAATTTGTAACAGTGTGACGAGTCTGTGCCATCGCTTAGGCTGCTTTGGTATAAAAGACCAAGGTAAAAGCTATGCAATATTTTCATGTCATGGATTATATTATCTCATATATATATATATATGCAAAATGAGTCATGCTGGAATCAATAGCTAATACCGATAGCACCCTCATCAGTTCAAGTACTCTTGCTAGCTGTACTCCTTGCATTAACTCTTGCTTTCACTGCATGGATCTTATTTCGGCAAAGCATCACTAGTCAATTTTATTTGATGTTTCTTATAGCTAGACATATCCTTTCTCTTGATGATTACTAAACCTATCTAGCTAATGCAGGCTACTTCTGAATCGGAGGCTGGGTTCGCAGCGGAGCATGACAATTTCTGGTCCAAATGAAGCTGAACAAGTTAATACGACTATAGCTACGAATGGTTTCAGTGAGGAGCATAGCACAAGACAACACTGGTACAAGAGACTATAAGCATGAATACGAAGATGGCTACGTACGGCAATGGTGGTGAAGGCTACGACGAAAGGATTGCGGCGATATTACGGTTGATGAATGGCATGATGTATAATTTTCTTGATGGACAAAAGGATATATACACCTCCGATCTGTTTTGTCCATTGAGCAGCAATCTATGTAATCTTATGCCTAATGAACAGGCTAAGGATGTTTTAGACACAACTACTCTAGTTGGCACAATGTTGGATTCGGAAGGGAAACATTGTAAAACGTTGGTTGCTTCCTTGTGTACATGTTGCGCGCAGCATTATATTATATGTCTATTGTTTGTCATGGTGGCATA
>GRMZM2G043127
CAACCCATTTGGGTCGGAGGCCCATTCGTCTCCGAAATCCAGAGTGGGACCTGAGCGTAAATAGAACCCGAGCCCCTCTCCGCCTCCCTCCCCGCCGCACAGCCTCCACAGCCCGAAACCCTCGCCGCCGATCGGTTTCGGAGAAGAGAAGCAAATCAAGATGTTTCTCGGCTCGCTCCCGCGGCGCCCGAGCAAGGAGGCTGCGTACAAGCAGCTGCGGTCGCACATCATCATCATGGCCTCCTGCGCCGCCGTCATCCGCGCCACCCCTTACATCCTCCATTTCCTCGCCCGCGACGGCGACATCCAGGAACTCAAGCTCGATCTGTAGGCCCGTCCGTTGCTTCCCCACCTCCAGAGGTGCTACAAAGGCAACCGTTAGTTCGAGGCCACTGCAAGGTACTATGGAGTTAGTGGCTACAGTGCCTGCTTAAGTTTCTTTGTTGTTCCAAGTTTAGTGACAAAACTGACAATGGTGTAGCAACTGGGTTGTGCTGCGACCAGTATTTCGTTTTTGCCTACCTGTATGGTCTAGTCTTTGTTTGCACTGGTGGATTTGCAGAGATGTTATCATTCAACAATGTTCTGTGGTCAGTTGCAATTGTCCTTATGCTCTGTGAATAATGCTTGGACTGCCGACTGTGTATGATTTGGTTTCGGCTTGAACTTTGTTGTGTGTCAAGCTATTCCTAGGCGATGCTTGATTATATC
>GRMZM2G043183
GAAATTAGTTCTCGTGTTTTCGGCCGTGCGCTCGCTGGCGCAAGCCGCGCGAATCGGATCGCTGTCCGCCTCTCCATTTCCCCTCGTCCGCACACCCGAGCCTCGCTTCCGCCTCCCACTTCCCACCAGGCCACCACCCCGTCCGGCGATCCCGATCGCGAGACGAGGGTAGCGAGATCGAGAGGATTGTCGCGGCTGCCGGGCGGCGCTCCAGTTCCAAGTCGAGGCGAGGAACTACACGTGTGATATCTGCAACTCATATGGCTGGGACCCACAAGAAGCGAATGGAAGACCGTTTTGGTAGTTTTTTCTCATTTGATGAAGATTCTGAAAGTGAGGACATATCGCTGGATGAGTTGGAGGAGGAACTTAAAGAGCACAAGAACTGTGATGTACTAGTAACTATTTTAACCAATGGTGAAAAACAGCGAGGCATGGCAACATTGGTTGAGGGCGACCTAGGCCATACTGAAGAAGCTCTTATTCAAGTATGAGTTGCTGAAAGCTCTAGCTATGCCACTTCTAAAATCACAATGGAAATGGCAGCACATCTGTTTTTTCTTTTCAGAATTGGTGGCTATCATACTATTTTATGGTACTGTTGATGGGTTTTTGAATGGGATAAACTTTGGTGGATGTATAATATCCTTTCTGAAACTCTATTTGCTGCAAAGAGAAATGGTGATTATGTCAGAAAACTCCGAATAAATGACAAAATTTCCGTTCCTTA
>GRMZM2G043191
AACAATCAAAAATCCAGCTGGCCCCAAATGGCTGGTTCTTGGCTACTCCACCTGTCGCCGTTTCGTAGCGCTTTGAAAATTTTCCCTTCTCAAGAGCACATGGGAAACAGTACACATGAACGCTCAAAAGCCGCAGAGAAATTTCGGAGGCCAGTAGTATTCGTATCGAAATCCGATAGGTCCTCTCTGTGGCTGAAACCTGGAAGTAACCCTCGACCGTTCGAACACAACACAGCTGTATAAAAAAAAAGGGCTCCTTTGCTATCTCCTCCACGCTAGATCGATGATCAGGAACGTACAAAGGGTTCAGTTCAGTTTTCAGTGAGTCGGCATATGGGCAACTGCAGCAGCAGCAGCGGCTTCTTCTCTCTTCCGAAACGGGGAAGCAAGCTACTCAAACTCAACAATGGCATGGTCTCGGTCGACGATGAGGGTGGGACTCACGAAGGGATAAAGACCATTCCGGTGCAGAGAGCCTGCGAGTTCACCACGAACTCCGTGCTCTGCGTCTGCATCGTCACTTGGAACATGAACAGCAAGATGTCCGCGGAAGATGTGGCGAAGCTGGTGAGCTCCGACAGGAAGTTCGATCTGCTGGTCGTCGGGCTGCAGGAGGCGCCGAAGCCAGACGTTTCAAGGGTCCTGCAGGAGGCGTTGGCGGGGACACACGTGCTGTTGGGTCAGAAGAGCATGCAGTCTCTCCGGATGCTTCTTTTCGGTTCAAGGAGCTCGGAGAAGTACATCAGAGAGATGAAGGTGGACAAACACGCGGTTGGGGGTTGCGGGGGTATCATCGGGAGGAAGAAAGGAGCGGTGGCCATGTACATCAACTTCAGCGGGATCCGGATGGTCTTCGTGTCCTGCCATCTTGCAGCTCACGAGCACAAGGTGGAGAAGAGGAACGCGGAGTTCCAGCACATCTCGCAGTCGCTCTTCGCCAGGTACGGCGCGCCGACGCCGTACGCGCAGTCTGCCGACATAACGGTGTGGCTGGGCGACCTCAACTACAGGCTCCAAGGGATAAGCTCGACACCGGCGAGGAAGATGATCGAGGAGAACCGCCAGAGCAAGCTAAGAGGCAGAGACCAGCTGCTGCAAGAGGCCGAGAAGGGCCAGGTGTTCAGCGGCTACTGCGAGGGGACGCTGTCGTTTAAGCCCACGTACAAGTACGACGTCGGGGGCAGCGTCTACGACACCAGCTACAAGGTACGAGTGCCTTCGTGGACGGACAGGATACTGTTCAAGGTTGGCCAGTCTTCAGGCCTGGATGCAGTGCTGAGCTCGTACGAATCACTCGACTGTGTCCGGAGCTCCGACCACAAGCCTGTGAAGGCGCATCTCTGTCTCAAAGTACGCAGTGATGGTGATGCTGACTGATATCCAGTACTGGCGGTTACTTCTGCCGATTAACATGACATGCTACGATGAAAATGTTCTAGTTTGGAATGGTGATTATACTCTAGTATATTTTATAACATGGCGCTCGATCTTAGCTTGTGGGCCAATTGTTTCAGAACGTGCCATTCTTTCTTATTCTATTTTCTCCCCTTTTGTTTCTCCTTGTACAACTATGGCTATCTATACTACTTATTAAGGCTCTAAGGGTAGCCTGCCTTTTTTCGTTCTGCC
>GRMZM2G043470
CCACTCCCTCGCCACCACCACGCACCACCACCTCTGCTCTGCTGTGTGTGTGCCTAACGGGTCGGAGGCGGGGACGGCCCCACCGCCCCGAGCTCCCAACCGCCGACAGTCTCCGGCGGCTCCAACTTCAATACCTCCCTCCTCGGCATGCCGGTTGCCGTCGCGTTGGCGGCGGCCGCCGCGCTCGTCGTCCTGCTCGTCCTGTCCGCGGTGGCCGCCGCCGTTTTCTTCGCGCGCACGCGGGGCGCCAGGCCGCCCTCGCTGTCGCGCGTCGAGCACGCGCCGTCGTCCGCCTCCGGCTCCTCCCGCGCCGCGTCGTCCGCGCGCAAGGAGAAGGTCGGCGCGGACCAGGTCGCCGAGCCGGGCGCCGCCTCCTCTGGCGTGGCCAGCTCTTCCGCGGCCGCGAGCTCCCTCGAGTCGCCGGTGAAGAGGAAGGCGGAAGCGGTCAGGGTCGGCGGCGGCGGCGGCGGGGCCGCCGCGGGGGTGGAGATGGAGGTTGGGTGGGGGAGGTGGTACGACCTGACGGAGCTGGAGATCGCCACGGGCGGGTTCTGCCCAGCGAACGTGGTCGGGGAGGGAGGCTACGGCACCGTGTACCGCGGCATCCTTGCCGGCGGCGAGGTCGTCGCGGTCAAGGACTTGTTTGATCACAAGGGCCAGGCCGAGAAGGAATTCAAGGTGGAGGTTGAAGCCATCGGCAAAGTGAGGCACAAGCACCTTGTCGGTCTCATCGGGTACTGCGCAGAAGGTCCAAAACGGATGCTCCTTTACGAGTTCGTCGAAAATGGCAACTTGGAGCAGTGGCTGCACGGCGACGTCGGACCGGTCAGCCCTCTGACCTGGGAAATACGGATGAAGATCGCCGTCGGAACGGCCAAAGGCATAGCGTACCTGCACGAAGGCCTGGAGCCGAAGGTGGTGCACCGCGACATCAAGTCGAGCAACATCCTGCTGGACAAGAGATGGAACCCCAAGGTGTCGGACTTCGGCATGGCCAAGGTGCTGGGGCCCGGGTCCAGCTACGTGACGACCCGCGTGATGGGCACGTTCGGGTACGTGGCCCCCGAGTACGCGTCGACGGGCATGCTGAACGAGAGCAGCGACGTCTACAGCTTCGGCGTGCTGCTCATGGAGCTCATCTCCGGGCGGAGCCCCGTGGACTACAACCGGCCGGCCGGCGAGGTGAACCTGGTGGAGTGGTTCAGGGCCATGGTGGGCGCCCGGCGCGTGGAGGACCTGGTGGACCCGCGGATCCCCGCGCCGCCGCCGCCTCCGCGGGTGCTCAACCGGGTGCTGCTCGTCTGCCTCCGATGCATCGACGCCGACGCGCACAAGCGGCCCCGGATGGGGCAGATCGTGCACATGCTCGAGGGTGACGAGTTCCCCTTCCGCACGGAGCACCGCTCGCCGCGGGCGTCTCACCGGACGTCGACGGGCTCACGGCCGTCGCTTCTGTCGGAGAACGTCGGTGCCACCGACGACTCGGACAAGTCGATGGCGAGATGAAGGATCCGAGCTGCCTGCACAAGCAACTCTGCAAACAAGCAAGCAACCCTCCACTAACGGATCTGGCGCCGTCGTGCGGCGTGCGAGGAGCTGGAGCAGAGGGGCTTGGGGGCTGGACTGACTTTTTTTCACCCGATGCTTCCGGATTTGGGCACCACCCGAAGCTTTCTTCGACCGGCGTGCTCCCTCCGCCACATGATCGGATTGCTTACGGGACGACGGGAAATCCCGGTGATGAGATCAAGTGTGGAACAACATGTGATTTAGGGGCGAAAGGGAAGACGGGAGGGGTATTGTTTGGTTTAGGTTCTATATATTTTGTACCAACGATTATGCACTTAGATATAGATTTCTTTTATATCTATGTACCTAGTAGAAATAGTATATTTCTAAAGTTAAAGAGGTGTTATAGTTTATAATGAAGGGGACAGCTTCTTATTGCCTAGCAAAATAGAAGTCTAAGAGGAGATGATGCAGATAAAATAATCGTTACATGCCAAAGGAGCCCAATTTCTGACATAGTTACCCTATTTCGATCTAATTCCCTGACATAGTTACCCTGACCAAGATGGATCTGACCATGATAAAACTAGTTGGCATCCCCAAACATAATTACCCCGACCAGGTTGGACCCGACCTCGACCATCCCAAGCAAAAGTCTTGATCCAAGTTGTCCTAGTCGGTTGGCCTCGACTTTAGTCACGCCAAGATA
>GRMZM2G043799
ATTATTAAATGTATCGTTGATATTATTTCTTATTAAGTTAAAAATATAAATATAAATATTATAGAGACATTTAGAGGAGTTTCTGATTGAAAAAAGTAAAACAAAAATAACAAAGCGCATGCTGCAGGCTGGGCCTACTCGCAGAACTCTTCCTGACCCGAACCAGTCCAACTTGAGGCACCGAACACAGAGCGCGAAACTCCACGGCTCCGAGTCTCCGACCATTCTCGCCCCCGGCTCTTTCCTTCTTCCCGTGTCATCGTCAAACCGCCGCTTTCCAATTCCAGGCCATCAAGACGTAGCAGCTCCCCTTGCGTCTGCGCACGCCACCGAAGGATCCTCGCCGCGCGTGCAGTGCGATCCGAGGGGAGGGGTCCAAGGCCATGATGAAGAGCGTCAGCGGCACCGGCTCGGCCGGGAGCCGGAGCGATCCGGGCGGCAGCGGCGAGCTGTCCCGCTTCTCCGTCGCCACCACGGCGTCGTCCGCCTCGCAGCCTTCCGCGAACGGTGGCGCGCGCGGGATCTCCTTCCTCGACGCCTTCCGGTCCTGCTTCGTGCCCCCGGAGGCGCGCTCGCCGGAGAACTCCATGTCCGACGAATCCCACCCTTCCCACCAACTCTCGCAGTCTTTGAGCTCACAAGGTTCTAACAGTGGGAGCGTGTTTGGGAGCAAGCGATCGATTAAAGGAATGTATAGTCCCATGCACAAGAGTTCTTTAGATAGGGAGATCCCTGGCAGCACAAAATTCTCCTTGCCGCAGATCCAGAAAGCAACAAAGAACTTCTCGCCGAACTTCAAGATTGGGCAGGGTGGTTCTGGGACTGTATACAAGGGTCAGCTTGCTGATGGTACTCTTGTCGCTGTCAAACGTGCCAAGAAGAATGTTTATGACAAGCATATGGGTCGTGAGTTCTGGAACGAGATTGAGACATTGCAACGCATTGAGCACCTGAATTTGGTTAGGTTTCATGGGTACCTGGAGTTTGGTGGCGAGCAGTTGATTATTGTGGAGTATGTTCCCAATGGGAATCTTCGAGAGCACCTCGACTGTATAAATGGTAAAATATTGGAATTCTCACTGAGATTGGAAATTGCAATTGATGTGGCTCATGCTATTACATATCTTCATACCTATTCAGATCATCCAGTCATCCACAGAGACATCAAATCCTCAAACATTCTTCTAATGAACAATTGTCGAGCCAAGGTTGCTGACTTTGGATTCGCCAAACTGGCTCCAACTGATTCTAGTCATATATCTACTCAAGTCAAAGGAACAGCAGGCTATCTCGATCCAGAATATCTCAGAACATACCAGCTCAATGAGAAGAGTGATGTCTACTCCTTTGGAGTCCTTCTGGTGGAGTTGGTTACTGGGAGGCGCCCTATAGAGCCAAAAAAGGCAATCATTGAGCGTGTTACCACAAAATGGGCAATGGAAAAATTTGTGGAGGGCAATGCTATCCAAACACTAGATCCGAATCTGGAAGCGACCGATGCGATCAATCTAGCGGTCGAGAAGCTGTATGAGCTGGCTCTGCAATGCTTAGCCCCAACTAAGAGGAACCGACCGAGCATGAAGCGGTGCGCAGAGATTCTGTGGAGCATCCGTAAAGATTACAGGGAGTTGGTTGTACCCACCTCTGCCATGAACTGAAGCAGGTCGTCTGGAGCAGTCAAGTGAACAAAAAGATGTATCATTCCAGTTTGCCTCTCTTGATTCGCTTCAAAGATTGGTGGTTGAAATCATCCGATTGCTGGGATTCTTTCAGTTACCGCAAGTGGTCGTGAACAGGACTGATGGCCTTCCTAGATGCTGTGTTTGTGCTAGAAACCAGAAAAGTCCCTGTGTGAAAGTGTTGCTGAGTAAACATGTACGAGTATATATCAGATATCTAATGGTGTGTATATCTTGTAGGTTCTCTTATACAGGTAAGTGCATCACGCATGAAGAAATCTAGTTGTTTCCATTGCATCTTTTTTTTTGTTGTTGTTGTCTATGATGAACAATATTCAGCGTATGATTAGCAAGCAACACTCAGGAGCTGTACTTGTGCTCTTCCTTTCCTGGCGTCCAATCTGTGCCTTATCCCGGCACGGGGGTGCAGAGGTCACTGCTGTAGTAATCTGGACGGAGAGCCAGACTGGAGCTGCCTTCTTGGCAGGCAGCTCCGTCACCTCTTTATCCTGTAGCAAAATCGTCCGTGCATTGACGTGACTATTTTATGTCCAAATATGGTTCTTTTAAATTGTCACTCGATGTTTTTATGCTTCGGTGTCACGTTTTTGACAACTAAAGAAGGAATATACTCGGCCGAAAAAGGTCCGACTTCCTG
>GRMZM2G043819
GTAGTAGTCAATTGTCTATTACTCTTATACAATGCAAAATGCATAGTGCAAACTGATCGCTAAAAAAAGAATGGTTACCTTGCTTCCATCAAGGACGATTATTATTCTTTCTGTAGATGGTAAAAATGGTTTTTTGGTTTTCGTAGTACTATGCTGAACTATGTTGAGCTTTATTTTTGATATAGGTATTTGGTTTCAGAAATGACTTGGTCTACATTTCAGGCCTCTTTGGGACAGCTCCACCGCTAAAAAAATGAATATGGATCTAGGATTCAACACAAAGCAACTCCACCAGTGAATCTGGGATCTAGTAGGGAATTGTTTAGATAACACAATAAATCTAGATCCACACAAGAGTATTTTTATTGGAATGGCTAGATCTACCTTTAGCATATGTTCCACCTGTTAATGTTGGGAAAAAGCTTTTCAAAATTTCCCCCTTCTGCTAGTTCTGCACGGCACACGCGAACGGTAGCTCAACCACGCTCGAGTGTGGCCATGTGCGGCTAGGGGAGTACACTCGGTGGCTTGGGTCGGGCTGCCTATGCAACAATGGGTGTGCGCGGGAGGTTGCTTGGTGGTCTGGGGCGGGCACGCGGTGGCCAGGTGACATAGCCATGGTCAGGCGCGGCTAGGTAGTGGCCGAGAAGGGGTGCACAGTGTCCAGGCGGGTGCACGTGGACTGCAGCGCGGCCAGGCACGACCATGGGAGGGCGCGTGGACGATGATGTAGCCACGACTGGGCCTGGCCAGGCATGGCCAGGGGAGGGCGCTCGGTGGCCTGCCGGCCGGGCGCGGACGGTAGCGCAGCCATGGCCGAGCATGACCAGGAGAGGGCGCAGCCATGGCCGAGCATGAACAAGAGAATATGATGGAGAAGAGAAGGTGGGAAAGAATAGAACGAAACAGTACATTGGCAGTGGTGGGTAATTTTTTCTCAACTTCGCTAATTTGAGTTTGTTGGAGCACTCCTTGAGGTGCTCCACCAAAATTGTGAATTTGGCCTCTAGATCACTACTTCGGTTAATCTGAATTTCGTTAAGCAAGGCCATTTGGGTAACTTTCCGTGGAGTAGAGTTGTTTTGGTGGATCTAGAGCTGGTGGAGCTGTCCTAAACAAGCAATTCCTCTCACTTTTCTCTTTGATCTGCGGAAGGGAATGAGTTTATCCACCACCACATCATTTCTCACAAGCTAATAATTAGTATAAGCATGAGCGATGGAGCAATTCTACCAAATTCATGAGATGAACTCATGATGAACCACCTCTAACCAAACACCCCCGAAATGGGACAAGACCTACATTAGCTACTCTAGCTGAAAATGGAAGTGGCTGGTGGGCACATTAAAAGTGTTATATCATTACTGCCCTATGTTTTCAAGTCAAGCGATCAGCCGATCGACCTAGGGGTCCGACCAGGCAACTAATCTCGATTAGTCGACCAGGCGAGTATATATGGTATATAAGATCATATATGTATAGAGTATATAACATAGTATAGAGTATATATGTATAGAGTATATAACATAGTATATAACTATATATAAAGGGTAAACATGACATGATTTCTGTAATACTCATTTAAGAGAAGACATTTGTTCATCCAACTTAAAACAGTAGCTCTCCAATGGCCCTAAAGTAATTGAGGTGTTCAAAACAGTAAAGAAACACTTGCTACCACACTACCAGTGACCTAAAGAAGATCTTCATTCAACTGAAGTTCATCAACAGAAGCAGCTCCCCTTCCACCTGATTCATCTTCGCCTTCACCATCGTTCATTTTTCTTGCTGTCTCTTGTTCTTGTTGTTCAAAACAGCAGCAGCTCCCCTAAAAGCCCACGGAATTTTTTACAGGCTTCGGACTCTGGTCGCTCAGAAGCGCTCGAGCGACTAATCGTCCCTAGTCGTCAACTAGTCGGACGACCAGCGCGATCAGGTGTTCTGATCGGGCCGGCTTCCCTAATCGGCCACTCTAAACCAACCAGCCCGACTAATCATGACTAATCGCGATTAGTCGGACGACTTGAAAATAGAGTTACTGCAGCTTGAGCACAATGTTTCCTTCGTACTAGGCTACTGGCATATTTAACACACTTATTCTTCTGGATTTGACATAATTGTTCAGTTGGCTGAATCATTTGTTCTTTTTTATCAATAGTTGACATTTCTTGTACAGTATTGGTAGTAGTGTACAGGTTCGTTGATAATTTATTGGTCATTTTCAGTCTTCTGGCACCACATATTTCTTATAGCATTGTCTGGGAGATAGCAAAACTGTGGATGAAAGGCTGCAAGGTTATCATCCTTGACATCCCGCTGCTGTTTGAGACAAAGATGGATAGATGGACGAATCCAATCATTGTTCTCTGGGTTGATCCAAAAGTCCAGATTGAGAGGCTCATTTCAAGAGATGGATGCTCTGAAGGACAAGCTCAGAATAGGATCAATGCACAGCTTGCACTAGACTGGAAGAAATCAGAAGCAGACATAGTGATTGACAATTCTGGTTCCCTGGATGACACCAAACAGCAATTCCAAGAAGTGTTGATGAAAGTCTCGGAGCCCTTGACATGGAAGGAACGCTTGAGATCTAGAGATGGTCTGATCTCTGTTGTCGTCTTTACTGCAGTGGGCGTATTACTTGCCCAGAAGAATCTGCTATGATCATGAAGGCTTAGGGAGTTAAAAATGTTGATACGATGTTTTAAAGGACTGGCACAACTAAGTAAGAACCCTTAGTAAGAACCACTATTTTTAGTTGTCCTTACTGGATAATGGGTCAAGTAATGAAAGTCTGCATTTAGGGATTGCTGGGCTTAGCCAAAATCTTGTTGTACCAAATTGTGTTGATGGGCTGGGAATTACAACTATATTCGGACTACGGGCTATCCATGTTCATGTGATTTTTTGTACCGAGTATAAAGCATGGCCATGCATGCGAATCCGCACTGCCTAATTATGGAAGCCACTTGATTAGAAGCT
>GRMZM2G043976
AGTCTCCCACACGCAGTCATGGTCTCTCTCACGGTCTCACCGTCTCTCTCAGCCAGTCACCACCAGCCGCCTGAAACCAAGCGCCGGCCTCCAAGGCTCCAATCCCTCCATGGATCCATCTCCATAGTTGCTCTGCGGCTGTACGCCTGTACCGAGCAACCGCCGGCGTCGACCCTGCCGTCCAGGCCCGTCTTGCCGCGGTGCCGCCTCCGTCCCTGCCCAGCTATCCGACCGCCAGTCTCTACCTCGTTCCCTTCTATCTGCCCTGCAGGTTTCTCCAATCTCCAACACTGCCGGCCGCGGCAGTCTGCAATCTCCTTGGCACCGTGCCAAGGTTTGGATTACTGACCTTGTGTTTTGGGGTCCATGGCTATAGCACTAAAAGAGCATCCGCCTTGGGCCTTGCCGCACGACACTCCATGCATGCTGCCATGGGTTGATGTGATTGCTTGTGGGTGTTGATTTTCCTCTGATTGTGGTTGTTTACTCTGCTCTGTGCTGCTTCTGCTCTATAGTTTATATGCTGCTAGACTGCTGCTGCTTGTAGTTTAGGTGTTCGATGAAATGCCCATTCAAGGTAAAATTCTAGTTAACGTGCCCATGCTTCTTTGTTTTTTTGGCAATTATGCTGTGATGTTCTAGCTTCATGTTCGTGTAATAGATGTTGTGGGTATGAGAAGCAGAAAACAAGATTAGTT
>GRMZM2G044027
TCGTCCTCCTTGCGTACCTAACGCATGCCTAATCGCGGGAGTAAACAAACATCGCTCGGTGACAGTGGGGCGGGGCGGGGCGGGCGCGTCCCGGGCGCGCTGCGCTGTCGCCATCGATCGCACGCGGCACCCGTTGGAATCTCGCGCGCGGGGGGGCACCAGCACCTTTGCTTCCATTGGAAGCGCAAATGTCTGCTCCGCCTCGTCGCCCCTGCACGGATTACTGGTTTCTTATATGGAAAAAGTGGAGGAATTAATTGTGGAGTCGGGTGGTGAGATCTGATTTTAGATTGGTTGATTAGCCCGGTTGGTAGAAGCAGTCGGTGGTGGTGGTGGTGGTGCACTGCTTCTACCTCCCCTGCATCTCTGCTCGGGTGTGTGTGAAGCGCGGGCTCTATATAAGTACGACTCAGATCTGAGACGATGCCACCTCGTCCGCCCCAGTCTAGTCCGATTCAAACCCGCCCGTTCCCCGTGTCCGAGCCACGCAAGCCGAGCTCAATCCCCAGAGGCCAGAGCCAGCTGCTCGGCGCTCCACGCGATGGCGCAGAAGGAGACCAATGGCAGCAACGGCGAGCACATCTCCACCCGCCCGCCGCCGACCCCGTCGCCCCTCCGCTTCTCCAAGTTCTTCCAGGCTAACCTGCGGATCCTGGTCACTGGTGGGGCGGGCTTCATCGGCTCGCACCTCGTGGACAGGCTCATGGAGAACGAGAAACACGAGGTCATTGTTGCTGATAACTTTTTCACTGGTTCAAAAGATAACCTGAAGAAGTGGATCGGACACCCAAGATTTGAGCTCATCCGCCATGATGTCACCGAGCCACTTCTTGTGGAGGTTGACCAGATCTATCACCTTGCTTGCCCTGCTTCACCAATCTTCTACAAGCACAATCCTGTTAAGACCATCAAGACAAATGTTATTGGTACCCTGAACATGCTGGGCCTTGCAAAGAGAGTTGGAGCTAGGATTTTGTTGACATCAACATCTGAAGTTTATGGTGATCCGCTTGAGCATCCTCAAACCGAGGCCTACTGGGGCAATGTTAACCCAATTGGAGTCAGGAGCTGTTATGATGAGGGTAAGCGTGTAGCAGAGACGCTGATGTTCGACTATCACAGGCAGCATGGCATTGAAATCCGAATTGCCAGGATTTTCAACACCTATGGACCAAGGATGAACATTGACGATGGCCGTGTTGTTAGCAACTTCATTGCTCAGGCTGTGCGTGGCGAACCCCTTACTGTCCAGAAGCCAGGAACACAGACTAGGAGCTTCTGCTATGTCGCCGATATGGTTGATGGTCTTATTAGACTGATGAATGGAAACAACACTGGGCCGATTAACTTGGGGAACCCAGGTGAATTCACCATGCTGGAACTTGCTGAGAATGTGAAGGAGTTGATTAACCCAGATATAACAGTGACGATGACCGAGAACACTCCTGATGATCCCCGCCAGAGGAAGCCGGACATCACCAAGGCAAAGGAAGTTCTAGGGTGGGAGCCCAAGATCGTCCTGAAGGACGGCTTGGTGCTCATGGAGGATGATTTCCGGGAGCGCCTGGCCGTGCCCAAGAAAACCAAGGCCTAAACTGCCCTGCGGTGGGCGAAGAATATCCACGGGGGAGCATACTCATAGTTGGCTTGTCATTATTCGTGGCCACATTTCATTACGGAATTTGAGTTCCAATAAACGGAATATACCTTCGTCGATCACCTTGAAGGATTGTATCATTAGAATTTTCATACAGGGCTGGCCTTTTGAGTCTCTGCCTACGCACGCAGATGTTGTGGTTCTTGTGTTTGTAGCCTATATGTACTCCCTGAGTCGATTATAGAAATGTTTATTCCATTTTGAGTTTTTTGTTCCTTCCTTTTGCTTTGCCGTCTAAGACTGAGATGACGCCAGCTGCGCTGCAGATTTGTGATTGTAATGGACTGGCCATGGCAAGGTGTCGTTGTCTCTCTCAAATTCTGTAAAATGGAGTACTACTATAAACCACAGTCTAGTCTGGTTTCGGAGGCTTTTCCAACGAGCGAGAAGCTACAGAATCACAATCTAGTCTGGTTCGGCGCTTTTCCAACAAGAAGAGCTTTGTTTCGGTGCTTCTCCAACGAGATGCCACGAGCAGCAGAAGAGCTTCCGGGAAAGTGCAGGCGTAGAAACACACAGAACAGAACCTTCTTTACCTCGATCGACAAAAACGCCTCCGTCCATGACATGTGGGCCC
>GRMZM2G044038
GAGCTCAGTCAGTGCCTCCTCGCCTATAAACAAGGGGCCGGGGTCTCTCTCCTACGGCGTGCGCATGCTTTGGCTTGGCAAACCCGATTGGATCTTCAGAGAAATCGCCATCCCCTCTCCCTCTTCTCGTGCCCATCGCTCCTCTACCCATTCTTACTTGAATCTTTTCTGACGAGGAAATCTGACTTCGGGAGCGGCTCCTCCGCGTTGCCTGGATCGCCCGGGATCAGTATTTTGCTTCCAGTCAGAGGTCCAAAATATCAAAGGGATGCAGAAAGATGTGGTTGCATGATGGAGTACCTTGCCTGGAAATTGGCAGGATACACAAACATAGTTGTACTTTACTTGATCTCGATGACATTGGACTGCAAATATATGCACAACAATTGCCTCATGCACACACACATAATGGGGCCGCGAGTTGTAGCTCAACCATCGTCTCTGGTTTCTTTCTAGGTGGAGATGGTTAAAATTGCTGGTCACTTATAATTACCAGCATCTTATACGTCATTGTTGTTCATCGCCAACTTATTCAAGTTTGAAAGTAGAACACTGAGAAGATGGCTGAGAAAGAGAATATTCTAATGCAGAGATATGAGATGGGAAAGTTACTTGGAAAAGGGAGTTTTGCCAAAGTTTACCATGCTCGCAATGTTAAGACTTCAGAAAGCGTTGCTATCAAGGTGATTGACAAAGATAAGATCAAGAAGTGTGGTCTTATGGATCAAATAATTCAAGAGATTTCGGTGATGAAGTTGGTAAAACATCCAAACATTGTCCAATTGTATGAGGTTATGGCTACCAAAACCAAGATATATTTTGTGATAGAGTATGTCAAGGGAGGAGAGTTGTTCAAAAAGGTTCAACGTGGAAGGTTAAAAGAAGATGTTGCTCGTACATATTTCCAACAATTGATCAGTGCTGTTGACTTCTGCCATACTAGACAAGTTTATCATAGAGATCTAAAGCCCGAAAATCTTCTTCTTGACGGAAGTCACAACTTAAAGATTTCAGACTTTGGTTTGAGTGCACTTCCAAACTGCAAGAGAAAAGATGGGTTACTCCACACAATTTGTGGGACTCCTGCATATGTTGCTCCAGAAGTAATTAGTCAAAAAGGATATGATGGTGCAAAAGCTGACATATGGGCTTGTGGAGTGATCCTCTATGTGTTGTTGGCGGGCTATCTTCCTTTCCAAGACAAGAACATGATGGACATGTATAAGAAAATTTGCAAAGCAGAACTCAAATGGCCAAGTTGGTTTTCTTCAGATGTTCGAAAGCTTCTGCGGCGCATCCTTCATCCAAACCCTAATAGACGAATATCTATTGAAGAAATAAGGACTCATCCTTGGTTTAGAATTGGTCTTGATGCAAGATTGTTTGATTCTACAACGAGAGATTATGTGCCTAGTGACATGGATTTGGCTTTGAATTCCTTAAATAGCAATATGGTCGAGTGTAATTCAGCGGCAGAGAAACTGACTATTTTGAATGCTTTTGATATCATCTCCCTGTCTAACGGGTTTGATCTCTCTGGTATATTTGAGAACTCAAACAAGGAGTCTAAATTTATGTCTACCAACACAGCTATGACAATTATCACAAAGCTAATGGAAGTTGCAAAGAGCCTGGATCTGAAGGTTATAACAAAAACTGGTGGATTGTTGAATATGGAAGCTGCCAAATCAGGAATAAAAGGTGTGATGTCTATAAATGCTGAGATATTTCAAATCACACCAAATTATCATCTCGTGGAGATCAAGAAAATCAATGGTGACATCCTTGAGTATCATAACTTTATGAACCAAAGCATGAGACCGGCACTAGAAGATATTGTGTGGGCATGGCATGGTGAACAACCTGACGAGAAGTAGACTCATCAACTTTAGATAATCATCAACCTACAACCTTAGATATTGTGGCAGCTTTAATGCTATTAGAAAGTGTATCAGGCATTCAGGCCAAAAAAATGTCATGGGACTTAATAATATTACTTATATGTTGTTTTTATTCTCACGTTCATGCAGTGGAATGTTCTTTCTGTTGACCAATACTACTGGAACATGGTTTCTATCTCAAGGGAATATTTTCATAATC
>GRMZM2G044236
CCATCGCCTCCACCAGGCCCGACGACGGCGGCACTGGTAGCCGGCGTGACAGTCGGTTCCGTGGCGTTCGTCGTCTGCTCCGGCGTCATTGCTTTCTTCCTGCTGCGTCGGCGCCAGAGGCGAAAGGCAGGAGAGCGCCGCGAACTAGACAAAGGAACGGGGCCGAGGCGTTTCCGGTACGGCGAGTTGGCCATGGCAACCAGCTTCTTCTCCGAGAAGGAGAAGCTCGGCGAAGGGGGCTTCGGGTCAGTGTACAGGGGGTACTTAAAAGACCTGGACCTCCACGTCGCCATAAAAAGGGTGTCCAAGAGCTCCAAACAGGGGAGGAAGGAGTACGTCTCCGAGGTGAAGATCACAAGCCGGCTGAGGCACCGCAACCTCGTGCAGCTGATCGGCTGGTGCCATGTCGGCGACGAGCTCTTGCTTGTCTACGAGCTCATGCCCAATGGAAGCCTCGACTCTCATGTCCACAGCACCGGCAATGTGCTGTCGTGGCAGCGCAGACATGAGATCGTGCTTGGAATCGGGTCTGCACTCCTGTACCTGCATCAGGAGTGGGAGCAGTGCGTCCTGCACCGCGACATCAAGCCGAGCAACGTCATGCTCGACGCCTCCTTCAACGCCAAGCTGGGCGACTTCGGGCTCGCGAGGCTGGTCGACCACGAGCGCCAGTCCCACACGACCGCGCTCGCCGGCACGATGGGCTACATGGACCCAGAGTGCATGTTCAGTGGCAGCGCCAGCACCAGCTCCGACGTCTACAGCTTCGGCGTCGTCGTCCTCGAGGTCGCCACCGGCCGGCGGCCGATCGTGGACACGGAGGAGGAGCACGTCACCATGCACCTGGTGCAGTGGATCTGGGAACGCTACGGCCAAGGAAGGATCCTCGACTGTAAACACACGCGATCACCCACAATAGTTTCTCCCACGACGAGGCAATTCGCTCGTTATCTCGCACCGACGACCAGGGATCGTGGCTGCCGCCAGTTTGCCGTATTCGTACAGCCTGCTGTTCACCGTCGAACAAGGGTTTATATACGAATCTATTACAAATGGGTTCAATTATCTTATTGTAGGCCGTAG
>GRMZM2G044383
GGAGCTTCCAATGGCGGGAGGCAACGACCTGAAGGTGCTCGGCGTGTGGACGAGCCCGTTCGTGATCCGGGTCCGCATCGTGCTCAACCTGAAGGGCCTGGCGTACGAGTACGTGGAGGAGGACCTCGGCAACAAGAGCGCGCTCCTCCTGGGATCCAACCCGGTGCACAAGAGCGTGCCGGTGCTCCTCCACGCCGGCCGCGCCATAAACGAGTCCCAGGTCATCCTGCAGTACATCGACGAGGTGTGGGCGGGGACGGGGCCGGCCGTGCTTCCGGCCGACCCCTACGAGCGCGCGGTGGCGCGGTTCTGGGGCGCGTACATCGACGACAAGGTGGAGTCGGCGTGGCTGGGGATGCTGTTCAGGTGCGCGAACGAGGAGGAGAGGGCGGCGGCGGTGGCGCGCGCCCGCGAGGCGCTCGACGCGCTGGAGGGCGCGTTCCGGGACTGCTCCAGGGGGAGGCCGTTCTTCGGCGGCGACGACATCGGGTTCGTGGACGCCGTTCTCGGCGGGTACCTCGGCTGGTTCGGGGCCGTCGGCAGGATCATCGGGAGCAGGCTCATCGACCCGGCCCGGACGCCGCTGCTGGCCGCGTGGGAGGACCGGTTCCGCGCCGCCGACGTGGCCAAGGGCGTCGTGCCCGACGACCTCGACAAGATGCTCGCGTTCCTGCAGACCCTTTCATGTCGATACGTCTATCACTCAGTTTTGCTTCTTCCGTCAATAATCGGTGTGCTGAATACATGTACAACAGCTGCCTATAATTTTGCTTCTTTCTTCTAATACCTC
>GRMZM2G044481
ATGGTTCTTTCATCGTCTTGCACAACAGTTCCTCACCTTTCTTCCCTTGCGGTCGTTCAACTAGGCCCATGGAGTTCCCGCATCAAGAAGAAGACGGATGCAGTCGCCGTCCCCGCGGCCGCCGGCCGGTGGAGGGCGCGGGCGCGGGCCCAGGACACCAGCGAATCCGCCGCCGTCGCCAAAGGTTCGTCCCTAACGCCCATCGTGAGAACCGATGCCGAAAGCCGCCGCACGAGATGGCCTACGGACGACGACGACGCTGAGCCGCTGGTCGACGAGATCAGGGCAATGCTGACGTCGATGAGCGACGGGGACATCAGCGTGTCGGCGTACGACACCGCCTGGGTCGGTCTTGTGCCCAGGCTGGACGGCGGCGAGGGCCCGCAGTTCCCGGCCGCCGTGCGGTGGATCCGGAACAACCAGCTCCCCGACGGCTCGTGGGGCGACGCGGCCCTGTTCTCCGCGTACGACCGCCTGATCAACACGCTGGCGTGCGTCGTCACGCTCACCAGGTGGTCGCTGGAGCCCGAGATGCGCGGCAGAGGGCTCTCTTTCCTCGGCCGGAACATGTGGAAGCTAGCGACGGAGGACGAGGAGTCCATGCCGATAGGGTTCGAGCTCGCGTTCCCTTCCCTCATCGAACTAGCCAAGAGTCTGGGCGTCCACGACTTCCCGTACGACCACCAGGCTCTGCAGGCAATATACTCGAGCAGGGAGATCAAGGTGAAGAGGATTCCTAAGGAAGTGATGCACACGGTTCCCACATCCATTCTCCACAGCCTGGAAGGGATGCCCGGGCTAGACTGGGCAAGGCTTCTGAAACTGCAGTCGAGCGACGGGTCCTTCCTCTTCTCACCCGCGGCCACCGCGTACGCTCTCATGAACACCGGCGACGACAGGTGCTTCAGCTACATCGACAGGACAGTCAAGAAATTCAACGGAGGAGCGTTGCCCACTGCATGCGCCTTCCTTCTCGTCTCTTCAACGGTTCGTCTTCTCTCGCCGTTTCTCGCAGTGCCCAACGTCTACCCCGTGGACCTTTTCGAGCACATATGGGCTGTCGATCGCCTGGAGCGTCTCGGGATCTCCCGCTACTTCCAGAAAGAGATTGAGCAGTGCATGGACTACGTGAACAGGCACTGGACTGAGGACGGGATCTGCTGGGCGAGGAACTCCGACGTGAAGGAGGTGGACGACACGGCCATGGCTTTCCGCCTGCTACGGCTGCACGGATACAGCGTCTCGCCAGATGTGTTCAAGAACTTCGAGAAGGACGGGGAGTTCTTCGCCTTCGTGGGGCAGTCGAACCAGGCGGTGACGGGGATGTACAACCTCAACAGGGCCTCCCAGATAAGCTTCCCGGGGGAGGACGTCCTGCACCGTGCAGGGCCTTTCTCGTACGAGTTCCTCAGGCGGAAACAAGCCGAGGGAGCGCTCCGTGACAAATGGATCATATCTAAGGACCTGCCTGGAGAGGTAGTGTACACCCTGGACTTCCCTTGGTATGGGAACCTGCCGCGCGTGGAGGCCAGAGACTATCTCGAACAGTACGGCGGCGGCGACGATGTCTGGATCGGGAAGACGCTCTACAGGATGCCTCTTGTGAATAACGACGTGTATCTTGAGCTGGCTAGGATGGACTTCAACCATTGCCAAGCCCTACATCAGCTTGAGTGGCAAGGCCTGAAAAAGTGGTACACTGAGAACCGGCTCATGGATTTCGGAGTGGCGCAAGAGGATGCTCTGCGAGCGTATTTCCTGGCCGCCGCTTCCGTCTACGAGCCGTGCCGAGCCGCGGAGCGGCTTGCGTGGGCCAGAGCGGCGATACTTGCCAACGCCGTCTCTACCCATCTCCGTAACAGCCCCTCATTCAGAGAACGCTTGGAACACTCCTTGCGTTGCCGCCCCAGTGAAGAAACGGATGGATCATGGTTCAACTCATCAAGTGGAAGTGACGCTGTTCTTGTGAAGGCAGTTCTGCGGCTTACCGACTCGTTAGCGCGAGAAGCGCAGCCGATTCACGGCGGTGATCCGGAGGACATCCACAAGCTACTGAGATCAGCTTGGGCTGAATGGGTCAGGGAGAAGGCAGATGCAGCAGACAGCGTGTGTAATGGATCCAGTGCTGTGGAACAAGAAGGGTCGCGCATGGTTCATGACAAGCAAACGTGTCTGCTTTTAGCTCGAATGATCGAGATCAGCGCTGGGCGAGCTGCAGGTGAGGCTGCGAGCGAAGATGGTGACCGTCGGATTATCCAGCTCACTGGGTCTATATGTGACAGTCTCAAGCAGAAGATGCTAGTATCTCAGGACCCCGAGAAGAACGAAGAGATGATGAGCCATGTCGATGACGAATTGAAGCTGCGTATACGAGAGTTCGTTCAGTATCTTCTGAGACTCGGTGAGAAGAAAACCGGCAGCAGCGAGACAAGGCAGACCTTTCTGAGCATCGTGAAAAGCTGTTACTACGCTGCTCACTGCCCGCCGCATGTGGTAGACAGGCATATTTCCAGAGTTATTTTTGAACCTGTTTCCGCCGCAAAATAATGGTAATGGTAGATGTGAATGTGATATGGAGATAAGAGAGAGAGAAAATGTTGATAGTGGAAATTGGCGTTGATGTCGCCTCCACATTCTTTACGCAAAAGTAGCGTCTGTTTTGGATAAAAAAAATCCAGTTTCTGTAAATTATAGAATAAATCAATCGCTGTGTCCCAAACTCTAAAATGTTATTCTGTGAAGTATGGAATAAATCGGTCACTATACCTA
>GRMZM2G044506
CAGGGTTCAAATGGACAGGACCTTGGAGGTTGTTAAGGAGAAAGAAAATGAAAACACAGAGTTGCAGGAGAAGCTGCAGCAGCTTGAATCTCAGCTAATGGAAGTGAACAGAATCAGAGAGGAAGGCAACACTGAAAGTATCTGATGGAAGGAGAACATATTAGACCAAGAGAATGAATTACAGAACATAAAACAGGAGAACGACGACCTGCAGACAAAGGAATCAGCGGCTTCTGAGAAGATTAAGGAACTCTCTTCCTAGCTTACTAATGCAAAATATGGCATGATAAATAGTAACACCAAGGAAGGAGATAATGAGAAGGGGGGCACTGAAGAGGACGATGAACCTGTTGTAGTAGTTGCCAAAATGTGGGAGAACAACAAGTTTGTTGACTATGATTCATCTAAGGAGAAGGAGAATGATGGTGACTCACAGGTTGATTTGGAATCAAACAAGGGGGATGCAGGTCTTGACAGCAACGGGTTGCACTCAACTAAAGAGAACAGTGGCAGGGCATCACCAACTAAACAGCACCAGCAGTATAAGAAGCCTCTACTAAAGAGATTCGGTGGTCTGCTAAAAAAGAAAAGCGAAAATTAGCATAAAACCGTCTGATGATATTCTTTATTCTATCATCTGACATATTTTTTTGTAAACCCTCTCAGAGATGCTGAAAGCCAACTTACTATTGAGAGTACTATGAAACCTCCTGCGCAGTGTGAAATAAATGACAGAAATGAAGTG
>GRMZM2G044902
ATATCTCCTTCCCCGGCAGCGAACCAGCCGTTCTCTTCGTTCCGTCTCGCAGTGGTAGCACCGCAGCAGAGAGAAGAGAGATCTTCTAGCCTAGTAGTAGCATCTACTTACTAGTGAGTGAGTAGGAGTACTTGGCTAGGACGGGGGGGCCGTGACGACGGTAGCAGCATGAGCTGCAACGGGTGCCGGGTGCTGCGCAAAGGCTGCAGCGAGGCCTGCGTGCTGCGCCCCTGCCTCCAGTGGATCGACGCCGCCGAGGCGCAGGGCCACGCCACCGTGTTCGTCGCCAAGTTCTTCGGCCGCGCGGGCCTGCTCTCCTTCATCTCCGCTGTCCCGGACGCGCAGCGGCCCGCTTATTATTGCTTACCAGGCTTACTGTGGTCCATGGCACCTCCTCGCAGCCCTGTTCCAGTCGCTGCTGTACGAGGCGGCGGGGCGGACCATCAACCCGGTGCACGGCGCGGTGGGGCTGCTGGGCACGGGGAACTGGCACCTCTGCCAGGCCGCCGTCGACACCGTGCTGCGGGGCGGCGCCATCGGCCCGCTGCCGGAGCTTGGCGCCGGGACGGGCCACCTGTACGGGCCCCCCGCCGCCACCGACAAGCGCGCCGGCGGCTGGTCCACCTTCTCCACGGCGAAGCGGGCGCGGAAGGCCGCCGCCGGTGCCGGGGCGCCGCCCGCGGCGGAGGCGGCGGCGTACTGCGACCTAGGGCTGTGCCTCAGCAGCAGCCCCGGGTCCCCGCCGGCGACGGCGGACGGGAGGAGGGCCCCCCTCCTGCGGCCCGGCACGCCGTCCATGAGCTCGGACGAGTCCGTCACGACCACGGCCGGCGGCGACAGGGAGCCCGTGCTGCTCAACCTTTTTGCCTGATGAAGCCGCCGGTCGACGACGCAGGCCAAACCAAACCAAACCACACGCGCAGCGGCTCTCTTGATTGGCCGCCGTGTGATGTGATGTTTTGTCTGGACGATCTGTCCCGGCGGCCAGGCGTTTTCTCTCGTCGCCGGCGACGGCAAGGCCGTTTTTCATTCGTTTCTGGCTGCGGCCTTAGATTTTATTTTTGGTTGCGTAGTAGCGGTAGTAGAAAAGAAACTACCAGTAGCAGCCGGAGCCGGCCTCGAAGCCCCGTTTGCGTGTGGGCGAAGATGAGACTATGAGAGCGCCGGTGGCCACCCCACCAAAGTATAACTGTTTTTTCCCCCTGTTCTTTTTTTCCCCTTCTCTCCTTTATTGAACAATTACTATAATATAAATAAAATACTATAGCACCACCACTACATCTGAGCTTCGGTGGGTCGACCGACCGACTGTGTGCGTTTGTGCTTGTACGTATAACTGGTGTGTGTGTGGTTTATTACTGTTGTGATTGACATGAT
>GRMZM2G044908
ACTCTCGAATCTCGACTGTCGGTGCTGAACTCGATTACTCATCACTACTCGTCCTTCGCCGTTTACCTGTCTCAGGAGTAGTACGCAGAGTCGCTGGACGGTGGACGCTAGCCCAATTGACTGCTTCAGAATTTACAGCCTGCTTTCGATTGGATAATGATCAGCCCATTCCGTATTCAAGTTCCAAGCCCAAATGCAAATCCGATGCATGGGCCATGACCACCAATGGGCCTTCGCCGAGCATCGAGAAGCCTCCGCGCCCGCCGCACGCCGGAGGAAAGGAACTCCCCCCGTCCCCAAATTCCCAAAGACAGTACCGCCGAGAAGGACAGAGAGTCAGAGACTGAGAGACTGGAAGCGCCCGCGCGTGCCGGCGATGGAGAGGGACGTCGTGCTCTCCGCACCCGAGGCCGCTGGGTCCTCGTCCTCCCCCGCCTCCTCGTCGTACTCCTCCTTCGCCGAGACCAGGGTCATCTGCCGCGTGTGTCAGAAGCAGTTCGCGCAGTACACTTGCCCCCGCTGTAACGCCCGGTACTGCTCGCTCTCGTGCTACAAGGCTTGCAGCAGGTAGGGTATGGTAATGTCGCACTGGTGTCAATAGTCTTCCCTGACGACATCTTGGCACCCCCTGGCTCTGATACCACTTGTCAGGAACCACGCCGGAGAGACAACCTTCAGCAGGTTGCCGACAAACTCCTACCTCCCAGGGTCATAGTGTTCAATGCACTGAATCCTTCATGCGTGAGAATGTTATGGACGAGCTTAAGCAGATGCAACCTGAGGATGAATCAAAGAAAAAGATGCTAGATATCCTCAAGCGGCTCCACTTGGAAGAAGAGATGGCATCAGATGGTGAAGATGAGTCCATGCTATCAGAGGAGCTTATTCAAAAAGTTATGTCTGGGGAAGAGATAAAGCTGGAAGACCTCTCTGATTGTGAAATCAAACGATTCCGTCAAGCTCTGGCCTCAGGTGAGCTCAGTAAGATGATTGAACCGTGGACACCTTGGTGGAAAAAACCCTCAGCCAGATCTATTTCCCTTGGCCCGGATGGAAGCCAGCTTATCAGACAAGTAAACGCAGAAGACACTGCTGTACCATATCCAGATGCAAATACTGACCAAGAGGCTAGCATCAACGAAATCCCTGAAGGGCCAGAATCTCCTCTCCCGTCACTGAAACAGTTAACAAGGACAGAGCCATCTCCTTTGCTTGCTGTCCACTTGGTTGACATTCTGTACAGTTACTGCTTCACACTTCGGCTCTACAACGGTGATTGGCACTCAGATCCTTTGGGTGCTTCCACTGTCGCCCTGTCGATGTCGAAAGTCATGGGCCAGGATGCTAAACCTGAGACTGTACCTGAAGCACTCGCAGCCTGCATCGAGGAGACATGCTCACCAGCTTACAGGCATACTGGTGGTTTCAGGTTTGCTATTGGACTCGTGGACGATATCATCGCCATTCTCTCCTTGGGACAGAACGCACTTATTTGTGCCCTATGCGACTTCCATCGACTCGTTGAAGTTGGTAAGAGCATGCTCAAAGTGGAGAAGGTGGGCAAGACGGAGAGGGCACAGGGCTCTCCAAAGCTTCGCAGTGCAGCTAGGAAGCTATTCTTCATGACTTGTTGGGTCCATGAGCAGCCAGATGAGGCGTGGCCATCTTTAGCTCACATCGTCCAGGTGCAGAAAGCATCTATGGAGGAGTTGGAGACCGGGAATTGGAAGGCGGATAGAAAGAGCAAACCACAATCCGCGGTTCTTATCGAGGAGCTGTAGGCATATGGATGTACCACTGGAAACTGGATCGCGAAGCTCTGTACCCTTGTGTATCGCTCAGGATGAATCCAACGAGAGACCTTGTCCTTGTAATGCAGTTAGTTGCTTTTGTGTACACTTTTTTTTTTGAAAAAAATTGTATTTGTTGAAATCCTGGTTGAAGCGATCC
>GRMZM2G045401
CGAGGCAGGCAGAAGTGGCGAAGCCTGAAAGTGAGCTCTACGATAGAGGGAGGGGCCAACCAAAAGCAAAGCTAGCGCCTAGAGGTAGCTGGTAGCAGGAGGGCTCCGACCAATATCTGCTCCAGGACCTTGTTCTTGTTCCCTCTCGCTCATCACTGGGTGGGCCGTTGTGGTGGCTGCCTGGCTGTGGCTGGTGCGAGAAAAAAAGTAGCCAGTATCAGGCGCAAGTTGCGATTCTCGGGAGTTCGTTGAGGAGTCACAGAGAAAGTTTGGTGGTACTGGTGAGGCAAAGGTTTCCTTCCAGGGTTCGTCAGGAACGAGGCGTGTCGCAATCTGAAGCCTTTCGTCGGTTCCGTCTAGCTGCCCCCCTCGGATTCGGCCATGGAGCGGCAGTCCAGCATCCGGCTGGGCGCGCTGGAGAAGCTGAGGAGCTTCCGGGGGATGGAGAAGCAGAAGAGCTTCCGCGGGATCATGTCCCTGGAGCGGCGGAGCAGGGACAGCCCGGGGAAACGCGGCGACACGCCGCTCCACCTCGCGGCGAGGGCCGGGAGCGTGGCCCACGTGCAGAGGATCCTCGCGGAGCTCGACCGGGCGCTGGCCGCCGAGATGGCCGCCAGGCAGAACCAGGACGGCGAGACGCCGCTGTACGTCGCCGCCGAGAAGGGCCACGCGGAGGTCGTGCGCGAGATCCTCAAGGTCTGTGGCGTGCAGACGGCCGGCATCAAGGCCAGCAATAGTTTCGACGCGTTCCACATCGCCGCCAAGCAGGGCCACCTTGAAGTTCTGAAGGAGATGCTGCAGGCTCTTCCTGCTCTTGCTATGACAACAAATTCTGTAAACGCTACGGCCCTGGACACCGCCGCGATTCAGGGCCATGTTGACATCGTCAATCTCCTGCTGGAAACCGATGCTAGCCTCGCCAGGATCACGAGGAACAACGGGAAAACGGTTTTACACTCAGCAGCAAGAATGGGCCACGTGGAAGTTGTAAGATCGTTGCTGAATAAGGATCCCAGGATTGGTTTGAGGACAGACAAGAAGGGGCAAACTGCGCTGCATATGGCTTCGAAAGCGCAGAATGCTGAGATCGTGGTCGAGTTGTTGAAGCCAGATGTCTCGGTCATCCATATCGAAGACAACAAGGGAAACAGGCCCTTGCATGTTGCTACTCGGAAGGGGAATATCATTATAGTGCAGACTCTGTTATCAGTTGAGGGGATCGATGTCAATGCAGTTAACAGGTCTGGAGAGACTGCATTTGCCATTGCCGAGAAAATGGACAGTGTAGAACTCGTGAACATCCTGAAAGAGGCTGGTGGAGAAGCCGCAAAGCAGCAAGTACATCCTCCGAATTCGGCGAAGCAGCTGAAGGAAACAGTCAGCGATATCAGACACGACGTCCAGTCCCAGTTCAAGCAAACACGTCAGACCAAGATGCAAGTCAACCAGATCAAGAAGAGGCTGGAGAAGCTCCACATCGGCGGGCTGAACAACGCCATCAACTCCAACACCGTCGTCGCGGTGCTCATCGCCACGGTCGCCTTCGCCGCCATATTCACGGTCCCGGGAAACTTCGTGGAGGAGCTGAGCCAGGCGCCTCCGGGCATGTCCCTGGGGCAGGCGTACGTGGCGAGCAACCCGGCGTTCATCGTCTTCCTGGTCTTCGACGCGCTGGCCCTCTTCATCTCGCTCGCGGTGGTCGTGGTGCAGACCTCGCTGATCGTGGTGGAGCGGAGGGCGAAGAAGCGGATGGTGTTCGTGATGAACAAGCTCATGTGGCTGGCGTGCCTCTTCATCTCGGTGGCCTTCATCGCGCTGACCTACGTGGTGGTGGGGCGCGACGACTGGTGGCTGGCCTGGTGCACCATGGGCATCGGCGCCGCGATCATGCTCACTACCCTCGGCTCCATGTGCTACTGCATCGTCGCGCACAGGCTGGAGGAGAAGAACACCAGGAAGATCAGGAGGGCCTCCGCGAGCCAGTCCCGCGGCTCGTGGTCCCGATCGGTCGACTCGGACGAGGAGATACTTAACAGCGAGTACAAGACGAAGATGTACGCGCTGTAGCCTGTAGGATGGATAGCAAGTGTAACATGACGGATTCTTTTGTACATACCAGTGCTTTGTTTCGCCAGAGGCTGCTCCATGGCATGCGGCACCACATCAGTCTTCTTCAACCAAAGGGACTGAAGGTCCTTCCTGCGGAACCAAGTTCAGGTCACTTGACCGGTGTGCCTGTTCCTGGGGAGTGAGAGTCTGCTCAACTGTGTGGTTCTTAGCGCCTGAAACCGTCAATGGTGATGGAGATAATCCAGCTAGAAATTTAGAATAGAATAAAGTGTCCGGTACAAAATGCATTGTGTCGTGCAGTAGATATGATGATCTTGTACACGAGGATCTCATCGGAGAGAGTGATTTGTTGAACTCTTGTGGGCAGTTTTTTTTTTCCCTTGGGAGTTGGGACTTGGGCTTGTGGTCTGTGACGCAGGGAATATATGTGTTGACAAGATGAAAACTGTCATTGATCGGCCATTTCCGAGACTAAATTTGTGTAACTTGTCGACCACCGGAGTGAAATGTGTATCTGCGAATAACGATATAGAGTATGTGTTTGTT
>GRMZM2G045699
AATATGAACCAAAGGAGATACCACCGGATATAACATCTTGGATAGGTTATAAATTCACTTTTGTTGTTAGAGTCCTATCAAAGAAAAGTGTCAAGACTATTGATCCATCCTTTGAAGTGCTTATGATAAAAGAAAAATACCAGAAGGAACCTATTATATCATTTATCAGCTCAAGTGGAGTTGTACCAGCAGAATCATCTTCCTCTACAATGGCAGAATACAAGGAATTACCATTGCTAGTGCCAATTACCTCCAAAGACATAGAAAAAAAGGAGCGATCCACTTCACAACCAGAACACACCGAAGAAACTCAAGATATGGACATTGAACCATCTGGCATTTGGGAAGAATCTCAGATTTCAAACAAAAGAAGCTTTGGAGACCCAAACTATGACAAACAAGAAACAACTGATGACAAAGATGACCTTCCACAATTCAAGAAAATCAGGAGTACCCACTCTCAAGGAAAAAGCAAAAAATGATGCATGATAGACTAAGAAGACAAAGTAAAGTAGTAGACTTTAAAAGATCTTGACTAAAGTAATATATCTATATTTTCTGTTTCGATAAACAACGATAGCGCTAGTGCTACATCTTTTAATGTATATAACCATGTAGTATCAATAGCGCTACATCTTAAGCGTGTAGCACCAGCAGCGCTACATATTTTGATGTATATAAGCATGTAGCATCAATAGCGCTACATCTTTTGTTAAATATAAGCACATCTTTTGATATATATAAGCATGTAGCATCAATAGTGCTAGCTATGGTGCTAATCTTACATT
>GRMZM2G045979
GTCTTCGCTGGACCCTCCTCCCGCGACGAGCGTCTGCCAGGCTGACGGCGATAGCGATGGCGGAAGTGACGGAGAGGAGAAAGCGCGCCGCAGTCGTGGTACTGGGCGACATCGGCCGCAGTCCGCGGATGCAGTACCACTCCCTCTCGCTCGCTAACCAGGCCAGTATGGAAGTGGACATTGTTGCAAATGGAGAAAAAGTGCAGTTAACAGGAATTTCAAAGATATCAGGTGCGCTGGCACTTCTACTTAAAGCTGCTGTCCAGTTCATTTTGCTAGTTTGGTTCCTTTGTTTTAAGATCCCTCGCCCTTATGTCTTTGTTGTTCAGAATCCACCCTCTGTTCCAACATTGGCTGCTGTAAAACTGGCAAGCTGGCTGAGAGGTGCTAAATTTATTGTTGATTGGCATAAGTTTGGATATACATTGCTGGGGTTGTCGCATGGCAGAAGTCACATCATTGTCAAAATATATTTCTGGTTTGAGAAGTACTTTGGGCAGATGGCTGATGGTGCCTTTTGTGTTACAAAAGCAATGCAACATGAACTTGCTCAAAATTGGGGAATCAGGCTAGGGAATTCCATCTGTAGTGCTATGGGCAATGCCAAATGCATATCAGTGGAGGAAGTATGGGAAGACATGAGCATTACTGTCTTCGCCACTTTAGGTGAAGATGATTCAACAGATGAGGAGCAACTTTGGATTGATATCAAGAATGGGAAGCAATTTGTCTACCCAAGATTACTGTTTATTGTTACAGGTAAAGGACCTGATAGGAAGAAATATGAGGTTCAGATAAAAAGGTTGAAGTTGAGACGTGTTGCCTTGCGGACGATGTGGCTTGCATCAGAGGACTACCCTCTATTGCTCGGATCAGCTGATCTAGGAGTGTCGTTGCATACATCTTCGTCAGGGCTGGACCTACCAATGAAGATGCTCTTTAAGGGGTTTCCAGAAGAATGCAATGCCTTGAAATCCCTCAAAGAATGTGCCATGAAGTCACCATCATCTTCGAAATGGTCACAGAATGGGAAACCAACGCCCTACCGTTGGTGAACCAAGTAAGTGGCCAAACATTGCTTACTAGAATTGTGTTACACTCGTCAGCTTAGGTCTTACCTATTTTCGTGTCCAAATTTATAGATCGTTGGTTGAGATGTGTGCGAACATATACTCCCTTAATATTAGTCGTTTTAGCCCTTAAAATTTATGTCTATATTCAAATATATATATATATATATATATATATATATATATATATATATATATATATATAGGGCAGGTAATAACGGGCATGGTTTTTAAAGCGGTAAGGCGGTCCAAGGCGTTGGACCACCACCTAGACGCCTAGGCGAGGTAGGCGGGCAAGACGCCTAGGCGTCAGACCACCGCCCGGACGCCTAGGCGTCGCCTAGGCGACGCCTTAAAAACAGTGATAACGGGAGCTCTGGGCTTCCAATAGTTAAAGGAAGCCCAGGCCGACCACCCCTGCAAACTGGTTCAACCAGCGCGCCCAAACAGGCTGTCGGGTG
>GRMZM2G046297
CATCAGAATGGAGGTGGAGTGGCCGGGGACGGGGAGTGCCAGCCAAGGCGAGGCCCGTGCTAGCTGCCATGACATGAGCGCACACAGCACAATTGTCTTGCCTGAAACGATACGGGGAGTGGTTCGGAGCAGTTGGGTGTGCTGGTGTGTGTTGGAACGGTTGTCCCTCCGGCCTGGGGGGGTCCTCTTGCTTGCTGCTATATGATCCCCACGCCTCCCGCGCCACTCTAACCACCGCATCCACTCTCGTCCCGTCCCGTATCTACCTACCTGCTCTCTCGTCTTCTGCTCACACGCTGACGCGCACGCTCCGAGTCCGAGCTAAGCTAGCTAGCTAGCTACTTCCGGCGCGGCACAGCCACAGCTGTTTAGGTAGTAGCTAGACGTACGTACGTACGCACACCACGATGACGAAGGCGTGGAGGCCGATGCTGGCGTCGGCCACCAAGTGCTGCGCGGCGGAGGACGCGGCGGTGGCCCCCGACGGCCTGGCGCGGTGCCGGCCGCAGCAGTCGGAGCTCTCGCGGCGGCTGGCGTCCTTCAGGCGCCTGTCGTCGCTGGCCAACAGCCCGGCGTCGGCGGCGGGCACGGACAAGGACGGCGGCAGCGTCAAGCAGGCCGGGGAGATGGCGGGCCCGCTGCAGCTGCACTCCTTCGGCCTAGGCGAGCTCCGCGGCGTCACGCACGACTTCGCCAGCAGCTTCCTGCTCGGAGAGGGCGGCTTCGGCGCCGTGTACAAGGGCTTCGTGGACGCCGGCATGCGCCCGGGCCTCGCCGCCCAGCCCGTCGCCGTAAAGCAGCTCAACGCCGCGGGCTTCCAGGGCCACCGGGAGTGGCTCGCCGAGGTCATCTTCCTGGGCCAGTTCCGCCACTCGCACCTCGTCCGCCTGCTGGGGTACTGCTGCGAGGACGAGGAGCGCCTGCTCGTCTACGAGTTCATGCCGCGCGGGAGCCTCGAGAACCACCTCTTCAGGAGGATCTCGGCGACGCTACCGTGGGGCACCCGGCTCAAGGTGGCCATCGGCGCCGCCAAGGGTCTGGCCTTCCTCCACGCCGCCAGCACGCCCGTCATCTACAGGGACTTCAAGGCCTCCAACATCCTGCTCGACTCGGACTTCACCGCCAAGCTGTCGGACTTCGGGCTGGCCAAGATGGGGCCCGAGGGCGAGGACACGCACGTGACGACGCGCGTGATGGGCACCCACGGCTACGCGGCGCCGGAGTACGTGCAGACGGGCCACCTGAACGTGAAGAGCGACGTGTACAGCTTCGGCGTCGTGCTCCTGGAGCTCCTCACGGGGCGGCGCGCCATGGAGCACGTCCGCGGGCGCAGCGCACACGCCGACCAGCAGCTGAAGCTCGTGGACTGGACCCGCCCCTACCTCAGCGGCGGCAGCCGCCGCCTGCGCTGCATCATGGACCAGAGGCTGGCGGGCCACTACTCCGTCAAGGGCGCGCGCGCCGTGGCGCAGCTGGCCGTGCAGTGCACCGCGCAGCAGCCGCGGGACAGGCCGCGCATGGTGGCCGTCGTCGACGCGCTCGACAAGCTGCAGGGGCTCAAGGACATGGCCGTCACCGTCGGCCTCTGGCCCGCCACCGCGCCCGTCGCCGGACGGAACGCCATCTCCGCCAAGATCCGCGCGGAGGTCAAGGGCGCCGCCGGCGCAGGGTCGCGCCGGAGGAGCGCGTCCTCCAAGCTGCCTTAGTAATCTTGACGGCTGGACCACCTGCGTGCCACGTCGTACATGTCCCCTAGCTAGCTCGTGTGTACCCCGGGTGTAGGAATCGTCTTGTGTGTTTTGTGCCACGTCGTCGGTGTGTGTATATAGTACATACTACTGTACCGTCTAGTTTAGGCGCGTTGAGATTGGTGAGGCAGAGAGATGTTCCTCCATGCACTCACTAGTACGTACGATCCATACCTATTGCTCCTGGATTCATGAGATCGTTAATAGAGGTGATGTAAAACTTTGCAAAGTACACATGAATTTGAATTTTGATGATCGGTTGACG
>GRMZM2G046382
AGCATTCTCCACGCTCCAATACAGCGGCGTCGTGTCTATCCGGGTCTATCCGCGAACACGTGAGAACTCTCCAGAAACTGCTTTCTCCTCCACTTCATCTCTCTCGCTTTCCCTCTATAAAAAGACCCCTTCTAGGAATTGAGGGAGACAGCAAGCACCAAGCAGCGATCCGAAGCTCAATCAATTCACTCAAACCTCTTCCCCAAATCTTCGATTAGATTCTCGTTGACAAGAAGACTAGAACCGAACCTGACCATGTCGCTGATCCGCCGCAGCAACGTGTTCGATCCCTTCTCCCTCGACCTCTGGGACCCCTTTGAGGGCTTCCCCTTCGGCTCCGGCAGCAGCAGCAGTCTCTTCCCCTCGTTCCCGCGGACCAGCTCGGAGACCGCGGCCTTCGCTGGCGCGCGGATCGACTGGAAGGAGACTCCAGAGGCGCACGTGTTCAAGGCCGACGTACCGGGGCTGAAGAAGGAGGAGGTCAAGGTGGAGGTCGAGGACGGCAACGTCCTTCAGATCAGCGGCGAACGCAACAAGGAGCAGGAGGAGAAGACGGACACCTGGCACCGCGTGGAGCGGAGCAGCGGGAGGTTCCTGCGCAGGTTCCGACTGCCCGAGAACGCTAAGACGGAGCAGATCACGGCCGCCATGGAGAACGGCGTGCTTACAGTCACTGTGCCGAAGGAGGACGCCAAGAAGCCTGAAGTGAAGTCCATTCAGATCTCCGGCTAGACCTCGGTCTGCGGTCGTCGTACCTGCGTGGTTTGAGGAACGGCAGTTCGCCTCGGTCGTTCTGTGAAATAAAATTGGGTTACAAGAATTATGGCGTTTGTCAATATGGTCGTAATGTCGTAGGATGGTGGAATGTGGTCACAAACTTTGCGTATGTTGGGTCTACTGGTGGTGTCTGAATCTATGTATGGATGTCATGAGTTTGTCTACTAGAGTCCCAGTTCCTGTGGTGTTCGTATGATGTATATCATGGGTTAACTCTATCTAAAATTTCTTCATTATGGTATTTTTAAGAAATAAATTCTTCATTATGGTATTTTTT
>GRMZM2G046848
ATGATGCTGAGCCAGAAGAGTCTTTTTAGAGGCAGAGTATTTGTTGCAGTTCCTGAGGAACCGAGGGATGGGAAATCCATACTGTCTTGGGTTATTGACCGTGTATCTGACAGCGCAGAGATCATCATCGTCCACATAGTAACATCGCCAGACTTTGAAAGCCGGCAGCAAATTTTGGACTGCTACCTGGATCAATGCTCAAGGAAAAAGGTTAGAGCTGAGAAACGGGTGTTTCTATTCACCGATATCGATGAGGGCCTTATTCATCTGATAAATTTATATGGGGTCACTGAACTTGTTATTGGTGCAGCTGCAGACAGACATTACAGGAGGAAAATGAAAGCACCACAGTCTAAGACAGCACTGAGCGTGATGCAGAAAGCTCACTCACACTGCAATATGTGGTTTATTTGCAAAGGAAAGCTAATGTTTTTCAGGGAGGCAAATTACTGCCTGTTAACCAAGTCAAGATCAGCACGGCCAACTTGTGGTGTTGGCAATCGCAAAATGGATCTTCGGAGTTTGCTTCAACCTAATTTAGAGGCTAAAAGACTGGAATATATGTATACTAAGGATATTGAAATAAGGAAAGAAATAGAGGCAGAAATCTCGCAACAGAGAGAAGAGACAGAAACTCTGAAGAAAGCAACTCTGATGCTCCAGAATGAGCTCGATTGGTACAGATACCAATGGAATAAGAACGCCAATGCATTGCAACAGGCAAGCAAGCAGAAGCGCCTTTTGGAGCATCGCATATCAGAGTTAGACTCTGTTGCCAGCCACTTAGGAGAGAGCATGAGAGCGTCCGATTCCCTCGTGCTCTCGCTGAAGTTGGAGTACAGTAAAGTGAAGCGGGAACGGGACGATGCGGTCAAAGAGGCCAGGGACATGCGCATGGAGAAAGAGCTCACAGAACCTCGTGCCTATGGAGCAATGAGCTCTGAGTTCTCCTTGGCGGAGTTGGAGCAGGCTACCCAGGCATTCAGCAGCTCGCTTAACATTGGTGAAGGCGGATTTGGATCTGTCTACAAGGGTCTCCTCCGGAGCACCACGGTAGCTATCAAGATCCTCAACACTGAAAGCTTGCGTGCCCAATCACAGTTCAAGCAAGAGGTGGCAATACTCAGTAGAGTGAGGCATCCAAACCTAGTCACCCTCATCGGAGCAAGCCCTGAAGCTTCAGCCCTCGTTTACGAGTTCTTACCCAACGGGAGCCTGGAAGACCGTCTGAACTGTGTCAACAGCACCCTGCCACTCAGCTGGCAGGTGCGCATCCAAATCATAGCGGAGGTTTGCTCCGCGCTGATCTTCCTCCACAAGCACAAGCCTCACCCGGTTGTACACGGAGACCTCAAGCCGGGCAACATCCTCCTGGATGCGAACTTGGTGAGCAAGCTCAGCGACTTCGGAATCTCCCGCCTCTTGCTGGAGTCCAGTGCCACCGGCAGCGAGGCACACTTCACCACTCAGCCGATGGGCACGCCGGCATACATGGACCCGGAGTTCTTCGGCACGGGGGAGCTGACACCGCAGTCTGACACGTACTCCTTTGGCATTACGATCCTGCGCCTCCTGACCGGAAGGGCGCCTCTACGCCTCGCGAGGGTGGTGCAACAGGCGGTGAGTGACAACGACCTTCGCTCGGTGTTGGATCACTCGGCAGCGGAAGCAGAGGAGGAGGAGCGCAGACTCGAGGACTTTAATGAGGCTGAGGATGCTAGGTTCTTCATTGGTCTCGTGGTCGGCCCGGTTGTCATGAGAGATCCTCACATGGCAGCAGATGGCTTCACCTACGAAGCTGACGCTCTTAGATACTGGCTCGACAGCGGGCATGCAACATCTCCAGTAACAAACAGAAGTCTTTCGAATCGTGATACCATCCCCAATCACGCACTGCGTTCGGCCATCCAAGAATACCTCCGGCAGAACGAGCTGCAAGAGCCATTTTCACAGTGGCAGGAGGATTTTGGAGTTGTCAATTGA
>GRMZM2G047019
ACCAGATCCGCCCCCGTTTTCTCGCCTCGCGGTCTCGCCCCTCGCACCCGCCCCTCAGCTCCCATGGGCTCTCGCCGTCGCTGACACTGGGGCCCAACGCTCTCCCCCGCGTCCGCGCCCGCCTCCTCCCCCTCACCCTCCTCCTCCTCTTGTTGCCTCCACTGACTCTAGCCGACCGCCCCCGCCCACCGACATCGGAAGCCCTAGCTGCTGCAGGAACTGCCCTGCCGGCCCGCCGCTCCTCCGCTCGAAGCGTCTCCGGTTTCTTGGATGCACCGGCTGCTCCGATGGCTGCCCTTCCGCCCGCCGCAGAGGACCCCGACGCCGTGGAGATCCGTGAAGTTTGGGCGAGCAACCTGGAGGAGGAGTTCGCAGTGATCCGCGCCGTCGTCGACGTGTACCCGTACGTGGCCATGGACACGGAGTTTCCCGGCTTCGTGGTGACGCCGAGCGCCGAGTACCGGTTCACCTGCGACCGCAACTACGCCGCCCTCGAGGGCAACGTCAACGTGCTCAAGCTCATCCAGCTTGGCCTCACCCTCTCCAACGGGGCAGGCGCGCTCCCGCCGTGCGGCACGGGTGGGAGGCGCTGCATCTGGCAGTTTAACTTCCGGGGCTTCGACCCGCACACCGACCCTTCTAGCAGCGACTCCATCGATCTGCTCCGCCGCAGCGGCATCGACTTCGACCTCTTTGCGGCTGAGGGGGTCGATTCCACCCGCTTCGCCGAGCTGATGATGTCGTCCGGAGTCGTGCTGAACGACGATGTCCAGTGGGTGACCTTCCACAGTGGCCACGACTTCGGCTACCTCCTCAAGCTGCTCACCGGACGGGAAATGCCCAACACCTTGGATGAGTTCCTGAAACTCACCAAGACCTTCTTTCCGGTGATGTACGACATCAAGCATCTCATGAAGTTCTGTGGCGGTGGCCTATATGGCGGGCTGAGCAAGCTTGGGGAGCTGCTCAAGATTGAGCGTGTTGGGATCAGCCACCAGGCTGGATCTGATTCGCTGCTGACCCTGCAGTGCTTCATGAAGCTCAAGCAGTTGTATTTAAAGGAGTCTGTTAAGTTGTATGATGGTGTGTTGTTTGGGCTTATTCCTGGGGAAGTGGAGATCAAACCTGTTGCTCCACCCATTGAATGAGTTATGGTAGTTCAATAACAAGATTCTGAATGATAAAAATGGAGAACAGAGCCTACCATCAGTGAATATATAGCTGATCTGATGATTTCTGGTGCTTGTTATGATATGCCTTCTCTCCTGGTTAATTCTCCCCATTAACCACTTGAATGTGTGTTTCTTTGTGTTTTGTGCTCATATTGCTAGGTTACCTAATAGTTAACATCAACATTTGTTTGAAATCAAGTAGCAAATGCTGCTGTATCAAGCCCCTGAAAGTTTCTACATCTTCTGTATTTGTCAGTGAGTTAGCTTGCTTGTATTTGTCAGTGAGTTAGCTTGCTCATCTGCATGAACTAGCACTATATTATTCGTAAAAAGCATACATCAAGAGATATCTCTTTGTATGTTCTTTGTAACCTTATCCATCACCATGGGAAAAAGATAAGGGATTGAAGCTAA
>GRMZM2G047124
CGCCATGGAGGAGAGGCGGAGGCCCCGCGGGAGCGCCAGCGGCTGGAGGCGCCCGTCGTCGCGCGCGGCCGGTGCTGCGCTGCGCCGAAAGGTGCGGGAGCTGCGCCGTCTCGTGCCCGGCGGGGAGGAGGCGCCCGCGGGGGCCCTGCTTGTCCGCACGGCCGACTACATCGTGGGGCTGCGGGCTAGGGTGGATCTTCTCAGGGCACTCGCGGCCGTCTACGGAGTCGGCGTGGGCGCCGTCGTCGCCGACGCCGCCGACGCTGATGCGTGCGCTTCATGAGTTGTTTATCAACCACTAGTAGTATAGTATGCCGTAGATTTGTGCGTGCATATAAACACGCACTTGAGGATTCATGCATGCGGCTTTTAGTTAATTTCAAAAATAGCATGCAGGCATGCAGCCCAGCTCGTCGTCCCATGCACGTACCACACTGGTACGTGTGCGCCCATCAGTTTAACTTCATTTGGAGAAATGTTTGTGAAATTCAGAAATTGCAGGAAAGATCGATGTTGTCTACAATTTTGGATTCGTTGCTATCTCTCTCTTCTTCTTTTTTTCTGAAGGTATATTCATCTTATTGTTGTTTAACTAGCCGCAGGTTTGGTTCTGTCCATTGATTTATTATTCCCGGGATCTCGATCTCGGTTTGCACCTCAAGATAAGCTCTCTTATGGATGTTCCATACACCACTCTATGCAGAGAAACAAAATGTTTCTCTTTTTATTTAGGAGA
>GRMZM2G048129
AGTAGACGCCAGCACTGTCGTCAGCAAGCCCCATCCGCCCACCCGCTTTTATTTATATCTACGAGAACAACAAACACATAGCGGCGACCGGCGACGAGCGGAAGCCTTCCTCCATCTTCAGGCTGCTAGTACTCAGTAGTCAGTACAGTACAGTGGTGCCGACGACATGACGAAGATCTCCCGCTCGTTGCTCGTCGTCATCGCGCTGGTCCTCCTCGGCCCTCACCTCCCGCCATCCGAGGCGCTGACGCCCAAGCAGGGCGTCAGGTCCAAGACCTTCCTGTCCCCGCCCATCCTGCTTCGCCCGGGCGACGTGGCCGACAAGTTCTACTACGACATCCCCTTCCCCCGGGGCCACCTGGCGCTCAAGAGCTTCAACGGCGAGGTGGTGGACGAGCGCGGCGCCCCCGTGCCGCTCCACGAGACGTACCTCCACCACTGGGTCGTGCAGCCCTACTACGCCCTGGTAGTATCGGCGGAGGGCGGCAGCAGCCGGCCGCGGACCATCCCGGCGCGCAACGCCGGCGTGTGCAGCGGCCACACGCTGGGCCAGTACTACGGGCTGGGGTCCGAGACCCGGCGCACGGCCACGTGGGTGCCCGACCCGTACGGCATCGAGATCGGCGACCCGGCCGCGGCGCCCGCCGAGGGCTACGAGCAGCGCTGGCTGCTCAACGTGCACGCCATCGACACGCGCGGCGCCGCCGACCGGACGATGGCGTGCACCGAGTGCCGCTGCGACGTGTACAACGTGACGGCGGACTGGCGCGGGCACGCCATCGAGCCCGGGTACGCCGGCGGCCTGCGCTGCTGCTACGACGGCACGCGGTGCGGCGCCGCGGCGGAGGGGGCTGAGGGGAAGGCCAGGACTGTGTTCCTGCGCTACACGGTGATGTGGCGCGACTGGAGCCCCGCGGCGGTGCTGCCCGTGCGGATCTACATCTTCGACGTGGCCGGCTGCGGCGTGGAGTACGACGTGGAGGAGCAGTGCAGCGGCGGCGCGGGCGGGGAGTGCGTGCACGTGAAGACGGCCACGCAGGCGCTGCCGCGGGGCGGCGACGTGGTGTTCGGCGTGGCGCACCAGCACGCGGGCGGCGCCGGCGCGTCGCTGCACGGCGCCGACGGCCGCCTGCTGTGCGAGTCCGCGGCCACGTACGGGGGCGGGCGGGAGGCCGGGGACGAGGCGGGCTACATCGTCGGCATGTCCACGTGCTACCCGCGCCCGGGCGCCGTCACGGTGCGCGACGGCGAGCCGCTCACCGTCGTGTCCAGGTACAGCAGCGACCGGCGCCACACGGGCGTCATGGGCCTCTTCTACATCCTCGTGGCCGACCACGCCCGGCAGCTGCCGCCGCAGGAGGGCCTGTGCTTCAGCTTCCCGGTCCCATGTGAGCGAACTAACTGAATAAATTAAACGAACTCTTGCATTTGCATTTGCATGCGACAATATGTGATTTCGGACGGTAGTTCTCATCTTCTCTCTTGATTTTTTTTTCCATCAAATTTTGTTGCAGGGTGCCTACCGTCATGGCTGTCGAGCAACCTGTGAGATCTTTTGGTGTTGAAAGCTGGTGCTATGTTCTAATTAGCTGCTTGGTTAGGGTTCGGTTCGGGGCTGGTGATGGTAGGGCAAAGCAAGGAAGGCCGCGTGGGTCCTTGCGTTACTCATACAGTAGTAGTAATGTAAAAATATAGAAGCAGCGGTCAGTCTACTCTGCTGTTGCTGTATTATACAATAACCACGTCGCTCCCTCCGTTTGACTTCTCCACGTGCTGCCGTTGTTGCTCAGGAGTCAGGAGTCTGGACATGTTCGGTTACATCGGAACTATTCTGAAACTATTCTAAATGATCAATTATTATATAAACTAAATTATCATTC
>GRMZM2G048154
AATAGCACTCGATCGATCGGGCTCACCACGTCCAGCTCTCGGTCCTCGTCTTTGCTGCTAGCAGCTAGCTAGCTTCGCGATCGTGCTCAAGATCAACGACGATCCATGGCGTATGGCAAGAGGTCACGCCAGAAGGCCGAGGAGATGGTCTGGCTGCCCGACGGCGCCGATGTCGCGCGCTTCCTGCTGCTCTTCTCGGGCCACCAGCACTACCACGGCGACGGCATGGCGGCCTCGGCGCCCGAGCGGGTGTTCGAGTGCAAGACCTGCAACCGGCAGTTCCCGTCCTTCCAGGCGCTGGGTGGCCACCGGGCCAGCCACAAGAAGCCCCGTCTCTCGGACGGCGTCGATGCCGCAGCGGCCGAGCCGCCCAAGCCCAAGGTGCACGGCTGCTCCATTTGCGGCCTCGAGTTCGCCATCGGCCAGGCGCTCGGCGGGCACATGCGCCGCCACCGGGCTGCCGATCAGACAGACGGCGGCAGCCTCGGCACCGGGCTCACCCCGAAATACGACAGCGGCAAGACGGCCGCATCGCCGGCCGAGCTGGTTCTGGACCTTAACGCCGTGCCGGAGCTGGAGGAGGAGCAGGATCACGCCAAGCTGGAGCTCTCCATCGAATTTCCCGTAGCAGTAGTTGACTTTCACGCACGCTAAGAAATAACGTGGAATAGATTGATCTTCTCGGTTTCATTTTTCAATT
>GRMZM2G048324
TCTTGCAACCGAAGGAACCAAACCAGGCGGCCAAGCCGCGGACCCCCGCATCCCCGGTGCGGCGCAGCGGTTCCTGCCTCGTGCACGTCTGTATAACCCGACGGAGCGGGCGCCCGAGGACGACGAGGGAGGAAGGCAGCCAGTCAGCCAGAGGAACCTAGAGCCAGTCCCGTCCCGTCCATCAGCCGCCACACCACAAACACCCACCACTCTGCTCTCGCCCGCTTGCTTTCTCTCCCCCGCTCCAGCTTATGGCGGAGGCGGCGCCAGCAGCCGGCGGCGGCATCGGGGACATCCTCGCCACGAGCGATCGGGACTTCCTCGTCCGCAACTCCGGCGAGCAGGTGAAGATCAGCAGCGTTGAGGCGAGCCCTGTGGCCATCTACTTCTCCGCCTCATGGTGCCCGCCATGCAGGAGGTTCACGCCCAAGCTTATTGAAGTATACGAAAAACTGGCCTCACAGGGCAAGAGCTTCGAGGTCGTCTTTGCTTCGGCCGATCGCAATGAGGAAGCTTTCAATGAATACTTTGCAAAGATGCCATGGTTGGCTGTCCCCTTTTCTGACAGTGAAGGCCGTGAGGCCCTTGATGGCCAGTTCAAGGTCTCTGGTATCCCACACCTGGTCATCCTTGATGCAAAAACTGGTGAAGTTTACACTGAAGATGGTGTTGAATTCGTGAGTGAGTATGGCGTGGAGGCTTACCCTTTCACACCAGATCGGATCAATGAACTGAAGGAACAGGAAAAGGCAGAAAAGGAGAATCAAACTATTCAAAGCGTGCTTGGCACATCTACTCGAGACTATCTCATTTCAAACAAGGGAGACAAGGTACCCATCTCTGAGCTTGAGGGGAAGTATGTTGGTCTTTGCTTTGTGGTGGATGGCTTTCCACCACTCGCTGAATTCACTGAGGTGCTTGCTAAGATCTATGAGAAACTCAAAGAAGTGGGAGAGAAATTTGAAGTTGTAGCTGTATCCTTGGACAGTGAAGAGTCATCATTTAATGAGAGTTTTGCAAAGATGCCTTGGCTTGCAATTCCTCAAGGTGACATTAAGTGTCAGACGCTGGTTCGTTACTTTGAGCTTAGTTCTCTTCCAACACTAGTTCTGATTGGCCCTGATGGGAAGACACTGAACAACAATGTCGCCGACATAATTGACGACCATGGTTTTGAGGCATGGGAGGGCTTCCCCTTCAGTGCTGAGAAGCTGGAAATTCTTGCTGAGAAGGCAAAGATTAAAGCTGCATCACAGACCTTGGAGTCCATTCTAATCAGTGGTCATTTAGACTTTGTCATTGGAAAAGATGGTGCAAAGGTTCCTGTATCAGAACTTGTTGGGAAGACTGTCCTTGTTTACTTCTCAGCAAAATGGTGCCCACCATGCCGTGCCTTCCTGCCCACACTTGTCAAGGAGTACAACAAGATCAAAGAGAAGAACAGTGATTTTGAGATCGTCTTCATCTCTAGTGACGAGGATCAGAGCTCATTCGATGATTTTTTCTCTGAAATGCCATGGCTTGCTGTACCCTGGGAAGATGAAAGGAAAGCATCGCTGAAGAAAACCTTCAAGATCCGTGGAATCCCTTCACTTGTCGCCATCGGACCTACTGGGCAGACAGTCAGCAGGGACGCAAAGTCCCAGCTGATGATCCACGGTGCTGATGCTTTCCCATTCACCGAGGAGAGACTTGAGGAGCTACAGAAGAAGCTGGATGAGATGGCGAAGGGGTGGCCTCAGAAGCTGAAGCATGAGCTGCATGACGAGCACGAACTTGTCCTGCTGCGCCGTGGTACGTACCGCTGTGATGGTTGTAACGAGATGGGCAGCAGCTGGTCCTACAGGTGCGACGAGTGTGACTTTGACCTGCACCCCAAGTGCGCGTTGGGTGAGGAAAAGATGGGCGAGGAAGCCCCTGCTGGGTATGTGTGCGAGGGAGGCGTGTGCAGGAAGGCCTAATCTGAATGCTGTGAAGGATGACAATAATCGTGAGATGGCTGTGTTTTGATGTAAGGTTTTTCGGCCGTTGATGTTTGTGTGTTAATAAATAGTAGTTGCAGGAGCAAATGTGTGTATGCAAAACTATGTGAGTATTGTGTCAGATCAAAGTAATGGTTTTGCTGCATGGTATTTCTGGTCTTAATCATATGATGTTGTTGGCATTTTTTTGCCTTATATTCCTGCAATCTTGCATGCTAGACATTGTTTTGGTTTTCGATCGACATGTTCGGATTTGGGAAGGATGGTCAGGAATGAAGTGATTAGTTTGGTAGTTCG
>GRMZM2G048371
ATAAGTAGTACATATGTTGGACTAAAGGCCCCAAGAGTAACAGAGCGTTAGGTCCCACTTTAGGGCGCCAGTCTATAAAAAACGGCGGTCTGCCCTAAAGCCCTCTCTCCCAAAGCCATCTTCCTTCCGCGGACTAGTTTTTTCTGAAGATTCGGCGATGGCGGCGACGATCCAATCCGTGAAGGCGCGCCAGATCTTTGACAGCCGCGGCAACCCTACAGTCGAGGTCGACGTGTTTTGCTCAGATGGAACCTTTGCAAGGGCAGCTGTTCCCAGTGGAGCATCAACTGGTGTATATGAAGCTCTGGAGTTGAGATTCCGTGCACCTGTGGAGCCCTACTAA
>GRMZM2G048740
CCGAACACGCATCCCCGTACGGCGTCTCCCCGCACTCAGTGGCCGTCTCGGGCTCCCGTCGATTCACTTTGCTCCCAACCGCTCTTTTTTCTACTCCACTGTGTGCGCCTTTGCCTCTTTGCGCTCTCACCTGCCCGCCCGTCCCGCCTGCCTCGCCGCAAGCGCCAAGCGCACGCGCTCGGCTCGCCGCGTCGGGTCGCCGCAGGGCGAACGAAACCCTAGGATCAGGGAGGCTCCGGGCATCGCTGCTCGACCCCCATGACGTCCTGCGGGTGTCTGATGCTCGAGAAGGTGGAGGGCGACGCGTCGGCGAAGACGAGGGTGAAGGCCGCGCCGGGCGCCGGTGCCGGCGCCTGGTGCGGCTCGTGCGCTGGGGACTGGCGGGGCCGGTCAGAGGCCATCTTCCCCATCTACGTGATGGGGAGCTCGCGGGAGAGCACCGTGGCGGCGGCGCGCGGCATAGTCGACTCCCCCGAGGACCCCATATGGGTTGCCGTCAAGGCGGAGGCCAAGTCTGAGGCAGAAAAGGAACCTATTTTGAGTAGCTTCTTGTATGCCAGTGTGCTGTCTCATGATTGCCTAGAGCGTGCATTGAGCTTCGTCCTTGCAAATAGGCTTGAAGATCCAACATTGCTTGCTACTCAGCTAATCGATATTTTTAACGATGTCATGCTGAATAACAAAGATATATGCCGCTCCATTCGCCTTGATGCTCAGGCTTTCAAAGATAGAGATCCAGCTTGTGCCCAATATAGTTGGGCACTGTTATACTTAAAGGGCTACCAATCGTTGCAATCATACAGGATAGCCAATATATTATGGAACCAGGGACGCAAAGTTTTGGCATTGGCACTGCAAAGCCGTATTAGTGAGGTCTTTGCTGTGGATATACATCCAGCTGCCAAAATTGGCGAGGGAATATTGTTGGATCATGGAACAGGTCTAGTCATTGGTGAAACTGCTGTAGTTGGAAACTGGGTTTCATTAATGCAGGGTGTTACACTTGGAGGTACAGGCAAGGAACATGGAGATAGGCACCCCAAGATTGGTCAGGGAGCTCTAATTGGAGCCAGTGCTACTATCCTCGGCAATATTAATGTAGGCGAAGGTGCCATGATTGCTGCTGGCTCCCTTGTTTTAAAGGACGTACCTCCCCACAGTATGGCTGTAGGTAATCCTGCAAAGGTAGTTGGTTATACAGAGAAAGAAGATCCTTCTTTAACTATGAAACATGATGCAAGGAGAGATTATTTTGAGCATGCTGCCATCAGATTGAGATGATTGATACACCTAATGACGAGTCTTCTTTCTATTCGTCTGTGGTGAGCTTATCATTTTAGTCCTAGAACAGTCCATGAATGGTTGGTGCATGAATGTCGAAGGTTGCTGCTGCCCTGAATGAACTTTTTTTTTTTGCAGGAATACTGTGGAGTAAAAAAAGTTCCAAATCGCCTTATTGGCAAGAAGTTTTGTGGAGTTAAAAAAAGGTTTCGTCGTCTTACTCGCAGGAAACCTTGTGAAGTTAAAAAAAAAATGTTTGACGAAACGCATACGGATGCCATTCCGGACATTTCGTCACAGGCACAAGGCTGGATAGTCGATGAGCTCTGTGTTTCCCTTTCTGCCCAGACAACCAAATGAAGATGGAAAAGGGTCACCCAGGGCTCCAAAATCTAGAGTGTAGACAAGCATGTCCTTAATGCGCCTTAAATTGGTCTGGATGGCACTTTTTTGTGATAAACTATCTATCTAAACCATTGACTAATGTCTACTCTACTCTCAACAAGATCAATTAATTGTATATTTGATATTAAAGTTGGAATGTTTAGTATGACAAATTTAATATTTTAAAATAG
>GRMZM2G049190
TCGACGGCCGTGTCCCGCTTGATTTCGATCGGCAGCTGGAGAGAATCGGTTCGATTCCCCGTCTGCCGCAGTGCCTCCTTTCCTTTCCTTTGGCTTAGGCTCGGCTCGTTCCTTCGCTCGTCGTATTTTTTCTCCACCACTTCCTTCATTTTTTTTTCTTTCTCCCTCCCTACACGGCCACTACCAGTCCACCACAAACCACGTCCCCGCCGTCGTCGTCGCGCTTCCCCTACGCGCGCCCCGTCGCGTCTCGGTGCTGCTGTTGGGTGCGCCCGCGCGTTGCCGTGAAGGGTGAAGCTGCTTCCGCGCGCCGCCGCCGCCACCTGCCCCGCGTGGGTTGCAAGTCAAGCAGCAGGCTGGGACGGGGCCGGAGCCGGAGGGGGCGGGCGAAGCGGGATAAGGGCGGCCGCGGCACGCGCGTGAGCGGCACAACCGAAGCAGGCTGCGTTTAGTTGGACTGCGGCCGGGGATCGCTCGCGTCGCGTCGGAGGAGGATGTCTCAGACAGGGGAGGCGCAGGTGCCGCTGTTGCAGACTCAGGAGGCGGACGCCGAGTGGAGCTCCAAGCCGCGCCGCATTGCTCTCTTCGTCGAGCCGTCGCCCTTTGCTTACATTTCCGGTTACAAGAACCGGTTTCAGAACTTCATCAAGCATCTACGAGAGATGGGCGATGAGGTACTGGTGGTGACTACACACAAGGGAGCCCCTGAGGAGTTCCATGGAGCAAAGGTCATTGGCTCGTGGAGCTTTCCATGTCCTCTGTACCAAAATGTTCCACTCTCGCTGGCATTGAGCCCCAGAATATTTTCTGAGGTGAATAAATTCAAGCCGGACATAATCCATGCCACCTCACCTGGAATTATGGTTCTCGGCGCTCTGGCTATATCAAAGATGATATCAGTTCCAATGGTGATGTCTTATCACACACATCTTCCAGCGTACATACCGAGGTACAATTTAAATTGGTTACTTGAGCCCACGTGGAGTTTTATAAGATGCCTCCACAGATCAGCAGATCTTACTCTAGTTCCTTCGGTAGCTATTGCTGAAGACTTCGAAACCGCTAAAGTAGTACCAGCAAACAGAATACGGCTTTGGAATAAGGGTGTAGATTCTGAAAGCTTTCATACTAAATATCGGAGGCATGAAATGCGTGTCAGATTGAGTGGTGGTGAACCAGAAAAGCCATTGGTAATACATGTGGGTCGTTTTGGACGTGAAAAAAATTTGGATTTTCTGAAAAGGGTTATGGAGAGGCTCCCAGGAGCAAGGATTGCCTTTGTTGGAGACGGGCCATACAGGTCCGAGTTGGAAAAAATGTTCACGGGCATGCCTGCAGTTTTTACCGGAATGCTCCAAGGTGAGGAGCTCTCACAAGCGTACGCCAGTGGAGATGTATTTGCAATGCCTTCAGAATCCGAGACCCTCGGGCAAGTAGTGCTGGAGTCCATGGCTTCTGGAGTCCCAGTCGTTGCTGCTCGTGCTGGAGGGATACCTGATATAATACCCAAGGACAAGGAGGGTAAGACAAGCTTTCTGTTTACACCCGGAGATCTCGATGAGTGTGTGAGGAAGATAGAGCAGCTCCTCAGTTCAAAAGATCTCAGGGAAACCATTGGAATGGCTGCCAGAGAAGAGATGGAGAAGTGTGACTGGAGGACAGCCTCGAAGAAAATCCGCAACGAGCACTACAGCACCGCGATATCGTACTGGCGGAAGAAGATGGGCAAGACTAACCAGACCTCCTTGTTTCAGGATTCTTCTGTCGCTGCCCTCTCCAACTAGTTGCTGTTAATAACTAAAGAATTTGTACATTGTACCCAAACAGCTTGCGAGTTTTGTGTGGCTAGCTGCATTCAAATGTCCACAGTCTGACTGACTACGGCTTGTATTCGATTCATGTACATTTAGACAGCACTTAAGATTGCCGATCTGCTAACTCAGAAGGTTTGGCACAAATGCTCCGATAATTTTGACGT
>GRMZM2G049216
CACTCCTTCCCCTTCCCTTCCCTTCCCTTCAGGGACCAGGCCATCAGTTCTTCACGAGCTGGGAAGAGCTCGTGAGCCGTGCATTGAAGGCAATGGCCGCTGTTCGTAGATGCTGCCTGCTGGCCGCGGTGCTGCTGTGGTCGGCGCTCGCTTCAGCGGCCACGGCCGCGCCGGCGCCTGTGGTGGCCGGGCCGGTGTCCAGGGTGGAGGACGCCACCATGTTCCGGATATACTACGGTCAGAGCTTCAAGGTCATCAAGAACTCCGGCGATGGCAAGAGCTACCTTCTCATGCAGAACACGTCCAAGATGGCATCCAAGACGAAGTACTGCACGGGGAGGATTAAGTCGTTCGTCATCCCCCTCGCCAGCTTCTCCGTCGACACCACGACCTCTCCAGTGTCATTCTTTGAGGTGAGCAATGCATGAGACTCTGCAGTGCAGTCCAATTGGCAATGGGTCCTTCTGCAAGGGAAAGAAAAAAAACTCAGAAAAATGTCTAAATATTCAATTCCTCATCTACTCCGAACTTAAAGCTAAAGAAAATTGTACTCAGGACAGTGTTACTAATAACAAGTATGCATACACATTAAAACAAGAGCAGCAAAAGAAACAGAGGAGCCAATCAAGAGAGAGTATGCTTTAAGCTTATGGCAAACTCATAAGTACACTTGACATATATGCAGCTGCTTGGAGTGCTAGAGAGCTTGAAAGGAATAACATCGAACCAAGTCGCTTCTCAGTGCGTGCTCCAGTCATATACAAGTGGAAATGCCCAGCTTGTGAATAGAACTGATGTGCAGACACTCTCGCAGTTTACTGCGCATTTCATAAGCGATACAGATGAAGACAGAGGTTGCAACTTTGCAGCATATGTACCCTTAGAAGAGGGCACACCATTGCAGATGGCTGAGTGGATCAAGTACCTGGGAACTTTCACAAACTCTGAAAACAGGGCTAATGCTGTCTACGATGCAGTAAAGACAAACTACCTGTGCTTAAGCAAAGTAGCTGCAAACCTTGGCACAAGATTCAAGCCTGTAGTAGCGTGGATTGAATTCACACAGGTAACACGTCGCGCTTTCTATTGAAGACTCAAAGAGTAGCACTCAAATAAATCAAAAAAAAATGGATCACTGATGTTCATTTTTTATGAACAGTATGTCACAGATGCAGGAGCAGAAATTGTTGATGCAACTATTACGGATAAGAGATTTAATAGTTCAGATCCAGAGGATATGGATAACTTCCATGCTATTCTGTGTGTGAGTATCAATCACTCAGAATGTAATATTACAACTGTAATGTTAGTTGACGAGCTCACTGTTGCATGTGAGTGTGTGACGTACAAAAGACACATCCTCTTTTGGCCATAAAAGGGATTAATGCTGACACAATTAATAATTGAAATAAACTGGACTGGTTGTATCAAATGAACAATGCCTGCAAAACACCAAATGGTCTATTACTTGACACATTTTTCAAATGACTCTGCACTTAGTAACAGTTAACTAAGCTTGGTTCACGAATATTACAGACAGTGGACGTGGTCATAGATCAGACATATGCTTTGGAGCCTGCAGAGTACAAACTATCCACCTTTTTGGAGAATATTAATGTTAGCCACGACTCCTGTTACAGTTTTGTATCAAATCGCAGCATATGGAGATTTGACAAAAGGATAGGAGCTTCTGGGACACTTGGTAACCGAAGCAATACTATTACTAGTATCATATCTTTTACCTATGTAATGATCTAATGAATTTTTCCATCTCAAAGAAATGATGTCATACACATTTACTCTTTTTCCCTTTAAGATTGGTCCGATGGAGCTATCTCACAGCCTCAGTTGGTTCTTGGAGATCTCATAGAAATTTTCTTCCCAACGGGGAACTACATAACAATTTACTTCAGGAATCTTGCAAAGGATGAAGGGGTCACAGAGATTGGTCCTGAAATGTGCACTAGGAGCATATCCACACCCATGGATCCTATAATCCTGTCATGTGAATGATGAACCCAGATGAACACGAAGAGTTGTCAAGCTACTGTACTAACAGACAGTGGCAACTAGTTGACAGAAGCATTTAAGTTACTGACAAACTGATCTGGACAGAAGCATTTGCAACAAAGATTAGATTACACAATCTAGAAAAATACTTTCTTTCAAATATTGAGCAGCAACTGCTGTTTGGTCAGTTGATCAATAAGTGATTACAAACCTCGGTGTATCCATGTTAAAAGGAATTTGATGTAATTATCCAAGAGACCATCTTATGAAATTCAAACGACTGTTTTCAATATGAT
>GRMZM2G050077
ACCTCGATTCGCGCCGAGAGCCTTCCAGAGCAAAGAAGCCGGCCACCAACAAAACCCGACCCGACGACGACGAGCAAGTAGCTGCCAGAACCCAGCACAGCTCTACCCACCAATTCTGATTCTGGAAGACAGACAGTAGTCGATCGCATCGCATCGCATGGCGACGAGGCCGGCAGCGGAGGAGAAGCCGTGGGAGCTGGCGGCGCACCCGCGGCTGCCCAAGGGCAGGACGGTGGCCGTGGTGGTGCTGGACGGCTGGGGCGAGGCGGCGCCCGACCCCTTCAACTGCATCCACGTCGCCGACACGCCCACGCTCGACGCCCTCAAGAAGGTACGTTACGTTACGTACACGGCCTGGCGTTCGCTGAACTCTGCGCTCACGTGCGGCAGGCAGCTCCGGAGAGATGGAGGCTCATCAAGGCGCACGGGACGGCGGTGGGGCTGCCGACGGACGACGACATGGGGAACAGCGAGGTCGGCCACAATGCGCTCGGAGCGGGACAGATATACGCGCAGGGGTAACTAGATTATACCTCGACTTCGACTAGCTAGCTACCACTCTGCTCCCTTGTTAGACACGTATCATATACGCCATCTGAAAGCCAAACCGAAGCAGAATTAAAAAGCATGGCAAAAAAGAATCACTCGTATTATTAGTGAATGAATTGCCAATGGTCAGCCGGTCACAACATGCAGCGCGAAACTGGTCGATCTGGCGCTGGGTTCCGGGAAGATATACGAGGGCGAAGGTTTCAAGTACATCCAGCAGTCCTTCCAGGACGGCACTCTGCACCTCATCGGCCTGCTCAGCGACGGAGGCGTGCACTCCAGGTTCGACCAGCTGCAGGTCGGTCGTTGAACGCTGCATGCCATCGCTCGTACTCGCAACAGATTTCTGACGGTCGGTCGAGGCAGCTGACCGGCCGGTACTGTGTGTCGCGTGTTTCTTCTTCTTCTCTGTCTTGGCTCGTACGACGTGCAGCTGCTGCTCCAAGGTGCTAGCGAGCGCGGGGCGAAGAGGATACGTGTGCACGTCCTCACGGATGGGCGGGACGTGGCGGACGGCAGCAGCGTCAGGTTCGTGGAGATGCTTGAGGAGGACCTCGCTAGGCTTCGGGAGAAGGGCGTCGATGCGAGAATAGCGTCTGGCGGTGGCAGGATGTATGTGACGATGGACCGTTACGAGAACGACTGGCAGGTCGTGAAGCGAGGCTGGGACGCGCACGTCCTGGGCGAAGCCCCGCACAGGTTCAGGAGCGCGCTCGAGGCCCTGAGGAAGCTGAGGGAGGAGGACCCCAAGAAGGCCAGCGACCAGTACCTGCCCCCCTTCGTCGTAGTCGACGGGAGCGGGGAGCCGGTCGGCCCGGTGCGGGACGGAGACGCCGTGGTGACGTTCAACTTCAGGGCCGACCGGATGGTGATGCTCGCCAAGGCGCTGGAGTACGAGGGCTTCGACAGGTTCGACCGCGTCAGGTTCCCCAGGACGCGGTACGCCGGCATGCTCCAGTACGACGGCGAGCTCAAGCTCCCGCGCCACTACCTCGTTGCTCCCCCGGAGATCCAGAGGACGTCCGGCGAGTACTTGGCGCGCAACGGCGTCCGCACCTACGCTTGCAGCGAGACGGTCAAGTTTGGGCACGTCACTTTTTTCTGGAACGGGAATCGGTCTGGTTACTTCGACCAGAACCTGGAAAAATACGAGGAGATTCCCAGCGATGCCGGCATCCCCTTCAATGTCCAGCCGAAGATGAAGGCCTTGGAAATCGCGCAGAAGGCGAGGGACGCCATCCTGAGCCAAAAATTCGATCAGGTAAGGGTCAACATTGCAAACGGAGATATGGTTGGCCATACAGGAGACATGGAGGCAACCATTGTTGGGTGCAAGGCAGCTGATGAGGCTGTTAAGGTACATGTACATGGACTAGTGCGTCAAGCTTTGCGTTGCGATCACCTCTCTATCTTCCCGAGGGTTTTTCCTAGCTACCGATTGATCCAGTCTGTATCTTGTAGATCATCCTCGACGCCGTTGAGCAAGTGGGCGGCGTTTTCGTGGTGACTGCCGACCACGGCAACGCCGAGGACATGGCGAAAAGAGACAAGTCTGGAGAACCACTCCGGGACAAGGACGGCAAGGTGCAGACCCTGACTTCGCACACGCTGAATCCGGTCCCAATCGCGATAGGAGGCCCCGGGCTTGCGCCTGGCGTCAGGTTCCGTACAGACCTCGCAAGTGCCGGCCTCGCCAATGTTGCGGCGACGGTCATGAACCTTCATGGGTTTCAGGCACCCGATCACTATGAGCCAACGCTGATCCAAGTCGTCGACGAGTGATTTCCGCTTTGCTGGTTGCTGCGTTGCAGTTTTCAGACATTATCTGAACTAACTCCTACCACAGTTGTCCGGCATGTAATCGTACTCAAACTAGACTACCTGGGCAATTACCTGTGCCAATTACCGTGTCGAATGTTCAAAAATGTTTTCGTTAA
>GRMZM2G050514
ACCATCCATTGCGATACTTGAGACGCTTCGCTCTCTCTCTCTCTCTCTCTCTCTCGTGTTCTTCTCGTCTTCTGCCCGAGTGATGGCCAGCCTCACCGACCTCGTCAACCTCGACCTGAGTGACTGCACCGACAGGATCATCGCCGAGTACATCTGGATTGGAGGAACCGGCATAGACCTCAGGAGCAAAGCGAGGACGGTGAAAGGCCCCATCACCGACCCGAGCCAGCTGCCGAAATGGAACTACGACGGCTCCAGCACCGGGCAAGCTCCCGGAGAGGACAGCGAAGTCATCCTCTACCCTCAAGCCATTTTCAAGGACCCGTTCAGGAAGGGTAACCACATCCTTGTGATGTGTGACTGCTACACGCCACAAGGCGAGCCAATCCCCACCAACAAGAGGTACAGCGCCGCCAAGGTTTTCAGCCACCCCGACGTCGCAGCTGAGGTGCCGTGGTACGGTATTGAGCAGGAGTACACCCTCCTTCAGAAGGACGTGAGCTGGCCCCTCGGCTGGCCTGTTGGTGGATACCCTGGTCCCCAGGGACCATACTACTGCGCCGCCGGTGCCGACAAGGCCTTTGGGCGCGACGTGGTTGACGCCCACTACAAGGCCTGCCTCTACGCCGGCATCAACATCAGCGGCATCAACGGCGAAGTCATGCCTGGACAGTGGGAGTTCCAAGTGGGGCCGTCCGTTGGGATCTCTGCCGGCGACGAGATATGGGTCGCCCGCTACATTCTCGAGAGGATCACCGAGATGGCCGGAATCGTCCTCTCCCTCGACCCGAAGCCGATCAAGGGCGACTGGAACGGCGCCGGCGCCCACACCAACTACAGCACCAAGTCGATGAGGGAGGCCGGGGGATACGAGGTGATCAAGGCGGCGATCGACAAGCTGGGGAAGAGGCACAAGGAGCACATCGCCGCGTACGGCGAGGGCAACGAGCGCCGCCTCACGGGCCGCCACGAGACCGCCGACATCAACACCTTCAAATGGGGCGTGGCGAACCGCGGCGCATCCATCCGCGTCGGCCGCGACACCGAGAGGGAGGGCAAGGGCTACTTCGAGGACCGCAGGCCGGCGTCCAACATGGACCCCTACGTCGTCACCGGCATGATCGCCGAGACCACCATCCTGTGGAATGGAAACTGATCAAGCATGTGCATTCTCGAGGGAGCCCACTGTTTTTCTTCTGCACAACGCATCCGCCGTGGTGTCGCTTTGGTTTTGAAATTTAGATTCCGTTGTCCTAAAATTTATCACTACGGTCTCCGGTGTATTGCTCGGGAACAATGAATAACGACTGCGATGTTTTTTTGTTTTTGCTTGCGTCATAGATGTACGTTTGGCTGTGCTTCCAGTTTATTGGGTAAATGAAAAAAATGTAATGGTCTATCGGTCTCAAAATAGTGCTCCCTCCGTTTCTTTTTAGTTATCGCTAGATAATTCAATTTTGCACTATCCAGCGATAACTAAAACGAAATGGAGGAAGCAGTCATTTTAGCTCTAA
>GRMZM2G051114
ATGACCAAAATTTCCCTCCTGCCTAATCCTCTCGGCTACTCACCTCCGCGTCCGCCCCCACCACCACGCGCCCGCCCCCAGAACCCCCACAAACCCAAGCCGCCGCCAGCAAGGAATGGCCGCCCTCCTGCGGCTCGCCGCAGCCCGATCCGCCCTCCCCCGACGCACCCTCGCCCCACACCGGAGGCTCTGCACATGCAAGTTCATGACCAACCGTCTTCTCTCCCGCAAGCAGTTCGTGCTCGAGGTCATCCACCCCGGCCGCCCCAACGTCTCCAAGGTCGTGGGTCTCGTCCTCTCCTAGTTTCTCGGTTCCCTGCCCTCCGTGATGGCCGTCGCGGTCTTGACGATATTTCATTGTTCGCGCATGCGGAGCTCAAAGAGAGGCTGGCGAAGATCTACGAGGTGAAGGACCCCGACTGCATCTTTGTCTTCAAGTTCCGAACCAACTTCGGAGGTGGCATACTATGCCACGGCCGGAGGAGGAACCGCTGTCGGCCTACTCCACCTCCACGGCTCCACCTGTCTGCTCTCTGTCTGCCCCGCGTCCTCCTCCGCAGCACAACGACCGCATCGCGTTCTACGTTCTCCACCCTCCCCGCTCCCCCTACTCTGCTTGGTTTCCCAGAAGATTTGATTGGTTTCCCCAAATCTAGTGACTCCATTCCTGTTGTTCTTCACGTCCCTGGGAACCTCCCAATCCAGGAGCTGCCTGCCATGGTGAAGGACAGCGCCTACTACGACGTCCTAGGGGTCAGTGTCGACGCGTCCTCCGCCGAGATCAAGAAGGTGTATTACATCAAGGCGAAGTTGGTGCATCCGGACAAGAATCCCGGGAACCCTGACGCTGCACTCAAGTTCCAGGAACTTGGAGAGGCCTATCAAGTTCTTAGTGATCCTGGGAAAAAGGAGGCTTATGATAAGTATGGAAAGGAGGGTATTCCCCAGTTCGACGAAGCTAAAGCTGAACTTGAGGAAATTGTTTACTACCTACGAGATCCTAAGGCCGCACTTGAAGAAATCTTATATCAGTTTGAGGAAAAACTCCAAGCTGAAAGAGAGGAAGCTGCTAGGAAGCAGGAAGAGTTGCAAGCACAACTACAAGCTCTACAGGCCGCACTTGAAGAAAACCAAAGTTTGCTGCGCCAGGCCCAAGAGGAAGTGAAGGGGATGCATACCAAGTTTGAAGAGACCAATGCACTGCTACGAGCTGTCCTGAAACTTTAGAAAGATTGAGGTAGGGATGCATACCAAGTCTGAGGATGATGCCTTTGCTTAAGGTTTTTCTACCTTGCTAGAACATATCTGTGGTTAGAACTTTGTCAGAACTACGTGCAATCTGTTTGAATGCTTCAAACCTTTGTGGTGGAACCTTTGTATGTTTGAACCTCTATTGTGGAAGAACTAGTGTGCTGGAATTGTGTATGACTTGTGATGAGAATGTTGTGTATGATGGCTTTTCTGTGTATTATGATTCTGTGAGCTATCA
>GRMZM2G051879
TCGGCGGTTTCGTTAATTCGAGAAGGCGGCGTTCCGTGGTGGTTCTTGCGATCGTGTGAATTTTGCATGTTTTATTTTTTATTTTTTTTTGACTCGACTCGTGCGTTTTGGGGATCGGCCGAGTTGGGGCTTCCGCTGGATGCACTGCAGCGGCCGGCGGCTATGGTGTGCTAGGGTTGCCTTTCGGTCTCCTTCGACTTGCGCGGATACTGCTTGTCACGCGTCGATGGCTCGTACCAAGCAGACTGCTCGCAAGTCCACGGGAGGGAAGGCTCCCAGGAAGCAGCTTGCCACCAAGGCTGCCCGTAAGTCTGCCCCCACCACTGGTGGAGTGAAGAAGCCTCACCGCTACCGCCCTGGAACTGTTGCCCTCCGTGAGATCCGCAAGTATCAGAAGAGCACTGAGCTGCTGATCAGGAAGCTGCCCTTCCAGAGGCTCGTCAGGGAAATTGCACAGGACTTCAAAACTGATTTGCGTTTCCAGAGCCATGCGGTGCTTGCCCTCCAGGAGGCTGCTGAGGCATACCTTGTTGGCCTGTTTGAGGACACCAACCTGTGCGCCATCCATGCTAAGCGTGTGACCATCATGCCAAAGGACATTCAGCTGGCAAGGAGGATCCGCGGCGAGAGGGCCTAATCGCCACCTCAAACATCGTGACAAAAACATGAAGTCCTGGGGTTATTGTTAATCTGGTGCCATTGTAAGGACATATGAGTAGGGTTTGTTTTGTGGATCGCAAGTTTCTCTTCTGCTACTGTTGCTGCTACCTTTGCTGGTGTTATTGCTAGGGTCGAATACTTAAGTTAACTATGCGCTGACAGTCTGGACTAGCAGTGTTATGTGCGCTGCTGGACCTTGCGCGCAATGCTGTGGCCGATTTGTTCGTTAATGTCAAGAATTGTGTTACAGTGCGTGTATATATGTGTGTCGCCGCATTTTTATTTTTGAGAATTGTTTTAAGCTGATGTTTCGTCA
>GRMZM2G052034
AATCCACGACGCCCATTTCCGATTCTTGCCGTTTTCGGGCAGGCAGCCAGTCCCTTTAAAGCACCACTAGGCAGGCACTAGGCCGGTAGTATATAAAATAATGTCCTACTCCTACCCCGCCACCACGCCGCGGCAGCACAAGCCCCTCTCCGCCCCCAGCCAGCCCTCCTCAGATCTCAATCCCGGCGCTCCCTCCCTCCCTCCTCGCCTCGGGACAGCGAGCGCCGCCGTCCGCCGTCCATGGAGCACGACGCCGAGGCGCGCCGCGGGTTCGCCAGGATGGGCTTCGGGTGCAAGCACTACCGGAGGCGGTGCCGGATCCGCGCGCCCTGCTGCGGCGACGTCTTCCACTGCCGCCATTGCCACAACGAGTCCACGAAAGACGGGCACGAGCTGGATCGGCACGACGTCCAATCGGTTATCTGCCTCGTCTGTGACACCGAGCAGCCGATCGCGCAGGTGTGCTGCAACTGCGGCGTCTGCATGGGGGAGTACTTCTGCGCAGCCTGCAACTTCTTGGACGATGACGTTGACAAGGAGCAGTTCCATTGCGACGATTGCGGCATCTGCAGTAGGAGGAAAGGAGAACTTCTTCCACTGCCAAAAGTGTGGATCCTGCTACTCGACGACCCTTCGCGACAGGCACTGCTGCATCGAGAACTCGATGAAGAACAACTGCCCCATCTGCTACGAGTACCTGTTCGATTCGCTGAGGGAGACGTCGGTGCTCCGCTGCGGCCACACCATGCACCTGCAGTGCTTCCACGAGATGTTGAAGCACGACAAGTTCTCGTGCCCCATATGCGCCACGCCCATCTTCGACATGGACAAGTTCTTCAAGGCCCTCGACGCAGAGTGCTGATCGATGCTCGTGTGTGTGTGTGTGCTGGTGCAGGGATGGGTCGTGTGCAACGACTGCAGGGACACGACGCAGGTCTTCTCCGGCATGGCGGGCCACAAGTGCTGCCACTGCCAGTCCCACAACACCTGCCGGGTGGCACCCCCCGTCCTCCCGTAGCCACCACCACCACCACATCATTGTTGTTGGAATTGGATGCAGCCAGCCAAGATACCCCCGGCCCCAGCAGCTACGCTATTATTACCAGTAGCGCCTGCGCTTTTACGCACCGCTCCGTTCCAGTCCATGATGAACTGCATAATTTCGTGCCATGCAGGTATGTACGTACACTGTTATTGGAGATCGGAAGATTTATCCGACTCGGGACGCATTATTTGTACCACAACAAAACACGTGTTACACTATTGTAATACCAGATCTGGATACGAAACTATTTTTTAG
>GRMZM2G052206
GTCAAACCTTTCTCCGGAGTCCGGAGCACGGGCACACAAGGCAGAGCCGCAGAGGCACGTCCAGCTCTCCTCCTCGGTCCCGGTCCCCTCCCCGGTCCACACTCCATCGCGCCCGCTGCACTCCACTCCCTCTCCCCACTCCCCAACCCCAGCTCCAGAGCCACCGCCGGTGACCAGCAACACCCTCATGGGCTGCGTCCACGGCCGCCCCTCCACGCCCAGCCCCGACCACCCGCCGCAGCCGCCCGAGCCGCCAGCCCCCGCGGCGGCGCAGGAGGCCACCGGGAAGGCCGAGCAGCCGGCGGCGCCAGCCGAGAAGCCGGCCCCACGGGAGAGGCGCTCCCTCTCGCCGCGCAGCGGCCCCGGCCCCAGCTTCGCCAACAGGGCGCGCGGGGAGCAGGTCGCCGCCGGCTGGCCCGCCTGGCTCTCCGCCGTCGCCGGCGAGGCCATCGACGGATGGACCCCGCGTCGTGCCGACTCCTTCGAGAAGATTGACAAGGTACGTTCGCGCGCCCTCCCATTCGCATTCGCATTCCCCCGGCCCGCCCGCGTTTCGTGGCGCGGCCATTTGGAGTCACCTGACAAAAACCTTCGTTTGCATCTCTGTGGGCTGCGCGCCTGCGCCGCCGGGCAGATCGGCCAGGGCACATACAGCAACGTGTACAAGGCGCGCGACACGGTGAGCGGCAAGATCGTGGCGCTCAAGAAGGTGCGCTTCGACAACCTCGAGCCCGAGAGCGTCCGCTTCATGGCCCGCGAGATCCTCATCCTCCGACGCCTCGACCACCCCAACGTCGTCAAGCTCGACGGCCTCGTCACCTCCCGCATGTCCTGCAGCCTCTACCTCGTCTTCGAGTACATGGAGCACGACCTCGCGGGCCTCGCCGCCAGCCCGGAAATCAAGTTCACCGAGCCACAGGTCAAGTGCTATATGAATCAGTTGTTGTCGGGTCTGGAGCACTGCCACGACCGGGGGGTGCTGCATCGCGACATCAAGGGCTCGAATCTGCTCCTGGACAACAATGGCATGCTCAAGATTGCAGATTTTGGTCTCGCGTCATTCTTCGACCCGGACCGTAAACAGCCGATGACGAGCCGGGTGGTGACCCTATGGTACCGGCCACCCGAGCTACTTCTCGGCGCAACGGACTATGGGGTAGGTGTGGACCTGTGGAGCGCAGGGTGTATCCTGGCCGAGTTGCTCGCTGGGAGGCCAATTATGCCGGGGCAAACAGAGGTGGAGCAGATGCATAAAATTTTTAAGTTATGTGGCTCCCCGACAGAAGAATATTGGAAAAAGTCCAAGCTACCTGGTGCTACAATATTTAAGACTCAGCTGCCATACAAAAGGCGAATAAGAGAGACATTTGAGGATTTTCCACAATCAGCGCTGCAGTTGATCGAGATACTACTTGCAATTAATCCAGCAGATCGGTTAACAGCGACTTCTGCATTAAGAAGCGATTTCTTTACAACTGAACCTTTTGCATGTGAACCATCGAGTCTTCCAAAATATCCTCCAAGCAAAGAAATAGATGTGAAAAGAAGAGACGAAGAAGCCAGACGTTTAAGGGCTACTGGTGGTAGAGCTAACGGTGATGGAGCCAAGAAGACGAGAGCACGTGATCGACCTAAGGCAGTTCCAGCTCCAGAGGCAAATGCTGAACTTCAAGTAAATATCGATAAACGAAGGTTCGTCACTCATGCAGCTAAGAGCAAGAGCGAAAAGTTCCCTCCCCCACATCAAGATGGTGCGGTTGGTGTCCCTTTGGACACTTCAAATCATATGGACCCACTATATGAGCCTCCAGACCCGTCTTCCTTCAGCACTGTGTTCACGCACGAGAAAGGCGCTGTGCCTACTTGGTCCGGACCATTGGTTGATCCTGCTGCAGTGGTGAACCAAAAGCGGAAGCACAAGTTTGGGCGCTCATCGAAACAACCGGCCACTGCCCGTGCTCGGTAAGATCCTAAGGATCAATATTTACAGGTAAAAAAAAGGAGACTTCAACATGGGGGAAATGCTCCATGCAGCTGTTTTGCAAACGAAAAATGCAATGATAATGTATTTTGTTGGTTACCTGTTGTCATGTGAGTGATTTTTTTTCTAGACATCATGTATAGGCTGGGGAGGGAGTTGAAGTAGTTAGTTCTGTATATTAGGTTTTCTTTCCTGCTCTTTAAGCAGCTGCGTTTGATGTTAGATTTATTTGAATGGAAGCTTAGATCTCTAGCGTTTCACTACACCCCTTTCCATTGTAACAGTCTGTTGCCTGCATAATCAGTTATCAATTCAACGCAAATTTTCAATCGGATGTTTTGGTGAAAAGTTGGTGGATTCATGAACCATGACATGTATCACATTGTA
>GRMZM2G052461
[truncated: 1,297,328 more chars]
