# Supplementary material for: Author Correction: Comparative transcriptome analysis reveals differentially expressed genes related to the tissue-specific accumulation of anthocyanins in pericarp and aleurone layer for maize
Source: Sci Rep. 2022 Apr 11;12:6023. doi: 10.1038/s41598-022-09965-5 (PMC9001688; doi:10.1038/s41598-022-09965-5)
Supplement: Supplementary file 5 — Supplementary Information. [file 41598_2022_9965_MOESM5_ESM.zip › Sequnces of Ha0414AvsHa6130A.DEG.fasta]

>AC177890.3_FG005
ATGGCCACGGTTGCCGGAGTGCTGGAGCTCGTGGGGGCAGGGGCGACTCCGGTAGCGCTCGTGCAGGGGCGGCCGCGGCTCCGGTCGGCGGTCGCGCTCGGCCGCTCGAGCAGGCCGCAAGGGCGCAGGGACGCAGGGCGCAGAGGCGGCTCCGGTAGCGCTCGCGCAGGGGAGGTCGCGGCTCCGGTCGCCGGTCGCGCTCGGCCGCTCGCGCGGGCCGCACTGCCGCAGGGGCGCACTGCCGCACTGCCGCACTCGTCGGTCGCGCTCCGGTCAGCGGTCGGCGGTCGCGCTGGAGCCTGGCTGGCCGCCTTGGAGATGGGAATCGGGATGGAGATGGGAGTCGCCGAGTTGGGATCGGGACACAGCCACACGAGACGGGAAAGACGGCGGCCGCCGGCTGGTCACGGACTCACGGGAGTAGGACGTAGGGTTTCAGGTTTCCATTTGGCAATTAGCATTTGGCAACAGCAACACCGGGCAACAGCACTTTAG
>AC177897.2_FG022
ATGGCGGCACCCCCGCCCGCGCCGTTCCTCCTCCTGCTCGCCGTGGCAGCAGCGTCGCTCGCCGGCGCCGACGACCCTTACCGCTACTTCACCTGGACCGTCACCTACGGGCCAATCAGCCCGCTCGGCACCACGCAGCAGTTTTTTTCTTCTTCTCCCCTTCCGGTCCCCCAACTCCTCCATGCTTTGCACCTGAGTCAGTTTTTCCCCCCTTCTTCTCCCCTTCCGGTCCCCCAACTCCGCCAGGGCATCCTGATCAACGGCCAGTTCCCGGGCCCGCGCATCGACTGCGTGACGAACGACAACCTGGTGGTGAACGTGGTCAACAGCCTGGACGAGCCGTTCCTGCTCACCTGGAACGGCGTCAAGCAGCGCAAGAACTCGTGGCAGGACGGGGTAGCGGGCACCAACTGCGGCATCCCGCCGGGCGCCAACTACACGTACCGCTTCCAGGCCAAGGACCAGATCGGAACCTTCTTCTACTTCCCGTCCCTGGCCCTGCACCGCGCCGCGGGCGGCTTCGGCGCGCTCAACGTGTACCAGCGGCCCGCCATCCCGGTGCCCTACCCGCCGCCGGCCGGGGACTTCACGCTGCTCGTCGGCGACTGGTACGCCGCCGCGTCCCCGCACGCGGACCTCCGGCGCGCGCTGGACGACGGCGGCGGCGGAGCGCTCCCGCCGCCCGCCGCGCTGCTCATCAACGGCGCCGCCGCGTCCGGGGCCGCGCCGTTCGTCGGCGCCCAAGGCGGGACGTACCTGTTCCGGGTGTCCAACATCGGGCTCCGCGCCTCCGTCAACGTCCGGGTGCAGGGCCACGCGCTGCGGCTGGTGGAGGTGGAGGGCACCCACCCGGTGCAGAGCGCCTACGACTCGCTCGACGTCCACGCGGGCCAGTCGCTGGCGTTCCTCGTCACGCTGGACCAGGCGCCGCTGGACTACGCCGTGGTGGCGTCCACGCGCTTCGCCGCCGCCGAGCTCACGGCCGTCGCCACGCTGCATTACGCGGGGGCCACGGCCCGCGCGCCCGGCCCGCTGCCGCCGGCCCCGCCGCCCGGCTACGGCTGGTCGCTGGGCCAGGCGCGGTCGTTCCGGTGGAACCTCACGGCCAGCGCGGCGCGCCCCAACCCGCAGGGCTCCTTCCACTACGGCGCCATCCCGACGTCCAGGACGCTGGTGCTGGCCAGCTCCGCTTCCCTCGACGGCGCCGGGCGTAGGCGCTGCGCCGTCAACGCCGTGTCCTTCGTCGTGCCCGACACGCCGCTCAAGCTCGCCGACAGATACGACATCGCCGGCGTCATCGACTGGGACGGCCTCCCCGCGCGGCTCGACGGCGCCGCGGCGGTGCCGCGCGCCGGGACGCCCGTGCTCAGGCTCGGCCTGCACGAGTTCGTGGAGGTGGTGTTCCAGAACACGGAGGAGGAGCTGCAGTCGTGGCACCTCGATGGATACGACTTCTGGGTTGTAGGGTACGGCGATGGCCAGTGGAATGAGACGCAGCGGCAGACGTACAACTTGGTGGACGCGCAGGCAAGACACACCGTTCAGGTGTACCCCAACGGGTGGTCGGCGATCCTGGTGTCGCTGGACAACCAGGGGATGTGGAACCTGCGGTCGGCGATGTGGGACCGGCAGTACCTCGGGCAGCAGCTCTACCTCAGGGTGTGGACGCCGGAGCAGAGCCTCTCCAACGAGTACGCCATCCCCGCCAACGCCATCCTCTGCGGGAAGGCCGCCGCCCTCCCACACTGA
>AC177908.3_FG002
CTTTCGTTTTACGCCAGCGAGTGAAGAACTACTTCCTCCCTCCCTTCTGCCTTCTCCCCTGCCCCCTCTCTCATCACTCTCAGATCTCTCCCTCCCCCTCCCTCCTTCCCTTCATCTCTCTGAATTCTGCACACCTCGCCGTCCACGCATTCCGCGCTCGCCCTCGCGGATCCGGCAGCCCTTTCTTCGCCGTCGTTCTTGCCTCCGCTGTCCTGCTCTCCTGGAGGCTGCTGTTGGGTCACCAGTGGCTGGACTCGACCCCGCGGCCTCCGGGGGGTGGGTTCGCTGGATGGTTATCGCCTCCTGATCCATCCGGACCCCGGATCCTCTGCAAAGGCACCGCCTTTGTGGGTTGGGTTCTCTGCGCCCATGCAGAAGGGTTTGGCGCGTCGGCGGTGAGGCAGGGCTCTGGTTTAGTTCTTGCGTTGGACTAGTCCGGAGATGCTTCGTGGAACGGGGTACGGGGGCGGCGATGCGCGGAGGCGGGCACTGCGCTCGTCGCGGCGGCATCTGCCGGGGTGGATCTGGTGGCTTCTCGGGATCTTCCTCCTCGTCGGGCTCATGCTCTTCGTCCTGCACCACAACCAAAAGGAGCAGTTCCGGCCGCCCGTCGTGGATAATGGTTCAGCGATCCAGGAAGTCCCTCGTGAAAAAGTGAATTTCTCAGAAGAACTTTTGAGCAGCACATCATTTGCTCGCCAATTAGTGGATCAGATGACTCTAGCAAAGGCATATGTCATCCTTGCAAAAGAGCAAGGTAATCTTCAGCTTGCATGGGAGCTTAGTTCACAGATAAGGAATTGTCAAAGATTGCTATCTGAAGGGGCAGTTAATGGAAGAGCAATCACTAAAGATGAAGCCCATCCTATAATAAGCCGGCTAGCACGGTTAATATACAAGGCTCAGGACTCTCACTATGATATCAGCACAACAATAGTGACATTGAAGAACCATGCCTTGGCACTAGAGGAGCGTGCAAAGGCAGCAATTGTTCAGAGTGCTGAGTTTGGCCAGTTAGCAGCAGAATCCTTCCCCAAAAATCTGCACTGTCTAACTGTGAAACTGACAGAGGAGTGGCTTCGGAACCCGAAGCATAGGAGTCACTCAGAGGAGAACCGGAATTCCACACGATTGGTGGATAATAATCTGTACCATTTCTGTATATTCTCTGATAATGTGCTGGCCACTTCAGTTGTTGTCAATTCTACGGTCTCCAATGCAAATCATCCTCAACAGCTTGTGTTTCATGTGGTCACCGACAGAATCCATTTTGGCGCAATGTCAACTTGGTTCCTCATAAATGACTTCAAAGGTTGTACTGTTGAAGTCCGCTGCATAGATGAGTTCTCGTGGTTGAATGCTTCTTCATCTCCTCTTGTCAGGCAGCTATCTGAGGCGGAAACTCAGGGTTACTATTACTCAGCTGGTTCCAAGAATCCTGAAAGAGAAACAAAATTCCATAATCCAAAGTTTGTTTCTCTACTGAACCATTTACGTTTCTACATTCCTCAGATACTTCCCAACTTGGAGAAGGTGGTGTTTCTTGATGATGATGTTGTGGTGCAAAAGGACCTGACTCAGCTGTTCTCCATTGAGTTGCATGGCAATGTCATTGGAGCAGTGGAAACCTGTTTGGAGTCGTTTCATCGATACAGCAAGTATCTAAATTTTTCGCACCCTACCATCAGCTCCAAGATTGATCCACATACTTGTGGATGGGCTTTTGGAATGAACATTTTTGACTTGATAGCCTGGAGGAAGGCGAACGCCACATCGTTGTACCATTATTGGCAAGAGCAAAATTCAGATCTATTGCTCTGGAGAACGGGAATTCTTCCTGCAGGCCTTTTGACATTTTACGGCCTGGTGGAGCCCCTAGACCGCAGATGGCATGTCTTGGGTCTTGGGTATGATGTAGACATAGATGACCGTTTGATTGAGAGTGCTGCTGTTGTGCACTATAACGGAAACATGAAACCGTGGCTGAAGCTGGCTATTCGCCGTTACAAGTATATATGGGAGCGGTATGTGAATATCTCACATCCGTATGTTAGAGAGTGTATGTTGCAATAGAAAGCCTGCAAATCTCTGTATGTTCTTGGATGGTGTTGAAGCTGTTTCCTCACACGAGGCTGCTTTCGAGCACATTGTATGAGGGAAAGGTTCAGAGGTAGTAGAATATATACCAGTCATCAAAGAAGTCAACTGTTAAGTTTCTTTTTCTTTTTGGGTTGGGGGAAGATTCATTTTGAGATGAAAATAATTCCTTTGCAGAGTTTACATACAAATCTGGACTGGGAATTTTAGCAGTCTAACCAGATACATCTGGATAGATATTGTAAAAGAGATACAGTTGGATCAATGAGCATTTTTTCTTTGAGATTTAGGAAGTGC
>AC186603.6_FG003
ATGGCGACGCCGGAGCTTTGGTGGTACTGGTGGCTATGGGTGACGACGATGCTGGCCGTCGTCGTCTCGACCGTCGTCTGCTACCTGACCAACCAGCACCGCCGCTGGGGGGGCTGGGGCTCCTCCTCAGGGCGTCGTCGGCCGCCGGGCCCGCGTCCTCTCCCGCTCATCGGCAACCTGCTGGACCTGCGGCGCGCGCCCGGCAGCCTCCACCACACGCTGGCGCGCCTGGCCCGCGCGCACGGCGCCCCCGTCATGCGCCTCGACCTGGGCCTGGTCCCGGCCGTGGTCGTCTCCTCCCGCGACGCCGCACGGGAGGCGTTCGCGGCGCACGACCGCCGCATCGCGGCGCGCCCCGTCCCGGACAGCAAGCGCGCGCTCGGCTTCTGCGACCGCTCCATGCTCTCGCTGCCCAGCTCGGCCCCGCTCTGGCGGACCCTGCGCGGCGTCATGGCCGCGCACGTCCTGTCGCCGCGCAGCCTCGCGGCGTCGCGCGCCGCGCGGGAGCGCAAGGTCGCCGACCTGATCGGGTACCTCCGCGCGCGGGCCGGGACCGTGGTGGATCTTAAAGAGGCCGTCTATGGCGGCGTCGCCAACCTCGTCTCGACTGCCATGTTCTCCATCGACGTCGTCGACGTGGGCGCCGCCGAGTCGTCGTCGGCGGCCCACGGGTTGCAGGAGCTCCTGGAGGAGCTCATGCAGTGCATGGCCCAGCCTAACGTCTCCGACTTCTTCCCGTTCCTCAGCGCGCTCGACCTCCAGGGGTGTCGTCGCCGGGTGGCCGTGCAACTGGGCCAGGTCCTACAGGTCTTGGACGACATCACTGACCGCCGTTTGGCCTCCTCCTCCTCCTCCTCCACGTCTAGCAAGGGCGGGGACAGGCGCGGCGACTTCCTCGACATCCTCCTAGACCTCCAGTCCACGGGCAAGATCACGCGCGACAACGTGACGCTGACGCTCTTCGACATCTTCGCGGCAGGGAGCGACACCATGGCGCTGACCGTGGTGTGGGCGATGGCCGAGCTGCTCCGCAACCCGGGCGTGATGGCCAGGCTGCGCGCGGAGGTCAGGGACGCGCTGGGCGGCAGGGACGCCGTCGAGGAGGCCGACGCGGCGGGCCTGCCGTTCCTGCAGGCCGTCGTGAGGGAGGCCATGCGGCTGCACCCGGCGGCGCCCGTGCTGCTGCCGCACAAGGCCGTGGAGGACGGGGTACAGATAGGCGGCTACGCGGTGCCCAGGGGTTGCACCGTGATCTTCAACTCGTGGGCGATCATGCGCGACCCGGCGGCGTGGGAGAGGCCCGACGAGTTCCTGCCGGAGCGGTTCCTGGCCAGGGACCTGGACTTCCGCGGGAAGCAGCTGGAGTTCGTCCCGTTCGGCTCCGGCCGTAGGCTGTGCCCAGGCCGCCAGGCGTGCCCATGGCGGAGCGGGTGGTGCCGCTGGTTCTAG
>AC187262.4_FG007
ATGGCCGCCGTCGAGGTCCAGGTCCCGACTGCCGCTCCCGTCGAGGAGGCTGCCCAGCTGGCCGCCGCCTCCGCCGTCGAGACCCCGAACGAGGAGACCGCTGCTCCGGCGGTGGAGACCGAGGTCGTCGTCGCTAAGGAGCCGGAGCCGGTGGAGGCCGAGACTGAGACTGAGACCAAGGAGGCCGAGGCCGTTGCTGAGCCGACCGAGGCAGAGCCCAAGGAAGCAGAGCCGGAGGCCGCCGCGCCGGCAGCAGAGACGGAGGTCAAGGAAGCAGAGACGGAGGCCGCCGCGCCGGCAGCAGAGACGGAGGCTGCTGCTGCCCCGGTCGAGGCTGCTGAGCCGGAGATAGCCGCCGAGACCAAAGAGGTGGCGGCTGTGGAGGCTAACGAGGAGGAGGAGGAGGCAGCGCCTGCTGTTGCTGCCACTCCTGAGGTCGCAGCGACCGAGGAGGAAGCGGCGGCCCCTGCTCCCGAGGCCGCCGTCGAGAAGTCCGTCGAGTGA
>AC191585.3_FG003
ATGGGGGATCGGCGCGGCCTCTGCGTGGCCACCGGAGCGGTACACGCGTCCCTGGCATGGTCAGCCATGACGCAGACCGGCACCAGAGGGGGCCTCTTGGCGCGGGCGCGAGCCCCCGCTCAGCGTGGCGCGGCTCCCTGGTGGGGCCTAGCGGCATCGGCGCTCCAGTACTCCCTGGCGGCGGCTCGACGCGCATGGATCCCCGGCGCGGGTCCTCTAGCAGAGGTGCCCTCGGTGCGGCACAGCGGCCCGGAGTGGCGCGGCAAGCCTGGCACTCGGCGCGGCCATCCAGGCGGCTCGGCGCTCCCCAACGACAGGGAGCCTTGA
>AC194257.3_FG004
ATGGGCATAGTATCAAGCCCATATCCTCTACCCGCGGGTAGAGGATACCCGCGGGCATGCCCGATTACCCGCCATAAAGACATTTTCAACAATTCACTTGCCGCTGGATCTAGAGGTCCTGGAGCCGGGAGCACGAGCTCCGGGAGTAGGGACGGCCGCCAGCCACTGACCGCAGAGAGCAGGTCCGCGGCCGCCGGGATGTCGCAGGCCGACGGGATCTGGTATGCTGGCTGCTGGAAGTCACAGATCACCGGGAGCCGGGAGTCGCAGATCGCCGGGAGCCGAGAGCAAGAGCTCCGGGAGCAGGGACGGTCGCCGGGAGGTCTGCGGGCCAGGACCGGGAGTCGCTGCTCGCTGGCCGTCGACACTTGA
>AC194267.4_FG011
ATGGCGTCTTCACCGGTTGATGCTCAGCTCACTCAGGCGCTGGAGCACCAGACCCATACTATCCTCGCTGAGCTCGACAAGTGGTTCATGGCTATCGACTCCAAGTGGGAAGCGCGAGTCGAGGCGCTGGAGCCGGTTGCTATGCAATTGCACGTGTACCAGAGATGCGCACAACGCGAGCCTGGCCGGGATCCGGCCGGTGAAGCCGTTGTTGAGCATGCTCAGCTTGGCGAGCTCCTTGCCGTGGCAGATCCCAGTCGGGACGGGCTCGGTGAAGGAGTTCGACGACACGTCCACCACCTCGGGGCAGATCTGGCGACGCACCAAGCAGCGGTGGGCGCAGATGTGAAGGATCGGCTCCGCCGCTTCGACGCTGCCACCGACACCTGCATCGCAGCACTCGAATCGACCAACCAGGTGTGCGAGATATGGCATCCCCACGTCGACTCCGAGATCGAGGGTCTCCAGTCCCGCGTGGCGGATTCGGAGCGCGCTTGCCTCGTGGCCCCCATGAGCATCAACGCGGTTTCGTCATGCCCAACAGCGTCAGCAGGGGAGAAGATGTTGGACGCGTCATTCGTGCGTCAGGAGGTGCGCATCTGCTTCAGTGATAAGGTACCGATGTTGTCGCTCGAGGGCATCAATGGTGTGTGCCGGGACGAGATCCGTGTGCACAAGTTGTTGCCAGACCACTCCATCCTCGCCGAGCTCGAAGACCGCGACGTCAGTGAACAGCTCGCCGAAGCCCGTGGCCGCCTCGACAACCCCACAACCACGCTCCTGGGGCCCAACATCAACCCCGTTACTACCCCGCCTCACCTTCGTGGATTGTGTGCCGAGCTCAGCTTCTCCTCCCCGACGTCCTCTCTCCTGCAGTTGGTGTGCGTAGAGGAGGATGAGGTTCTCACCACCTCGCACAATAGGTGTTTGACAAATTGCTTCAACCTCATACAAAGCTGTTTCAGCTGGGATGCAATGCCACATCGACAGACTTGGCCACCACCTCATATGCACGTTGAGTTTGGGTGTGCATCTGATAGGATGAAGTAG
>AC197255.3_FG004
ATGGAGTCCTTGCTGCTGGAATTTCTGGGCGTCCATGGGAGGTGGAGCGCAGAGCTGCTGCGCAGTGGGGCAAAAGGGGAGCAAGGGCTGGCAGCCATGAACAGGGGGGCTGCTGCTGGCGCCATGGACGTGGACCTCGCCGAGGTCGACCCAAGGAGCTTCTGCGCGCAGGGGAGGAAAACAGGGGCGAGGGAACGCTGTGCAGGGCGCCATGACTGCTGGCCGGAGATGGAGTGCGGTCTGCAACAGAGGGGGCTCGGCCACGGCAAGAGCAGGGAAGGGGAGGCTGGCTGTCGGCCTTGGTCGCGGCCAGGGAAGGAGACGCCATGGAGGGCTCCGTGCGTCCTGCTGCATAGCGTCGAGCACATGGCGAGGAGGACCTAG
>AC198650.3_FG003
ATGTCGCCGCACCGCCGCTGTGAACGGATCCGTGCATCCCGTGGCGCAGGGGAGGAGCCGGCCATCCTCAGGGTGGCGCTGGGCTCCGGCAAGCTGCGCATCGAGGGGTCGCTGGGCTCCGCCGCTCCCGCCCCCGTGCGCTCGCCGACACGAGTAGAGGGCCTCGCGGCTCGCTTCGAGTGGTGCATCAACTTCAGCCTAGATGGACGATACCTTGCCACTGCTGGAGAGGACCACGTGATCCATGTGTGGGAGGTGTCCAAGGGAGACCGAAAGGGCGAGTTACTCGGGGAAGCTTCGGTGGCAAAGGAGAATGGTGGTGGTTGCAGTCCATTTCTCGCGATTGTTGGGAATGATTCACTGGAGATGGCTGCATTGTCGTTCACCTACACTGAAGGGGGCTATGTGGACAAGAAGAGAAGGCCGAGGAAGCAGAACAATCACAAGTCTGTAGGGTCCGATCATCTGGTTGTTCCTAAGTGTGTGTTTGGTTTCACAGACAAGCCAGTCTGCTCACTTCTGGGGCATGCTGCCGATGTTCTTGATCTGTCATGGTCCAAATCTCAGAAGAAGCTTCAGTACAAAAGTCAGATAGATTTAAGAATTAGGAAAAAGAAGTCAGGCCAGAAGAAGATAACTGGCTTCCAGTTTGCTCCTGGAAGCTCCTCGGAAGTTCTGATTACTTCTGCGGATTCGAGAATACGAGTTGTTAACGGCGATGAATTTGTCCACCGCCGCCGCAAAGGAAGGAAAGAGAGCTAG
>AC201824.3_FG007
ATGATGAGGTCGCCCAGTCGCTTCTCGCCGAGTCGCTTCTCGCCGCAGTCCTCCTTGCCGTTGCTCCGCCTCAACCTTCGTGGCAACCGGTTGTCAGGCCCCACCGTGCCTCCTCCCTTTTCTGACGAGGCCGAGCAAGGCAGGGCCGCCCAGATCGAGACGCCGTCGAGGCCGAGCAGAGCTCTGCACCTCCACCTAGGCCACCCGCCTGCCAGAGTGGAGGACGAGCTCCTCCCGTGCCTTCGCCAGCTATGTGCTCCGAGCTTCGCGGCATGCGTTGGGCTTCACGGCATGCGGCAGCGCATCCACCAGCGACCCAAGTTGGCCTTCCAGGAGCTCCGGACCAGCGAGCCCGTGCGGGCCGAGCTCGACGCGATAGGCATCCCGTACAGGTGGCTCGTCGCTCGGATCGGCGTTGTGGCCACCATCGCTGGCGCCGCGGCCAGGCCCATCGTCGCGCTCCAGGCCGACATGGACGTACTTCCTGTGTAG
>AC205052.4_FG004
ATGGCTGGGGCAGGGCGAGCTCAGCGATGGCGCCCTGGCAAGAGGAGGATCGGGAGCTCTGCACTATGGGAGATGGTGGTCGGCACTGGCGTTCAGGAGCAGCAGCAGCGGCATTTCCGGCGTTGGGGACTAGGGCGCCAGGGGAGGGAGCACGGTGTGCTTGCAGCGGACGTGGGGTGGGCGCGGCGGCTGAATATTCGAGAGAGAAGGACGCGTGGAGATAAACAAGAATTCCACATCGGTGGATACGAGAGGAAGCCAACACCTGTGATTGAGCGAGCAGAGACAAATCGATGGCCTGGAGAAAATCGAGTAGAAGCTATGTACGAAGGGATAAGAAGAGAAGTCTAG
>AC205888.4_FG004
ATGGACGCGCTATTCCGGACCATACTGCGGCAACGGCGTTCGAAGAGGCAGCGTTTGAAGTTGGAACGTCAGAGGGCGGTACCGTTGGACCTCGTCGGGCGATGTTTTAACTGCCTCGCCCAGGGGCACTTCGCCTTCCAGTGTTTGAAGAAGACTAGATGCTTCCGCTGCCGTGAGCTTGGGCATCGTTCCTACAAGTGTGAGAGGGCCAGAGCTCCTGTCTGGCAGAGAATTTCAGCCGCCGGGTCGTCGTCGGGGTGCGGTGATCCTTCTCGACCTGAGTCTCAGGGCTCGGTCTGGAGGAGGATCAGCCCGTCTTCGGACGTCTCGGCCGGTGCTTGCGGTGGGGGCGGTATTCCTCGACCTGAGGCAAGAGCTTCGGTCTGGAGGAGAATCACCCCACCAGCCTCCCGTCCGGTGCTGAAGCGGTTGCCGACGTCCAAGCTTTCGGGGAAGATGTGGAGACGTATCTCTCATCAGCCTTCCTCCGGGGGGGGAGCGTCTGGGGATAGTCCTTCGCAGGCCAGTGGGAATGAAGCTGCTGGTTGCATCTCCAGTGCTCCCCTGCCGGTTGGCGTCCGCCCCAAGAGAAAGCGGGTTAGGAAGCGTCGTTCCAGAGCAAAGCCTTCAGGTGTCCCACCCCCATCTTCCTCGGATCGTCCAGGCTGCATGGCGGCCACTGCTGCTTCGGTTACCCCAGTGCACCACGTTCCTCCGTGTATCCTGGGTTGGAGCCACCAAATGACGAGAGCAGAGGATGATCTTCAATACGCGGTAATGGTGACTGTGATCAGCGATCGGTCTTCGGTTCGGGCTTCGGAGATTGCTGAGCTGCTTGCCCCTAGGCTGGAAATGGATGCTAGTTCTCTGGTGTTGCGGCGGGTTTCAGCGTCAAGTTATATTCTTGTCCTCCCTGATCGTGATAAGGTTGAGGAGTTGGTTGGCAGATGGGCTACTTTCAGAGCTGGGTCTTTTTCTGTGGTGTGTAAGAAATGGTCTCGTCTCATGGAGTCCAAGGGCGCCTTACTCCCGGTGTTGATCAATCTTGAGATCCGAGGAATCCCTATACATGCTTGGGAGACATGCACTGTGGATCATTTGCTAAATCCTTTTGCGTGGATACACCATGTCCATCCTGATACTTTGAACCTGAAGGATGTGGCTGTTTTCCGCTGCTCCGCGTGGTGTTTGGACCCTTCTGCTATTCCTTCTTCTAAAGAGCTTTGGATTGTAGAACCTCCTTTTGCTGTTGAGGGTGATCCTGCAGAAAAACGTGTGCTGGTTTACACTGTGAATATTGCGGTCTCGATCACTCTCCGGCAGGATGGCTCCGATTCAGTTCTTCGCTCTGAGGATCCTGATGATGAGGATCACTCTCCGCGTAGAAGGCGTCTCATCTCGCCTTCCCATGAGTTTGCTCAGGGGCATCAGGTTAGGGGTCAGCGATCGGAGCGTCGTTCAGTTCACGACCGGATTGGCCCAAGAGCAGGTAATGGGGATCAAACGAATGATTGTTCTAAGGTCTTAACCGATGAGGCTGTGCTGGTGGAATTCAGCAACGTGGAGCTCAGAGAAGTTGATGTTGATGCCCAGATCCAGAGTCACGGTCCAGTGGTTTCTTCCTGCGCTGTCTCTGCCGAGTGCTCCAGCTTGCAAGGGGGTGGTCAGTTCTCTGTGCATGAGTGCCCTGGCAGTGGACAGTTGATTGAGTGTCCTGAGGAACTCTGTCAGTTTGGAAGTCAGCAGGGGGTTGGGCAGATTTCTGTGCTTACTGGTCCTGGCAATGGGCAATTGAACGGATGTCTTGAAGATCACAATCAGATTGGCTGTCAGCAGGTTTGTGCTCTGGCTGGAAATCTGGGCTCTGTGGCTGACTGCGAGGTGTTGCTTCCCAGGGAGTCCCCTGTGGCTGCCACCTCCCCTCCCTTGCTCCTCCGCCCAAAACCTATTCAAGTTTACTTTCGGCGTCGCCGAGGAGCGAGGAGGGTTGAGGAAACAGCCTTGGGGAGCTCTCCGTCTCAACCACCGGCTTCTGCTGTTGATGTTTCAACCTCAAGGGTGTCCGAGTTCTTGTCCAGTATTACCAAAGAGGTCGATGCTGTGTTGGAGAACCCTGCCCCCAACCCCCTTAGAAAGAAAAAACTGCCTGGGGGGCGGGTGGCTACTCCTAGGCGCAGCAGGCGTGTTGCTGGCGTCGGGGTTGAGTGTCACCAACGCCTTTCCTCTTTCAAGAAAAGCAAGAAGACCATTATGAAGACACTGGGAGTGATCCATGATGGGGATTCTCTGAGTCAGGAGGCGCTGGAGGAATATAGTAGCATTTTCAGCAATTCTCTTTCCCAGGTGCAGATCCAAGCCCTTGCCTCTCTCTTTGGGTGGTCTCTACCTGAAGAGACGTTGGTTGTGGAGGCTACTCTTTGA
>AC206201.3_FG004
GTGTCCAAACCAGGTTCAGTAAAGGTAGAGAAATTGATGAATATCGAACGATATTCTCATGTCATGCACATCAGCTCAACAGTAACTGGAGAGCTACGCGATGATCTTACGTGTTGGGATGCGCTACGAGCCGCATTGCCAGTTGGAACCGTTAGTGGCGCTCCAAAGGTGAGAGCAATGGAGTTGATTGATCAGCTAGAA
>AC206840.3_FG002
ATGGCTTACATCTGTTTGCATCATTTGCAGTCTGACGTGACGATGTCTGGTCATACCCAACCTGAAGGACCACACCAACTTGATTCAAAACATGCTGCAAATTCATGCCGAAAGAATGTACCCGGTACATCGTTCGTCTCAGATTTGAGGGATCACATCCACGAGTTCATCAATGCCTCTGCAGATGAACACCGGACATGCTTCACAAAGACTCTCAAAAGGATGTTCGATATGTCAAAGACTGTCACTGATAGATCCTCTGAAGCAGAGGAAGCTGGACCCGAAAGTGTCTTGCCACTTCAGACCACAGTGTCGCGGTAG
>AC206947.3_FG005
ATGGATTCTGCCGCCGAGCATTGTGCCCAGAAGTTGTCCTTGGCGGCTGTTGCAGCCCGTGACACACTGAAAGCTTCTGCTGCCGCGAGTATTGTTGCTGGTGATTATTGCGCCACATTTTCGTTAGGTAACGATGTGGTTTCTACTCTGGATGTTCTTGAATCCGCTGTAGCTGCGGAAAATAGTGCTTTGCGATCTTACAAACAGGCGACTGCAGCCGTCGATTGTGCTAAGGAGACAGTGGCCAAATATTCTGAGGTGAACCAAAAACTTGCGCAAGCACTCAGATATGCCATGTCTCAAATGAGTGATACGGCTAAGAAACTTCAAGAAACTGCCTCTTTGTGCTACACAGATGAAGATGTTGTAGACGGTTTCAAGCTGACTCAAGTAGCTCGTTCAATGGACGAGATAGCTGAAATGCTTGAAGTAACTGCAATTGACTGCCAGGTCTCGATGATGGATCCAACAAGTATGTTAGAAGCTGGCTATGCTAGTGAAGATACTGCGGTGTGGGAGGACGTATTCCGTGACCGAGAAATAATGAATCAACCATTAGAAGTCGAGACACTTGCTGAGCACTGTGCTAAGTGGGGGCTTAATTACAATGAGATCTGGGATAGATCAGTGTAA
>AC207874.3_FG001
ATGTGGCAGGGGGCTGCCTCGGCGGCCATCGCGGGGAGGAGGCATGTGCGCGCGGTGAAGGCATTGGTAGGCATTGCGAGGGAAGAGGCAGACAAGGGTGTGGGTGATGTCCCCGATGGAAGGCGATTGTGGGCTTACTTTGAAGGCGCGGGCGCGACGATGGCGATGAGAATGGCGGGAGACATGGTCTCGACGGTCGCGAGGGGAGGGGTCTCGTACAAGGGTGGAGGCGCGACAATGGCGGAGGAGTCGCAGACGGGGTCGGGGGCGCGAGGATAG
>AC208113.3_FG009
ATGGTGCCACTGCGAGCAGCTCCGCCCCCTGCCCCCCCGGTCGGCGGATCCCCCACCCCGCCAGGGATGCTAAAGGTCGCGGCAAGTGGCTCTACTGCCACTCCACTCCGCGGCGGTGCCAGCGTTGATGACCACCTCTCGGCCTACTGCTACTTCTTCTCCAGCATGGGTCTAATCCATGTCGCGATACGGGGTTTGGACATTTTGGGCTAG
>AC208201.3_FG002
ATGTCTTGCACGGTGGCCATCCCGAGCTCGCCAGTCTTCTCGCCCTCACGCCGCCCACTCTCCTGCAAGGCCGCCTCCGCCTCACCGGAGCCCACCGTCCCCGCCTCTACCGCGGCGCCCGCGCCCGCCGCCGCCGCCGGCTCGCCGCTCCGCCCCTTCGCGCTCCGCGCGCTGCTGCGGGAGGAGGTCTCCCCGTCTCCGCCGCCCCAGCCGACCTCCGCCGCAGCGGTGGCTTTGGTACCGAGCGGGGCCGCGCTGAAGCGGCGGCGACCGACGCCGCTTGTCGTGCCGGCGTCCGGCGCCGCGGCAGCTGCTGCTGCGGCGGCGGCGGTGGCCGCTGTGGAGGCGGATCCGAGGAACGAGGTGGAGGAGGAAGGGGAGGAGTTCGCAGCGTACTGCCGGAGGGGAAAGGGAAGGAGAAGGGTGGAAATGGAGGACCGGCATGTGGCCAAGGTCGCTCTCGGCGGGGACCCCCAAGTGGCACTGTTTGGTGTGTTCGATGGCCACGGCGGGAAAAACGCGGCAGAGTTCGCCGCGGAGAACATGCCCAAGTTTATGGCCGAGGAGTTGACGAAGGTAAACGGCGGAGAGATCGAAGGAGCGGTGAAGAGGGGTTACCTCAAGACGGACGAGGAGTTCCTCAAGAGGGACGAGAGCGGGGGCGCGTGCTGCGTCACAGCCGTCCTCCAAAAGGGTGGACTGGTCGTCTCCAACGCTGGAGACTGCCGTGCGGTGCTCAGCCGAGCAGGGAAGGCAGAGGCGCTCACCTCTGACCACCGGGCGTCCAGGGAGGACGAGAAGGAAAGGATTGAGAATTTGGGTGGATTTGTGGTGAATTACCGTGGAACATGGCGAGTCCAGGGCTCCCTGGCAGTGTCTAGGGGCATTGGGGATGGACACCTAAAGCAGTGGGTTGTGGCTGACCCAGACACCACGACGCTCCTGGTTGACCAGCAGTGCGAGTTCTTGATACTTGCTTCTGATGGCCTCTGGGATAAGATCGACAATCAGGAGGCGGTAGACCTTGCACGACCTCTCTGCATCAACAATGACAAGACCTCTCGCATGGCTGCCTGCAGGATGCTCACCGAGACATCGATTTCCAGGGGCTCGACTGATGATATCAGTGTCGTGATCGTGCAGTTGCAGAAATTTTCAAGCTCGTAA
>AC208653.3_FG003
ATGGCCGCACCATCGGAGCCGCCGCCCACGCGCGGGATGGCCCGCTGCGCCCCGCGCCGTCACCGTCGAGGCCGCGCAGCCACACTTGCGCAGGGGCTCACGGGGCCTGGCCGCCGCGCCCGCGCCGGGGAACGCGCGCTCGCGCCCGCGCCTGCGCACCAGGGGGCCGCCAGGGGCCGCTGTGGCCGTGCAGCGCGCCCTAGGCACCCGCCGCCGCCGGGGCTGGGGAACCGTGCGCCCACGCCTGTGCCGGGCAGCCCGTGGAGCCGCTCCCATCGCGCTCTGGCCGCCGAGGCTGGGCTGGCCGTCGCCGCCGCCTGGCCGGGATGGCTGGTTAGGGTTTTCTAA
>AC208897.3_FG003
CACCCGTCGTGCACCCGGCCTTTTTTTTCCTCCCGACGCCTTCTCCCTCCGACCAACACCTTCCACAGACCCAAAGCCACCCGACCGTTGCCGCCTCATCACAGCCCGAGGAAAAGAGAAGCCCCTCGTCTCGTCCGTCAACATCCCTGTATCCACGCGCGCACGTTCACCGGCGGCCCCCCCTCTCTTTCCGTTCGGACCTCCTAGGCCTGAGCGGCCTCGATGTCGGCGCGGCGGGCGGCCAAGAGCCAGCACGCGGCGGCGACGCCGAGGATCATCAACTTCAACCTGGCGAGGAGGTCGGGTGGCGGGAGGCCCAGCCGGGCCGCGGGCCGCGCGCAGCCCCGCCCGCCGGCACCGCCGGCGGGGCCGGTCAACCTCGGCGCGCTGTTCGAGATGGAGCGCCGCGCGCGCGGGCTCGAGTCCGCGCCGGCGTCGCCGCCGTGCTCCCGGGCGGTGCTGCGGTCGCAGGAGGACGCCGAGGAACAGGAGGAGAAGTGGCGGTTTCAGGCGGAGATCCTCCGCGCCGAGTGCAACTTCCTCCGGATGGAGCGCGAGGTCGCGCTCCGCAAGCTCGACCGCCACCGCGGCCAGATGGAGGCCGCGCTCAAGTCCGCCGTCGAAACGCTCGTATCGGGTAGGAAGAAGATCGATGGGAAGGGCGACGTCGGCCTGGCGGCGACGCTGGACGAGGGGATCGAGGACCTCGAGGAGATGATGGAGGAGCTGCGCGTGGAGGAGAGCGGGAGGAGGGCGATGAGCGGTGTCCGTGAGCTGCAGCGGAGCCACGGCAGGAACTTCGATCGGCAGGCGTCCTCGCTCCGCCGCCGCCTCGAGAAGATGACGCCGGCCGACCCCGAGCCCTGCATCAAGGACATCCGCGAGATCGCCCTGCCCGTCCCTGCGCCACCGCCACCACCGGCCGAGCGAAGCGACGACGACGAACGCGTCCACGGCGCCAACACCCCCGATGTGGAAATGCTGAGGATGAAGATGGAGGGGATGTCAAAGGGCATGCGCGAGCGGATGGCGGAGTACAGCCGGCGCCTGGAAGCCGTCGCCTCCGGCGACAACACTGGCTGCGAGTCAGGGAAATGCGGCAACCGGCACAGCCGAAAGGCGAGCGCGAGCAGCCAGAGAAGCTGGAGCGGCGGCAGCACGGCGAGCAACGGCAACGCGCCGTCGACCCTCGACGCCGGCCCGCACGGCCGCAGCCGCCAGAACGTGGCGGCCGAGAAGCGCCAGCAGCAGCAGACGATTATGGCTGGAGAGTGCAAACTGGTGGGCTCGGCAAGTTGCTGCCACTGCAGGGAAATCGTGTGGAAGGTAATGGAGCAAGTAAAGGCAGAATCTGATCAATGGACTGAGATGCAAGAAATGTTGGAGCAGGTGAGGTTGGAGATGCAAGAGCTGCAGGCTTCCAGAGATGCATGGCAGCATCGGGCTATGGCTTCTGACATCAGTCTACGCTCCTTGAATTCCCAAGTACTGGAGTGGAAAAACCGGGCACAAGCGTCCGAACAGCGTGTAGAAGAGCTGCATAGGGAGATTTTAGAGCTCGAAAGCAAGCTACACACTTTCAAAGCCCACTTACCAGCTCCAGCTGCTATTCCTAACCAAAAGCAATGGTCGGATGCGTGCAAGATGGAGTACCCGAGAGCAAAGCCTCAGCACCCGCGGTCCCAGGAATCCGGCAAGGAGGAGATCAAGAAGCACGTCCTCATCTGCCGCGTGAAGCGCTCACCCAGCAGCGTGCTCTCGAAGCGGTCGCCGTTCCAGGAGATAGGCAACATCAGCTTGCCGCGGCATTAGTGAGGACCGAGGAGCATGGGTGGCGATGTTGCTCTGTGACCTGTGTGTGAGTGATGGGGATACTGCAGCGAAACCGCGAAGGGTTCAGCCGTAAGCGGGAGAGAGAGTAGCATCGTGATCGATCAGCATCTACGTAATAAATAATTTATGTATGACCCACTGATGAGTAACAAGGCCTGACTTCTCGTCAGATCGGTAGTAATAATTATAAGTAGTCAGTGACTGAGTTGAGAGCCTGAGATGGAGTTAATCTGCCCGGAGTACAGTGCCGGTGAATAGGTCAGATATGTATGTAACGATAACGCCTCTTTTTGCTAATATATATGTGCAATTTTGTTCCTCCTGCATTCC
>AC210816.3_FG006
ATGAACATCAACGCGAACGGCGGCATCCTGTCGTACGGGAACATGGAGGGGTACGCCCGTTGGGTGGCCACGGGCGTGGCGTCGGCCTTCTTCGCGTCCCTGGAGCGCTTCTCCTGCATCCACCTCCACACCGCCGAGGACGACGGCAGCGACGAGGACCCCGACGAGGCCAAGGACCGCCCCCTCATCTTCTCCCGCCCCGACGCCCTCCCCGAGTACTACTACAGCCGTTCCGCATCCTCCGTCTCCTTCGCCAAGATGTGA
>AC211390.3_FG001
ATGAGGTATATAGGTAAAATGCCAGACATAGTGTGGGAGGATGGAGAGAAGATTGGTCAAGATTTGAAATGCAAGTATTGTCATGAAGGGAAAAATGGTGGCAGTGCTACTTGTTTCATGGAGCATTTAGCACATCAAAAGAAGGATGCCATGAATTATCCATTCGTTCCTCTTGAAATAAAGAAATTCTTTACTCGTGAGCTAGACAAGACAAAGGAAAAGAAGAGGCAGAGGATTCAGCAGAGGCAATGTGCAAATGAAGAAGTTCATGAGGGGTTCAAGAATGAATCCAGTGACTATACTCCTTGTCAAGACCAGAACCGAGCAATGGCCTTTCCTAGACAAAACATGACATACAGAGAAAGGCATTGTCCTGTAGAGAATGAGAAACTGCATTGTCTCATCCCAGCACCAAAAGGATATGTCACCCCTTTCTCTTGGCCCAAGAGCCGTGACTATGTTCCATATGCAAATGCTCCGTATAAGAGTCTGACAGTTGAGAAAGCTGTTCAGAACTGGATCCAATATCAGGGAGATGTGTTCAAATTTCCAGGAGGAGGAACAATGTTTCCCAATGGAGCGAATGCTTACCTTGATGAACTTGCATCCATCATCCCACTCGCTGATGGCACTATCAGAACTGCACTTGATACTGGATGTGGGGTTGCAAGCTTCGGAGCTTATCTAATGGACAGAAATGTATTAACCATGTCATTTGCACCCAGAGATTCACATGAAGCTCAGGTTCAATTTGCGTTGGAGCGAGGTGTCCCTGCAGTAATTGGAGTACTTGGAACTATAAAGGTCCCATACCCCTCTAGATCTTTTGATATGGCTCATTGCTCACGCTGTTTAATCCCATGGGAGTCAAATGGCGGTATGTACATGATGGAAGTAGACCGGGTTTTGAGGCCTGGGGGTTATTGGATACTTTCTGGACCTCCCATCAATTGGAAGAAATACTACCAGTCATGGAAAAGGTCTAAACAAGATGCAGAGGAAGATCAACATAGAATTGAAAATATTGCAGAAATGCTTTGCTGGGATAAAATCTTTGAGAAGGATGATATTGCTATTTGGCAGAAACAAGGGAATTCATATTCATGTCATCAAAAGGATGGTCATGCTAGCAAGATGTGCAAAGTTCAAGATTCAGATGATGTCTGGATAGGGTATAAGAAATTGGAATCTTGTATAACACCTCCTATAGAGGCAGCACAGCTAAAGAAGTTTCCAGAGAGACTATCTGCCATTCCTCCCAGAATTCTGGAGGGTCAGGTCCCAGACATAACAGAAGAAGTCTATGAGGAGGATAATAAGTTGTGGAAGAAGCATGTTAATACTTATAAGAGGGTGAACAAGCTGATAGGTTCTTCAAGGTACAGGAATATTATGGACATGAATGCAGGCCTTGGAAGTTTTGCTGCAACTCTTCATTCTTCCAGTTCCTGGGTAATGAACGTTGTGCCCTCTATATCAGAAAGGAACACTCTTGGTATCATATATGAGCGAGGTCTGATTGGTATATACCATGATTGGTGCGAAGCCTTCTCAACATACCCTAGGACATACGACCTGATACATGGCAATGACATCTTCAGTTTATATCAGAACAAGTGTGATGCAGAAGACATTCTTCTGGAGATGGATAGGATTTTACGGCCAGAGGGTGCAGTCATACTGCGGGACAATGCCGATGTACTGAACAAGGTTAGAAGTATGGTGGCAGGAATGCGGTGGAAGTCCAAGTTACTAGATCATGAGGATGGCCCGCACGTTCCCGAGAAGATTCTGATTTCAGTGAAAGAATATTGGGTTGGCAGCGAGGAACAGAACAGCTGA
>AC211892.4_FG002
ATGGCATCAGAAGCTCGTTGCACATTTGCATCAAGCTACAACATTGACAATAAGGGACATCAGGCAGAACGGATGGGTTCGGGGTCTTCAAAGTCAGAGTTTGAGGACTTTCATGCCAATGCGGTTGAAGAGGCTGTGAAAAACCTAGCTCCTTATTTGGAGGACACAAGGGTGCGAAACCAGGCCATTTACTTTGATGGATGGGATGGACTTGGTGCATCTGCTGTCCTTAACTCGATCGCTGAACGCCCTCCGCCATCTCTGAGGAACAAATTTGATGATATTATTCTACACATTGACTGTTCAAGGTGGAAAAGCCGGAGAGCACTGCAGAGGACAATTGCACAGAAACTAGGGCTTCCTCAACATGTCATGGCTGTTTTTGATAGACAAGACGAAGAGGACGATCTAGTTGGAGTACATGAAGGCTCAAGAACTGAGATAAGAGACATCGGGAGAGAGATATATCGAGTCCTACAAAGACAGAGCTTCTTAGTGGTCTTCCATAACGGGAGTGATACCATGGTTGACTTCAATGACTTTGGCATCCCTCGAGCTGCTGCAGATCCTTGGTCAAACATTATCCGGAAGGTATTGTGGACCTTCCGTGGAAGGCTTCATGCCATCAAAGAAACGGAGGAAGTTTCAGGTCATCTCAAACCTGATAAACGACAACCAAAGGGAACTGAGACCGTGGACACTTCATATCTTTGCTTTCGTTCGTTATTTTCTGGAGGCCCATCAGATGTATCTTCGTACAGGCTTCAAATACTGTGTGAGGAAGCTGCAGCAATAGCTCAATACACGAATAATCCTATAGTCACTCAGGAAATAGCTGAAATATGCTGCAGGTATTTGTTATCATTGAATTCCAAGGGGAATGGCAAGCTAGATTTCAACTGGAGTGCTCATGCCTCCAACTATTGGGTTTGTGATGGGATTCTAAACGAATGCCAACCAGAGCAAGCATGGGAGATTGCCGCTTCTCTGCACAAAGAGTTACGACTGGAGGGCTACTCATCTGCTCGTAAGTTCTGTCATCCTGGTGCTGACACAACATCCTGGGTTGTAACCATCAAATCTAGTGAAGATATTGTACCAACTGTGAAGCCAGAGACAACGTCTTTCTTTTTGGCAGTCAAAAGAAAACATGGCCATTCGGTTTTGCCATTACCCATGAAAATGTTCCAAAGATCCGAGCAACTTCATGTTTTGAAGCTCTACCACTGCAGCTTCAGCTTTGCTTCACCTCCATTCCTTTGTTGCCTAAACCTAAGATTTCTTGGACTTGATAGCTGCACGGATCATCAATCAATGAAACCGAAAGAAAACAAAGAAGAGGAGTCGGAGGAGGCAGGGGCAGAGGGGGAGGAGGAGAATACAGCAACAATCGAATTCTTTCAAAGCCTATGGGTGCTTGACATATGTTGCACTGATTGGGAATTGACTTTATCCCCAAATACAATAGTGAAAATGGCAACAAACATTAGGGAGATAAACATAAAGAGGGGAAGAATCTGGCACAGCAGTATTTCATGGAGATTTCTTGGTAACATTCACAAGCTTCGAGTGATTGAGCCTACAAGTCCTTGGGAGACAAGTAATAAGGATGAATTTATGGACATGGTGAAGCTGGAGCTTCTTGACCTGTCAGGGAATACCACAATACAATTTTTGCCAAGCTTGTCAGGTGCAATCAGCCTCAGAACCCTTATTCTAGATGGTTGTATTGAATTGCAACATGTTGTGCCTGAAACACTCCCTCCATGGCTTGAAACATTTAGCTTTGATGGAGGATATAAACAAGCTAAAATCTCATGTATCTCCTTGGCTGGTTGTGCAAGACTGGTCAACTTCAGATTGTGTGGGTCAGTACAGAACCTTGAGGAGCTGGACCTCTCAAACACATCAATCAAAACACTTGACCTCAGTGATAAAGTGGTGCAGGTCCCATGCCTAGAGCGCATCATCTTGCTGGGATGTGAGCGGCTTCGTGCTGTCCTGTGGCCAAAGGATGGAATGCCCAATCTAATGGTGCTAGGCATTGACACTCGGGGAGGCGCAGAAGCAGCTAGTGCAAAAACAGTACATGATAACTTTGCCATCAGTAAAGAACGAGAAGAAGGTTGTCGTGCATTTGTTGCTGTTATGGAAATGAGGTTCCTTCAGTCGTTGGTGCTAGCAAGTTCCAATAAACTTTGCTGGGACACTGACCGTAAGTATGATCTTAACATCTGCTTGTCTTCCTCTAGGAGTAGCAGCAAAGGTGTTGGACAACACAGCTACAAGGAGGAGACGATGGGCCCTCTGCAGAAGTCGATGATCACCTCCAAGACTTACCTGACCTACAGCGATGTGAATATTGACAAGGCAGGTAGTGTGAGGCAGTTTCAGCCACTGCACCGTCATGTAGAGATTGGTGAGGGAATAAGCAACTCTAGCATGGTAACCGTTCGTGAAATCAGCGCTGCGATCCTTTTGATAAATAGGGTCTACTCATTGCTCGTGCATGACAATTCATCCATCAGGACTGTTATCCCTGAAAACATAATGTCTATAGACACGAAGAAGGTCTATTGGTCTTGTCTCAGGTGGTGCTGTGTCGAGAGATGCCCCAGTTTGGACAGTGTCTTCGCCACTAACTACGATGCCGTCTGCTTTAATGCTCTAGAGACCTTCTGGGCAGCTGATCTCTTGGTGGCCCGATGTATCTGGAGTAAAGGAAGAACAACTAATGTGAAGGACACCGAATCCTTCGCTAAACTGCAGGCTATACATCTCCACTCCTGTCCTAGGCTGGCATTTGTCCTCCCACTATCGTGGTTCTACACCCTGTCCAGCCTTGAGACCCTTCACATCGTCTATTGTGATAACCTTGGTCAGGTTTTCCCCGTAGAGGCAGAGTTCTTAAACGAAATATCTACTGGCCATCCAGGAGGTTTGTTGGAATTCCCAAAGCTGAAGCACATCTGGCTACAGGAGCTACCCAAGCTGCAGCAGATATGTGAAGCCAAGATGTTTGCTCCGGAGCTCAGGACCATCACCTTAAGAGGATGCTGGAGCCTTAAGCGCCTCCCCGCTACCGCCGACCGCCCAGGTGATCGCCCTGTCGTGGACTGCGAGAAGAATTTGTGGGCGAAGCTGGAGTGGGACGGGAAGGAGGCTGGCCACCACCCTTGTCTCTTCGAGCCACGCCACTCCAAGTACCACAAGAAGAGAGTTCTTAGAACCACGCTTCTCCGATGA
>AC214146.3_FG007
ATGGCGAGGAGGCGAGCGCCTAGACCGACGACGAGCTTGCTGCAGCACATTGAGCGACGTCGATTCGAACACGAGGACATGAAAGTACGCGTCCGCCGCCGGTCTAAGCTGGAGTGGAGGTTGGCGTGGCTGATTGAAAACATCGGCAGAGGACTCGACGAGCACAGCCAAGGCGAGAACACCGGCGAGGTGGCTGGGGAACGACGCCCAGGGAGCCGCCACGGCGTGAAGGAGTTTACCGCGAGCACCTGA
>AC217264.3_FG005
ATGGAGAGGAGTCGTCCGGGCGCCGCGCCGACACCATCGCCAGAGGAGGAGGTGGCGGCGGAGGGCCATGCGCATGGTGACGATGTGACGGGGCAGGAGGAGGAGGCGACGCCAGTGGTGCTCAAGAAGGGCCCGTGGACGGCCTCGGAGGATGCCATGCTCATGGACCACGTCCGGCACCACGGCGAGGGGAACTGGAACGCAGTGCAGAGGATGACCGGCCTGCTGCGCTGCGGCAAGAGCTGCCGCCTGCGCTGGACCAACCACCTCCGCCCCAACCTCAAGAAGGGCTCCTTCTCCCCCGACGAGGAGCTCCTCATAGCCCAGCTCCACGCGCAGCTCGGCAACAAGTGGGCGCGCATGGCCGCGCACCTGCCCGGGAGGACGGACAACGAGATCAAGAACTACTGGAACACGAGGACCAAGCGCCGCCAGCGCGCCGGCCTGCCCGTGTACCCGCCGGAGGTGCAGCTCCACCTTGCCCTCTCCAAGCGCTGCCACTACGACGACTACGACTTCCCGCCGCTCGCGTCGTCCCCGCAGCTGTCGGCGACGACGACGACCGATGTCCAGGCGCTGGGCGCCGGGCCCGGGTACGCCAGCTCGCGCCCGGCGCCGCTCGACCTGGCTCGCAGCCAGCTCGCCGCGACGACGACCCAGCAGACGGCGCAGTTCCTCTCGCCGCCGCCCTTCTCGGCGCCGTCGTCCCCGTGGGCCAAGCCGTTCGCGCGGAACGCGCAGTACTTCCAGCTCGCGCACTCGTCGCCCGTGTCCCCGTCGACGCCGACCGGGCCGGTGCACCCGGCCATGCCGGACCTGTCTCTCGGCGGCCACGGCGCGCGCGCCGCCGCCGCTGCCGACCAGAGCAGGCTCCCACCGCTCTCGCCGTCCCCCGGCCCCAGAGTGGAGCTCCCTTCAAACCAATACGGCCAGCCGGCGCCGCCGACCTCGGCCGCCGCCGTCGCCGCCGGACTTGCGCTGCCGGATCATCAGAACGCGGCGAGCCTCGAACAGATGCTGCAGGAGCTGCACGACGTCATCAAGGTCGAACCGCAGGCGCTGGTCCCGGCCAGCGGCGGCGGCGCTGCACTGGAGCGGCATGATTGCGGAGTTTCAGTCCCAGAGAGCAGAATCAGCGGCCTGCAGCGTCGGGGTGACGACATGGACACGCTGTTCGGCCTGGTGCACCCAGCGCTCGGCGCGCCGGAGACGGCGCCGGCGGCCGCCGCCTCCAACCACTCCGGCTCGACCTCGCGGCACAGCACCGCCGACCAGAACCCGTCCACCGTCGGCAACAGCTCGCCGGACCAGGACTGGGGCCTCGACGGCGTCTGCCAGTGGAGCAACGTGTCCAGGATCTGCTGA
>AC217358.3_FG005
ATGGACAGCCTCAGGGGAGTCAAGTTGCCGGGCGTGCCGAAGGGCGGGAGTGCGCTCGTGAAGGTGGCGCTGCTCGGCGGCGCGGGGCTCTACGCCGTCCTCAACAGCTTCTACAACGTCGAGGGCGGACACCGCGCCATCGTCTTCAACCGCCTCGAGGGGATCAAGGACAAGGTGTACCCCGAAGGAACTCACCTGATGATCCCGTGGATCGAAAGGCCGATCATCTACGACGTCCGCGCCCGACCCAACCTCGTCGAGAGCACGTCCGGAAGCCGCGACCTCCAGATGGTGAGAATTGGTCTTCGTGTCCTTACTCGACCCATGCCAGACCAGCTACCTAAAATCTACAGGAACCTGGGGGAGAACTTCAATGAGAGAGTTCTGCCTTCAATCATTCATGAAACACTCAAAGCTGTGGTTGCTCAATACAATGCCAGCCAGCTGATCACCCAGAGAGAGGCTGTGAGCAGGGAGATTAGGAAGATTCTGACTGAGAGGGCCAACAACTTCAATATTGCTCTGGATGATGTGTCCATCACAAGCCTCAGCTTTGGAAAAGAGTTTACTCATGCCATTGAAGCCAAGCAGGTTGCTGCACAAGAAGCTGAGCGTGCCAAGTTCATTGTTGAGAAGGCTGAGCAGGACAAGCGCAGTGCAGTTATCAGGGCACAGGGTGAGGCTAAGAGCGCTGAGTTGATTGGCCAAGCCATTGCCAACAACCCCGCCTTCCTGGCTCTGAGACAGATTGAAGCTGCCAGGGAGATCTCCCACACCATGGCGGCCTCCAGCAACAAGGTGTTCCTTGATTCCAGGGACCTTTTGCTTGGTCTTCAGCAGCTGAACGTGGGGGGCAAGCAAAAGAAGTGA
>AC217358.3_FG007
ATGGGCGCAGTGAACCATCTGGTGAACACCGTGAGCTTGGGCCACGACTTCAGCTTCGAGGAGGCCGGCGACACCACGGCCTTCCCTCACCTCATGGACATCAACTTTTGGGGCAACGTGTACCCGACGCACGCCGCGCTGCCCTACCTCCGGCGGAGCCACGGCCGCGTCGTCGTCAACGCGTCCGTCGAGAGCTGGCTGCCCATGCCCAGGATGAGCCTCTACTCTGCGGCGAAGGCAGCGGTGGTGGACTTCTACGAGACGCTCCGGTACGAGGTGAAGGAGGAGGTGGGCGTGACCGTGGCGACGCACGGCTGGGTCAGCGGCGACGCCGGCGGCAGCAAGTTCACGCTGGACCAGCAGCAGCACCACCAGGAAGGCGCGGCGGCGGATCAGGTGCAGTGGAAGCAGCAGGGAGAGCGCGAGCCGGCGGCGGCGGCGCTGCCGGGAGGGCACGTGGAGGCGTACGCGCGGGCGCTGGTGGCCGGCGCGTGCCGCGGCGACGCCTACGTGAAGCGCCCCAGCTGGTACGACGTCTTCCTCGTCTTCCGCGTCTTCGCGCCCGACGTCCTCGCCTGGACCTTCCGCCTCCTGCTGTCGACGTCCACGCCCGCGCCCGCCGGCCCCAGCGCGAGCGCGAGCGCGATCGCCGCGCGTCGCCAGCCTCCCGCCGCGCTGCCGGCCCCGCCGCTCCGCCCGCTGCTCGAGTACCCGCCGGCGGCGGTGTCCCGGGGCCCCGCCCACGCCCACGCCCAGCAGGTGGTGCAGAAGCTGGAATGA
>AC217358.3_FG010
GACCACAAGTTCTAATCGCGGCGGCGGACTCGCCCCGTCCGGCCGCCCCTCTCAGGGATGATTTGGTGATTAGGGATCCCTAGGGGATCCACGGGGGAGGAATTCCCTTGCAATTCAATTTTGAATAGCAAGAGGATTTCTTCCCCTCGGGATCCCCGGTCACCAAATTAGCCCTCACGCTCTCGCTGTCTCGCTTCCTGGCCGCGAAGCTCCAGTTCAGTCTCCGCCACTCGTGCTCTCGTAGCGTAGAGCGAGGCCAGGGCGGGACCAGCGTGGCCGGCGAGAGGGGATGGCGGGCTCGGCCGCGTACTCTGCTTCCGCTACCACCGTGGTGGCGATGGCCAAGGGCAACGGCAACAGCAAGGGCGTCAGAGGCGGCGGCTCCGCGGGCACCAACAAGGTGACACGACCTCCTAGGATTACATCTAATGTTAAGCAGAACTTGAGGATTCTAAAATTTTGGAAGGAATTTGAAAGGAGGCAAACAAGTGGACCTCAGCCTGCTACTAGGTACCGCAAAAAGAAAGTAATAAAAGAAGTGCTTCCTGATGACACAGACTTCTACGAGGATCCTTCTTCCACTCTTCACTTGACAAATGAGGGTTTGGAAATTGCTTCACCAGTTATTCTCGTGGATGGCTACAATGTATGTGGTTACTGGGGAAAGCTTAAGAAGGATTTCATGAATGGGAGACAAGAAATTGCTAGACAAACACTCATTGATGAGCTGGTATCTTTCAGTGCAGTAAGAGAGGTAAAAGTTGTAGTGGTATTTGATGCTGCCAATTCAGGGCTTTCCACACATAAGGAAACATATAAAGGGGTCGATGTTGTATATTCTGCCGACTTATCTGCTGATTCTTGGATTGAGAAGGAGGTTGAAGCTTTGGTGGCAGATGGCTGCCCAAAAGTGTGGGTAGTAACATCCGATGCACTGGAGCAACAATTAGCTCATGGAGAAGGTGCTCTTATCTGGAGCTCTAAAAGATTGGTCAAAGAGCTAAAGGAATCGGAGAAGGAACTCGATCTAGAACTGAAGGAAACCAGGTCGACATCGTTGCAAGGAAAACTCCTGCAGCACAAGCTGAACCCAAAGGTTGTGCGCGCACTGAAAGGTCTTAGGAACAAGCTTGAAGAACAAGAGCGGGGAAAGAAGTGAACAGGAACCACTGGTTGACAGGAAAGAGAGCAGGTGTACAGAAGTGGCGTTTGTGCGGCCGACGGACATCAACTAACACTGGAGGCTGGATCCACTGAAAGTTTGATGCGAACATCATGTAAATGGATCTGGCTTCCTTTTGGGTGCAGTCAGTTTGGTGTAGGCACCATCAGAGCCCTGTGAAAAATAGAAGCACTCACGCATGGTAGCAGCTTGTTATTGTTGTTAGCTGCTGACGCTTTGAGGCATGTCAACAAGTAGAGATGGATTGCAAATCCTAATCAATGTATATTACTTTGTGTGTGTTGTTATTGCGAT
>AC217401.3_FG001
ATGATTGCTGTTCGATGGGCGGCGCTGCTGGTCGCGCTGGTGGTGGCGTGCGGCAGCGCTGCTGCAGGTGCAGCGGCGGGGGAAGGACCTAACTGGCTGGGCGGGCTGAGCCGGGCGGCGTTCCCCAAGGACTTCGTGTTCGGGACCGCGACGTCGGCGTACCAGGTCGAGGGCGCCGCGTCCACCAACGGCCGAGGCCCCTCCACCTGGGACGCGTTCGTGCACACCCCAGGAAACATTGTATACAATCAGACGGCAGATGTCGCAGTGGATCAATATCATCGCTACAGGGAAGATGTCGACCTCATGAAAAGTTTGAATTTTGATGCCTACCGGTTTTCAATCTCATGGTCCAGGATCTTCCCAGATGGCGAGGGAAGAGTCAATCCAGAAGGTGTTGCCTATTACAACAATCTGATAAACTACCTGCTTCGGAAAGGCATTACACCGTACGCCAATCTTTACCATTCCGATCTCCCTCTTGCGCTTCAGAACAAGTATGGAGGGTGGTTAAATGCCAAGATGGCGAAACTGTTCACAGACTATGCCGACTTCTGTTTTAAGACTTTTGGCGACCGTGTAAAGCATTGGTTTACATTCAATGAGCCAAGGATAGTAGCACTACTTGGTTATGACGCTGGGTCGATTCCTCCTCAAAGGTGTACCAAATGCTCTGCTGGTGGGAATTCAGCAACGGAACCTTATATCGTTGCTCATAATTTTCTCTTGTCACATGCTGCTGCTGTGTCAAGATACCGTAACAAGTATCAGGCTGCTCAGAAAGGAAAGGTTGGAATAGTTCTGGACTTCAATTGGTATGAAGCTCTCACAAACTCAACCGAAGACCAAGCAGCGGCTCAAAGAGCAAGGGATTTCCATGTTGGTTGGTTTGCTGATCCATTAATAAATGGACATTATCCACAGATAATGCAAGATATTGTGAAAGAGAGGCTGCCCAAGTTTACTCCGGAGCAAGCTAAGTTGGTCAAGGGCTCAGCGGATTACATTGGGATCAATCAATACACCGCTAGCTACGTGAAGGGCCAGAAACTGCTCCAGCAGAAGCCTACTAGCTACTCAGCTGATTGGCAGGTTCAATATGTTTTAGAACGGAACGGCAAACCGATCGGACCACAGGCGAATTCAAAGTGGCTTTACATCGTCCCAGAAGGGATGTACGGTTGTGTGAACTATCTGAAGCACAAGTATGGAAATCCAACAGTTTTCATAACCGAGAACGGAATGGATCAGCCAGGAAACTTGACTCGTGGCCAGTACCTGCACGACACCACAAGGGTGCAATTCTACAAAGGCTACCTCGCTGAGCTGAGGAAAGCCATCGATGACGGCGCCGACGTGGCTGGCTACTTCGCTTGGTCTCTCCTCGACAACTTCGAGTGGCAGTCAGGTTACACGTCCAAGTTTGGAATCGTCTACGTCGACTTCAGCACGCCCAAGCTCGAACGACACCCCAAGGCGTCAGCCTACTGGTTCAGAGACATGCTCCAGAAACACTTATGA
>AC217950.3_FG004
ATGGGGCCAGTGCAGTTCAGATCGCGAAGGCTCACGCTGGCCCCTGGCTGGTCGGCAATGCTCTCCGGTCTGGACCTTAAGGTAAGTGAGAGTGCTAGAGACATCATCAAGGGCAAGGGCCCCTGGGGCAAGTTCTGGATGTTGAGTACGGATGAATCAGAGGACGATTCGTGTGGGGAGGACGACACATCAAGCGACGATGGCGTCTCTACACGAGCACTTTCAGTCTGGTCATCGCAAGCCTCAAATTCTGTTGCACCAGGGGAGTCCTCAGTGGAGGCACCATTGCCGGAGAAGGTAGCTTCTTTGGAAAGATCCTCGGTTACGCCGGTTGGTAAATGTGTCCGGCCATGGAACGGCCCATTGCCAAAGCCTCGAAGGTCTCCTAAGCTAACCCTTGGGGATGCCTTGTTAATGGCCAAGGCGGGCAAATTCCATGGCGGCCGGAAGAGAACCACGGCGACGAGATCTGGTCCATCGGAGACCATGAGGCGGCACCCTCCGTTGAGCAGCCCGAGAATGGAGAATACGAGGCGTGGGAGACGAACGGAACGATCCAACGCATCGTCTTCTTCATCGAAACAGGCTGCTGCAGCAGCATGCATAGGTGGGCCTGGCCTGAGAGAAAGTAATGCGTCGGTGGGCCAGAGTGGAGACGTGCTGTGGCGTTGTGCAGTCCAGAACGAACCATACAAGCCGCCCGTCGGTCTTGTGGTTCTTTTTGACAGAACACACGCGTCGCTTCCTCTCTACCACCGAGCGCCAAAGACGAAACGTCTGGCTTTAGGGTCCCAATCCTACGCGGACTCAACCAAGGTGCCGCCGACGCTACCCATGGAGAACCGCGGGGACTCCCAGCAAGGAGTGCAGGGAGGGCGACCTGTCGAGCCTGGCGCAGGGAGGGCTGCACCGAGGCAGGGATTCCAGTACAACGGCTCAGGTCAATTCCGTCCAGGATACGGTGGCGGTCGTGGCTACGCCCAGAACCGGGGGAGGACCTGGTCGCGGGCAGGACACGGGCGCGGAATGCACGGCCCGGTTGGAGGCCGTGGCGCGGCGAGACCCAACCCAGCTGGCCCTGGCACGATGACTCCGGCATCGGGCATGGATGGCACAACGGGGACTGGTCCGGTTGCAGGTGGAAGTATTGGCACAGCTGGGGATCAGGCAGGAATGGCAGCGGTGTTGCTACAGCAAGCACTCTCAGCTCTCCAGGGTATGAATGCCGACAAGGGAGGGGGTGCTGCTCAACCTTCTGCTGCTCAACAACCTGTGATGCCGGTACCTAGTGATGGGAAGAAGGTACACCCGAAACCTGCTGTTGTGGAAGAGAAGAAAAAGTCCGATCAAGAGAAGGAGGGTTTTGTGGATGCGCCTAAGAACAACAAGAGCTACTGCCATAGGTGCTACGGCAAGGGACATGTCATGAGTGAGTGTTCGACGGCGCTGTTTTGTGAAGTATGTGGCACTGATACGCACATAAAGCACAAATGCCCGGTGTTCAACGCTCCGAAGGTTTATGCGGTTCCGGCCGGCTTTGGCATCAACAAGGGCGGCTTCTTCCACATTCCCTCGAACAAGAAGCTGGTGAAGACGAAGCAAGATGCTAGGACAGCAATGATACAGGTGTCGGAGGGACAGATCAGCTTGGAGAATGTTAACCGTGAGCTGGACCGCTTGCTTCCCGGGTCTGCTCCTTGGAAGGTGGAACAAGTTTCGGCTAGTTCCTACAGAACTACCTTTCCATCAGCCTCGGAACTGCAGCGTATGGTGGAGTGGGGGCCGGTTCGTGCTAAATCACAGAAGGCAGTGCTGGAATTCATAGCTAGCACTAGCATGGCTGAAGGACGGGTCAAGGCAAGGCTGACGGATGTGTGGGTGCAGTTTGATGGACTGCCGGCTCAGCTTTGCACTTACCAACACATTTGGGGAGTGGGTTCGACACTTGGGGTCACGGTTGAAGTGGACATGCCTTTTTTCCGCAAGCATGGGATCTGTAGAATGTTGGTGGCTGTCATTGATCCAGAGGCAATTCCATTCGCAGGCCCTCTGGATGATGAACCAACACCTATGGTCTCTGATCTTGGCGGTGATGACCAGGGTAACGGTGACAACAGCAAGCAAAATAATGCCAAGGAAGGGAATGAGCAATTCAAAATGCCGGGTGAGGAAGGGAGAGATGGAGAGGAGAAGAAAGGCAGTAATGATGTCGGGGAGCATAAGCAAGTGATGGATGCTGCTCCGGTGGATGATGGTCAAGCCTTGCAATGTGATGAGGAGAATAGGCTGGCTGTTTTTGAAGAGAAGGCAGCGATGGCAACAAGCTCTGAATCACAGGGGACTAAGGCAGCCACGGTCCAGCAGCTAGCGGCGATTTCGGAGTGTGTCCAGACCTTGGCTGCAGGGCGCAAGAGGAGGCCAAGCACGTCGGACGAGCACGCGTTGGCAAGGGCCGAACGCTTGAAGGCAGAACGCAACGGAGGTACGCAAAGCATGTTGGCTGATATTAATTTATATAGTATCTTTAACATTCCCGTTTCTGAGGCTGTTTTAAATCTTAGCAACATTGGTATTGGTTTAGGCAAAAATGATAGGGAGGGTTGCCATTCCCCGAACATCGTCGCCTTAGATTCCAGGGATTGGAACCTCTCCGCCAAGGATTTCTCGACACCCTCCATGCGCTACATGAGAGAACCCTGGAGGTTGTCGACTGAATCTCGCATCGCCTTCAACTCATCCAGAGTGGCTTTCATGTTCGGATCCATCGCCCTCAACTTCTGA
>AC217977.3_FG001
ATGGCTTCGGCGGCGGTTCACCAGCTTGTGGTGCTCCTGCTCACGCTGGCCCTGCCGGCGGTCATGTCCGCGTGCGCCAGTGAGGTCTTCCCATCAGGGAAGACCTACGTGACGTGCCAGGACCTCCCGGAGCTCGGCACGGCGCTGCACTGGACCTACTACGACTACGCGTCCGGGCCGTTGCTGTCGCTGGCTTTCGTGGCCGTGCCGGCAGCGCCCGGCGGGTGGGTGGCCTGGGGCATCAACCCCACTGGCAACGGCATGGTGGGCACGCAAGCGCTGCTGGCCTTCGTGCCTGGCGCCTCCTCGTCCGTGCCCACCGTCAGAACCTACAACATCACCAGCTACGCGGTTGGCGCCGCCTCGACGCCCATCGCGTTCCCCACCGCCGGCTTCGCCGCCGACGTGGCCAGTGGCGGGAGGATCCGGCTGTACGCCACGCTGCAGCTGGACAAGGGCATCAAAGTGGTGAACCAGGTGTGGCAGGTCGGGCCCTCGGTCACCAGAGGAGTGCCCGATACGCACGCCATGGCCCCCGAAAACCTGGCTGCTATGGGCAAGCTCGTCCTCTCCGTCGGGACCGCCGCAAGCCCTCCAGCGCACGCCGGCGGCACGTCCAGCGACACGACGCCGTCAGGCAGGCAGATGTCACGGGGGGCAGAGACGGACAGCGTCTCCCTCTCCCCGACGGCACGCGTTGTACTTGCATTGCTGGGTTTCTGGGCGATGGTCGGATAG
>AC217977.3_FG003
GCTGCTCATACTCTTAAGACCGATCCGACCCAAAGCCAAACCCGATTGCCCTCGTAGTCGTTTGTCATCGCGCGACCGATTACCCCGCCGCCGCCGCGTCGGCAGCGGCGATGGCGTCGTCGTTGTCGCGGGCGCTGCTCCGCCGCGTCGCAGAACTGGCTAGAGGACGCCTCCGCGCCAACCACCGCATGCTCTCATCCGCGTCGTCCACCGCCGCCATCGAGAGGGCTTCGCAGTTGCCGGCGGAGGCCCAGGCCGTGCGCATGACGGAGGGTTGCGTGCGGAGATTAAAAGAATTACATGCTAAAAAACCATCTGCTGAAGGTAAGATGCTGCGCTTAAGCGTTGAAGCTGGTGGATGTTCTGGGTTCCAATATTCTTTCGCTCTTGATGACAAGAAAAATGCAGATGACAGGTTTTTTGAGACTGATGGTGTTAGATTGGTCGTGGATGACATCTCATATAATTTCGTAAAAGGTGCCACTGTGGATTACGAGGAGGAACTTATACGTTCAACATTTGTGGTTTCAACAAATCCCAGTGCTGTTGGAGGCTGCAGTTGCAAGAGTTCTTTCATGGTGAAATAGCTTCAATGTTACCTTGAAGAGATCAATAACCGGAGTTCTGTAGCGAAACATACGCTTTAGATCTGAGTGTACAATTGGTATTTTTTGGTAGCTCTTGAGATGTTTCTTTTTGAGTTTTATTACCTTAAAGAGAACAATAACCAGAAATATCAATCACAAACTGTCTGGTTCAATTTGTATCTCTAACATGTGAAATGATGACAAATTTATGTACATGTAATCTTATGGCTATTAACATTTGACTC
>AC218900.3_FG001
ATGGCCACCGCACCCGCCGCCCCGCCGCCGGCCTCCGCGGACGACGAGATCATCTACGAGTCCATGCCCTGCATCCGCGTCTACAAGGACCGCGTGGAGCGCTACTTCGGCACCGAGTTCGTCGCCGCCTCGACGAACGACTCCACCGGCGTGGCCTCCAGGGACGTCGTCATCTCCCCCAACGTCTCCGCGCGCCTCTACCTCCCGCGCCTGGACGACGGGAACGCCAAGCTCCCCATCTTCGTCTACTACCACGGCGGCGGCTTCTGCATCGGCTCCGCCTTCAACCCCATCTTCCACGACTACTTCAACTGCCTCGTGGCCCTCGCCGACATCCTCGTCGTCTCCGTCGAGTACCGCCTCGCCCCGGAGCACCCCGTCCCCGCCGCCTACGCCGACTCCTGGGAAGCGCTCGCCTGGGTCATCTCTCACCTCGGCCCCGCCGGCGACGGCGCCCGGGACCCGTGGATCGCGGGCCACGCCGACTTCTCCCGCCTCTTCCTGGGCGGCGAGAGCGCGGGCTCCAACATCGCGCACCACATGGCGATGCGCGCTGCCGCGGAGGGGCTGGCCCACGGCGCCCGGATCCGGGGACTCGTCATGATCCACCCCTACTTCCTGGGCACGGACAAGGTGCCCTCCGACGACCTCAGCCCGGAGGTGCGCGAGAGCCTGGGGTCCCTGTGGCGCTTCATGTGCCCGACCACCACGGGGGAGGACGACCCGCTCATCAACCCCTTCGTTGACGGCGCCCCGCCGCTAGCGTCCCTGCCGTGCGGCCGCGTGCTCGTGTGCATCGGCGAGGGCGACGTCCTCCGCGACCGCGGCCGCGCCTACTACGACCGGCTCAGGGCCAGCGGGTGGCCCGGCAAGGCAGAGATTTGGCAGGCGCCCGGCAAGGGACACACGTTCCACCTCCTGGATCCGTGCTGCGACGAGGCCATCGCGCAGGATAAAGTCATCAGCTACTTCCTCAGCCACTGA
>AC225147.4_FG003
TCACGCTCGTGGCCCGTCGTGTCAGTGTCAGGGCCCCACGAGGCGGCATCGCGTCGCGGGCCGCCAGGCGTGACCGAAACAAACGAACCCTTTTGCCTCGGCCGGGTGCCTTGCCCGGCCCATGCCGTGCCCGGTTGTGTAAATAGAAGATAGGCGACGAACACGAAGCAAGCAAGGCAGCCGAATCCCAACTCCTGTGTGTGCCTGCCAACGCCTCGTCGCCCGCCGCCGCCGCTGCTTCGCCCCTCTCCGCCAGCCGCTCCCGCTCGGAGCACGCCGCCGCCGGCGTGGGCGCGCACCGACGGCCGTCGTGTCGCATGGATATGGCCCCCGCGGCCGTCTCCTCCAACCCGCGCTCGGTCGAGGAAATCTTCAAAGACTTCTCCGGCCGGCGCGCGGGGCTCGTCCGCGCCCTCACCTCCGATGTGGACGATTTCTGCAGCTTCTGCGACCCAGATAAGGAGAACTTGTGTCTCTACGGCCTTCCCAACGGTAGCTGGGAGGTCTCGCCGCCGGCGGACGAGGTTCCTCCGGAGTTGCCCGAGCCGGCGCTCGGCATCAACTTTGCGCGCGATGGCATGCAGCGCCGCGACTGGCTCTCACTCGTCGCGGTCCACTCTGACTCGTGGCTCATCTCAGTCGCCTTCTTCTACGGCGCCCGCCTCAACGCCAACGACCGGAAGCGCTTATTCAGCATGATCAGTGATCTTCCTTCTGTCTTTGAAGCATTTGCGGACAGGAAACACGTCAGGGATAGGTCTGGCGTTGATAGCAGCGGCAAGTCCAGGCACTCATCAAAGAGAGGAAACGATGGCCATGCGAAGAACTCCAGGGCAGCAGCTCCTGCTGCCAAAGAGTACGACGACGACGATGACGAGGAGGACGAGGAACACACGGAAACCTTTTGTGGAAGCTGCGGCGGCCTCTACAACGCGAACGAGTTCTGGATCGGCTGCGACATCTGCGAGCGGTGGTTCCACGGGAAGTGCGTGCGGATCACCCCTGCCAAAGCGGACCACATAAAGCACTACAAGTGCCCGGACTGCAGCTCGAAGAAAATAAGGCAGTAGGTCCCAGTGTGCACCGCCGGCCATCGCTGACCTGTCTGATCCCAAACCATACTCCATTGCTTGCCTGCCTTGCCCCAAGGTCGCAGCTAGCAGATGCGAATTCCTTCATTTGTGGGGGGTTGTTGTGTGATGGATAGCCTGGTAGGAAGAGGCAAAGGACTGATATATAATGACTCGTTTATTGTTCATCTTTTTGCCTGCTTCGTCGGTCGTCGCAGTCGTTGTGGCTGCATGAACTGATGAGTGGTTTGTTCGTGCTAGTTGTAGGCTGTTTCACTGATTTGCGTGCGTATGTGGACTGGTCCTGTCAAATTTGTAGGCCTGAAACCGTACTTCCATTTACGTGGCTACGCGAGCTGATTTGCCGGTCT
>AC233785.2_FG001
ATGGGGACGAGCGCGGCAGGGAACAACGCCGACAGAGGAGGAGCTCGGCCGGACGCCATGGGGCGAGCAGAGAGCTCGGAGCGGAGCTGGGACGACGCGCAGAGGAGGAGCCGGCTGCGCGCGGCTGCCAAGACAAGCGCAGAGGAAACTCCGACCGGGCGCCGGAAAGAAGAGGCCGCCGGGGCGAAGCTCCATGGTCAGGAGCTGGGGGCGAACTCGAGCAGAAGGAAGGGAGCAGGCACGGCGTAA
>AC234157.1_FG003
ATGGGCATCTGCGTGTCGTGCGACGCGGCGGACGAGGGCGCCGCGACGGCGAGGGTGGTGCTCCCCAGCGGCGAGCTCCGGGAGTACGCCCCGCCGGCCACGGCCGGGACGGCGCTGCAGGCGGCCGGCGGCGAGGGCCCCTGGCTCCTCTGCGACGCCGACGGGATGGCGTTCGAGGGCCCCGTCGCCGTCGCGGCGGTCGCCCCCGGCGAGGAGCTCCAGGCCGGGCAGATCTACTTCGTGCTCCCCGCCGAGATGCGGCGCCGCCGCCTCACCCGCGAGGAGGTCGCCGCGCTCGCCGTCAGGGCCAGCTCGGCGCTCGTCAAGGCCGCGGCGGCCGCGCAACCGTCCTCGCCCTGCCGCCGGCTCCGGCGCGGCGCGGTGGCGCCGCTCGTGTTCCCGGTCCCCGAGGAGGAGTACGCGGCGGCGGACGCGGTCTCGCCCGTCGCGGCGAAGCCGCACCAGAAGCGGAGGGTGGCGTGCCGGGGCGGGAGGGCGTCCAGGTTCTCCCCCGACCTGACCGCGATCCCGGAGACCGAGAGCGAGTAG
>AC234189.1_FG003
ATGATGATAAAAAATATGCATGATATATGGCTCATTGTCATCACCCTCCGCATCAATGTCTCTATGCTTGACGTAGCAATATACCAAGATAACCCTTTTGTCTGCACCGGGGTACGGGTCAACAACCTTGACTTTGGCACTTGTCTGATGCCTGATAGCATTTATCACATTGCCATGCTTTCCTATGACACTACCAATCAAACTGTCTGGATAATCGTGCAGCTCATGAAAATCCAGGTTGATACAATTATCATTCAAGCCATTGGATTATTGGATGATCTTGACAAGGAGCTTAACACTTATGCCATGAGAGTTCGTGAATGGTATGGCTGGCACTTTCCAGAGCTCACCAAAATAGTTATAGATAATATACAGTATGCCAAAGTTGTGAAGATGATGGGCAACAGAGTTAATGCAGTCAACCTTGACTTCTCTGAGATATTGTCAGATGAAGAGCTAGAAACACAGCTAAAGGAGGCAGCAGTAATATCCATGGGAACAGAAGTTAGTGACCTTGACTTATCGAATATCAGAGAGCTATGTGATCAAGTGCTGGCCCTTTCTGAGTACAGAGCCCAGCTGTATGACTATTTAAGAAGCAGGATGAACACTATTGCACCAAATTTGACAGCACTGGTGGGTGAATTAGTTGGCGCTCGCCTTATTGCACATGGTGGAAGTTTGCTAAATTTGGCCAAGCAGCCTGGTAGCACAATTCAGATACTTGGTGCAGAGAAGGTAGTAGTAGCAGAGACGAGACGTCCTTTGAAGCCACCCCCTGGTTGGAATCAGACTGCGAAGATGATTTCTACAGCGTCAACGAAGGTAAACTGA
>AC234203.1_FG010
ATGGCCGCGGACGCCACCGCCTCCGCCTCCTCCTCGTCCGCCGCATACCTCCCGACCTCGCGCCTGGACATCCAGGCCGCCGTCGCCAAGGCCGCCGAGCTGCGCGCGCTCCACGCCGCGCTCCTCCAGGGCGGCAGCAGCAGCGGCGGCGCCGCCGCCGCCGCGTCCAATGCCGGGGCCTACGCCAGCGCTAGCCGGAGCCCCGCCGTCATCCGCCTGCCGCCGGCCGCGTCGCCGGCGCCGGCCCCCCTGGCCACGGCCGCCGAGGACTACCCCGTGTTTGCGCCGACTTATGATGAAGAGCACTTGGGTGGAACGAACTACATTCGCCAAGATAACAGGAGCCTGTCCGAGAACTGGAGCGGCATCGGTTTGGACCATGATCATGATGGCCTAGAAGACGAGGTGGCGTTCTCGGATTTCGACAACCGCAACACCTTCTCTTCGTCGAACAGCGAGCTCCGTTTCTCTTCGTCAAATGAGCACCTGCGGAACAGAAAGGCGTGCAGAAACCACCCGTCGCTCCTTCCGCCCGCCCTCTCTGCCGACAGTTTGCTTAGGTCAGTCAGCAGGATGACGGACTCGACTGAATTTAAGGCCGTTACGACGTGCAATACCTGCAAGCCCGCAACGATCAGTAGGGACGACACCGAAGCTGCTGATGCCAGGTCCTTGAAGAACCTCAACAGCACCGCGCCGCTGTCAAACTCCCGGACAAGGCGCAATGGGCCACACATTCTCTCCTGGCTCTTACCGAAGTCAAAGAGGAAGCCAAAACCAGATGTGTCCCCAAACACCGTCGAATGCGAGAACATGTCGCAGCTTCTGAAGGACTGGGGTGTGTTCTCACTGGATTCCCTGAGGAAAGAGGTCGTTGAGGCCAATGAGCACAGGGACGCCGCGCTCCAAGAGGTATCAGAGATGAAACTATCACTAGGAGAGCTGACTGCCAAGCTAGTGAGCCTGGAAGCATACTGTTCGGAATTGAAGAAGGCTCTAAAGCAAGCGACGAGCGCGAAGAACATGCAGTCTCACTCAAAGAGATCGGCTAGGCCAGTTAGCGGGAGCAGAGACAGCTTCTTGCCCGTCAGTCACGAAGTTATGGTGGAAGGGTTCTTGCAGATAGTATCGGAGGCTCGTCTCTCCATAAAACAGTTCTGCAAGGTATTGATACAGCAAGTCGAAGATACTGACAACGGGCTATCAGATAAGCTAAATCTGCTCCTACGACCGTACCAGATCACGCTGAGTGACAAGCACCCGAAGCTAGTGCTGTACCACCTCGAAGCTCTGATGAACCAAGCGATGTACCAGGACTTCGAGAACTGCACGTTCCAGAAGAACGGGTCGCCCAGGTGCCTGGACCCGAAGCAGGAGCAGCAGGAGAGCTTCGCCTCGTTCGTCGCGCTGCGCAACCTGAGCTGGAACGAGGTCCTGAAGAAGGGCACCAAGCACCACTGCGAGGACCTGGGCCGCTTCTGCGACCAGAAGATGAGCTGCGTCGTGTCCATCCTGAACTGGTCGTGGCCGTGGGCCGAGCAGCTGCTGCAGTGCTTCTTCGTGGCGTCCAAGTGTGTCTGGCTGCTCCACCTACTGGCCTTCTCCTTCGTCCCGCCGCTGACCATCCTACGGGTCGAGGAGGACCGGGCGTTCGACCAGACGTACATGGAGGACGTGCTGCTGGACAAGCAGCGGTCACGGAATGGTCCGCCGCCGTCGTCGTCGCAGGTGAAACTCATGGTGACGCCTGGGTTCTATGTCCAGGACAGGCTGCTCAAATGCAGGGTGCTCTGCAGGTACAGCGGCTAG
>AC234528.1_FG005
GCACGTTCGCCCACAGCCACAGCTCCACTTGTCCCTGTCCATCCATTCATCATTCCCCGTCACTCCACCAATTCACCACCCAAAACCCTAAACCCCATTCCGTACCTCAACGCCGCCGCCGCCGCCGCCGCCGCTGCGATGCAGTCCATGGCGCTCACCTCCCCCTCACTCCCGGAGGTCGGCCCCGTTTCCGGCCGCCGTCTCCAGCGCATCCGTGCCACCGCGGTATCCGACGAGCTCAAGCTGAACAAGTACAGCGCGCGCATCACGGAGCCCAAGTCGCAGGGCGCCTCGCAGGCCGTGCTCTATGGGGTCGGGCTCACTGACGCTGACCTCCGCAAGCCGCAGGTCGGCGTCTCGTCGGTGTGGTACGAGGGGAACACCTGCAACATGCACCTGCTCCGCCTCGCGGAGGCCGTCCGTGACGGCGTCCGCGAGGCCGGCATGGTCGGCTTCCGGTTTAACACCGTCGGTGTCAGCGACGCCATTTCCATGGGCACCCGGGGCATGTGCTACAGCCTCCAGTCCCGTGACCTCATCGCCGACAGCATCGAGACCGTCATGGGAGCGCAGCACTACGACGCCAACATTTCCATACCTGGGTGCGACAAGAACATGCCAGGTACAATAATGGCAATGGGACGGCTTAATCGACCTAGCATAATGATATATGGTGGAACTATTAAGCCTGGTCACTTTCAGGGCAATTCCTATGATATAGTATCTGCTTTCCAGTGCTATGGAGAATATGTTAGTGGTTCAATCACTGATGAGCAAAGAAAGAACGTCCTCCGCAATTCATGTCCAGGAGCAGGTGCCTGTGGTGGTATGTACACAGCAAACACTATGGCATCTGCTATCGAAACTTTGGGCATGAGTCTTCCATACAGTTCTTCGACACCTGCTGAGGACCCACTAAAACTAGAAGAGTGCCGTCTTGCTGGGAAGTATCTTTTAGAGTTGCTAAAGATGGATTTGAAGCCTAAGGACATTATCACTGAGAAGTCATTGCGAAATGCAATGGTTATTGTTATGGCACTTGGTGGTTCGACTAATGCTGTTCTGCATTTGATTGCCATTGCTCGGTCCGTTGGTTTGCATTTGACTCTTGATGATTTCCAGAAGGTCAGTGACCAAGTTCCTTTCCTTGCAGACCTCAAGCCCAGTGGCAAATATGTCATGGAGGATCTACATAAGATTGGTGGGACACCTGCAGTCATTCATTACCTTTTGGAGCAAGGTCTTCTTGATGGTGATTGCATGACTGTTACTGGTAAAACTCTAGCTGAGAATGCTAAAATCTTCCCTCCTCTGTCTGAGGGGCAGCAAATAATTCGACCACTTGACAATCCTATCAAACCAACTGGCCATATTCAAATACTTTATGGAAATCTTGCACCGGAAGGTTCTGTCGCAAAAATAACTGGCAAAGAGGGACTGTTCTTCTCAGGTCCCGCATTAGTTTTTGAGGGTGAAGAATCCATGATCACAGCTATCTCAGAAAACCCAGCGAATTTCAAGGGAAAGGTAGTAGTAATCCGAGGAGAAGGACCAAAAGGAGGGCCAGGGATGCCTGAAATGTTGACTCCAACAAGTGCAATAATGGGTGCTGGTCTCGGAAAGGAGTGCGCCCTGCTGACAGATGGTAGATTTTCAGGAGGCTCACATGGATTTGTTGTCGGCCACATATGCCCTGAAGCACAGGAAGGTGGCCCAATTGGCCTTGTCCATAGTGGTGATGTAATCACCATCGATGTAAGTAAGAGGGTAATCGACGTTGACCTTACCGAGCAGCAGCTCGAAGAAAGACGGAGGAAATGGACCCCACCGCCATACAAGTCCACCTGTGGAGCTCTTTGGAAGTACATCAAGCTTGTGGCTCCAGCGTCTAGAGGATGCGTCACTGATGAGTAGGATGTGTTACATTCTGTTAGGTTGTGCACATGATGTGTTTGTCAATCAAAAGCTGTTGCCAGGAACAATTTCCCTGTTAGAGTGATTCATTGTAGTTCGGTTTTGCATGTGGCAGGTATGACAATAAATTGCCGGTTTCTAAGAGCTTAGCAATGCTGCAGAAACTGCTGAATAATCGAGTGTAATCGGGGTCCGTGAGCAATCACATCTTTGTCAGTCTCCCTTGTTTTGTTTGTCTCATTGTTTGTAGTACCTTGTTCAAAGAGATGATAATGTCGATTATTCTTTGGTCCTCCACATGTAA
>AC235547.1_FG005
ATGCTTCCGCGCTGCTGCCGCCGCCGCTCGGGTGCCTCCTGCCTCGCCGTGCTCCTCCTCCTGCTGCTGCACGCGGGCGCGGCGTCCGCGCAGGGCGCGCTTGCGCGGCAGGACGTCGCGGCGCTCCACGGCCTGCGCGCGTCGCTTGGCGTGCGCGCCAGCGACTGGCCCGACAGGGCCGACCCCTGCACCTTCTGGTCGGGCGTCGTCTGCCGCGCCGGCCGCGTCGCGGAGCTCCGCCTCTCCGGGCTCCGCCGCACCCGCGCGGGCGCCCGGAGCGCGGCCTTCGCCGTCGACCAACTCCCGCGGCTCGCAGCGCTCCAGGCGTTCAACGCCTCCGGGTTCCCGCTCCCCGGCCGGATCCCGTCCTGGTTCGGCCGCGGCCTGCCGCCGTCGCTCGCCGTCGTTGACCTCCGCTCCGCACGCGTCAATGGCGAGCTCCCGGTCGATCTCGGCATGTCCGGGAACCTCACCACCCTTGTTCTCTCCGGTAACAACCTGTCCGGCCCTATCCCGCTGTCGCTCCTCTCAATCGCTGGTCTCCGCGTTCTCGACCTCTCCGCCAACAATCTCACCGGCCCGCTGCCGAACGTGTCGTTCTCTGGCAGTGGTGGAGCTGGAGTCTTGTTCAACGCCTCTGGTAATGCCTTGTACGGCGCCGTCGGCGATGCCACTGGCTCCCTCAGGAAGAGGTTCTGGGTTGTTGATGTCTCTGACAATTACTTCGATCAGGTGCTTGGAACTGGGTTTCAGAATGGAACCGATGGTGTAGTGGATCTCAGGATGAACTGTTTGTCTGGTGCAGCAAGCCAGCGTACCCGCGGGGATTGTGAGGCTTTCTACACGAGGAACGGGGTGAGGCTTGCGTTGGACCCCAAGCCACCATCGCCATTGCCAGAGCCACAGCCACCACAGGTGCTGATGCCGTCAACGAAAAAGAGAGGGGGCAAATGGAAGTTTGTATTGACCGGGGTCCTTGGTGGTGCTGCAATTCTGGTAACACTTGGCCTTAGCGTTCTGGTATTTTGCTTGTTGAGAAGAAAAGGAAGGAAACCGAGAGGGAGAGGAGTGGAGCAGACTGAAGAGGGCATTCGGTCTGGGCGGAGAAGTAGTAGTGTGAATCCCGTCACAATGTCACCCATGGCATCCCCCAGAGCCAGTGGTTCACCAAAGGGCGTTCCTATTATCACAGATGAATTCACCTATGAGCAGTTGCACCATGCTGCAGGGGGCTTTGGGGATGATAACCTCGTCAAGCATGGGCACTCCGGTGACATGTACTATGGTGTCCTGGAGAGTGGCTTTCAAGTTGTCATAAAAAAGATTGATCTGAAGACCAGGAAGAAGTGCCAGGGCGAATTGAGCTTCCTTACAAAGCATACCCATGGGAGGATCGTTCCATTGCTGGGCCATTTGGCTAAGGATGAAGAGGAATTGCTTGTCTATAAGTACATGGCAAAAGGTGACCTCACAACCGCACTGCACAAGAAGTCAGTGGAAGTTGAACAGGGGTTGCGCTCATTGGATTGGATAACGAGGCTCAAGATTGCAATAGGTGTGGCTGAGGCCTTGTGCTTCCTTCATGACGAATGCAATCCTCCGTTGGTCCACAGAGATATCCAAGCCAGCAGTGTGCTTCTTGAGGACAAATTTGAAGTGTGCCTTGGGAGTCTGAGTGAAATATGCACTCAACAAAGTGCAGGAAGCCAAAGTTTCTTCTCTCGGATTCTAAGATCATCGAAGTCCCTTGACAAGAACATACCAGGTCCACCAGCTAGCTGCTCATACGACATTTACTGTTTCGGGAAGGTTCTACTAGAGCTAATCACTGGAAACTTCGGTGCGAGTGGCTCAACCAACGCAGATTCAGAAGAGTGGTTAGCAAGAACATTAGATTACATCAACGCAAATGACAAGGAGGGTGTCTCAGGTATTGTGGATCCCACCCTTGTTGTGGATGATGACCATCTAGAGGAAGTGTGGGCAGTGTCCATCGTCGCGAAGACATGCCTGAATCCAAAGCCCTCTAGGCGTCCACTCGCTCGATACATCCTGAAAGCACTGGAGAACCCACTAAGGGTGGTGCGGGAGCAGGAAGAGTTCCAATCCAGTCCATCTCACCTCAGAAGTACCCCATCCCAGGGCTCTTGGCGTTTCGCTTTCCATGGAAACAAGTACCACAGCTGGGAGGCCATGCCAACGTCGGGGCAAGCACTTGCTCGGAAAAATACAGCGAAGTCTCAGGGGACCGAGGGGAGTGACGAGGACGAAGAGAACTCGTTCTCGTTCAAGAGGGCTTCTCGGGACGATTTTCCGGATCCCATAGAGTTTGAAGGAGGTGTTGTTGTGAAGGAGTACCCGCAGACTAGCTAG
>AF546187.1_FG001
ATGGGAGCCAAGATTTTTGCCCTCCTTGCCCTCCTTGCTCTTTCAGCAAGCGCTGCTACCTCGACTTTTATTCCACAATGCTCACAACAATACCTCTCTCCGGTGACAGCCGCGGGATTTCAATACCCAACTATACAATCCTACATGGTACAAGAGGCCATCCAAGCAAGCATCTTACGGTCATTAGCATTAACCCTCCAACAACCATATGCTCTATTGCAACAGCCATCCTTAGTGCATCTGTATCTCCAAAGAATCGCGGCACAACAACTACAACAACAGTTGCTACCAACAATCAATCAAGTAGTTGCAGCGAACCTTGCTGCTTACCTCCAGCAACAACAGTTTCTTCCATTCAATCAACTAGCTGGGGTGAACCCTGCTATCTACTTGCAGGCACAACAGCTACTACCATTTAACCAACTTGTCGGGAGCCCTTATGCCTTCTTACTGCAACAACAGCTTCTGCCATTCCATCTGCAAGCTGTGGCAAACATTGTTGCTTTCTTGAGACAACAACATTTGTTGCCATTTTACCCACAAGTTGTGGGAAACATTAATGCCTTCTTGCAACAGCAACAATTGCTACCATTCTACCCACAGAATGTGGCAAACATTGTTGCCTTCTTACAACAACAACAATTGCTGCCATTTAGCCAACATGCTTTGACGAATCCTACCACCTTATTGCAACCGCCCACCATTGGTGGTGCCATCTTCTAG
>AF546187.1_FG002
ATGGCAGCCAAGATCTTTGCCCTCCTTGCCCTCCTTGCTCTTTCAGCAAGCGCTGCTACCTCGACTATTATTCCACAATACTCACAACAATACCTCTCTCTGGCGACAGCCGCGAGATTTCAATACCCAACTATACAACCCTACATGCTACAAGAGGCCATTGCAGCAAGCATCTTACAGTCATTAGCATTTACCCTCCAACAACCATATGCCCTATTGCAGCAACCATCCTTAGTGCATCAGTATCTCCAAAGAATTGCGACACAACAACTACAACAACAATTGCTACCAACAATCAATCAAGTAGTTCCAGCGAACCCTGCTGCTTACCTCCATCAACAATAG
>AF546187.1_FG007
ATGGCAGCCAAGATTTTTGCCATCCTTGCCCTCCTTGCTCTTTCAGCAAGCGTTGCTACCGCGACTATTATTCCACAATGCTCACAACAATACCTCTCTCCGGTGACAGCCGCGAGATTTGAATACCCAACTATACAATCCTACAGGCTACAAGAGGCCATCGCAGCAAGCATCTTACGGTCGTTAGCATTGACCGTCCAACAACCATATGCCCTATTGCAACAACCATCCTTAATGAATCTATATCTCCAAAGAATCGCAGCACAACAACTACAACAACAGTTGCTTCCAATAATCAATCAAGTAGTTGCAGCGAACCTTGCTGCTTACCTCCAGCAACAACAATTTCTTCCATTCAATCAACTAGCTGGGGTGAACCCTGCTGCTTACTTGCAGGCACAACAGCTACTACCATTCAACCAACTTGTCAGGAGCCCTGCTGCCTTCTTACTGCAGCAACAGTTGCTTCCATTCCATCTACAAGTTGTGGCAAACATTGCTGCTTTCTTGCAACAACAACAACAATTGCTGCCATTTTACCCACAGGTTGTGGGAAACATTAACGCCTTCTTGCAACAGCAACAGTTGCTACCATTCTACCCACAGGATGTGGCAAACAATGTCGCCTTCTTACAACAACAACAATTGCTGCCATTTAACCAACTTGCTTTGACGAATCCTACCACCTTATTGCAGCAGCCCACCATTGGTGGTGCCATCTTCTAG
>AF546187.1_FG011
ATGGACGCGGCGGCGACGGCCGTGTCGTCGAGCGGCGACGCTCCCGTTCTCCTCCTTGCCCTCGCCGTCTCCCTGCTCCTCCTCGCGGCGGCCGTCTGGTCCTCGAGGCGGCGTGCCGCTGCACCGCTCGCTGGCGGCGCTGCTGCCGCGCACGGCGCGGGGGGCCAGCTGGCGCCGCTCCTGTCCCTGCGGCTGGGCGCGCGGCGGGCGCTGGTGGTGTCGGAGCGCGGCGTGGCCGAGGAGTGCTTCACCGCGCACGACGCCGCGCTGGCGGGCCGGCCGCGGGTGCTGGCCGGCGACCGGCTCGGGTACGGGTACACGATGCTGGTGTGGGCGTCCCACGGGGACCACTGGCGCGCGCTCCGCCGGCTCCTGGCCGCCGAGATCTTCTCGGCGGCCCGCGTGGCCGCGCGCGCCGCCGACCGCCGCTCCGAGGTCGCCGCGCTCGTCACCAGCCTGGCGGCGCTCCACCTCCACTGCGGCGGCGGCGCGGTGAGTCTCCGACCCAGGCTCTTCGAGCTGGTGCTCGGCGTCATGCTGCGGGCGCTCACGGGAGAGCGCGCGCACGGCGGCGACGTGCGCACGTTCCAGGGCATCGTGGAGGAGACGTTCGCCGTGAGCGGCGCGCCCAGCGTCGGGGACTTCTTCCCGGCGCTGCGGTGGGTGGACCGCCTACGCGGCGTCGACGCGGCGCTCGTGCGTCTTCAGGCCAGGCGCGACGCGTTCGTCGGCGGCCTCGTCCAGGACCAACGGCGGCGAAGGCGCGACGCCGGTGATGGCCGAGGCCGACACGCGGCGGAGAAGCAGAGCATCGTTGACGAGCTCCTGTCGCTGCAAGAAACTGATCCCGAGTACTACACGGACACGATCATCAAAGGCGTCGTCTTGATGCTACTCACTGCCGGCACCGACACGTCGGCGCTGACCACCGAGTGGGCAATGGCGCTGCTGCTGACACACCCGGAAGCAATGCGGAAGGCTAGAGCCGAGATAGAGACTAGCGTCGGCACCGCGCGGCTCGTGGAGGAGTCGGACATCGCGAACCTCCCGTACCTCCAATGCGTGGTGAAGGAGACCCTGCGCCTGCGCCCCGTCGGGCCGGTCATCCCGGCGCACGAGGCCATGGAGGACTGCACCGTTGGCGGGTTCCATGTCGAACGCGGCACGATGGTCCTCGTGAACGCCTGGGCAATCCACCAGGATCCCAAGCTCTGGGACGCGCCAGAGGAGTTCAGGCCGGAGAGGTTCCTGGACGCCGCCGGTACGGTGACCGCGGTCACCACGCCCATGCTGCCGTTTGGGCTTGGACGGCGGCGCTGCCCTGGGGAGGGGTTGGCGTTGCGTCTGATTAGCTTGACGCTGGCGGCGCTCGTTCAGTGCTTCGAGTGGGATGTTGGTGAAGGCGGTGTCGTTGACATGACCGAAGGCGTTGGGCTGACAATGCCGATGGCCATGCCCTTGGCTGCTGTCTGCCGGCCCCGGGAGTTTGTCAAGGGCATGCTCTCTACTTGA
>AF546187.1_FG012
ATGGCGGTTCTTGACGCGGCGGTGACGCCGTCGCCGAGCGGCAGGGCGGACGCGGCGGCGGCGGACCAGGTCGCCACGACGAGCGGCTGCGGCGGCCGCGCGGCAGAGGAGGCGGAGGCGGTGCTGCTGCAGCAGGAGCATGACGGCCAAGGGCGCGCGAAGCGAAAGCGCTCGAGGCGCCGCCGCGACCGCGACGGCCAGCAGCCCAAGGAGCCGACCACCCAGGAGGAGTACCTGGCGCTGTGCCTCGTCATGCTGGCGACCGGCCGCCGCGACGCCGACGCCGACGCCGCGGTTCCGCCGCAGGACCACGCGTGCTCCGTCTGCGGCAAGGCGTTCCCGTCGTACCAGGCGCTGGGCGGCCACAAGGCCAGCCACCGCGCCAAGCCCTCGCCCTCGCCTTCTCCGGCGGCGGCGCTGGCGCCGGAGCCGGGCGCAGAAGACGGGGACCGCCACGACGAGAAGAAGCCGGCGCAGCCGTCCTCGTCGTCGGCTGGCTCCAGACCCGCGGCGGCGGCGCACGAGTGCAACGCCGTCGCCTTCGACCTCAACCTGCCTGCGCTGCCGGACAGGTGCGCGGGCGTGGACGAAGACGAGGTGCTCAGCCCGCTCGCGTTCAAGAAGCCCCGCTTCATGATCCCGGCCTAG
>GRMZM2G000810
ATGCCCGCGCCAAGTACTCCCCCGCCGTACACGCACGCGGTTGGATCGCCGCAACGCGGTGAAGCGCGTCGACTACGAGGCGGGCGCGGGGGCGTCCGTGTCGGTGGCCGCGTCGTGGTCGTTCTCGTCCTCCGCGGACCAGCAGCGTTCGCCGGGCCCGGGGCTCCAGCCTTCGCGTTCCCTAGACCTTGCCCCGGAGCGGACCTCCGGATCAGCGGGAGCGTAGAGGGGGAGGTCGACGAACTCTGCCGCAGCCTGGGGCTCTCGGGGCCCGAGGATTTCGCCATCCCCGTCGCGGCCTGGGAGGCGCGCAAGTCGCGCTCTAACTCCGACCTATCGGAAGGGTCCCAATCTCTGATTGCTTCCCAGGAGGCCACACCGCAGAAGCAGCAGCCGGTCCACCAAGGCAGGGTGCAGCTCGCCCTCGCCAAGGCTGAGATCCTCTGCATCCAGAAGGGTCCTGGTCTGCCGATTGCTTCCCAGCATGACGACGCTGTCGAGTGCGACATCGACGATGCAACTACCTCCGCTGGTGTATACCATTTTCGTCAACCAACTGATAAACCATTCAGGACTGAACACATGAGGCGTCTTGAATTTGCCTTCTGGTTCAAGGTAAGCACGCCACCGCGACGTAGCGGTGGGAGGAGGAGCAGGATAGGGAGAAGCAAGACCCACAAGCGCTGGCTTCGACGAGAGCTGGGCATAACCAATGATGTCACGTCGCTTTTGCAGTCTGGAGCTTCGTCGAGGTGTGCTGGTTGTCAAGGTTCTGGCTTCAAGGTCCAAATCCGGCAGTTGGGACATGGAATGATTCAGCAAATGCAACATCCTTGCAATGAGTGCAAGGGTTCTGGAGAGACCATCAGCGATAAGGATAGATGCCCACAATGCAAAGGTGTTAAAGTTGTGCCAGAGAAGAAAGTTCTTGAAGTGCCTGATACTGCCACTGGAGATATCATCTTTGTTCTCCAGCAGAAGGAGCATCCCAAGTTCAAGAGAAAGGGCGATGACCTCTTCTATGAGCACACACTGACCTTGACTGAATCTCTATGTGGCTTCCAGTTTGTTCTGACTCACTTGGATAACAGGCAGCTGCTGATCAAATCGAACCCTGGCGAAGTTGTGAACCCCGGCGAAGTTGTGAAGCCTGATTCTTTCAAGGCAATCAACGATGAAGGCATGCCCATGTATCAGAGGCCCTTCATGAAGGGCAAGTTGTACATCCACTTCTCGGTGGAGTTCCCGGACTCGTTGAGCCCGGAGCAGTGCAAGGCCCTGGAGGCTGTTCTCCCGCCCAAGCCAGTATCACAGTACACTGACATGGAGCTGGACGAGTGCGAGGAGACGATGCCCTACGACGTGAACATCGAAGAGGAGATGCAGAGGCGGCAGCAGTAG
>GRMZM2G001079
ATGGGGTCGTCCACGGATCACGCCGCCGGTGCCCGTGGCAAGAAGCAGGGGTCGCAGCTGTGGAAGAAGGCGCTGCTGCATTCCTCCCTCTGCTTCGTGATGGGCTTCTTCACCGGCTTCGCGCCGTCGTCCGTGTCCGACTGGACGTCCGCGGCGGCGGCGGCGGGGGGCCGGGTGGGCAGCAGCCACGTGGTCCGGGCGCTGCCGGCGGGCGGGGAGCGGCACCACCAGCGCAACGTGGCGCTCGGACACATCGAGCACCACCGCCTCGCCGGCGTCGTCCTCTTCGCGGGCCTCGGCGACGTGTTCGACCTCCGCTTCTTCGACGAGCTCAGGGGAATCAGGTACCAGCCAGCCATCATCATTGCTTGCTTCACGGCGCGTACGACGTGTATTGTTGCCAGAGCAAAACTCTCATCTTCATTACATAAATAG
>GRMZM2G001288
CTCTCTGGCTCTCTCTCCCTGCCCCTGCCCTCGTCACGCACTGGTCCTCCAGTCCACGCTGCTGTTGGCACCTGCTCGCTCCATCAGATTTCGGGGAGTTCACCAAATAAGCATCCCCCCCGATCGAGGCAGGCTTAGCTAGGCCTTCGTACTGTTTCGTCCGGAAGAAGCAAGCTATAGCTATAGCTGCAGGAAGCAGACGAGATCGGATCATCCGAGGCCATCGGGAACGGGAGCTCCAGACCCGCCGAGATCGGGCCCACTGCGAAAAAATCCCCACTCCACTCGACAGGAACCGCGCCCGCGCCGCCGCCCAGGAACCGCGCCGCCGCCCAGGAACCGCGCCGCCACGCGAAGCCCAGGAACCGCGCCGCCGCCCAGGAACCGCGCCCGCCACGCGAAGCCCATTTTCCTGGTGCCGGTGTCCTCTGCTCGGCCGGAGCTCGCCTCCGTGCTCGTTGCCGGAGGAGTGCCTTGGATCGCACCATCTTTGGATGATGTCGTCGCAGAAACGACGGAAGGGATGCATCTTCTTCTCCCTCGCCTTGCTTCTCTGCAGCGCGTCAGGAGGCGTACCGTCGCTGGCTTCAGAAAACTCTCCGTCAGAGTTCGCCAAGATCGTCCAGTCTAAGCAGACGAGGCACGCCCGCGTGTGCGGGGCGGACCCTCAGCTGCTGAGCTCGCTGGCAGGCAGCGGCGCGGAGGTCATGCTCACCGTCCCCAACGAGCAGCTGGAGCACGTGGCCGAGTTCCAGGAGGAGGCCGACCTCTGGGTGGCCGCCAGCGTGGCGCGGTTCGTCCCGGCGACCAGGATCACGCACGTCCTGGCGGGCGACGACGCGCCGGCGCGCTCCCCGCCCAGCGCCCACTTCCTGGTCCCGGCGATGGCCAACCTCCGCTCGGCGCTCGCCGCCGCGGGGCTCGCCGGCCGCGTCAGCGTGTCCAGCGCGCTGTCCGCCGAGACGCTGGCCGCCCCGGACCCGGACTGGTCGGGCGTCGTGGGCCGCGTCCTCCGGTCCCTTGCGTCGGCCGGCTCGCCGCTGGTCCTCAAGTCGTCAGGCCCGTCGGAGGCCAGCGACGCCAGGGCCGACGCCGCGTACGCCGCCATGCGCGCGCTGGGGGTCTCCGGCGTCCCCGTCATCGCGGCGGACCTCGCGGCCGCCGCCGCCGACGTCGTGCCGTACTACTACTACGGCTACGGCTACGCCGACGGTCACAGCCACCCGGGCGTGCAGCGGCGGTCGCTGGCGACGGGCACGTTCTGCGTGGCGCTGCAGAACGCGGACCCGGCGGCGCTGCAGGCCGGGCTCAGCTGGGCGTGCGGCCCGGGCCACGCCGACTGCTCCGCCATCCAGCCAGGCGGCGCCTGCTACCAGCAGAACAACCTGCCGGCGCTCGCGTCCTACGCCTACAACGACTACTACCAGAGGATGGCCAGCACCGGCGCCACCTGCTCCTTCAACGGCACCGCCACCACGACCACCAACGACCCAAGCTCAGGATCTTGCGTTTTCGCGGGAAGCTCCAACTCGAGCGTGCCGGTGGGAGCGAGCCCGCCGACCAGCCTCTCCCCTCCGACGGGCTTCACACCTCCAGTCGGCTCCAGCCCCCCGTCGTCGTCGGAGTTCGGCCCCCCAGCGGCCGGCACCACCCCGCCGGCTGGAGGCGGCCTTGGACCTGGATTCGGCACCCCGCCGGGCTCCTTCAATGGCACCGGGTCGTTCGGGCCCAGCGGCACGCTCAACCCTTACAACGGCGTGTCCCGTGGGTTGCCGCGCGCGGGCTTGTTCACGGCTCTGTCCGCCGCTGCGGTCGCCGTTCTTCTCGTGTCCGTGGATGCCATGTGAATTGTCGATGCAGATATCATATATATATATATATATGTGGATTACCTCTAGTACTAGACATTCCTTCTCGAGCCCACATCATGTTCTTTATTGAGCTACTGGTCATGTAGATAGATCTCAGGTCGGATCTGTATCATATACGTATAGGAGTCGTAACTACGAAGCGAATATGTATCTGCACGTGATCTGGGACAGTTCTGATGAGCGTATGCATGTATTACATGATGAATTACACTTTTACATGTTTGGAATCAGAAATGTAGGACGCAACATCCTGTTTTTTTCGTATCGATTGGTCTGCCTGCGTCGTGATAGTTCAATCTTCAAACTTAGGACTCAAACCGTGTGTGCAGGTGCAGCAGCATGACCCCCCTGTCCTCGCTGCTGGCCTTCGAACTTGAGCCACCTCTTGGCCCTGCACAGCCTCATGGAGCCGTGCAAGCCGACGCCGAGCGCCGTGAGCGCGCCGGCGAGCGCGAACACCCTCCACCCGGCCACGGCGCACACGTACGCCAGGAACGCGGACGGCACGGCGCACATGGCGGCCAGCGCGGGCAGCGACGACAGCGGCACGCGGTACGGCCGCTTCAGGTCCGGCTGCCTGGCGCGGAGCCAGAGGAAGGCGGCGAACTCCAGCAGCGTGCCCAGGCTGTAGAGGAAGTTGGCGGTGGCCACGACCTCGTCGAACGCCAGGAAGGACACGGCCAGGGTCACGGCGGAGGAGACGGCGACGGCGACCCACGGGGTGCGGAGGCGCGCGAAGACGGCCGGGAGGAGGCCCAGGTCCGCCATGCCCAGCAGCTGGAACGCGCCGCTGCTCAGCTGGGCCTCGAACATGCCGACGGACGACAGCACCGCGCCGGCCTGGGTCCAGAACTTGAGCCATGGGCCTCC
>GRMZM2G001577
GGGGACTTGGCAACGACAGAGAGAGAGGGAAAGAAGGGAGCAGCCACCGGCCAGCGGGACAACCCAACCAACGCGATCTCTGGGGCAGGCAAAGGACGACGGGTCGGCGAGAGGCGGGGCCATGAGGATCCGGAAGCGCACCCCTGCCAGGGCAGCGTCGCCGGGACCGCCGCCTCTGCCTCCTCCTCCTCCCCTACCGCTGCAGCGTCCCACGGAGAAACCACGGGATGAGGCGGCGGCGGAGGAGGAGGAGGAGAAGCGGGCGGTCCTCGCCGCCGGAGTCCGAGAAGGCGACGACCGGGTTCGCCCCGCCGCCGCCGCCGCTGGCTCTGGGAACAGCGCAACGGACGACGTGCCGAGGCCGGAGCCGCAGGAGCAGGACGCCGCCAGGTGCAGCCGGAACGACGGGAAGCGGTGGCGCTGCAAGAAGGCGGCCGTGCCGGGGTACCTGTTCTGCGACCGCCACATCGCGTGGTCCACACGCAAGCGCAAGCCCAGAGCCAGCACCAAGCCCAAGGTTCACGGCAGCGGCGTCCTGGAGCCCACCGCCATCGCCCAGGAGTTCGCGGAGGACCACGGCCCCACGCAGCGCGACGCCGGGTTCCTCGGCGGCTTCTAGCCCCGCTGCCGGAACTTGGCGGGCGCAGGGCGGCGCTCTACTTACCGTGGTCTACCTTTTTCCTACTCTCCAACTGATTGATGATAGTAGTTCTGCATCCTGTGTTGCGTCGATTTTTGCTGCCGTGCTATGCTCGGATCGTGTCGCAGTTCTCGTGTCCATCTGGAGGGAAATGCTGCGATGCCTTTTTTTTCTTTTAGGGAGAATCCAGGACCTGGTGCAAAAGTAGTAGCCAGTTCAACTAAATATATGGGGCATTGATCATTGGTTCTTGCGCCTCGTTCTTCTCGAGCTATTTTGCTCTCGTCCTATAATAATCTCTCTGTTAAGTGCGGTGG
>GRMZM2G001592
CCCGTCACCCTCTCTCGTTCATTTTGCGCCATCTTCCTCGCCTCCTCCACAAGTCCACCTCCCGACTCTACCAAAATCCCAAACCCTAGACCTCCAGGCTCAGATCCCTCCCCCCACCTTCACCCCTTCAGAGACGAACGCAACATGCGGATCCGCAAGAGTGCCTCTCGCCTCCTAGGCTCTGCGTACTCCGCCTCCGCCGCCCCGACCGTTGATGCGGCGCCTCGGCTCGACCTGCTGCCGCCGCCGCACCCCGCGCCGTGCTCCGCACCCGAATCCTGCGGCGGGTCCGCCTTCTCGAGCCCCTCTGTCTCCACTGCGGAGCCCTGTGAGCTCAGCCGTTCCCCATGGGACCTCATCGCCGACCTCTCCCTCTCCGACAAAAAGGTGGAGGACGAACTCGTGGACAAGTACTTTGTGCATGTCACGACCCGGGCGAGCTGGCTCTTTTCATCCACCGTGTCAGCCACCACATCCACCAAGAAGAAGAAGAAGCTGCCTGCTGCAGTCTACGAGGATAGCACGCAGCTGAGGCGTGAGGCCGCGAAAAAAACTGCAACGAATAGGGAGGAGGGCGAGACTAAGAAGAAGGCGAAGGTGAAGAAAGAAGAGGTGCAGCAGGATGGGGCAGCAGCAGCAGCAGCGCAGGTCTGGAAGTGCAAGAAGAACGATGGCAGACGGTGGCACTGCAACCGGCCAGTGAGCCAACCTAACACCCTCTGTGAGTACCATTTCGTGCAGAAGCGCTCCTACTTGAACCCCGGTTTCGAGTTCCACTCCACGGCAGAACTGGAGGGGGCAGCGCCAGCGCCAGCGCCGGTGCATGCAGCTAGCTCCAAGTTGTCCACCAGCAACAAGCCACGGAAGAAGAAGAAGCCTGGAAACGACTTCAGTGCGACCGAGGGCTTCTACTACTACGCTGGCTTTGGCCCGTTCCGGACCAAGAGGCAGTGTAGAAGCGGCGGCACGAACGAGCCTCTGCCTGCAAAGCAAGAAGAGGAGGAGGAAACACCTGAATATGCTTCTCATCATACAGAAGAAGAAGAAAAAGAAGCCAAAGTTGCTGGATTCACCAATCAGGCTGCATCTCAAGATGACGTGTCGAGTTGTGACGACGACATTGCAGGGATCGCGGGCGTCGACGAAGAGAGCAGCGATGGTGACTACGATGGGATTGGTCTCGGTGGCTGCAACGTGGATGGAGCTGCTGATCCCCAGGCTAGCATCGGTGAGGTGAGGAGGAAGGCCCCCTGGAAGCGGTGGAGGAAGCCTGTGAAGGCGCGGTCGCTCAAGTCTTTGATGTGAGCACGCAAGCGCCCGCGTTACTCTTCCATCTCCGTGGTGTAGATGTAGAAGATAAGTTAATCGGCAGCTTGGCTTATTCGCTTGCTAACTCCTGTTCCTTCTGATTTGTAGCTGTTGTTGATTGACGGACTGTTTGACTTCTTCGTGTTGGTTGGTTGTTCCATGGTTGTACAACGTTGGTTGCCAACTTGCCATTCGTTTTC
>GRMZM2G001606
CGAGCTGAGTCCACCAGACCACCACCCATGACAGTCCATAACCCTCTCGTTTATTTTGCGCCATCTTCCTCGCCTCCTCCACAGCAAGTCCACCTCCCGACTCTACCAAAATCCCAAACCCTAGCGCCCAGCCTCATCAGATCCCTCTCCACCTTCAGCCCTTGAGCGCTGTACGCACCATGCGGATCCGCAAGAGCGCCTCCCGCCTCCTAGGCTCTGCGTATTCCGCCTCCGCTGCATCGCCCGTTGATTCGACGCCTCCGTTCAGCCCGCTTCCGCCGCCGCCGCCGCCGCCGCCGCCACACCTGGCGCCGTGCTCCGCGCCCGAATACTGCGGAGGGCTCGGCTTCTCGAGCCCCTCTTCTTCTTCTGCGGAGCCCTGCGAGCTCAGCCGCTCGCCATGGGACCTCATCGCCGAGCTCTCCGTCTCCGACCCACAGGTCAGCGCCGCGGCTCCCCACACTCTCCTCCTCACTCTCTGCTCTCAGTTGTGCGGTTCGGGGTGACTCTGTGCTTCATGCGCCGCAAACTCGCTGCTTTGGTGAGTCGCAGCAGCAGCGTTGCCCCTGTCGCTGTGTTCGGTTCGTCTATGTCGCTAGGGTTGGCCGGCGGGTCTTAATAGCCGTCCAGCGGGCTGTTTCGGCTGCAGATACTCGCCTGGCTAGTGCCTAGGAGCGGTTAGCTACTCTTCCCTCGTGCTAATTTCGGGACCGCGGCCCGCCAAGATTTGGAATCGCTGCGGCGGCGGCCGGGGCCGAGCCCTAGATCCGTGCCCCCATTTCGTCCCTTCTGCGGTTAGGGAATGCGTCTGTGCGTGCTTTTGTTTCGATTAATCAGCTTGTTTGGCTGTTTCATTGAATTAGGTGGAGGATGACATCGTAGACAAGTACTTCGTCCATGTCGCAACGCGTTCGAGCT
>GRMZM2G001661
GACAGTGAGTATCACTTGTTGTGTGTCTCTCTCTGTCTGAGTCTCTGCCACCAAACGTTTCTTTTTTAGCTCACCATACAATTGTGACCCCGCTTGCTATATAAACAGTCAATCATGCATTCTTGGCAGCAAAGCCAAAAACACAAAGCCCGGACCGGACGGGAAGGGAGGCCCAACCATCCATCTGTCCAGCCGCACCTCCCAGCAGCAGCCATATAAGCTACTCCCTACTAGCTACGAGGGGATACGAGAGGCGAGGAGAGACGCCGCCGGACTGCCGTGCCCAGCGCCCGTGACCATCCCATCCCATCCGGTCGGTCGTACATGAAGGACCGCCGTGGCAGCTCCTCCGTCGGCGGCGGCGAGCGCTTCGCCGTCTTCCCCTTCTCCATGGGCTGCATGTCGCAGTCCGCCGTGTCCGTCGCCGACCCCGGCGACAAGAAGGCGCAGGGGGACCCGTCCTCCACTGCCGCCGCCACGGTGGCTCGGGCAGGAGCAGGTTCATCGGAAGAAGGCGCCGGCGAGGCCATGACGAAGGAGAAGGCCGTGGCGTCGTCGGCGGCGGCGGCGACGGCTACGGCGCCGGGTCTCGTGGCGGCCGGGGTGTCGAGGCTGATGAAGGGGATCCGGAGCCTGTCGCAGATGTTCGCGGGGGAGGACGGCGGCGAAGATGAGGACGACGAGGAGGAGGAGCGGGAGATGGTGATCGGGTACCCCACGGACGTGCAGCACGTGGGGCACATCGGCTGGGACGGCCACAACAGCAAGGCGGGCGCCGCCGCCGCGGCCATGGCTGGCATGGTGAACGCCTTCTCCCTGCCCTCCTCCCTCTCCCTCCGCCACCTCGACATGGCCATGGACCGCGCCGTCGCGCACGCCTCCGCCTGAACCCGGCCTGATGACCGCGCGCAGCTCCGACGGCCGGTATCGTACGTAGCTACTAGATTCCGCGGTTCCGCCATTTGATTGCTTCACACGTTCGTACGCGGAGAAGGAAGGATATGATCGATTCCCATGCCTCCAGTTTGCTGCTGCTTGTTAATGCCGCCGGCCGGTCCCTGTTCTTGCCAGTCCAGTGCCATACGTGCGTGAAAGTCTCTCGCTTTCTGTGTCATATCATATCCGGTGTGAGCTACTATAGCGTAGAGCATGAGACGACAAGCGTATTTGTGTACATACGTGCATGCCAACTTGTATAGTTTGTGAGGCTTCGCCATCACACACCCCACGGTGCCTGCTGGAGCTCATGTCAGTATGTGTGTGTGTGTGCCTGCCACTGCCAGTGACCTATATAACTCTGCGTGTGATTTGTAATTAACTCCCACGTTTCAATTTTTGCAAAAAAAAAAATGATCATCTTATTACTGGCCATAATAAACAAAAAGAAAAAA
>GRMZM2G001696
GCCGCCGCCGTTGAATGGTCGGGTAGAGGACGTAACCATGGTTCACTGCCGGGCCCTTTAAAAGCCGAGCCGGGCTCGTCCCATCCGCCCCACGACCGCTTGGCGCTTCATCACTCGTTCCCTTTCGAAAGCCCGCGCACGCACGTCGGTCGTCCCGTACGTGTGCCCGTCTATCTATCCTCCTCGACTCCGTCGTGTCTCTTCAACTCCGTCGTGTCGTGTGCAATCGTTGCATGCGGCGAACGCTATACATGGTGCTCCGAGAGTGTCCGGGAGCAGAGAGCATCGATCAATGGCGGGGTTTGGTCTGGTCTGGTCTGGTCCCATCCCAGCAGGGTCGCTAATGCGCGCTCGCTGCTGCTTCTCTCTCTGCAGGAGCAGGACCTCGATCGGCCGAGATGGCGACGCCGAACGGGCTTGCGCGGATCGAGACGACCGGGAAGAAGAAGCAGGACAACGGCGTGTGGTACGACGACAGCTCGGCGCCGGTGCGCGCGCAGACCATCGACGAGCTGCACTCGCTGCAGCGGAAGCGGTCGGCGCCCAGCACGCCCAAGCGGTCGGCGCCCACCACGCCCATCAAGGGCGGTGCCCACTCGCCCTTCGCCGTCGCGATCTCCGAGGAGGAGCGCCACACGCAGCAGATGCAGTCCATCAGTGCGTCGTTGGCGTCTCTGACGCGTGAAACCGGGCCGAAAGTGGTCAAGGGCGACCCGGCCGCGAAGGGCGAGGCCGCCGCGCAGGGCGCGCCATCGACGCCGAGGGCGCACCAGCAGCACCGCCACCCCGCCGCCCCCGCCATCGCCGTCAGCGACAGCTCCCTCAAGTTCACTCATGTGCTCAACAACCTCTCGCCTGCTGAGCTGTACGAGCAGGCCATCAAGTACGAGAAGGGGTCGTTCATCACGTCCACCGGCGCGCTGGCGACGCTGTCCGGTGCCAAGACCGGGCGGTCTCCCAGGGACAAGCGCGTCGTCAAGGACGAGGTCACCGCGCAGGACCTGTGGTGGGGCAAGGGCTCGCCCAACATCGAGATGGACGAGAAGACGTTCCTGATCAACAGGGAGAGGGCCGTCGACTACCTCAACTCCCTGGAGAAGGTGTTCGTCAACGACCAGTACCTCAACTGGGACCCCGAGAACCGGATCAAGGTCCGCATCATCTCCGCCAGGGCGTACCACTCCCTCTTCATGCACAACATGTGCATCCGCCCCACAGACGAGGAGCTGGAGGACTTCGGCACGCCGGACTTCACCATCTACAACGCAGGGCAGTTCCCCTGCAACCGCTACACCCACTACATGACGTCGTCCACGAGCATAGACCTCAACCTCGCCAGGAGGGAGATGGTCATCATGGGCACGCAGTACGCCGGCGAGATGAAGAAGGGGCTCTTCGGCGTCATGCACTACCTCATGCCCAAGCGCGGCATCCTCTCGCTGCACTCCGGCTGCAATATGGGCAAGGACGGCGACGTCGCCCTCTTCTTTGGCCTCTCAGGTACCGGGAAGACGACGCTGTCGACGGATCACAACAGGCTTCTGATCGGCGACGACGAGCACTGCTGGAGCGACAATGGCGTGTCCAACATCGAGGGCGGCTGCTACGCCAAGTGCATCGACCTGGCGCAGGAGAAAGAACCTGATATTTGGAACGCCATCAAGTTTGGAACTGTGCTGGAGAACGTGGTCTTTGATGAGCATACTCGTGAAGTCGACTACGCCGACAACTCTGTCACCGAGAACACTCGGGCTGCCTACCCGATCGAGTACATCCCCAACGCCAAGATACCATGCGTCGGCCCGCACCCCAAGAACGTGATCCTCCTGGCGTGCGACGCCTTCGGCGTGCTCCCGCCGGTGAGCAAGCTGAACCTGGCGCAGACCATGTACCACTTCATCAGCGGCTACACCGCTCTGGTCGCCGGCACGGAGGACGGCATCAAGGAGCCGCAGGCCACCTTCTCCGCCTGCTTCGGCGCGGCCTTCATCATGCTCCACCCGACCAAGTACGCCGCCATGCTCGCCGAGAAGATGCAGAAGTACGGCGCCACCGGGTGGCTCGTCAACACCGGCTGGTCGGGTGGCAGGTACGGCGTGGGCAAGAGGATCAGGCTTCCCTACACCAGAAAGATCATCGACGCCATCCACTCCGGCGAGCTCCTCACCGCCAACTACCAGAAGACCGAGGTGTTTGGCCTGGAGATCCCCACTGAGATCAACGGCGTGCCGTCGGAAATCCTCGACCCGATCAACACCTGGACGGACAAGGCCGCGTACAAGGAGAATCTCCTGAGGCTCGGCGGGCTCTTCAAGAAGAACTTCGAGGTGTTCGCCAGCTACAAGATCGGGGACGACAGCAGCCTGACTGACGAGATCCTCGCCGCAGGCCCCAACTTCTGAACTAAAGCAATGGATCCGGATGAATAAAACGATGGCGTGCGTGCGTGGGTGCGTGTGAAGATGATTACGACGACGACGACGAAAAAAAAGGTGTTGGATCGATGAGCCAACATAGTAATAGATTAGCTGGGTATTGTCATGGGTGCGTCTGGTGTTGTTATCTATAAGGCTGTCTGCCTGTCTCAAGCAGCTATCATATTCTATTTCAAATTCTATTCTGTAAGCGTGTAGTTCAAAACAATGCTTTACACAACCATATGCACAGTCTATCTAAGGTTGGTCTGTTCTATCAGCTTGTTGGGAAAAGTTTGCGTGTGCTTGTATCTTGCCCCCTGTACTCTCTCTGGTTTCTGAATTTGAATACGAAACAGCTTGATCGCAAT
>GRMZM2G001803
GTGATGCTCGGGTGGTGATTGGCATTGTCACTCGGGCTCTTCTTTGTTCTCGTCGTCGTGGTCACCATAGAGCGCGTCTGCAAGCGCTCCCACCCCAAAACCCCGCGGACGCACCGACGCGCGAGCCATAATGCGCCGCCAAAGCCTCGCCACCGTACTGCTGCTCCTGGTGGCCGCCGCGGCCCTGGCCGCCCCCGCCGCTGGGCACTTTGAGTCCTCCTGCCCCTTCTACGACCACGGCGGCCACGGCGAACCACACGAACGCCACGACCATGGCCACAGCTGCGGCGGCGGCGCGGACCATGAGCACCACCATCACCATCACCACGGCCATGGACACGGCGAGATCCAGCGGCTGCTCCCGGAGGAGATGGCGGAGGAGGCGGATCTCGAGCTCGAGTCCTTCGGTTACGAAGACCATGACCACGGCCACCACCACCACCACCACCATCACCACAGCCACGGCGACATGGAGACATCGCCCATGGGCGTGTGGCTGAGCGCGATGGGGTGCTCGCTGCTGGTCAGTATGGCGTCCCTTGTCTGCCTCGTCCTCTTGCCGGTCATCTTCTTTAAGGGGAAACCGTCTAAGGCCATAGTGGATTCGCTTGCAGTGTTTGGGGCAGGAGCTATGCTTGGAGATTCATTTCTTCATCAGCTGCCACATGCTTTTGGTGGAGGGCATTCTCACTCGCATGATCATGAGGGTCATGATCATGCTCATGCTCATGAGCATGCACATGCACACTCACTGCAAGATCTATCTGTGGGTTTGTCTGTACTATTTGGCATTGTACTGTTTTTTATTGTCGAGAAGATTGTGAGGTATGTTGAAGACAATTCTCAAAATGGGGCTCATAGCATGGGTCATGGGCACCATCATCATAATCATAAACGGCACGATTCTAGCGATAAAGCCAAATTGAATTACCAAAAGAGTGATACTGATGGTAAAGACATTGATCATGCTGAAGAGGAACCTTCGGTTAATGATACCACTGGAAAAATAAGTGATGGCCATGAATCAGAAGCTACTATACGCAAGAGGAGCTCATCCAAAGCCACTGATGGAGAAGCCACCAATTCTGGAAGGGATCCTGCCCCTGAAAAAGCACCATCAATTTCAAACTCTAACTTAGTGTTTGGCTACCTCAACCTTTTCTCAGATGGTGTTCATAACTTCACTGATGGGATGGCTCTCGGGAGTGCCTTTCTGCTGCATGGTTCTGTTGGTGGCTGGTCTAGGACTTTATTTCTGCTTGCACATGAACTTCCCCAAGAGGTAGGAGATTTTGGTATCCTTGTGCGGTCAGGCTTCACGGTATCTAAGGCCCTATTCTTCAATTTCCTCTCTGCGTTGGTTGCTCTTGCTGGAACAGCACTAGCATTGTCTTTGGGTAAAGATCCGGGACATTCCTCCCTGATTGAGGGTTTCACCGCCGGTGGTTTCATTTACATTGCTGTCGCGGGAGTCCTACCACAGATGAACGACCAGAAAACAACCATCAAGAGCTCAGTAGCTCAGCTGATCTCCCTGGCAATGGGGATGCTGGTCGCTCTAGGCATTTCTCTGGTAGAATAATCTGAATCCCCATTTCACCACTTGCAGCTTTAGGTCCAACCGAGTTACCCCAAGTCGATATAATGCTCTAGCAGCTCCAGACTAGAAGCAGGGTTTTCTGATCCTCTCGATATATAGTACCAAAAAGTTTTTTTTTTTTGAAATTTTGGCATCTGGTTATAGATTGCCTCGCATCGGTGTTATTTGAAGGCAACCCGTCGCACTAACTGAATACTGTACAACTTTATGGCCGGCTGGCTGATGTCGGCTCATGACAGGATCAACAGCATATAGTGGAATCCCTGTTTCCTAGCCGAGGTGAGGCCCTTTTGGCGGCT
>GRMZM2G001850
GAATTCGCTACTGTTGAAGCTGCTCAGAAGGCTCTTGAATTTGTTGGTCATGACCTGATGGGACGGCCTCTAAGGATTGACATGGCTACCGAGAGGGGTGCATACACTCCTAGCAGCGGGAAGGACAACGGTTCTTTCAAGAAGTTCGCTCCAAGGTCAGGCAACACCGTGTTTATTAAGGGCTTTGACACCTCTGGTGGAGAGGACCAGATCCGCACCGCTCTTGAAGAGCATTTTGGATCATGTGGAGATATCACCCGGATTTCAATTCCAAAGGATTATGACACTGGTGTAAGCAAAGGAATGGCGTACATGGATTTCAAGGACCCAGATTCCTTGAATAAAGCATACGAGTTGAATGGAACCGACCTTGGTGGCTACAGCTTGTATGTCGATGAAGCCAAGCCGAGACCTGATAACAGCGGTGGCTTCAGTGGTGACAGGGGTGGTGGCAGAGGGAGGAGTGGCGGCTTCAGTGGTGGCAGAGGAGGGAGGAGTGACAGGGGGCGTGGTGGTAGCCGTGGGCGTGGATTTGGAGGCCGTGGTGGAAGGGGTGACAGAGGCCGTGGTGGAAGGGGTACGCCTTTCAGACAGACCGCTGGTACAGCTAGTACAGGAAAGAAGACCACCTTTGGTGATGACGATTGAAGATCCATGGCTGGCTATTATAGTGAAAAACGCAAACTATATTGTACCGTTCAGACCTATTGTTATCTGAGGCTGTACTGCTTTTTTGCTTGATAATTCGACAATTGTTTTTACCATTTTTAACATTTGGTGCTATCAAAGACATGACTTTTTAAGTTTTTATAATATGAGTAGCGGCAAGTTCAAATGTTGTTGGTCTTTGAATTTCTGTGAT
>GRMZM2G001918
GGACTGCAGCAGCTAAACCCTCAACAGAAAGCTCGAAATCTGGGGTGCGAAGGATAGGAGAGAGGAGACCCCTCCCCCTCCCCCTGCCCCTCCTCGTCCTCGGACCTTCCCCCCTCGTCGACACCTACCCTCACCGCATCCGCGGTCGCAATGGCGCTAGCCTCCCAAGGCATCACCCTGCGTTCCCCGCCAGCGGGGTCCGGGGGCCACAGCGGGAGGCGGTCCTCTTCCGTGCCCGCCGCCGCGGCCCCGCGCGGCTGGGGGCAGCCCCACGCGGGGCAAGCCTTATCCATCTCGCCCGCCAGGTACGAACCAGCCGCTCGTCCACCATGGCGAGGCTCCCTCGCTGCCGCCATACGTGCCGCTGCCTCGGCCGGTGCGCACCACGGCAGCGACCCGGTCCCTGCCGAGCCCAGAATCGAGCTCCCCGCGATATTTACCGTCTTCTCCGAGGCCGCTAAGACCGGCGCTGCCTTCTTCATCGCCTCGTCGAGCGCGGCCTTCCTCCTCGGCTCGTTTGGGGGGTTCGGAGGCGGCGCTGGGGGTCTCTTCGGCGGCGGTGGTGGAGGGGGTGGATGGGGCGCGGGGGGTGGTGGTGCCGGTGGCGGAGGGGGTGGAGACTTCTGGTCCTGGCTGTTCTCCGCCGGTGCGGCGAACGCGGACGACAAGTCATCGGGGGATTGGGACGCGCACGGGCTCCCCGTCAACATGACGGTGCCGCTCACGAAGCTGAGCGGGCTGAAGAGGTACAAGCTGTCTGAGCTCAAGTTCTTTGACCGGGCAGCTGCCGGCGGTGGCGCCTACACGGGGCCAGAGGATTCCTTCTTCGAAATGGTCACACTGCAGCCTGGTGGCGTGTACACCAAGTCGCAGCTGTTGAAGGAGCTTGAAACACTCGTTTCCTGTGGCATGTTCGAGCGGGTTGATCTGGAGGTGAAGCCCAAGCCAGATAACACAATTGGGCTCACAGTCTCCTTTGTGGAGAGTGTGTGGAGTGCTGCAAAGCAGTTCAAGTGCATCAATGTGGGGCTTATGTCACAGTCAGGGCAGGTTGACTTCGACCAGGACATGACAGAGAGGGAGAAAATGGATTACCTCCGCAAGCAGGAACGCGATTACCAGCAGCGTGTAAGGGGTGCCAAGCCCTGCATCTTGCCAGAAAATGTACGTGGAGAGGTGCTGGGAATGATGAAGAAGCAGGAGAAGGTGAGCGCCAGGATGCTGCAGAAGATCAGGGACCATGTCCAGAAATGGTACCACAACGAGGGTTTCGTATGCGCACAGGTTGTTAACTTTGGAAACCTTAACACCAATGAGGTTGTCTGTGAGGTGGTTGAGGGTGACATCACCAAGGTGGAGTACCAGTTCCAGGATAAGCTTGGAAATATTGTTGAGGGAAATACCCAGCTTCAGATCATAGACCGTGAGCTGCCCCAACAGCTTCGACCTGGCCACATCTTTAACATTGGAGCAGGGAAACAGGCTCTGAAGAATATAAATTCACTTGCTTTGTTTTCAAATATAGAAGTTAATCCACGTCCTGATGAGACAAAGGAAGGGGGCATAGTAGTTGAAATTAAGCTTAAGGAACTGGAACCCAAGTCAGCTGAAGTAAGCACAGAATGGAGTATTGTACCTGGGCGTGAAGGCCGGCCAACTTTGGCATCCATACAACCTGGAGGAACTGTGTCATTTGAGCACCGGAACATCTATGGTCTAAATAGATCTATTGTTGGTTCTGTCACTTCCAGCAACCTGCTGAACCCTCAGGATGATCTTTCATTCAAGCTTGAGTATGTTCATCCTTATTTGGATGGTGTGGATGATCGTAGTAAAAACCGTACATTTAAAACTAGCTGCTTCAACACCAGGAAGTTGAGTCCTGTCTTTGTTGCTGGTCCCAACATGGATGAGGCTCCACCTGTTTGGATCGATAGAGTTGGATTTAAAGCCAACATAACTGAGAGCTTCACACGGCAAAGCAAATTCACATATGGCCTCGTGGTTGAAGAGATTACAACACGTGATGAAACTAATACTATCTGTACCCATGGTTCACGAGCAATGCCTAGCGGCGGTTTGAGCATGGACGGACCTCCCACAACACTCAGTGGTACTGGAGTTGACCGGATGGCATTCCTTCAGGCTAATATAACCCGTGACAATACTGAGTTTGTGAATGGTGCAATTGTTGGAGACAGATACATTTTCCAGCTAGACCAAGGTCTTGGCATCGGGAGCAAAAACCCATTCTTCAACCGTCATCAACTGACTCTGACCAAGTTCATCAATTTAAATAAGCAAGAGAAAGGTGCTGGCAAGCCACTACCAGCTGTTTTGGTTCTTCATAGTCATTATGCTGGTTGTGTGGGTGATTTGCCAAGCTATGATGCATTTGCACTTGGAGGGCCTTACTCTGTTAGGGGCTTTAGTAATGGTGAACTGGGCGCTTCTAGGAATATTCTTGAGCTTGCTACTGAGTTGCGTGTCCCTATAAGAAACACCCACGTGTATGCATTTGCTGAACATGGGACTGACCTTGGAAGTTCCAAGGACGTGAAAGGAAACCCTACGGAGTTTTTCAGGCGCGTAGGTCATGGATCTTCATATGGCGTTGGCGTCAAGCTTGGGTTGGTAAGGGGAGAGTACATCGTAGATCACAATGCTGGTACTGGGACCGTTTTTTTCAGATTTGGTGAGAGATTTTGAGTATGCTGCCTCCCGTTACCGTGGAAGGCAGGCTTCTGAGGTACTTTGTTTAGCGATGTTTGTGGTCTGATAGGACTCAAACGGCATTGGAGCTCTGCTGAAATAATGAAGCTATTTTCTGAGGAAGAGTGATAGCTAGTGTGAGATTAAATTTTCTTCATGTAGGATGTAAGATCTGTTCTTTCAGAGCTGGGAGCTCATAAATAGATGAATGTTCAGAAACGTTGTCCCAATTTTTACCGTCAGTTGTGTTTGTGCTTCTGACAAATTGTCCATTTCGTTTTGCCCGGAACCTTTTGTCAATTGCTTATCTACAGTTTTGTTTCATTTTCAGATTGTGTAAACTTCCTGTTGATGATGCCCTTGTGTTGGATCTGAATGCTGTCCTTATTCGGCGGCTATTGTTGACTAGCTTCAAATTCAGAAATAGTAATTAGTTAGAAAA
>GRMZM2G002167
ACGAGACCTTGCTGGAGGTGGTTTAGGTGATGACCGACCTGAAGTTGATCATCAAGCGGGCCTACATTTCCTCCGACGACGAGTGGTTCATGAACGGTTGATATCGTGATTATTCACGGCATTGTCTTATTGGATGTTCTTGACAAGGAGCTCATCACTTATGCCATTAGAGTTCGCTAATGGTATGGCTGGCACTTTCCAAAGCTCATCAAAATAGTTTTAGATAATATTTAGTATGCCAAAGCTGTGAAGGTGATGGGCAACAGAGCTAATGCAATCAACCTTGACTTCTCAGATATATTGTCTGATGAAGAGCTAGAAACATATCTAAAGGTGATTGCAGTAATATCCATGGGAACAGAAGTTATTGAACATGACTTGTTAAATATCAGAGAGCTATATGATCATGTGTTGGCCCTACTATATGACTATTTAAGAAGCAAGATGAACACTATCACCGCAATTCTAACAGCACTGGTGGGTGAATCAGTTGGTGCCATATTGTGCATGGTGGAAGTTTGGTAAACTTGGC
>GRMZM2G002368
ATCTCCCACGAATTGCCAAAACACCAGGGGAACGCTCCCCCGAGCCGCGACCCCGGGCAGGTTTCCCCACGGACGGGGCATCCGACCGCGACGACCTCCCGCCGCCGCCGCGACGAATCTCTGGCCTCCCACTACCGCCGCGACGTCCAGCTTTGTTCTACTCCAAGGTCCAGCTCTGGCTTGCCGTCCTCCGCCCGTACTCCACGCTACTGGATCTCTAGCTTGCTCGTACGGGATCTCTGTACTCCACGCTACTGGCTTGAGCCATGGCAAAGAATGTTTCTAGGGCAGCTTGGAACACTGTGTATGAGAAAGGTCTGGTTGATGTGCTCCTTGAACATAAGGACAACCCAAAGTTCAAAAGTCAAAATGGTTGGACTGCTGAGGGATGGAACAATATCACAAACAAGTTCAATGAGAGGTATCCTCTTGCCCATTACTCCAAACAGCAAATGCAAGACAAAGATAAGGAGCTTAAATCTCATTACAAGGCAGTAAGAGATTCAAGGAAAGAAAGTGGGGTGGGTTGGAATGATTCCCTATGTATGATAGTGGCTGAGCCAGAACTTTGGGAAAAGCTCATCCTTGCTCACCCAAAGGTAGCGAAGTACCAAAAGAAGCCATTTCCATTGTACTACTCTTTGGAAGCCCTCCACGAAGGTAGTGTGGCCACAGGAGATTTGAATTTCACATACACTCAGCAAATGCCACCTCCTTCTTTCATTCCTGTTCGTCCTCTTAATGCCCCTCCTGGTGGCCCTCTTGCTGCCCCTCCTAGTGGCCCTCTTGCTACAGCTTTCGGTTCTGCTACTGCTCATTCGAACAGGAGTACCTCTGAACAAAGCCACTCTCCCTTGCACCCCAACACAAACCCATTCTCCATGGATTTCCAAGAAATATCAAATGAAGCTCAATCAGGACATGTAGAAGGTGGAAATGGGAGAAAGCGCAAGCAAAGCCAAATTGGAGCAGCCATTGAAAGTTTTGTGGATTTTAAGAGGAGCGCCACATCCAAAACGCTCGAAGGTATTGAAGAAGTGTCTATGGAAAAGTGTCTAGACAAGTTGGATAGAATTGATGGGTTCACAGATGAGGATAGATCATATGCAATGGAGGTCTTTGAATCTGCGATAAACCGAGAGGTGTTTATGAAGTCAAAAAACCACAATGCTAGATTACTTTGGTTGAAGAGGAAAATTAGTGCTTGTAGAGCGCTCACTACTATCATGTGATGTGAGGTGAATGTGGCGATGAAGAGATAGGCTTACAGGAATTCACTGAATAAAACAATACGCTTGTTCTTGCACAAGAATGCCAATATGTTTCTTATCTTATTGTAATGAAAAGGTCGTTTTGATATTATTGAGCTGTTCAAGTTTTTGAAAAGGAACTGTATGAGCTTAAGAAATGATTGTCTAGGTTACATTGAAACATAGAACTGTATGGCTGGTACAAACGAAATGTGTGGCTGGTACAAGTTTCTAAAGTCTTGTTCCTGGTGCTGACAAATTAATGAAGTATTTGC
>GRMZM2G003304
AACTTTAGCCACAAATTTCACCCAAAACCAAAAAAATAATAATCCCAAATTAAAGAAAAGGAGCAGAAGAAAAACAACTTTCATCGCCGTCCGCCACCGGAGCTCACTTCGTCGGCCTTCCCTCAGTGTCAACCCCCTTCTCAAAACTTGTATTTGCACCTCAGTCCCTGCCGGTCTGCCCGGTCGCCGCCTCGCCGGAGGAAGCCCCTCGTCTCCTTGCCCTGCGGCGGGTTCATGGGGTTCTCGCTGTACCCCATGAAGACGTCCACGCGGATGCTCTGGAGCACTAGCTTCTTCCGCCATAAGCTCAGCTCCTCCTCCTGCTTCCTCTGAGGACGCCCCACCCGCCTCGATCGCTTCGGCGGCGGGCCGCTGCTGCTGCGCTGTCCTAGCATCCGTTCAAGTGTGTGTTTGCGTTCTTAGGTTTCAAGATTGGCTTTTGTTGCGTTCTTGGCGAGACGAAGGGACTAGGGCGCGGACAAAGAATCAGCATGCATCCGAGCGCGGTCAGTTTCGACTCCGGCGACGGGCGGCGGCGCGGTGGCGCGCAGATGCTGCTCTTCGGCGGCGGAGGCAGCGCCAACAGCAACGGCTTCTTCCGAGGTGTTCCGATGGCGGTCCTGGCCATGGACGACGCGACGCGCGTGGGCAAGCGGCCCTTCTTCACGACACACGAGGAGCTCCTGGAGGAGGAGTACTACGACGAGCAGGCGCCGGAGAAGAAGCGCCGTCTGACGGCGGAGCAGGTGCAGCTGCTGGAGCGGAGCTTCGAGGAAGAGAACAAGCTGGAGCCTGAGCGCAAGACCGAGCTGGCTCGCCGCCTGGGGATGGCGCCCCGCCAGGTGGCCGTGTGGTTCCAGAACCGCCGCGCGCGTTGGAAGACAAAGCAGCTCGAGACCGACTATGACCGCCTCAAGGCTGCCTACAACGCGCTCGCCGCTGACCACCAGGGCCTCCTGGCCGACAACGATAGCCTCCGGGCACAGGTGATCTGCCTAACAGAGAAGCTGCAAGGCAAGGAGACATCCCTGTCGGCAACCATCGCTGCCCAAGAGGTCGACCAGCCAAACGAACACACCACAGGCACTGAGAAATTGCTGGCGCAGCAGCTCAAGGACGACCTGCACAGCAGCTGCGGTTGCACTGGACATGGTGCCCTGTCTTCGGAGGAAGAGGATGGTGGCGTGGTCAGCGATGAGGGCTGCAACTTTGATCTCCCCGACGCCATGTTTGCTGTTGGGGTCACCAACCATGGTGCTGAGGAGGCGCAGCTGGCCAACTGGACATCTTGGTTCTGGAACTGATCGGTTGATGGATGGATGCATCAAGTGCAAAGAGCAAATCCTCTCCTGGTTTCGACTCTTTTCTGCAACATATAATTACTGTGTTGATTATGTGCCGTCAGATGTTTTCAAGTAATGAAACAGAACTGATGTTGTAAGTTTATGTTTCTGAAGATTTGTATGTTCATATATATAATAATATGCTTTGAACATGAGACTCCAAAAGTTGAAATAAGTGGATGTGGAGACCTGTTGTGCACTAGCAGCCAGCATGCGTTTTTATGCTGCTTTAGACATGAAAATGTATATCCAACACAGGCCTGTGAATAAGATGATGAAAGTATATCCAATCGCTGCACTTCATTTGG
>GRMZM2G003506
GGTTTTCAAAAACTTTATTCTCAAACAGGGCCTTACTAAGTTAAAAAAAAGGTGGAAGTCGTATCCACAATTCAATCAAACATGTTCTGAAAGTAGACCGTGTCATGTAAACACGCACTAAGTTAAAAAAAAAAGTGGAAGCCGTGTCCATGTATTGTTTCACAGAGATATACTGAGACGAAATCCCCAGATGAGACTGAAAAATGATCGACCACGTCACCTCGAACCTTCCACGCACACGCTAGCAGTAGCAGCCAGCGGCTCTCCGGCCCCCAACAACCGCGCGAGCGCGACGACCTACTCCTCTCTCCGTGCTGCCATTACATATAGCGCAGCTGCAGGCTGCAGCTCCGACCAAGCAAACCTTCATCTATCGAGTCGCCCGTCACCACAGCTGATATTGAGGCGACGCGCCGGCCGTCCAGATCAACCAAAAAAGAAAAAAAGAAAAAACAGTAGCCATGTCGCGGCTCCTCCTCCTCGGGGCCGCCGTGCTGCTGCTCGCGTCGGCCGCCACGGCGCAGGACTGCCTGTCCGCGACGTTCAGCGGCGGGCGGACCTTCGGGCGGTGCAACAACCTGCCGTCGCTGAGCGCCAGCCTGCACTGGACGTACCACCCGGAGAACGGCACCGCGGACGTGGCGTTCCGCGCGCCGTCGGACGCCAGCGGCTGGGTCGCCTGGGGCATCAACCCCGACCGCGGCGGCAGCATGGGCGGCAGCAGCGTCTTCGTGGCCTCGCCCTCGCAGGACGGCAGCGGCGCGGTGTCCATCCTCATGACCCACCTGGAGAGCACGTCGCCCAGCCTAACCAACAACACGCTCAAGTTCAAGGTGCCCGTCGGCCCCGCCGCCGAGTACTCCAACGGCGCCTACACCATATTCGCCACGGTGGAGCTTCCCGGCAACTCCACGCAGCAGTTCACGGTGTGGCAGGCCGGCGCGACCAGCAACGGTGCCATCTCCCCTCACCCGACGGCGCCGGCCAACTTGGCCAGCACCCAGAGGCTGGACTTCCTCTCCGGGTCCAGCACCGCCGCCTCAAACTCCAGGCTTCACCGCCGTAACATCCACGGCATGCTGAACGCGATCGCCTGGGGCGTCCTGATCCCCGTCGGCGCCATCATCGCGCGGTACCTGCGCGTGTTCGAGTCCGCGGACCCGGCGTGGTTCTACCTGCACATCGCGTGCCAGTGCTCCGGCTACATCCTGGGCGTGGCCGGCTGGGGCCTGGGGCTGAAGCTCGGCAGCGAGTCGGCCGGCGTCACCTACCAGCCGCACCGCAGCATCGGCATCGCCATCTTCTGCCTGGCCACGCTGCAGGTGTTCGCGCTGCTGCTCCGGCCCGACAAGAAGAACAGGTACAGGCTGTACTGGAACATCTACCACCACTCCGTCGGCTACTCCGTCATCGTCCTCGGTGCCGTCAACATCTTCAAGGGGCTCGACATCCTCAAGCCGGACAGCGGCTACAAGACCGCCTACATTGTCGTCCTGGCCACGCTCGGCGGCGTCGCGCTCTGCCTCGAGGCCATCACGTGGCCCATCGCCATCCGGAAGCGCAGGCGTAACGCCGCCGACAAGGCGTCCAACGGCAACGGCTGGCAGCAGGGTGCGTAGGGGGCCAGGTCGATCGCCGGGCTTTGTGCGCGTGTGTCGTTGTGCTATAGTTTTGATGCGAGAGAGAGGTCTGATATCGATGTGCTGATGCCGTTGTTCAGAGAGAGAGATCGTTGCTGATGTGTTTCTTTCCTGTTACTACTGCCTCTGTAGTCTGTACTCCTACCTAGAAGAGTAGCTCCTTTGATTTTTTTTCTTCTGTTTTGTTGTTGAATTTTATTAGGGTTCTATAGTGCCATTTGTACACATTTTTTCCCTTCTTATTGATGTACGTACGACTGCTTTGATTATTGTATGGTTTCAGTCAGATGACACGGCTTTCCTTACTGCTCAAGTTAAAA
>GRMZM2G003595
ATGTCTGGGATGGCATTTGATGATTCACCTGCCCAAGTGAATGTTGAAGGAGATGTTTCAGAGAAAAAAGTAGAAGTTCAAGACCAGAATGAAGTGGGTGGGATGCCCTCACGACAAGAGGAGGAGGCAGCAATTAAGAAAAAGTATGAAGGAATATTGCCCAGAAAGACTCCTGCTTATATCTAAGATTCTTAGCTAAGGGCTGGCATGATGCATCTGTCAACAAGATCACCAGTTTTCCACGCTGTTGAATCGCAGCACAAGTTTACTATGTCTGGGATGGCATCTGATGATTCACCTGCCCAAGTGAATGTTGAAGGAGATGTTTCGGAGAAAAAAAGTAGAAGTTCAAGACCAGAATGAAGTGGGTGGGATGCCCTCAAGACAAGAGGAGGTATAGCAGACAAATACAGAAAAGGGCTGGCCTGGTTAAAAACGGTTCAGGTTAGCAAGCATCATGGCCCGTATCCAGAAGGTAGCTTCACGTTTGAGAGAAGGTGGCTTCGAACGAGACCTGATCGTTTCCTTCGTCCTGGGCGACTTGGCTGGCTCTTGCTCAATGGGAGTTGACAGGACAGATCACGGCTAGCCAGTCAGGTTCGTTGTGATGAGATCCAGAAGCAAGCAGCATGGCTCGATGTGATGAGCTGTACAAGAGGCGATGATGCGTTATCATCTCAGGCAGATTTATATCGGAGGAGATGAATCGCGTTCGCGTGGCTCTTCTCTCGGTTCTGTTTTACTGATGTAAATTTTAGCTTATTTTTAACTAGAGGAACGATGTAAGTTTAACCAGACCAATAAAACAACCGTGTATGCTCTGCTTCCAA
>GRMZM2G003631
TGCCCCGCGCTCCCCGTTCCCCTTCCTCGCTCCCCACCAGTCCGTCCCATCCCTCGCCTGCCTTCGCACGGGTGCGCCGCCCGCTCGACAGCCACGCCGCGCCGCGCCGCGCCGCTCAGCTGCCCGGCACCCGCCCTTCCTCGCCGAGCTCGGGATCGACGTCTCCCGCACCTCCTCCGCGCCCGTTCCGGGCTCCGCATCCGGCCTCTCCCCCGTCCCCAACCCCATTCCGCAGCAGGCGACCAGCACAACATCTCGAATCCCCCGCCTCGCATTCGGCTCGCCGTCGCTCCTCCTCCGCGTCCCGCCACCCTCCGCACGCACAAGTTTACTATGTCTGGGATGGCATCTGATGATTCACCTGCCCAAGTGAATGTTGAAGGAGATGTTTCAGAGAAAAAAGTAGAAGTTCAAGACCAGAATGAAGTGGGTGGGATGCCCTCACGACAAGAGGAGGAGGCAGCAATTAAGAAAAAGTACGGAGGTTTTATACCCAGAAAGACTCCATTTATATCTTAAA
>GRMZM2G003635
AAGCACATAAATGAACTCAGTTGTCTTTCTACCATGTTTTCTCATTATATATTGGCATACCAGTTTTTTTGAAGCAGTATTAATTTCCATTCTCATCATCATTAATTAAAACAAAATAGCGATTTTTTCCCGAACTGTTGGTGCCACTGTTACTCATTCAATTGAACCAAACACTTTCTTTTCCCTCTCTATAACCACCCATCCCATATCCATCAGCACTGAGTTGAGCACCCCTGCTGGCTGCTTGCCCTGCTCCTCTCTTCTGCCCATGTCTTCTCCCTCCCCCATTCCACTGACGACAGTAGCAACCAACGGTGTCTCCTCTGTCCTCTCTCCTAAGTTACTTGCAGCCCTATCCTGTCTATCCTCATCTTCCTCCTCTCCCTGCCATCTTTTGCAAGATCTCTCCTTCGTCTTCTCTTTCCCCTTTTAAATCCACCGGAATCCCTCTTTTGTCACGAGCCAAGCCGCCGAGCGCAGCATAAAGCGAGCGAAGCACCAGCAAAAGAGAGCGACGCCGCCTGCGCCAAAGCTTCGGATTCCCGTCTATTTTACCCCCCACCCTCGCCGACTCACCGGCGCGAGATCCATCCGCAGGTGTCGGCGGCCTGCAGCCCCCCTTGAAAGATGGCGCCTTTCTGAGGCTCCCCGGGGGTTTCTCGTCGTTTCTTGCTTGGCCCCTAAAGCGGGAGAGCGGCTTCCAGGGAGCTCCTCCCGTTCCCGGCCAATTCAGCTGAAGTGGCGGCAAGTGGGTTTAGGGCTCGATCCGGTTTTGTGCCCGGGCGTGTCTGACTCTGACCCGGGCTAGGGAGCGGTGGTTCTTGGCTAGTTCTTGAGCTGGTTGCGGCGCTTATCCCTCTTCTTGGAGCTCTTGGATTGGTTTGGGGGAAAGCAGGTTCTTGCAAGCAGCTGCTTCGGTTCTCGAGGATGTTAATTTTTTGAATTCAGTCGGGGGGAATGGGGCTCTCGCGGTCTCTGGATTGAGCATTTCTTTATTGGAATTCGACATTTCGTGCGGCCTCCAGTCCATGGAGGATTTGGGGCTGTGGAAGCAGGCGTGGATGTGGGTGTTGTCCCAGAAGCACATCCTAGCGTGGGCGCACACGGCTGCGTGCGGCAGCAGGGAGCGCCTCGCCTTCCTGGTCGATCGGCACTGGCCCGCCGTGTCCCGGGCCTGCGCCACCTCCTCGCGACTCGCGCTCGCCGCGCTGCGGCAATGGCGCGGGTGCACGGCGCGCGGGGTGCTGGCGGTGGCGAGCCTCGGCCCTGCCGCCGTCTTCGTCATCCTCTGGAGCTTCTTCGTGTGCATGACCTCGCCGGCGTGCGCCCTCTACGCGCTTCTTAGCCTGGGGGCTGCAGCAGCAGTTGTTCACTATATGGGCTATACACCTGGCCTTTTCATTGTTGGGCTGTTTGGAATATTAATTATGTGGATGTATGGCTACTTTTGGATTACAGGAATGCTTCTAGTTGCTGGAGGTTGTATGTGCTCTTTGAAACATGCTCGATATGTGATACCTGTTTTGACTTCATATGGTGTTTATTCTGTGGCTGTTCGTGTTGGGTGGCTTGGAGTCTTCTTGACACTAAACCTTTCTTTCTTGACAAATGATCTTCTTAATAAGTTAGTGCAAGGATACGAAGGAAGCACTGAAGAAAGCCAGTTTGAAGACATGAAGGATTCTGATCCAGTTATGGATGAGTTCTATCGTAGTTGTGAATTCCCATCAGTTCCTGACAGTGAACCTGAGACCGTGTCTTGCGCGAAGCCATACTGCTCAGCACCCATCCAAGATGTATTACATGTACAAAAAGAGGAACCTCCTAGTAAAGTAGTGAAATCTGATTCTACTTCATTGGATGAGATTAAGAGGATAATGGATGGTTCAAACCATTATGAAGTTTTGGGTGTACCTCGTAATAGAAGCATTGATCAGAAGACACTGAAAAAAGAATATCACAGAATGGTCCTGCTTGTACATCCTGATAAAAATATGGGAAATCAATTGGCTTGTGAATCATTCAAGAAGCTTCAAACAGCTTATGAGGTCCTCTCTGATTTCACAAAGAAAAACAGCTATGATGAGCAACTGAGGAAAGAAGAATCACAGAAAATGACCCCAAGATCATGTGTTGTCTCTCAACAGAGTGGTGGTGTGGAGTTTCTCTCAGAAGAGTCCAGGCGAATACAGTGCACTAAGTGTGGTAATTTCCATATATGGATATGCACCAAGAGAAGCAAAACAAGGGCACGATTCTGTCAGGGCTGTGATCAGTTTCATCAAGCCAAGGATGGAGATGGATGGGTTGAAACCAGATTTTCGACCTCCATCAAGATGGAAATACCACGGGCTTTTGTCTGTGCTGAGAGCAAAATATTTGATGTGTCTGAGTGGGCTACTTGCCAGGGAATGGAGTGCAAGCCTAACACTCACGGTCCAACGTTTATGGTAAACATGGTTGGCGCAGATAGGATGCCTCAGAGATCCTACAGTTCCCGGTATCCCTTCAGCTTGGACGCAGAGATGATCCCGGAAGACGAGTTCGAGCTGTGGCTTCAGCAGGCGCTGGCGTCAGGCGTCTTCGCTGACAGCCCCAAGCGCAGGAAAAGTTGGAGCCCATTCAAACTGCCTCAAAAGGGAATTAAAAGTTGGCGAAGATCGTCATGAGGGTGCAGCAGGCATTACACAGCGAGGGGTGTAGGCGACTACATCATTGGAAAGAAGGCAATGGTGCAGGGCTTCATGAATGTAAATAAACTGACCAACAATTTGCCCGGATGGACAAGTGATTTTTGTTCGAAGGGAAATTTGGATCCATACCATTAAAAGATCACCACTTTGGATCCATACCATTACTATCTCACTTACATGTGGGTCCACATGAGTCAATGACATGTGGGGTCCATGGTATATATCTAAAGTTTGGATCTTTTAATGGTATAGATCCAATTGTTCCTTGTTCGAAAGGAGAAAGAGGGTGGAGAAGAAACACTCATGAATAGGTATAACACATACCACTGCTGAACTTGGTTCCCTCTGCAGCAATCCCACGAGTTTAGCCGTGAACCAGTGGTGCTATCCCCCCTACGATCAAAGTACCGGTGGATCTGTGGTGTGTTAGTTTCAGTAGTTTAGGGATCTGACATGGAAGAACGCCAAGACATCGTTCCTAAGACGGCTGAGATATGGAGCGGTGTTCATTTTAATCGTCAATAATATTTCTGAGAAGCATTGTCTTTGTGTAGAAGGGAAGGAAAGAAGGATGAAAGTGATATTGGGGACTGGCTGTAAAGTGTAAATACACTAAAAGCTCCCTCCTGTGGAATTACTGCTTGTAACATTGTATACACTGACTGATTAACCTAGTAAAAAACTTCCATGTTTCAAA
>GRMZM2G003952
TGAGACTAGGGTTTCAGTGGCGGCGGTTGCGCGACACGAGCGAGCACGGCGGACAAGCATACGAGATCCATGGCGATCGCCTCCCTGTCATCGTTCCAGAGGTGTCTTCCCTTTGTTTCCCTCATTTTATTCCCTCCCCTCACCTTACCCCCTTTCCCGCACAAACCCTCGCCCGCGTTGGAGGCGACGTCGACGATCTGGAGGTAGGCGCGGAGGCTGTCGATGGAGACCATGGGGCCGGCGGGGTCCGGGTTGGAGGCCGCGGTGGCGGAGTCGACGGCGAGCGCGCGCTCGAGCTCGGCGAGGTGTCCGGAGAAGGTGGAGGCGGAGCGGGCGAGGACGGGGTGGCGCTCGAGGGAGAAAGCCGAGAAGGCGGAGACGAAGCCCGCGGGGAGAAAGGGGTCCTCGTCATCTTCGTCGCCGGGGGAAGGAGATGGGGCGGGATCGATGGCTGTGGCGAGGTCGGGGGTGACAAGGGGGAGCGGATGGAGTGAGGGGAGGAGGGGGAAGAAGGGGTGCGTGTGGAGGTGGCGCTCGAGGACGATTCGGGCGCAGGCGGAGCACTCGGAGACGGCGCGCGAGAGCGGCGGCTGCTTCGTCGCGCACCGCGCCGGCCCCGACGCGCGGCAGTAGGGGCACTACGACGACACGGTGGGCAAGCCGGATGGGGGATTGGGGACGGAGAAGCCTGGGCTTTGGGTTTGGTGGGCTCTCGAGGTTGGAGATGGGCAGAG
>GRMZM2G004106
CACCGAGAACTCCATCTCAATTCTCAACTCACACTCATCACCCGGCCGCCTTCTCGCTCGAGCACTTCCCTTTCTGAGCTCATCGTGCTGCTGAGACTTGAGAGCGGCATATATATGGCGGCTCAGGCAAGAATGGGCGGCGCTCGTGGCAGCAGCGGCGCCGTCGTGCTTGCGCTGGTCCTCCTCTGCGTGCTCCTTCATGGCGAGTTCGCCGAATCGGCGGTGTACACGGTCGGCGACCGCGGCGGGTGGAGCTTCAACACCGCCAACTGGCCCAAGGGCAAGCGCTTCCGCGCCGGCGACGTGCTCGTGTTCAAGTACGACCCCAAGGCACACAACGTGGTGCCCGTGAGCGCGGCGGGGTACAGCTCGTGCAGCGCGCCGAGGGGCGTCAGGGCGCTCACCACCGGGAACGACCGCGTCACGCTCAAGCGCGGCGTCAACTACTTCATCTGCAGCTTCCCCGGCCACTGCCAGGCCGGCATGAAGGTCGCCGTCACCGCCGCGTGAGGCCGTACCGGACCGTGCCGAGCCGATCGGCCGGACGGGCTATATATCTGGGGCTGCTGCTTCTATTATTTTCTTCTCCAAAGTAAAGCGCATCGTTGTTCAATTATAGTCGTCGCGTACGTACGTGTGTGTGCCGTAGTCGTTAGCGGATTGGCACTATATACGGAGAGAGAGAAGGACAGATCAAGCAATGTATTGGCGTGTGTGTTGATCTATGCAACAGAATAAAGCCTCGTTCGATTGTTGAGGCGACTTTTTAAAATTTTAGCCTTTTTAAAATTTGTCTTTACATTTTTA
>GRMZM2G004500
GACGACGCGATTCACTTCAGAGTTGAGGCCTGTCCATCGGTGCTTGGCGCTGCCCATGGCGTCCAGCATGAAGCCGACAATGCTCGCGTCCACGGCGGCCCTGCCCCTCCTCGCGCTCCTCCTCCTCCTCCTCCACCTCTCGTCCGGCGCTCTCGAGGCCGTAGTAGTAAGCGCGAGCAACGGCACCGCAGCCGACGGTGCGAGCTACACGTGCAGCGGGTCCCTGACGTGGCCGTCGTCGTCTCACCAGAGCGTGTTCAGCCTCGACCGCTACGGCGCCCGCGGCGACGGCAGGCACGACGACACGGGCGCGCTCGCCAGGGCGTGGGAGGCGGCGTGCGCCTCGCCGCGGCCGGCCGTCCTGCTCGTCCCCGGCGGCAGGCGCTACCTGCTCAAGCTCGTCGTCCTGCGTGGCCCGTGCAGGTCCCGCGTCGCGGTCACCGTGAAGGGCACCCTGGTGGCGTCGCCCAACAGGGCGGACTGGAGCGACAGCGACCGGAGGCACTGGATCGTGTTCCGGAGCGTCGACAGGCTCACTGTCCACGGCCGTGGCTCCATCGACGGCAACGGACACAGCTGGTGGCCGCACTCGTGCAAGATCAACAAGGCTCTGCCCTGCAAGGCGGCTCCAACGGCTCTGTCGTTCCACTACTGCACCAATCTAAGGGTGGAGAATCTCAAGATGATGAACAGCCAGCAGATCCACATGTCGATCGAGGACTGCGCCAGCGTGCAGGTGTCAAGGCTGTCCATCACAGCACCCGGCACGAGCCCTAACACCGACGGCATCCACATCACGCGCAGCAAAGATGTGCGCGTCACGAACTGCAAGATCAAGACAGGAGACGACTGCATGTCGATCGAGGACGGGACGCACGGCCTCCACGTCTCCGGCGTCGTCTGTGGCCCCGGGCACGGGATCAGCGTCGGGAGCCTAGGAGACGACGACTCGCGAGCGGAGGTCTCCGGCATCACCATAGACTCAGTGCAGCTACACGGCACCACCAACGGGGCCCGGATCAAGACGTACCAGGGAGGCAGCGGGTACGCCAGGGACATCACGTTCCAGAACATGGCCATGCACGGCGTCAGGAACCCGATCGTCATCGACCAGAGCTACTGCGACAGGGCCGAGGCTGAGCCGCCGTGCCGGGAGCAGAGGTCGGCGGTGCAGATCAGCGACGTCGTCTTCAGGAACATCCGGGGGACGACCGTCACCAGGGACGCCATCAGGATGAGCTGCAGCAGGGACGTCCCGTGCCGGGGCATCGTCCTGCAGAACATTGACCTCAAAATGCAGGGCGGGAAGGGACACGCGGAGAGCACCTGCCAGAATGCCAAGTGGAGAAAGTCCGGAAAGGTCGTTCCGCAGCCGTGCACCTCGAAGGAGGAGGGCAAGGTTGGGCAGCTGTTGGAGTTCCTCTTAGATCACGAGCTCGCGTCGTCTTTGCGCTCGTGGAGTTCCTGGTCACTGTGGAACTAGAGACCTGCATGCAGTTCGTCGTTTTGCTGCTGTGCTCAGTGAGTACGTCAGTGTATTTGTCATTTCCTTCACGTAAGTAGTACGTAACACCCATGCATGTATAATGTACTGTTATATATATTAATATATAGCAACCACAACCACGCATCCACATCAGCTGCTT
>GRMZM2G004517
GTTTTGTTCTCATTTGACACTACACAAATGATCCGAAAAAATTGTATTTAATAATTTTTAAAGCAATAAATTCGAAATATCAATAATAATTACATTGATTGTTTTGTTGTTGTGTAATTGTTGTGCGTAACGCGCCACATAGTATAATATCGTTGCCAAAATAAGTTTTCAAATGGACAATCTTGCACCGTAAGCCAGTACTCTTCTTCGAGAAGCCATAGCCTTGCTTCCCTTGCACGACAAGCGCTTGTCTTCTATCCGAAGCGTACTTCCTCTATAAATACCAAGTGACCCTTCCAAACTTCATTCAACCTTGGCTTTACAAACTCGACTACCATGAATCCCTACTTAGAAAACAATTTTCTTGTGCGCTTGATGGAAGAAATGGAAGAGGAAGAAGAAGAGTTGCAGTTGGCGAGGCACATGGTCAATAGGAGGCGACGTGCACTCAATGAGCGTCGTCATGGTGGTTCGATTCCCGGGCGTGTTAGGATTCATCGTGATCACATGAGCGGCGATGCAAGAATCCGAGCGGACTACTTTGGAGCCAACCCGGTGTACACGGATGCTCAATTTCGTAGGAGGTTCCGCATGCGTCGCCATGTCTTTGAGCGCCTTGTTCATGCTGTGCAACAAGTGGATCCTTATTTTATTCAACGTCCAAATTGTGCGGGTGAGATGGGTCTTTCTGCTCTACAGAAAGTTGTTGCTGCTGTTCGAATCCTTGCTTACGGTATTCCAGCTGATGCCGTTGACGAATACGTGCGTATTGGCGAATCTACTGCTCATGAGGCATTGAAACACTTTTGCACGGCCGTCCAAACCGCGTTTGCTCCGTATTATCTCCGTGCACCAAATGCAGAAGATATCGCACGCCTTCTCCAGGTTGGCGAGTCACGTGGGTTTCCTGGTATGCTTGGTAGTGTTGATTGCATGCATTGGGAGTGGCGTAACTGCCCAAGTTCATGGAAGGGGATGTTTACAGGGCGTGGTAAACATCCTACCATGATCTTGGAAGCTGTTGCGTCGTATGACCTGTGGATATGGCATGCATATTTTGGTCTGCCAGGTAGTTGCAACGACATAAATGTTCTTCACCGTTCAAACCTTTTCGAAAGGCATCTTAGCGGTGACACACCACCTGTTTCATTCACTGTGAATGGGCACACGTACAATATGGGATATTACCTAGCAGACGGGATTTACCCTGACTGGCCCGCTTTTGTGAAGACAATACGTAACCCCTACGACGTTAGAACCCAACACTTTGCAACAATTCAAGAGTCTGCTCGAAAAGATATAGAACGAGCTTTCGGTGTACTGCAGAAGAGATGGGGTGTGGTCCGTGGCCCTGCATACGGTTGGAGTCCTGAACACATTGGGGACATCATGAAAACTTGCATAATATTGCACAACATGATAGTAGAAGACGAAGGTCCATTGTCTTTGAACACAACCTTTGAAAACATCGGAGTGCTGGCAGACACAACTCAAGGTTCAATGGAAGAGCGCAACGACTTCGTCAATCAAAGGTACAACCAACTGAAAGACCGCAACAAATATACTCAGCTTCAGGTTGATCTCATACACCATCACTGGGCGCGGCATGGATCCGGAGTTGCATAGGACGCAATGAAACAAGTTCTGTCATGGCTGTTCTTAAATCTACTGTCCAACTGTCTTAGTGTACTTGTCAATGTTCTACTTTCTGTTTCAGTGTCATGTCTGTTCTACTTCATGTGTCAAGTGTGTCTAATGTGTGTCTGAGTGTCCTAGTGTAGTAGTGTCATGTCTGTTCTACTTCATGCTGGTGTTTCAATTCAATAAGAACGAGTACTACTGTCA
>GRMZM2G004523
CAGGCGTGCGATGGCGCCATTGTGTGGCCTGGCTTCCGTTCCGCCCGCCGAGGCCAGTGTGGCAGGCAGCTCCCGCGCGAGCGCGAGCGCGATCCAGAGGCTGGCGCACCTGCGTCACTCGCTCCGCGCTGCCGCGATCTCCTCTGACGTCGAAGTCGCCCGGGGGATGACACAGGGGGAAGGGGTGGTGTGGGAGGGGTGAACAGGAGCTCGGTGACTTTTGTGAGGGCCGCCAGATGGAGGAGCGCCGGCTCGACACGCCGGCGATGAGGAGAATCAGCGAGTGGTATATACGTTCCTAGCTTCTCCTACCATCCCTGCTGCGTCTCCTTGCTCTACTTTTCATTAATTGGCATGTTGCTGCTGCTGTTTCGCATTTGATTCGATGAGTTCGTGTCCGTAACCGGCGCTGATAGCTTGTTCAGTCCGATTTTGAACTGAAAACAAACAGCTATCGTCATTAAGCTAGCAACACGTGACCTGTGCTTTCAGATCTTCACGTCTTTTACCCGCTGAACCGCTCGCTCTAGCCAAACCCTGCAAATGAAGTTTTGCGGAGTTTGAGGCTGGCTCTTTTGCTTCGCTTGATTGTTGCAGGATTCTTTCACTAGAGTTCCCAAGCGATATTACCATCCAGGTTGGGGAGGCGACCTTCAACTTGCACAAGCTCCCGTTGGCATCGAGGTGCGGCTACATAAGGGAGCAGGTGTCGGGGATCAATGGCTCCAGGGTCACCCACATCGACATCACGGGCTTGCCGGGCGGCGCCGCGGCGTTCGAGCTCGTCACCAAATTCTGCTACGGCGAGAACTTCGAGCTCACGGAGGACAACGTCGCCATGCTGCGGTGCGCCGCCGAGCACCTGCAGATGACCGACGACGACAGCAGGGGCGGGAACCTGGCCGGCAGGACCGAGGCCTACCTGGAGGCCGTGGCGCTGATGAGCCTCGCGGGCGCGGTCACCGTGCTCCGGAGGTCGGAGGACCTCCTCCCGGTGTCCGAGGAGGTGGACCTCGTCGGCAGGTGCGTCGACGCCATCGCCTACTTCACCTGCAACGACAGTCAGTTCAGCATGTCCAACGGTAACGGCATGGACGTGTCGTCGTCCAAGGTCATCATCGATGATTGGTTGGCTGACGAGCTCACGTCGCTGCGGATTGACACGTTCCAGAGAGTCGTAATTGCCATGAAGGCGAGGGGGTTCAAGGGCATTGCTCTGGGCACGCTCATCATGCTCTATGCGCAGAAGTCGCTGCGAACGCTGGACACACACGGAAGGGAGAAGCAAAAGATGGAGCCGAGGCAGGAACACGAGAAGCGTGTGGTGCTTGAGACCATCGTGACTCTGCTGCCCAAGGAGAGGAACTCCATGTCCGTGAGCTTCCTCTCGATGCTGCTTCGAGCAGCGCTGTGCCTGGACACGACCCTGGCGTGCCGGCTCGACCTCGAGAAGCGGATGGCCGCGCAGCTCGGGCAGGCCGTGCTCGACGACCTCCTGATCCCGATCTTCTTGCCCGACGCCGGCAACACGTTCGACGTCGACGCGGTCCAGAGGATCCTGGTCGGGTACCTGGAGCACGAGGCCGAGGCGGACCGGCTGGACTACAACACCGACGACGACTTCACCTCGACGGCGTCGCCGCCCAACGACGTCGGAATGGTCGGCAAGCTCATGGAGTCCTACCTGGCTGAGATCGCCTCGGACGTGGACCTGCCCGTTGACAAGTTCACCGGCCTCGCCGAGATGATCCCGGAACGCGCTAGGTTCAACGACGACGGCATGTACCGTTCCATCGACATCTACTTGAAGGCGCATCCGTATCTGAGCGAGGCCGAGCGGAAGACGGTGTGCCGGGTGATGGACTGCCAGAAGCTGTCGCGCGAGGCGTGCGCGCACGCGGCGCAGAACAATCGGCTGCCAGTGCAGACAGTGGTGCAGGTTCTCCACCACGAGCAGCGGCGCCTGCGCGAGGCCCCTACGTCGTCGTTCTACGGCGGCGAGTCCCCGACCCCGGCGCCGAGCCTCCAGGGCCGGCACGGCCGGAGCGTGCCGGACGAGATGTCACAGCTGCAGCGGGAGAACGAGGAGCTCAAGATGGAGCTGCTGCGGCTGAAGATGAACCTGAGGGACCCGTCGGCGCCCCCGCAGCACAGCGACGCTCCACCATCGGGGCGCCGCCCGCTGCCGAAGAAGGCGGCAGGCGGCAGCGGGGGGTTCATTAACAACGTGTCCAAGAAGCTCGGGCGGCTGAACCCGTTCCTGCGGCCTGACGCCGTGGGTGGCGCCAAAGTGCGCACCAAGCCGTCCAGGACCAAGGATCGGAGGCACTCCATCGGCTAGTGATTGGAATTGGCTCATGCTCATTGCCGGCTTCTTTCATCTTGAATCTTCTTGACGGCTATTTCACTCGATGAACGTAAAAAAACACTCGTTGATTGATTGATTGAATGGCCGAGTCGTGAGTAAAGATGTGTAGCTATCGCACTTGAACATAAATAAGATGCTATGTTATACTTTCTTCATTCTTTTTTT
>GRMZM2G004572
ATACTGAAGCCATCGAGAGCAGCTTTCTTGCAACTCCCATGGCCCTATAAGGCAGAGAGAGATAGAGCAAGCGAGCGGGGAGAAGAGATTGAGCATTGCTGGTGGCCCTGTGCTTTGAGAGAGGAGAGAGGACTTGAGGAATAGGCAGGAGGCTTTGTGGTGGAGCAATGGCGACAGCGGCCTGGGCCGCATGGCTGCTCATCCTCACGTGCTTCGGCGCTTGGACCCCGCGGCAAATCTTGGTTGCTGCAGCCACCGACGCGAATGATGTTACTGCCCTCAACACGCTGTTTACCAGCATGAATTCGCCGGGACAGCTGCAGGGCTGGAAGGTGAGTGGTGGCGACCCATGCGGCGAATCGTGGCAGGGCATCACTTGCTCTGGGTCCTCTGTTACTGCAATTAAATTGCCGAACTTGGGCCTCTCGGGAAATCTGGCCTACAACATGAACACCATGGATTCATTAGTTGAGCTAGACATGAGCCACAACAATCTCGGTGGTGGCCAACAGATTCCATACAATCTTCCAAATAAGAAGCTTGAAAGACTCAATCTGGCAGAAAACCAGTTCTCTGGATCTGTGCCATACTCAATTTCAACGATGCCTAATATTAAGTACCTAAACCTTAATCATAACCAGCTATCAGGAGATATCACGGACATATTTTCCAACCTCCCAAGTTTAACCACAGTAGACCTTTCCTCCAATTCTCTTACTGGCAATCTACCACAAAGTTTCACTTCTTTGTCAAGCCTGAAAACACTGTATTTGCAGAACAATCAACTTACTGGTTCAATCAATGTACTTGCAAATCTTCCCCTTGATGATCTGAATGTTGCAAACAACCGCTTCACTGGTTGGATTCCTGAGGAGTTAAAGAAGATAAATAGTCTGCAAACTGACGGCAACTCTTGGAGCACAGGCTCAGCACCACCACCACCACCATTTACAGCTCCTCCACGTTCGCGCAACCGTCGAAAGAGCCCAGGCCAGCACTCCAATGGAAGTAACAACTCGAGTTCAGGTGGAAGCTCTAGCATAGGTGCTGGAGCCATAGCAGGCATTATCATATCTGTTCTTGTTGTTGGAGCACTTGTTGCATTCTTCCTGATAAAGAGAAATAAAAGAAAAAGTGCAATGCCAGAACACTATGAACAACGCCAGCCTTTCAATTCGTTCCCTTCAAATGAAGTTAAAAATATGAAGCCAATTGAAGAGGCTACCACTGTAGAGGTGGAGTCTTTGCCTTCTCCTGCTGCAGTTAACCTGAAACCACCTCCCAAGATTGAGCGGAATCAATCATTTGATGATGATGATTTTGCAAACAAGCCTGTTGCCATGAAAAGTAATGCAGCAGCAGCACCAGTTAAGGCAACTGTTTATTCAGTTGCTGACCTACAGATGGCAACAGATAGCTTCAACATGGACAACCTTATTGGAGAGGGTACTTTAGGACGTGTGTACAAGGCACAATTTAGTGATGGAAAGGTTCTAGCTGTGAAGAAATTAAACAGTACAACACTGCCAAGGCAATCATCAGATGATTTCTATGAGCTGGTGTCGAACATTTCGAAATTGCACCATCCCAATCTCAGTGAGCTTGTGGGCTACTGCATGGAGCACGGACAGCACTTGCTTGTTTATGATTTCCACAGGAATGGTTCACTGCATGATATGCTCCATCTCTCAGATGATTATAACAAACCACTTAGTTGGAATTCTCGTGTTAAGATTGCGTTGGGCTCTGCACGTGCACTAGAGCATCTTCATGAAATTTGTTCTCCATCTATAATTCACAAGAACTTTAAGTCGTCCAATATTTTACTGGACACCGAGCTCAATCCTCACATTTCTGATGCTGGACATTCAAGTTTTGTTCCAGATGCTGAATTCCAGGCTTCAGATCAGGGGTCTGGGTATAGTGCCCCTGAGGTCGAGATGTCCGGTCAGTATACCCTCAAGAGTGATGTCTACAGCTTTGGGGTCGTCATGCTGGAACTCTTGACAGGCCGTAAACCATTTGACAGTTCTAGGCCCCGGTCAGAGCAATCACTTGTCCGGTGAGCAACTCCCCAGCTGCATGACATTGACGCCTTGGACCAGATGGTTGATCCGGCGCTCAAGGGTCTTTACCCCGCCAAATCCCTTTCCCGTTTTGCGGATGTTATTGCTCTGTGTGTCCAGCCTGAGCCAGAGTTCAGACCTCCAATGTCTGAGGTGGTGCAAGCGCTGGTGCGGCTCGTTCAGAGGGCCAACATGACCAGGAGAATGCTAGATGGCGAGGAGGCTTCTCGGCGGCCGGATGACCAGGAACAGGAATTCGTCTAACAAGCTACTGAAACAATATACACATCATGTGCTGTACCTGCACCATCTTAATGTTGTGACTGTTGATAAAACAGGGAAAACAGCTTTGTCGACTTCCATTCAGTATATATTACAGGTTTTATTTCATATAACGAAATATATATGTTATTTTTTAGATAATGGGAATTGAAAGTTTCTGGCCTTTGTTTC
>GRMZM2G005624
GCTAACACTCCTGTATCCGAGCTACTACTCCTAGTCCTAGTACAGGCTACAGAGGCAGAGCGAGCAAAACTGCCTGTACATAGCAACCATCAACGACGACCGATCCAAGTAGTGAGCATTAGTGGATCTACTACGTACATATATAGAAGGAAACAGCTGCAGCTCTCTCTCTCGCTGTTTCCTGCGTGATCTGCTTGTGTAGCTACTAGCTAGCTAGCGGAGCGGAACCACCCATGGGCTGCGAGGAGGAAGAGAGGCTGCTGTTCCCGTCCTTCGTCTTTCCCGAGAGCTTCGCGGAGGCCGCCACCCCCGGCTCCGGTGGTGAGCAGAAGAAGGCTCGGCAGCGTCGGAGGCGCAAGCCGCGGCCGGCGGAGGGCGGCGAGGGCGCGGACGAGCAGGCCAGGAAGCGGCGGCTGAGCGACGACCAGGCGCGGTTCCTGGAGCTCAGCTTCAGGAAGGAGCGCAAGCTGGAGACGCCCCGCAAGGTGCAGCTGGCCGCCGAGCTGGGCCTCGACGCCAAGCAGGTGGCCGTCTGGTTCCAGAACCGCCGCGCCCGCCACAAGAGCAAGCTCATGGAGGAGGAGTTCTCCAAGCTCCGCGCCGCGCACGACGCCGTCGTCCTCCACAACTGCCACCTCGAGACCGAGCTGCTGAAGATGAAGGACAGGCTGGCGGAGGTGGAGGAGGAGAAGACGAAGCTCGTCGCGGCGGCGGCGGCGGCGGCCGGCGGCGCAGCGGGCGCAGGGAGCAGCAGCCCGAGCTCGTCGTCGTTCTCGACGGTGACGCACCACCCGGCCGCGGCGCTGCAGGTGGGGCAGTTCGGGGTGGAGCCGGAGGAGGCCGCCGACCTCGCCTACATGACCGAGTACGCCTACAACAGCTACATGAACATGATGGACCTCGCGCCCGCCTACTTCGGTGGAGTCGTCTACGACTACGACCACTTCAACTGATCCACGAGCATGCAGGAGGAGGAGGAGGGAAGCTACAAGACGAAGGAAGGATTGACTGGCCTATCAGCTAGGTACTATTTTCGTGTTAATGGATGGATGGACCGATTTGCAGGGCGCGCGTAGCAGTAGTAGCAATCAAGGTCACTAGTATAGTCTGTCAGTACGACGACGTCGATCAGTCAATGTCTCCTGACGATAATTATTAAGTCGATCTATTCAGTAGTAACTTGTTAAGCCATGTAGATTAGTAGCAGCTGGTAATCTTTGTAAATGTGTGTGGATTATCATGCAAGTGCGCGCTTATCATGATCGAACCAGTGGTCTCTGCGATGTAATATTGGGGGGAACGGGGGTTAATCGGAATCAGAAAATGCATGCTTGTAGATGCTTTATTTGGTGAATGTTCTCTTAGTACTTGGCCCATTTGAGTGGGCTTCATTTGAGTTCTGGGCTGTTTCACAAGTTAAATTCTCTTAGAACAACAAGTTGATCTTTTATATATATAATACCTGGACGACCACGATCCGTTCTCCTCTCTCCTGGTTCCTCCAATTTAAATTACAGCCAAAGCCTTTTTTTAACTGTAATGAAGTTCATAGAAAAATACACCAACGTTTACAATATAAAATTAGCCTCGTCCAGTACATTTATTTGAACTTATAGTTTATAGCGTTTTTTTTTCTCTCTCTTTTTGCTTTTTCCAACAGCTGAAAGAATAATGGATTAATATACAAATCCCTGAGTAGAGTACATAGGCGGCGGGTAGAACCGAGTGGCAATTCACCCTCCCAACAGATCTTGCGAGGCAGATCAGCAGCACACGTCGCTAGGGGTTTTTTACATGATACAACATCAGGCATCTGATTTTTACCGACCAAAAAACAAGTACCTGACAGAAAGCTACAGCGCAGCACAGCACAGCACTCGCCGTGCGGATCCAGATGTTGACACCGCAGGAATTAGCACGACGACTCGGAAGTTACGCAGGGGCGCGCCCCAGGGCAGGCTACCTATTTTTCGGAGACGCCGTGCTGCTTTTCCTCGACGAGCAACGGGGGAGGCCCCCTTTCACAGGAGATGGTGGGAAAGGAGATGACGACGGCAGCTGCCGGTGGCTCGAGATCGAAGAGAAGCAGCTGAATGGGTTCCTCAGACGCCTCTTCTCCGAGTCTTCGGATTGACTGTTTGGGTCATGGCCAACCGGAGAGATCTTAAGCGACTCCGGGAGAAGGCAGTTGCAAATGGCGCCTGCAAAGGAGAAGATGCACTTGATCATC
>GRMZM2G006293
CCCGAGCCGCTGCGGCGGCGGCGGCGGTGGCGGTCCTTGCGAGGGGAGAGACCTCTGAGGCGCGGGCGCGGTGGAAACCCTATCGCGAGACCGCGGCTTCCAGAGGAAGCCTGCTTCGCCCGGCTTTTGGTTTCATGTGACGCGCGCGGCTTCTGTGCGAAGCGCGGCCGTGAGAAGCTGCCCAGAATCTGGGCGTTTGGCCGTGGCTTCTGCTTCTGGCGGCCAGAAGCCGCCCAGAATCTTAACCAAACAGGCACCATGTCGTCTTTCTCCGCTATATAGGCGCACACACCCAAAGACACAAAAACCCTAGCCTCCACCCCATCCGGCAGCAGCCAAACCCTACATAGGCGCCGCCGCAGGCGGCCCCCCCGCATCGTCGCCAAAGATGCAGATCTTTGTGAAGACTCTGACGGGGAAGACCATCACTTTGGAGGTGGAGTCCTCGGACACCATCGACAATGTGAAGGCCAAGATCCAGGACAAGGAGGGCATCCCCCCGGACCAGCAGCGGCTCATCTTCGCCGGCAAGCAGCTCGAGGACGGTCGCACCCTCGCCGACTACAACATCCAGAAGGAGTCCACACTCCACCTGGTGCTCCGCCTCCGCGGCGGCGCCAAGAAGCGTAAGAAGAAGACGTACACCAAGCCCAAGAAGATCAAACACAAGCACAAGAAGGTTAAGCTCTCCGTGCTGCAGTTCTATAAGGTGGACGACACCACTAGCAAGGTGACCCGCCTCCGCAAGGAGTGCCCCAACACAGAGTGCGGCGCGGGCGTCTTCATGGCCAACCACTTCGACCGCCACTACTGCGGCAAGTGCGGCCTCACCTATGTCTACAACCAGAAGGCGTAATTGCTTGCCCCGATTTGCTTTATCCGCCTACCCTATCGAACATCCAGCTGTTGGTTACTCGAATTGTATCTCATGTAGATCTGTCTGAGGTTGAAACTTAAATGGAGCAGTAGTATCTGTCATATTGGTACCCCTGTTACTGAATTGATGTGATGCTGAGTTTAATTTTGTTTTCATATCTATCCTTACAGGCCATTGCACTCTTTGCCCGTTTCACCATGATTTTTTGATTCATAGGTCGATTATAGTAGTATTGCGTAATTGGATTGATTTATGTTTGCTTGATTATTTTAGTTGCCACTAATGTCTTGAGATAGGTAACCATTATACTTGGTATGCTACGTACTTGTTGATGTAATTTTGATGTGGATTTATTAACGAGTAACTAATAAAATAATAA
>GRMZM2G006631
ACCACACACACACAGACACACCACCACACGCCGGTGAGCCGGTCTCTCTCGCCCCCGTGCCCGTGCGCGCCACCTAGCCGTTCGTTCGCATCCATCCGTCCATCCGTCACACGCACACCACCACCAACCCGCGCGGCCGTGTCTATCTGGGTCTGGGATCGAGTAGCAAGCAATGGCGCTGGAGGCCGTGGTGTTCTCCCAGCCCCAGGCGGGCCACTTCGGCTGCGGCCGCGGGGACTCGCCGTACGCGGTGCCGTGGAGCGACCTGCTGCAGGGAGGAGGAGGAGGAGGGTTTGGCGATGTCTGCGCCGCGGGGGAGTGGGTCGACCAGCACGACCTCGACACCTGCTGGGCCGCGCCCACCGTGGGGGACGACTGGGACTGGGGGGAGGCGCTCTCGCGGGACCACTCCTCCTCGGACGCCGCCTCCACGGACCACGGCAGCAGGAAGGCGGCGCCCGAGCCGGCGGCGGGGAGGAGGAAGCGGAGGCGCACCAGGGTCGTCAAGAACAAGGAGGAGATCGAGAGCCAGCGGATCACCCACATTGCCGTCGAGCGCAACCGCCGGCGCCAGATGAACGAGTACCTCGCCGTGCTCCGCTCCCTCATGCCGCCGTCCCACGCGCACAGGGGTGACCAAGCATCGATCGTGGGTGGCGCGATCAACTACGTGAGGGAGCTGGAGCAGCTGCTCCAGTCGCTGGAGGTCCAAAAGAGCCTGAAGCAGAGCCGGGGGCGGCGGCCAGCAGGCGGCGGCGCCAGCTGCTCCCCCCCGTTCGCCGGCTTCTTCAGCTTCCCGCAGTACTCCACCGCCCCAAGCACCACGAGCAGCAGCGGCGGAGAGAAATGCTGCGGCCACGACGCCGCGGCCGCGGACATCGAGGTGACGATGGTGGAAGGCCACGCCAGCCTCAAGGTGCTGGCGCGCCGCCGGCCCAAGCAGCTCCTGAAGCTCGTCGCCGGGCTGCACCAGCTGCGCGTCCCGCCGCTCCACCTCAACGTCACCGCCGCCGTCGACGCCATGGTCCTCTACACCTTCAGCCTCAAGGTGGAGGATGACTCCAAGATGGGCTCTGTCGAGGACATTGCCACCGCCGTGCACGAGATTCTCGGCAGCATACAGCGGCAGCAGCAGGAGGAGGAGGAGGAGGAGACCGCCGCCATGTGAAACTCTGCACCACCTGCATGTCCGGCAGGCACACTGCCATCCTGCCAATGGAATCCATTGCCTGTGCATGTGATGACTGTGATTGCGCCCCCTTGCTAGGCACAGACACCTGAGCCTGCCATGATGCAGCAATACTGTCCCAGTCCGGCCGTGGTCGCAAAGAATATGCTATGAGAAATCTTAGGCTAGCTGTAATCTAAGCACCACCTCCCTTCTGGAGTGAGAGCACTTGTGTAGATTATTGACAGATACAGCTGATCTGCCCTCTCGAGCTACATACCACTGCGCGCTTACATACGCCGTCGTTGGCGTTAACAGGTCTCGACTCTCGAGCCTGCCTGCCAGACAGAATGATGGCTCGGCCCGTGATCTATATATGATGTGCTTACTGTGTATCAGTAGCTGCTAGCCCGCTACCATATACTACTATATACACACCACTACTTCATCCGGACA
>GRMZM2G006673
CGCGGTCCATCTGTCTTGTGTTTCTCCTTCCTCATTCCTCAGCTCGAGCTCCTCGACGGCTCGCCAGTCTGCCGCCGCGCACGGCGCATCTGTTCCTTCTGCTCTGCGACGGCGAGCCTCTCCCCTCCCTCCGTGCTCGTATCGTAGCCTATTTTCGCCGCCGCAGCTTGCCCAGTGCTGTTATCTTGTGTTCGGCACCGCGTCAAAGGCTGACCCTCTCCAGGCGCCTGGTAGATCGCCCAGACTCAACCGGGTAAGCCTTACCGCGCACGCCACCATGGCCGAGCCCTCGCCGCCTCCGGTGTCGAACGCTGGCCTCCGTATCCTCCTGTCGAAGGACCGGCCGGCTCCCTCCCCTCCACCCACCGCCGCTGTCTCCAGCCACGCCGACCGCGACCGCATCATCGGAGTTTTCAGGAGCGCGTTGTCTAGGAACGAACCCCCGGAAACATTTTCCCTTCAGACGGTTCAGGAAGCAATTAAACCTCAGAAGGAAACCGTGTTGGTTCTAGAGGAGAATCAGTCCTTGGAAAATGCTCTTCGAACTTTGCTGCAGGAGCTTGTGTCATCTGCGGTCCAATCGGATAAAAAGATTATGCAGTACGGGAATTCTTTGGATAGCGGAGAAAGTAACTGCCTGATAACTCGCCTTCTTGATATTGTGCTTTACCTTTGCGAAAGAGGGCATGTTGAAGGTGGTATGGTATTCCAGCTGTTAGAAGACCTAACTGAAATGTCAACAATCAAAGACTGCAAAGATATCTTTGGGTATATTGAGAGCCAGCAAGATGTATTGGGGAAGCAAGAACTTTTTGGACGTGGCAAACTAGTTATGCTAAGGACTTGCAACCAACTTCTTCGCAGACTATCGAAGGCAAATGATGTGGTGTTCTGTGGGCGCATTATTATGTTTCTTGCACATTTTTTCCCATTATCGGAGCGTTCAGCTCTCAACATTAAAGGGGTTTTCAATACATCAAATGTAACAAAGTACGAAAAGGATGCTATGGATGGAATCTCTGTTGATTTCAACTTCTACAAGACCCTCTGGAGTCTACAGGAACATTTCAGCAACCCAGCTTTGACTTCTACAAATCCGGCAAAATGGCAAAAGTTCTCTTCTAATCTGGCGGTTGTGTTGAACACATTTGAAGCTCAACCTCTTAGCGATGATGATGGAAAACTTAACAATCTGAACGAGGAGGAAGATGCTGCTTTCAATATTAAGTACCTGACTAGCAGTAAATTAATGGGTTTGGAGTTGAAGGACCCAAGTTTTCGACGCCACATCCTTGTTCAGTGTCTTATATTTTTTGACTATCTCAAGGCACCTGGGAAAAATGACAAAGAAGGTCCAACAGGGAGCATGATAGAGGAAATTAAATCTTGTGAAGAGCATGTTAAGAAGCTTCTGGAAATTATTCCCCCCAAAGGGAAGGAATTTCTGAAAAGCATTGAACATATTCTTGAGCGGGAGAAAAATTGGGTTTGGTGGAAGCGAGATGGGTGTCTCGCATTTGAAAAGCCACCCTTTGAAAAGAAACCAGGTCAGGCTGGTGCCAGAAAACGGAAGCCAAGGTGGAGACTGGGAAGCAAAGAGCTCAGCCAACTTTGGAAATGGGCAGAACAAAACCCCAATGTCTTGACTGATCCTGACCGTGTCCGCATGCCATCAATTACAGAATATTGGAAACCACTTGCAGAAGATATGGATCCATCTGCTGGAATTGAAGAGGAGTATCACCACAAAAGTAATCGGGTGTACTGTTGGAAAGGACTACGGTTTTCGGCCAGGCAGGACTTGGATGGATTCGCGCGGTTTTCAGACTACGGGATCGAAGGGGTTGTACCTTCAGAACTGCTGCCACCTGAAGTAAATGCCAAGTTTTCTTCTAAACCCGCCGAGAAGGTTAAGCGGACGAGAAAGGAAGATTCAAAAAGCGTGTCAGCTCATCAGCCCAGAGAGCATCAGGTTGCTGCGACACCTGAAACCGACGGCGGTGTCGACCCGGAAGAAGGCGAAGGCGCGGCGCCAATGGATTCCGACAACGGCGCGGTGGGGGATAGCCAGAAACGGAGCCCGGGGGAGGTCTCTGGCCCTGAAAGCGGGCAGTGCGAGCCTGAGGCGGACGCTGATGATAACGTGAGGACGGAAACTACCAGTAGGGATGCTCGTGCCGGAGAGATGAAATGAAACAGTGGCATGAAGAGGAACCAGATTTTGTCGACTCACTGACATTGAACCAGATTTTGAACAGCTGAGATACATTCTCTTGTTGGTGTGTACTGTGTAGTAGACATCAGTAGCCATCCATTTGAAGGAAATGCTTCCCGCTAGGTC
>GRMZM2G006977
CGCGTCCTCCTGTCGTGTCGGATCCGAGCAAACCACTGCGCACCTTCCCTTCACTTCCCCCACAGCGCGCGAGGCGCAACTTCCGGCTATGTGCTTGCCCACGCCTGAAGTCGCCGTCACGTCCTTACGCGTCAACGGCACGGCCCCACGCGGGTGAGAGAGGAGAGCCCCCCACGCACCCGCGTGAATATATACTCGCGCGGCCACGGCAGGGTTGGTGGGAGAGCGAATTCGAGCTGGTCGAATCCGGCAGCCGAGCGAGATGGAGAGCTATCTCAAGGAGAACTTCGGGGGCGTGCAGGCCAAGCACTCGTCGGACGAGGCGCTGAGACGATGGCGCAAGGTCGTCGGCCTCGTCAAGAACCCCAAGCGCCGCTTCCGCTTCACGGCCAACCTCGACAAGCGCAACGAGGCCACCGCCATGAAGCGAAATAACCATGAGAAGCTACGTGTTGCCGTGCTTGTTTCAAAGGCTGCACTTCAGTTCATTCACAGCGTTGCTCCGTCGAGTGAGTACAAGGTCCCTGCCGATGTCAAGGCGGCTGGTTTCGGCATCTGCGCTGAAGAGCTGAGCTCGATTGTCGAGGGGCATGATGTGAAGAAGCTGAAATCTCATGGTGGCGTGCAGGGCCTCGCGTCCAAGCTATCCACTTCGGAGTCTGACGGCCTCACCACGTCCGCGGACAAGCTAGCGACCCGGCGGGATGTTTTTGGCGTCAACAAGTTTGCGGAGGCGGAGTCCCGTGGCTTCTTGGTCTTCGTCTGGGAGGCGTTGCAGGACATGACACTCATGATCCTTGCCGCGTGCGCGTTCTTCTCGCTCATCGTCGGTATCGCCACGGAGGGATGGCCCAAGGGCGCACACGACGGCCTCGGCATTGTGGCCAGCATCCTGCTGGTCGTGTTCGTCACGGCGTCAAGCGACTACCGCCAATCCCTGCAGTTCAAGGACCTTGACAAGGAGAAGAAGAAGATCACGGTTCAGGTCACCCGGAGCGGCTACAGGCAGAAGCTCTCAATATATGAACTTCTCGTCGGCGACATCGTTCACCTCTCCATTGGTGATCAGGTGCCGGCTGACGGGCTGTTCATGTCAGGCTTCTCGCTTCTGATCAACGAGTCGAGCTTGACCGGAGAGAGTGAGCCAGTTGCCGTCAACGTTGAGTACCCATTCCTTTTGTCAGGGACGAAGGTGCAGGACGGTTCTTGCAAAATGCTCGTCACGACAGTCGGCATGAGGACTCAGTGGGGGAAGCTGATGGCCACTCTCAGCGAAGGTGGTGATGACGAGACACCATTGCAGGTCAAGCTGAATGGTGTGGCCACCATCATCGGTAAGATAGGACTTATCTTTGCAGTGGTCACATTCGCAGTGCTCACCCAAAGCCTGTTCCGGCGCAAGATCATTGATGGTACGTACTTGAGCTGGACTGGAGATGACGCATTGGAGCTGCTTGAGTTCTTCGCCATTGCTGTCACCATCGTCGTTGTGGCAGTACCTGAAGGGCTACCGCTGGCCGTGACACTGAGCCTTGCATTTGCAATGAAGAAGATGATGAACGACAAGGCACTCGTCCGGCACCTTGCAGCCTGCGAGACCATGGGCTCAGCGACCTCCATTTGCAGTGACAAGACAGGCACTCTCACAACGAACCACATGACCGTTGTCAAAGCCTGCATCTGTGGTAAGATCAAAGAAGTGGATGGTGTTTCGGATATCAAGAACCTGTTCTCTGAACTCCCAGACTCTGTCATGGCGATTCTCTCCCAGTCCATATTCAACAACACTGGGGGAGACGTTGTCTTGAACCAGGATGGCAAACGTGAAATACTGGGGACACCTACTGAGACAGCGATTCTAGAGTTCGGGCTGTCACTTGGTGGAGACTTTTTGGCGGTGCGCAAAGCAAGCACTCTTGTAAAGGTGGAGCCGTTCAACTCTGCCAAGAAGAGAATGGGAGTGGTAATCCAGCTCCCAGAGGGTGCACTGCGAGCACACTGCAAAGGTGCATCAGAGATCATACTGGCATCTTGCAGCAAGTACCTGAATGAAGATGGCAATGTCATCCCCCTGGATGCAGGAACCATTGATCACTTGAAGGCCACGATCGATAGCTTCGCGAACGAGGCACTTCGCACTCTCTGTCTTGCCTACATAGAAGTTGAGGATGGGTTCTCAGTCAATGATCAGATCCCAACGGATGGGTACACCTGCATTGGCATTGTGGGGATCAAAGACCCAGTGCGGCCTGGAGTGAAGGAATCAGTTGCTATCTGCAGGTCGGCAGGTATTACAGTCAGGATGGTCACAGGTGACAACATCAACACGGCAAAGGCAATTGCCCGGGAATGCGGCATTTTAACTGAAGGTGGCATTGCCATAGAAGGCCCAGATTTCAGAACCAAGAGTGAAGAAGAGCTTACTCAACTGATACCAAAGATACAGGTGATGGCAAGATCTTCACCACTGGATAAGCATACCCTTGTCAAGCATCTTCGAACTAAACTCTACGAAGTTGTGGCTGTGACTGGTGACGGAACAAACGATGCACCTGCTCTTCATGAGGCTGATATTGGGCTTGCAATGGGCATTGCTGGAACCGAGGTGGCCAAAGAGAGTGCTGACGTCATCATTCTTGATGACAACTTCTCCACAATTGTCACTGTTGCAAAATGGGGTCGATCAGTTTACATCAACATTCAGAAGTTTGTGCAGTTTCAGCTCACTGTCAATGTGGTTGCTCTGGTGGTAAACTTCTCCTCAGCTTGCCTGACAGGGAGTGCTCCTCTCACTGCTGTGCAATTGCTCTGGGTCAACATGATCATGGATACACTGGGTGCGCTGGCATTGGCGACAGAACCCCCAAACAATGAACTGATGAAGAGAACACCTGTTGGAAGGAAAGGAAACTTCATCAGTAACATTATGTGGAGAAACATCCTGGGACAGGCCTTGTACCAGTTCCTTGTAATTTGGTACCTACAGACAGAGGGAAAGTGGCTGTTTGGAATCAAGGGCGATAACTCCGATCTAGTCTTGAACACACTGATCTTCAATTGCTTCGTGTTCTGCCAGGTATTCAATGAGGTGAGCTCAAGGGAGATGGAGAGGATAAATGTATTTGAAGGCATTCTAAACAACAACGTGTTCATTGCTGTCCTCGGCAGCACCGTCATCTTCCAGTTCATCATAATACAGTTCCTCGGCGATTTCGCAAACACTACCCCTCTTACGCTCAACCAGTGGATCGCATGTGTTTTTATCGGTTTCATAGGCATGCCTATCGCAGCTATTGTGAAGATGATCCCAGTTGGATCTACGTAGTGAATTAGAGCTAATTTCGTCCAGAAACTGAAGTTGGACATGGCTACAGTCTGATCATGGCAATGGAGTTTTCTGGGTTGCCATTTGTGTACAAGATAGATCTGTGCTATGCTTCTATTCTGGTCAATCTTTGCATCTTTTATCCTGTAGTATCTTATCAGCCAAGGTTGTGGACTCGATTGTTAGAAAATGCCTTGGGCTCTTGTAGCTGTTCTTTGCTTTATATTTTTTCTTGGTGCTTTTGCTAGGAACATTGGAGGCTGGAGCTGTATATGACAATCTTGTTGTTCACTCGAATGTGCTTGTTTTGACACCTATCATTTTGCTTCATCTGATAAGTAATGTTTCAGTCAGAAGTTCCAGAGAAGGGTGGAATCTTAATGTTTCTGATTTGCCAAGAAAACGGACCC
>GRMZM2G007025
CGTGCGGATGCACTTGTTTGCGTCCCGTGCGCGCGTGATCTGATCAGCGCGTTCGCGTGGCTCGGTCGCCACCCAACTCGACACCGCCCACCTCCACCTCCTCCGCGTCCGCTTTTTTGTCCGGGCACACCCCGCCCGACGCCGCCGGAACCAGACCAGAGTCCACACCACACCACAGGAGAGGAGAGGAGCTCTGGCCCGCCAAAAAAAAATAGCAGGGGCAGGGGCCGCAGGCGCCGCGACCCATGGGCGTCAAGCAGGTCCTCGTCCGCCCCCGCTACGGCGACGAGGATGTCGTCGACCAGTCGCCGCCGCCGCCCATGTCGTCCTCGCCCTGCGGCCGCTACGTCCACCACCGCGTCTGCAGGTTCGACACGCTCGCCGGCGTAGCCATCAAGTACGGCGTCGAGGTGGCGGACGTGAAGCGCGCCAACGGCCTCACCACCGACCTGCAGATGTTCGCGCACAAGACGCTGCGGGTCCCGCTCCACGGCAGGCACGCGCCGTCTCCTCCCTCCTCGTCCCCAAGCCACGCCGCCAGAGAATGGACTAAAAATGCTGCTTCCCTGGACCCGCTCCTTAAACTTAAACCACCACGGAGCACAGTTTCGCCATCCATGAGCCTTCTACTACAGGGGTGCCATGGCCTGACGCCGGCTCCAAAGGGGGACCTGAACCTGACCGATGAATGCGCTCAAGGCCATCACAGGAAAGCCGGAAGCTTATCGAGCACCTTGTTGCCGAGGAGAGCCGGGCAAGGGCTGGCCCTGAGGCCAAAGTCTGGCGGTCGGGCAGACACGAACGGCATCCAGCAGGATCTGTTGGCTGCGTGGGTGCCCTCGTACGGGGACGGGTTGCGCGCGGTGAAGAGATCGTCGAGCGCTCCGGAGTTCCAGGATTCGGACAGCGTCAGCCTCGCCTCGGCGTGGCTGAAGAGCAAGTGGAACCTGAAACCGGATTATGCCTTCACCCTGGCGCTGTTCGACGGCATCTCCAAGCCTCTCCTGGACAGCATCCCCAAGCCTCTCCTCGACAACATCCCCAACTCGATCGTTGCTTGGAGAAACAAGGCGGCCAGAGATTAGCAGCTTCGTTTCGTCTCTTTACAGCCAACAAAAAAAAAGGCCTCGAACGGTTGGACACACTGTGCTGAAATGGCGTGACGGATACAGTGACACATTACTTGCACATACATACTGTGCTGAATCTATTGTGCCAAAGCAGCAGCAGCAGCAGATTGGGAGCTGGGAGATGAGCCTGGGGGTGTATTCTTTTCATTTTTGTACGTACACATCTAGGAATGAAGGCAAACGCCTGGCAGCATTCCCATGACCTAATAAAGAAATAGCTTGTTC
>GRMZM2G007188
TGGCGACGGGAGCGGACACCGGAACGGAACGGAACGGAACTCGTGGTTGGACGACCTATCAGCAGCGGCCACGCCAGCGCGTATGATTGGCGGACCGGACGCCAATAATACCCTCGCCTCGAGGCCTCGACTCGACGCATCGCCGGTCGCCGCTGCTCGCTCGCGTTCGCGGCGCCCTCGCCTCCCTGTCACTCCCTCGTCCCCCGCCCCATCCACGCCGCGTCGCCCTCCGCCTCCAAATAAAGTAAATGCGGGTGACAGGACGCCACCACCAAATCCACCTGCGCCCTTAACCCATCGCCGCCCCGCTCGATCCCCTCCGCCTTCTTCGCCGCCGGCCCCCGGACTGCGAAGCTCCCAGGAGCCTAGAAGGACCCGGCGCCATGGGGTTCTGGGAGTTTTTTCTTAACTGGCTCCGCAGCCTCTTCTTCAAGCAAGAGATGGAGCTTTCATTGGTAGGGCTCCAAAATGCTGGGAAAACATCACTTGTGAACTCCATTGCTACTGGAGGTTTTAGTGAGGATATGATCCCTACTGTAGGATTCAATATGAGAAAGGTTACCAAAGGGAATGTGACGATAAAATTGTGGGATATTGGAGGCCAACCTAGATTCCGGAGCATGTGGGAGAGATACTGCCGTGCGGTTTCTGCAATTGTGTATGCCTTTCATCCCCGATCACCAGCTGTCATGCTTAGTTGTGTCGTCTTGCACACATGCCTATTATTTTGTTAAGACAGTGTTCATACCATTCTGATAATGCAATTTATCAATTTATGTACAAATTCTTTCTCATCTATCCTACTTTTCTAAACGCTTTCTTTAAGGTTCTCAAAGCCTACTTCTCTTTCTCATCTATCCTACTTTTTCTAAACGCTTTCTTTAAGACAGTTAGCTTGCTTCTCGTGTCTTAGTTGTCGTGTGATGCCTTGATTATAAGTTTATGCTTCTATTAATTTGCTTTTTTTAATATATACTGATGTTTCTGTTTATTGTTGTACATTTTTATGTTGTTTTTTCCGTCTATGATGGTGGTGGTGCATTGTTTCTTTCTTTAAATCCTTTGCTGTTTTTCTTTTATGTAGATAATGATGAAGCATTTTTATCTGTTTCTGACTTCTGTTATATTTCTGAAATGATGAGCTGGAAGTTGTGCCACATGTATAGTTTTTTATTATGATTTACTTCCACAGTTTTTATATTTTATACCTCACTGTATTGAAACCTGCTGCATGACCTTCTTATTCTGAAGGTCGTAGCTGATACAAAATCAATAAGAACTTCTAGTGTTGGATATTTATATTATTTTGTTTCTGCAGGTATGTTGTTGACGCGGCAGATCGTGAAAACATGGCCATTGCAAAAGGGGAGCTCCATGATCTCTTGAGCAAGCCATCTTTGACCGGAATACCATTACTAGTAATTGGCAACAAAATTGACAAGCCTGAAGCTTTCCCTAAACAAACCTTCACAGAAATAATGGGCCTAAAGACGATCACTGACCGAGAAGTGGCATGCTTCATGACATCATGCAAGAACTCGACCAACATTGATTCTGTCATTGACTGGCTGGTGAAGAACTCGAAAAAGAAGAATTGAACTTAAATCTGTACTAGCTATTAAAGCGCACGCCAATCTCTCTATTTTTGCATGTCGCATAGCATTGGAGCTGTAAATTATGCAAGAGGTATTAATCAGGGATGTTGTGTTCATAATTTTGTTAACCTGGTTTAGCAGTATGTTGGTGGACAGCGTCTGGTATTGTGCACGCCCGTGCTCTGAGGCTGCCTCCTGTGTTCCACTCAATTTTAGCTGTGCGATTTGTTCTCTTGTGTTCCACTCAATTTTATCTGCTTGATTTGTTTCACATTCTTTACGTTAAATCAAACAAA
>GRMZM2G007441
GGTGTTAATAGATCGTATAAAGATAAAAAAACATCTATTAGCTAGAACTCCAAACATACTCTCGTTAACTATTGCTAGCTAATTATTTGTAGGCTAATTATTAGCCACCTAGGACCCAAACGAACATGACCTAAAGCCAAGCGAAACATGCGTCAAACGATCGCCACCGTACAAATCCAAATCGGATGGCCTGGGACACCCCAGCATCCCGAACCCAATCGCCTTATCCACTAGCACATCATCCCAGCAAGCACACCACCGTGTTTCGTGTTCGCTCCACACGCGCCACCACCAGAGACCTCCCGCTGGTTACACCAATGGAGGCCGTCCTACGGCATCCATCGCTCTCGCGCACCAGGCCTCCGAACCTGAACCCTCCCACAACGCCATCTCCATCTCTTCATGCACCATCTCTTCTCCGCCTCCGCGCGCGCCGGCTCATCGCCGCCGCGGTGTTCCAGGACCAGAAGCCGAAGGAGCCAGCAAGCAAGGGAGGTGATGACGAGGAGGAGGCGTACGGCGAGGTGGACCGCATCGTCTCCAGCCGCACAGTCAGCAGCCCGGTGTTCGCGGAGGACGGCTCGGCCACCGCCGCCGTCGCCACGGAGTTCCTGGTGGAGTGGAAGGACGGGCACGAGCCGTCGTGGGTGCCCGCGGAGGCCATAGCCGCGGACGTGGTGGCCGAGTACGAGACGCCGTGGTGGACGGCGGCCAAGAAGGCGGACTCGGAGGCGCTGGCGGCGCTGCTCGCGGACGAGACGTTGCGGCGGGACCCCGACGCGGAGGACGCGCAGGGGCGCACCGCGGCGCACTTCGCCGCGGGGCTGGGGTCCGAGGAGTGCCTGCGCGCGCTCGGCGCGGCTGGAGCGGACGTGGGCCGTCGGGAGCGCGCGGGGGGCGGGCTCACGCCGCTACACATGGCGGTCGGGTACGGCCGCGCGGGCGCCGTGCGCGCGCTGCTGGAGCTGGGCGCCGACCCGGAGGCCCCCGACGGGCAGGGCCGCACGCCGCTGGAGCTGGTCCAGGAGGTGCTCGCCAGGGCGCCCAAGGGCAACCCGGCGACGTTCCAGCTTCGGCAGGGGCTGGAGGCGGCGCAGAAGGAGCTGGAGAAGGCCGTGTACGAGTGGGCCGAGGTGGAGAAGGTGATCGACGGCCGCGGCGAAGGCAAGTGGCGGGAGTACCTGGTGGAGTGGCGCGACGGCGGCGAGAGGGAGTGGGTGAAGGCGGCGTGGGTGGCGGAGGACCTGGTGAGCGACTTCGAGGCCGGGCTGGAGTACGCCGTGGCCGAGGCCGTGCTCGACAAGAGGCAGGCGGCGACAGCGACGGCGGAAGAGGAGGACAGCTGGGAGTACCTTGTCAAATGGGTCGACATTGAGGAGGCCACGTGGGAGCCCGCCGAGAACGTGGACACCGAGCTCGTGCAGAAGTTCGAGCAGCAGCAGTCGGGGTCTGCAGGCGGTGATTGATGGCGGCAGCACTGCACCACCGTCGCCGCAGGTGATAGAGATTACTTGATGAAGGTGATTGCGTTTTATTCGTCGGGTATTCAAAGCACTGCCCGGGTTGTATTTTAGGATGAAACTTTTGTGAGTATCATATTTTCACCGGAATTGCAGTTTCAACCTTCCCGCTTGGAAACTCTCTCTTTTT
>GRMZM2G007939
GCAAACGAGTTGAAATCACCTTGTTCAAATCGTCCCCTCCTCTCTCTCGCTCGCTTGCCAAGCACAATCTTCTGCGCGTTCGTCTTGCGGATTTGTTAATTGGTTGGTCAGCTCCTCTCTGACCCAGAGGCAAAGCCATGGCTCTCACGCTGCGTTCCTCGACATCGTTCCTGTCGCCTGTGGATGCTCATGCCTGTGCGTGCACACAGACACATGCGCCGTGCTGTTGTATAACGTGCACCGGAGAAGGGGAACTGTATGTATAGATTCAGGGCCTTGCAGGTTGCAGAGTTTTATAGGCTGTAATCGAGCAGGTCGGTAAGGAGGCAGGCATGTCAGAACTTAGGCTGTCTTCAGTTCATTTGTCCCATTTGGAACTGTATTGTTATAAGTCTAATCTCTGTAGAGAGAATTCTAT
>GRMZM2G008226
ACAAGCCGGTGGACCAAGTATTCGGTGACGAAGCTGAGGCGAAGGAGAGGAGGAAGGGAAGGGCCACGATCGAAGAGTGAGCGCGTCTCGTTTGATCTGGGAATTCATTTCGTACAGTGCTAACGACTTTGATACAGAGGCATAAACAATCTAGCCTAAGAGAAGAACACTGGAACCATGGTTTCAAAATCATACTCAAATCTGCTAGACCTGACCTCTGGAGATGGATTTGACTTTCGACAACCTTTTAAGTCTCTTCCTCGTGTCGTAACTTCTCCTGGTATTATATCTGACACTGATTGGGATACAATAAGTGATGGTGATTCAGTTGGTTCAGCATCTTCTACTGAGAGGAAAATAATCGTTGCCAACTTCCTTCCGTTGAATTGTACAAGAGATGAAACTGGGGTGCTTTCCTTCTCATTGGATCATGATGCGCTTCTCATGCAACTTAAAGATAGTTTTTCAAATGAGACTGATGTTGTGTATGTGGGCAGTTTGAAGGTTCAGGTAGATCCTGGTGAGCAGGACCAAGTTGCACAGAAGCTTCTTAGAGAATATCGATGCATACCTACTTTTCTCCCATCTGACCTACAGCAGCAGTTCTATCATGGCTTCTGTAAACAACAATTATGGCCACTTTTTCATTATATGCTTCCAATTTGCCTTGACAAGGGTGAGCTATTTGATCGCAGCCTGTTTCAAGCTTATGTCCGAGCCAACAAACTTTTTGCAGATAAAGTTATGGAAGCAATCAATGCAGATGATGACTTCGTTTGGGTTCATGATTATCATCTCATGTTGCTCCCTACATTCTTGAGGAAGAGGTTACACCGAATAAAGATTGGTTTCTTCCTTCACAGTCCTTTTCCCTCCTCAGAAATCTATAGGACTCTGCCTGTAAGGGATGAAATCCTGAAGTCACTGCTTAATGCTGATCTCATTGGTTTCCAAACATTTGACTATGCCCGCCACTTCCTATCTTGCTGTAGCAGATTGCTAGGCCTGCATTATGAGTCAAAACGTGGTTACATTGGAATAGAGTATTTTGGCCGAACAGTGAGCCTGAAGATCCTTTCCGTGGGTGTCCATATTGGTCGGCTTGAATCTGTCTTAAAATTGCCTGCTACAGTTAGTAAGGTTCAAGAAATTGAACAAAGGTATAAGGGCAAGATACTGATGTTAGGTGTAGATGACATGGACATCTTCAAAGGGATAAGTCTGAAATTTCTTGGACTGGAGCTTCTTCTGGACAGAAACCCAAAGCTTAGAGAGAAGGTTGTCCTTGTACAAATCATCAATCCAGCAAGAAGCACAGGGAAGGACGTGCAAGAAGCTATTACAGAAGCTGTCTCTGTGGCTGAAAGGATTAATACAAATTATGGTTCTTCAAGTTACAAGCCTGTTGTCCTAATTGATCACCACATACCATTTTATGAAAAGATTGCATTCTATGCTGCGTCTGATTGCTGTATTGTAAATGCTGTGAGGGATGGCATGAACTTAGTACCATATGAGTATACTGTTTGCCGACAGGGAAATGAGGAGATTGATAAACTCAGAGGTCTTGGCAAAGACACCCATCACACAAGCACACTTATTGTTTCGGAGTTTGTGGGTTGCTCCCCATCTCTTAGTGGTGCTTTCAGGGTAAATCCTTGGAGTGTCGATGATGTGGCGGATGCCTTGTGCCGTGCAACTGATTTGACTGAATCCGAGAAACGGCTGCGGCATGAAAAGCATTATCGCTATGTCAGTACTCATGATGTTGCTTACTGGGCACGCAGCTTTGCTCAAGATCTGGAAAGAGCATGCAAAGATCATTATAGCAGAAGGTGTTGGGCGATTGGATTCGGTCTGAATTTTAGAGTTATTGCTCTTTCTCCTGGCTTCAGAAAGCTGTCGTCAGAGCACTTTGTTTCTTCTTATAACAAGGCTTCTAGAAGAGCAATATTTCTTGATTACGATGGCACACTTGTGCCCCAGTCATCAATCAACAAAGCTCCAAGTGAAGAAGTCATTTCCGTTCTTAACACCTTATGTAATGATCCAAAGAACATTGTGTTTATAGTAAGTGGACGAGGACGTGATTCCCTTGATGAGTGGTTTTCTCCGTGTGAGAAGCTTGGTCTAGCGGCAGAACATGGCTATTTTATCAGATGGAGCAAGGAAGCCGCATGGGAGTCAAGCTATTCAAGGCCGCAGCAAGAATGGAAGCACATTGCCGAACCTGTGATGCAGGTATACACAGAGACAACAGATGGATCTTCAATCGAGTCAAAGGAAAGCGCCCTAGTATGGCACTATTTGGACGCGGACCATGATTTCGGTTCCTTCCAAGCAAAGGAGCTACAAGGTCATCTTGAGAGGGTGCTATCGAATGAGCCTGTTGTTGTGAAGTGTGGTCATTATATTGTAGAGGTGAAACCACAGGGAGTTAGCAAGGGGCTTGCTGTCAACAAGCTGATTCACACACTGGTCAAGAACGGGAAGGCACCGGATTTCCTGATGTGCGTCGGCAACGACAGATCTGATGAGGACATGTTTGAAAGCATCAACGGTATGACCTCCAACGCTGTCTTATCACCCACAATGCCGGAGCTGTTTGCCTGTTCAGTCGGTCAGAAGCCCAGCAAAGCAAAATATTATGTGGACGACACCAGCGAAGTAATCAGATTGCTCAAGAATGTAACCCGCATCCCCTCGCAGCGGCAGGATGTCAGTGCCAGCCATGGGCGTGTGACCTTCAGAGGCGTGCTCGATTACGTGGACTAGGCACCACCACTTAGTTACTCGAAAAATTATTAGCTGGGAAGCATGTAAATTCCACCGTCTTCTGCCTCTCAATGGTTCATTCTAGGAGGGTGTGTTAATCCAGAATTGTAGTGTAGCCTACATGAATCGTCACCATTACACAAACAGCGTAAATGTGTTCGCCGTTTCAGGGTTCAGGTGATGTGTGTAGGCAATTTTGGTAGGGAAGGGGGGAGCTGCTGCTGGAGGTTCGCGGTGTGAAAGGGAGGCCTCTTGTTCAAACAGTAATTGGTTGTCTGAATCTGTTCTCCTGCTGCTATATTGATGATCGTGTTAGTTCTAAAATTTATCTGTGGGTGAATTGCAGCACAGCATTAGCGCTTGACTCGATT
>GRMZM2G008290
AGTTATTACTCAAAATCCATGCCATTAAAAAGGACTTCAACTCCAAGCGGAACACTTCTACTCCCGTTGTTAAACGGCACTACCAACGAAACAACGAGGAAGAAGGCCGGGAGAGGAAATCCTTTGGCGGCGCGCGCACGCGCGGCAGACACGTCCACATCCACTGCAGCGACGAGCCAGCCGGTCCGCGGTCAGCAGCTTGGCAGCAGCCCCACTCTGGCTCCCCCCTCCGCCATCACTGCGCTTGTGCGCGCGCACCCACCCCCGCGGCCCGCTCATCACCCGCCCGGTCCCGCCGCCTATTTAACGCCGCCCCCACCGGGGCACTCGGCCCTCTCCGTCTCAGAACGCCCCAGCCTTCCACCTCGAACTCCGCGGCGCCCAGCGCCCTCGGTAACCGCCCCCCGCCCCGCCACAGAGACAGGTCGACGAGACAGACAAAGGCCGGCCGCCATGGGAGAGGACAAGAAGGCGGGCAACAAGGACGCCGCCGGCGGCGACAAGAAGAAGGACGCCGGCGCCGGGGCCGCGCCGCAGCCCATCGTGCTGAAGGTCGACTTGCACTGCGCCGGCTGCGCCAACAAGGTCCGCAAGGCCATCAAGCACGCCCCAGGTGTGGAGTCGGTGACGCCGGACATGGCGGCGGGTAAGGTGGTCGTGACCGGTCCGGCGGACGCGGTGGAGCTCAAGGAGCGCATCGAGGCCAGGGCGAAGAAGCCCGTGCAGATCGTCTCCGCCGGCGCCGGCCCACCCAAGAAGGAGAAGGACAAGGAGAAGGAGAAGGATAAGAAAGCGGACGGCGGCGAGAAGAAGGCGGACAAAGAGAAGGGCGGCGGCGGCGGCGGAGAGAAGAAGGCCGACAAGGAAAAGGGCGGCGGAGAGAAGAAGGCCGACAAGGAGAAGGGCGGCGGCGAGAAGAAGGCCGACAAGGAGAAGGGTGCCGACAAGCCCAAGGAGGAGAAGAAGAAGCCCAAGGAGGAGACTGTGACGCTGAAGATCCGGCTGCACTGTGACGGCTGCATCGAGCGCATCAAGCGCCGCATCTCCAAGATCAAAGGCGTGAAGGACGTGGCGTTCGACGCCGCCAAGGACCTGGTGAAGGTGACCGGCACCATGGACGGCGCCGCTCTGCCGGCGTACCTCAGGGAGAAGCTCAGCCGGGACGTGGAAGTGGTGGCGCCCGGCAAGAAGGACGGCGGCGGCGGCGGTGACAAGAAGGACAAGGGCGCAGGAGACGGGGGAGATAAGAAGAAGGACGGTGGCGGCGGCGGCGGCGGCGGGGCCGAGGAGAAGAAGGACAAGGCCGGGGCCGCGGCCGCCTCCGCGTCGGTGGCGCCGCCGCCCCTGGCCGACGCCGGCATGTACCAGGTGCCGCCGCACTACGGGTACGCGCCGTACCACCAGCCGGCTCCAGGCGGCTACTACGGTGCCGCCCCACCGCCCAACCACCACGCCGGCTTCTACCCCAACGGCGGCGGCGTCCATTACCCGCCCGCGCCAGCCTACGCGTACGGCCCCACCCACCTCCACGCGCCCCAGATGTTCAGCGACGAGAACCCCAACGCCTGCTCCGTCATGTGAACTCGCTCGCTTCGCCGGTTTGCCGCCGCCGCCGCGCCTTGGCACCCCCTTCCTCCGTGTGAGACCAAGAACCATGGGCTTGTCCTGGATTAGCGGTGTCTTTAGTTAAAATTATCAGTGAGTAGTAGCTAGCTTAAGCAGTGCTCCGATCCGAGATCAGTTCTTCCAGCAGACCTGTGTAAATGAGAGTCTCGCCGCCCCGCCCCGCCCCGCCCCGGTGTAACGCATCGTCATGTGTAAAATCTATCCGGACCCGATAAAGTTTTGCCCTTCTGTCATCGCTAATCGCCATTTGCGACGCC
>GRMZM2G008327
GACGAAAGCTGCCGCAGTCAAACAGCGAATAAAAGCCAAAGCCACCAGGCCAGCAACAATAGAAGCGAGCGAGCGAGCAGCAGTAGGCAGCGGCGCGGGCGAGGAGCAGACCAGCACCCAGCAGCCCTCGTCGGGGGGCGGCAGCTGCAGCTTCACCAGCCGCCGCCTTTCCCCGTCTCCTCTGCCTCTGCCTCTCCCCCTAACCCCCTTCCATTTCTCCACCCCACCCCGCTCCCGCTTCCGCTTCCTCGCCACTTAGTTCGTTCCGCACCCGCAGCCGCGGCTGCGTTCGCATTGGGGGCACGCAATGGAGCAGTACGAGAAGGTGGAGAAGATCGGGGAGGGCACGTACGGGGTGGTGTACAAGGCGCTGGACAAGGCCACCAACGAGACGATCGCGCTCAAGAAGATCCGCCTCGAGCAGGAGGACGAGGGCGTCCCGTCCACCGCCATCCGCGAGATCTCTCTCCTCAAGGAGATGAACCACGGCAACATCGTCAGATTACATGATGTTGTCCACAGCGAGAAGCGCATATACCTTGTCTTCGAGTACCTGGATCTGGACCTCAAGAAGTTCATGGACTCCTGCCCGGAGTTTGCTAAGAATCCCACTTTGATCAAGTCATACCTCTACCAGATACTCCACGGTGTTGCGTACTGCCATTCTCATAGAGTTCTTCATCGAGACTTGAAACCTCAAAACTTATTGATAGATCGGCGCACTAATGCACTGAAGCTTGCAGACTTTGGTTTAGCCAGGGCATTTGGAATTCCTGTCCGTACATTTACTCATGAGGTAGTGACATTATGGTACAGAGCTCCAGAAATTCTGCTTGGAGCGCGGCAGTATTCCACACCAGTTGATGTGTGGTCTGTGGGCTGTATCTTTGCGGAAATGGTGAACCAAAAGCCACTATTCCCTGGCGATTCTGAGATCGACGAACTTTTTAAGATATTCAGGATACTAGGTACACCGAATGAGCAGAGTTGGCCAGGAGTCAGTTGTTTGCCTGACTTCAAGACAGCTTTCCCCAGGTGGCAAGCTCAGGACCTGGCAACAGTAGTCCCAAATCTTGACCCTGCTGGGTTGGACCTTCTCTCTAAAATGCTTCGATACGAGCCAAGCAAAAGAATCACAGCGAGGCAAGCACTTGAGCATGAGTACTTCAAGGACCTTGAAGTGGTACAGTGACCTGCTAAATGTGCTTGACGTTGCATTGACATTTGTATGAGCTGAGTCGCTCATTCCTTTTTATGAACGCCTGTACTCTTCTCATTCTCTCCCTGCATTTTTGTCATTCAGCTGGATATTTCGAATCTGGTGTGTTTTGAGATGTATTAAAGAACGTCAAATAGATTACCGCCTTGGTCTCTGTCCATTGAAAGTAAATATCCGTCATATGTTTATTTTCCCCGGAAGCATCTATGGTTTCCTTTTATTTCTATGCGTCATGTAATGTCGATAAATGTGTGCGATGCGTTTTAACTTTCATTTTTTTTTTCAACACCAGCTTTGTGAGATGCACTTTGCTCAGCATCTCACAAGGAATAGCAAACAGTTGCACACGCACACAAAAAAAAGACATTATTATGATAGCCACTCACTGATAACCCATGGTAACAATCTTCTGAGATTATAGTTGATGAGCACGAGCCTACCAAGTGGCAGTTGCTGTATAAATTAAAGAATAGAAGTGGCCCCTTAAACAACATGGCCTTCTGAACTGGGACAAGAACATCGTGGAACAAAAATAAGACGGTAATTCACATGCTAAGTTAGTAGTTACCTAAGATTACAAGTGAAACTTTTATCTTTACAATGGCTGGGCGCAGGCATGAAATTATCACACAGGCGACTTGTTAACGTGCCTTCTTCAGGATTGCTGACGTTCGCATCTCCGCATCTTCCTTGGCAAAGCTCCACCAAAGGTACGAAAGGGGGATAGCCACAGCAAGGCATATAGCACGGCCATCCACATATCCCCATCGCGGAGGAATGTCAGAAGCTTCCAGAAGTACCGCAGCCGCACCTCCGATGGCAACAAATATGATCTTCAGCCGTGAAGGATGCCGAGTCATGACAGCCCACAGTGCCCATAGGAGACACTGAGCAATGATTATCACAGTACAAACCTTCATGTTCAGGCCTGCAGATTTTACAAGCGTAACCGCGTAAGCCACTAATACGTGCTACTCCCTATGTCCTAGTATATAAGATGTAAGTTACATTCAAAAACAAAAAAAAATGTATTTAATTCTCTCTATACTACTGCATCAATGTATACATGTCTAGAAAGAGCATGTCTTATATTATGAAACTAGAATAAAAATCGTTACGTCTTTATGTACTAGGATAGAGCCATGGAGGGAGTACATCCATTCG
>GRMZM2G008607
GGCTTGGTTCCCCGTGACGACTTGCCAGCCGCGCTAGATACACACTCTTCATCACCCGGAGTCCCGGACGGACGCACACGCATCGCTTGCTTGTCGTTCTCCACTCCTCTTCCCCCGCTGCTCGCCTCTCGATTCCGCCTCATCGCGTCCGCGAACTCCATGTCCACTGCGACCGCGACCCTGGCCGCCGCGCGATCCCCGGCTGTCGCGCTTCTCAGCCTGCGCCGCCGCGCACCCGCGGCTGCCCCCATTCGCTTCCCCGGTCTCCGCGTCGGCTCTGGTTGCCGTCACATAGCTATGGCTTCCGCGGCGCACTCCCGCGCCCCCACCGACCCGCTTCCCAAGGGTGCTGATTTATTTTTCCGGGCAGTAATCTCGAACATGGAAAAGGTTTATTTGAGCAGGAATCCTACAGCCAAAACCATTCTGGAGCTTGTACGATCTTATGATGGTGATCACATTTGCTATGATCACTTTGCTTTCCGGACATTTGGGGTCAATGGTTATGGTATAAACTCACTTTCTGATTTTTTCACTGATTTTGGTTATTTACCTCGCGAAGAACTCAGATTTCCAGCTAAAAAGCTTAGGGCACTATGGTTTTCCCCGCCCACTAATGATGGCTACTCTGGAACTGGTACATATGGACCTTTGCCAAGGATATTCATTTCAGAACTTCTTGTGGATGAGTTGACTACTCAAAGCCAGGAAATTATACATAAATACATTAAAACTTCTGGCAATGGAAATAATCATGCTGCTATTGCAAGTACATCTGGGGAGCTAACATGGGAGAAGCCCATTTATTCAGATTTCCAGATTTTGTCTAGGGAAAGTGAATATGCTGCATGGACTCTTGTTAATGGCTATGCACTAAATCATGCCACAATTGCCACCCATCGCCTAGAATCAGATATCAGAAGTATTAATAAGTTCAACAAATTTGTGGAGGACAATGGCTTCAAGTTAAATTCAGAAGGAGGGATTCTGAAAGTGAGTCCTGATGGTCTCCTTCAACAAAGTTCAACAGTAGCTGACTCATCATTGTTTACGTTTGCTGATGGAATAACTGAATCTATTCCTCGATCATACATTGAATTTGCTGAACGTCTCCTGTTACCACAGTTCAAAGATTTACAAGATGAAGAGGTGAAAGAATACCACAGGCGTGATGGTTTTGAGGTGGGCAATGCGGACAAGATATTCGAAAGTACATCGAAGGATCAGCTGACGCGGAGATCTGCATGAACAGTGAACTCTAGATCTGCATATGACCCCGTGAACTCTCTAGATCTGCAAACAACCCAGTGTGCCTCTTGGAAGTGTGTTGGTGACTGTGAAATGATTGTACCTACTTGGGTGAAATAAAGCATGGGAGTCAATAAAAAGTAACTGTTTCTTTATTCTACATCTGTTGAATCCAAAGAGAGAATTAGTTACTGTTTCCCTT
>GRMZM2G008938
CACGCCACCCATCTCACCACTGCACCACTGCGCGCTTCGTACTGCTGGCCGGGCTGCTCCAGCACCAGGAACGCTCGCTCCTGCTCGTCGACGTTAGATTTTCCCAGACGCGCGAGCTCCCCAGCAACTCCAACACGTTGCTCGCCTCGCTCAGTCTTCAAGCCATCGTGCCGCTGGTTCTAGCCAAAGTCGGGCGCGTTCTTTCCTTCGCCAGGCAGCGCCTCCAGTCGTCGTTTCTTTTCCACGGCTGCACGCTCACCGACTCAAGCGCTTGGCCATGGAGCTCGGTTTCGTGTGTGCCTGTGCTGGGTCGCCGGGTCACGTGCTCGTCTGTTTTGATGCTGTGCACGTTCCGGCTTGTGGAACTCGCCGGCGTTGTCAGCTACTACTAGACCTCACAGTGGTACTGTGATGCCGCCGTGGAGACGTCTACTGTGCCATCTATTCTCTGTTGTCTCGCTACACCTGATTGGCATCCTCGTCCTTGTCTCGATCTCGCTACGGCAGCATCGGCGCTCTCGATATCGTCCTGAGTTCACTCCGCGTGCTGCGACGTCTCGCTCACCTCCTCGCCAAGTCGTCGTCGCCCTCACGGTTATCGGGTCGATTCGATCA
>GRMZM2G009009
CTCCACCTCTTTCGCATTTGATTTGATTCGTCCAGAGGACAATCTCTGCGCCGCGCATAAACAACGCCAGAAGAGTCGTCGCCCCTGACCGTCCCGTCTCCTTCCTCCCCTCACCCCCACCCACCCACCCACCCACCCACCGCGCCACCATAAACCCCGAGGGGATACAGAGAAAAACCCCGGGCCCCCACACGCGCACTCCATGGCGGAGCCGGCCGGCAAGGCCCGGGAGCGGCGGGTGTCGATCGAGGAGGTGGCGAAGAAGCTGTCCCTGTGGCACACGGCCACGTTCCGGCCCATCCTGACCCACGCCGAGCTGGAGCCCATCCTGTGTGCGGCGGGCTTCGTGGCGCTGCCGTCGGCACCAGCGACGCATCAGAAGCAGGACGAGCGGCCCGGCGTGGCGTGGCGCGAGTACGCCTTCCTCGGCGGCGGCAATGCGAGCCCTGCGGCGGCGGCCCCGCGGCGCTGGCTGGGCCCGCGCCCCCGCCTCCCGTACCCGCGCGTCGACGGCCTCCACCTCAAGACGTACCAGGCCTTCCTCGGCGCCGTCGAGGCCTACCTCGGCGCCCACCGCGTCTCCAACCTCTTCCACGTCAGGTGCGTGCGTGCCGCGTGCTCTCCCGTCTCGCTGACTCCCCGGCCCCACCCAACTCCTCTCCCCCTTCCCTTGTTTTACGTTTGACTTCTCGCCGCCGCCGCCGCTCGGCCGCTTCCCGTGCTTTTGTTGTCTTCTTGCTGTTCGGATAGGCCTCCTCGGCTTTGTTTTTACGACCGCTCGGCGCCTAGCTTTTGTTGCACACGCATCGCCGGCGTGCCGGTCCCTGGTAGAGATACGACTTCTTCTCGGTCGCCGGCGTGCCGGTCCCCGCTCCTTGTTAGTTATTTTTGCCCTGAAAGTTGAAGGCCGTTCAGTCCATTAGCGTGATATA
>GRMZM2G009465
TCATGCGTGCATGCATGTAAGATCGAGCTGTGTTTGATCAATGCGTAGGCCTATATAAGGCACTGCATTGCCTCCTCGTCATCTCATCATCGAGTCATCCATCTAAACATCCGATCCGACCATGGCGGCAGACGCACTTCGGGGCCTTCTCCCCGGCGTTTACGCCGTGCTGATGGTAATCGCCGTCACAAGCGCCGCCTCCAGCGACGCGTCCTCGGTGGTCGTCGGCCTCGCCAAATGCGCCGACTGCACCAGGAAGAACTTGAAGGCCGAGGCGGCATTCAAGGGTCTTGAGGTGGCGATCAAGTGCAAGAACAGCAAAGGCGAGTACGAGAGCAAGGCCATGGGCAAGCTTGATGGCTTCGGCGCCTTCAGCATCCCACTTAGCACGGACCTCCACGGCGCTGACTGCGTTGCACAGCTCCACAGCGCTGCGGGGAACCCGTGCCCCGGTCAAGAACCTTCCAGAATTGTGCCACAATCGTCAAAGGGCAACTTCGTCGTGGTCCCTGGAAAGACAGACTACCCATCGAAGGAATGTGCGTCCGCAACCCTGTGTGGGTCGATCAAGAAGCACCTACTAGACCATTTCCACAAGAAACCTGTGCCACCAAAGCCAAAGCCAGAACCTAAGCCAGAGCTGGAGCCGAAGCCAGAACCTAAGCCAGAGCCAGAGAACCACCCACCTACACCAACATACGGATCCTCAACTCCGATCTACCATCCTCCATCCAGGCAGTTGTTTGACAAGAAACACATGTTTGATAACTTCCACAAGCACCACGACTACCATCACTTCTTTGACCACTTCCACAAGAAACCAGTTCCACCAAAGCCAAAACCAGAACCTAAGCCAGAACCAAAACCCAAGCCCCAGCCAGAGTACCACTCTCCAACTCCAACATATGGGTCGCCCACACCGATCTACCACCCTCCGGCTAGGCATTTGTTTGATAAGAAGCCCTTGCTAGATCACTTCCATAAGGACCATGACTATCACCACTTCTTAGACCACTTCCACAAGAAACCCGTGCCACAAAAGCCAAAGCTAGAACCCAAGCCACAGCCTAAGCCCGAGTACCACCCTCCGACACCCACATATGTTTCTCCAACTCCCATCTATCACCCGCCCGCTGAGACAGAAATGAAGTATGACAAGAAGCACTTTGATCACTTTCACAAGGATCATGACTACCACCACTTCTTTGACCACTTCCACAAGAAGCCTGTGCCACCCAAGCCAAAACCGGAGCCAGAGCCAAAGCCAAAGCCACAACCTAAGCCAGAGTACAAGCCCCCCATGCCCACATACGGGTCTCCAACTCCTATCTACCATCCTCCAGCCAAGAAAGAAGTGGCATTTGACAAGAAGCACTTCCTTGATCACTTCCACAAAGACCATGACTACCACCACTTCTTTGACCACTTCCACAAGAAGCCTGTGCCACCAAAGCCTAAGCCGGAGCCCAAGCCAGAGCCCAAACCACAACCTGAGCCTGAGTACCACCCACCTACACCGACCTATGGATCACCGACTCCCATCTACCACCCTCCGGCCAAGCATTGATCGATGGAGTTGAATGGTGGTCAGTGATCGACGTCGCTAGCTAAGAGTTGCATGTGTGGTCTAGCTAGCGTGGTTTGCAGTCCTGCTTTTTTGTTTCTACAGAATAAATTATAGCTTTATTTGGGTATGTATACTTATTTGTGTATCGGTTAGTATCATATAAATGTATGATTTGAGTGTGCGTTGTTTTTAATATGCATGTTCTATGATGTACTTTATTCCTTTTAAAATATTATTATTTATATGTAGAAGTTAAAAGGTTTACAGTAGTGTGATTTGCTTCTTTTCCATGCCCGAAGGTCTGGATGTGTGGACGATCAATGTGCTGAAGTGAATAGTGTAATGTATGCCCGTCTCGATATTAGTCATATGAAAATATTCTGGATACAAGGTTGTCCTATATATTGTTTTATCTACGAAGAAAACCATCTCTAGGGTTAGTTTGGAAATTAAACTCAAATTTAGTATAACACGACCTCATTTTTTTTATTGTACTACTAATTATTAGATTATGATGAATGAAATGATGATCAACTCATTCTATAATCTATTCCACAAACCAAATAAAAAA
>GRMZM2G009530
TTTTTATAGGCCCTAGAACTAGAAATTCTGCTCATGCTTTTATCCTTGTTATAGATGGGCAGCCCTAGTCCCAATGAGTCACTAGTTTGGTGTTCGAAGCAGCCTCTCCGTATTTGTGGGGGAAGCGCTTTTCTAGGCCTCACTCATGTATAGCAGGAGCTTAAAACTGAACTGTTGGTAGCTCTGTTCTTAAGGCGTCGCCTAGGCGTCCAGGCGGTGGTCAAACGCCTAGGCGCCTTGCCCGCCTACCTCGCCTAGGCGTCGCCTAGGCGCCGCCTAGGCGTCCAGGCGGTGCTCCAACGCCTTGGACCGCCTTACCGCTTTAAAAACCCGTTTCCATGCCATGTCATTCTTTGCTTCGCAGGAGAGTGACGAGAGCAACACAGAATGGCTCTCTGGTTACGTAGAGGACTGCTTTTCGAGCTCCACGTCGTACACAAATCCCGTCTCTGCAATGGCAAGCGAGGGTGTCGGAAAACCAAAGCTACCTCCACCACCATCCTCCAACGGCAGGAGAAAGAAACGGAGCTTGGCCTCCGTCATGACCAACGGCGACTACCAACAATTCGTCCTCCCGCTGTACGTCGAGCCACCGCTGATCCTGATCGACCAGAAACACTGGATGGCAGAGAGCGAGCTGATCCACCCCAAGAAGGACGACGACGACCGAGAGGTTTGCCAGCAACAAGGGCAGGAGCAAGAGAAGGGCGTGCCGCGGCTGGTGAAGATGTGCAGCAACTGTCTGTCAAGCCAAACGCCACGGTGGAGGGACGGGCCGTCGGGGCGCCAGATGATGTGCAGCGCATGCGGCATGAGGCTCAAGCCAGAGACCAGGTTGTCAGCCGAGCAGCAGTGCGGCCAGGAAGAACCCACCAGGAAGGAGCAAGAGCCAGACAGGAAGAGGAAGAAGGCGGCCAAGAAGACGTGCTACGAGAGCAGCGACGCCCCGCCGTCGTCGGACCAGCAAGAGAAGCGGTGCGCCCACTGCCTGTCCTCCAAGACCCCGCAGTGGAGGGCGGGGCCTCTGGGGCCCAAGACCCTGTGCAACGCCTGCGGCGTCAGGTTCAAGTCCGGCAGGCTGCTGCCCGAGTACCGGCCCGCCAACAGCCCCACCTTCGTGAGCTGCTTGCACTCCAACTCCCACAAGAAGGTCATGCAGATGCGGCAGGCCGTCGCGCAGCAGCAGTGAGGCCGACGTCTCCCGGAATCTATCGTTGGAAGCGCGTTAGGGGATCTCTTAGATCGTAGCTTAGTCGATGCTCAGAGAGGATGAGAACAGAGACTTTGGTTATAGTAGTAGTAGGCAATCGTCGTTAGCTCTAGCGGTGTTCTAGCTCAGACTGATTTGCTCGGTGTTTTTAGACGTCGGATTCAATACAATCTCGATGTTGTCCTGAATTGTGCTATGGGTTTTCGGTCCATTAGATGTTCAAGGTTTCAATTGGGAACTCGGTGTTTAAAGAGAATTGCTATGAAAAGGCATCAGTTCCTGGAAGATCTGGGGTTGTACGTTGCCTGGCGCGATCTCGTCCCAGAATCAATGGCGCGTTTTTCTGGCACCAAGACCTCCAGGTGCAGTGCTTTGCTTTGCTCTGAACCAATGGCAGCAGGTTCAGAACACAGGTATCTGCAGGTCAAGGTCGTCCAAGTATCTGCTACCAAGCTGCCTTTGGGAGGTAGAGGCACTTTTCAACTTTTGTGTTGCGCGTGGATTTGTTCGAATGCCCTTTA
>GRMZM2G009588
ATGACTGCACGGTCGGCGCTGGACGAGGTCACCGACACGGGCGCCTTCGGCCGGTCGCCATCCACCTTCCGGAGCTTCGTTTCCAGGGACAGGCGGTTCCCTGCCGTGGCGGGGCGGTACCACCTCTACGTCTCGTACGCGTGCCCCTGGGCGTCCCGGTGCCTCGCCTTCCTCAAGCTCAAGGGCCTCGACCACGCCATCGGCGTCACGGTCGTGAAGCCCATCTTCGAGCGGACCAAGAAGAGCGACGAGCATCTGGGTTGGGTGTTCCCCGCCGCCGCCGACGAGGAGCCCGGCGCCGAGCCCGACCTTCTCAACGGCGCCCGGAGCGTGAGGGAGCTCTACGAGATCGCCCGCTCCAACTACGCCGGGAAGCCAACCGTCCCCGTGAGCCTCCAATCCCGTCACTCCAAATCCACCAAACAAGCAGCGGATCTGATTCCCCCCTCCTCCTTTCCGGTGCTGTGGGACAAGCAGCTGAAGACGGTGGTGAACAACGAGAGCTCCGAGATCATCCGGATGCTCAACGACGAGTTCAACGGCATCACCAGGAACCCCGGGCTGGACCTCTACCCGGCCCACCTCCAGGCCTCCATCGACGAGGCCAACGAGCTGGTCTACGACGCCATCAACAACAGCGTCTACAAGTGTGGCTTCGCCAAGAAGAAGGACGACCGCGTGCTTGTGCCGGATTTGGGGTCGCTCAACAGCATCCATGACAGGGCGCGTGAACTCTTCTACTACCTCAAGGGTGGGCAGGTGGACTATGGCGAGGAGCACAGCAAGGCTTGCAGCCACAACAGGTTTGGGAGAATATATCACACAGGGCACTATCCTGTTTGTTACGAGCACAACCCAGTGCATTTTGTGGGGCACTCTGCTGGCGCGCAGGTTGTGAGGGTGCTGCAACAGATGCTTGCCGACAAGATTGAACATACACCATTTAATAGAATCGGAGAGACACAAACTATTCTTAGACTCCTTAGTGTCGTTCTCCATTCTACTCCTGATCGTGATAACTATTGGAAGATGATGCACAAGTACATAGGTTCAGATGTTACATCACTTGTGACACTTCCAGTCATAATTTTTGAGCCAATGACAATGCTTCAGAAAATGGCTGAGTTGATGGAATACTGTGAGTTGTTAGACAAAGCAGATGAATGTGAGGATCCATACATGCGTATGGTTTATGCTTCTACATGGGCTGTTTCGGTATACTTCGCATATCAGCGCACATGGAAGCCTTTTAATCCGATCCTTGGAGAGACTTATGAGATGGTTAACCACCAGGGCATTACATTTCTTGCCGAGCAGGTAAGCCATCATCCCCCAATGGGTGTTGCTCACTGTGAGAATGAGCATTTTACTTATGATATCACGTCTAAGGTGAAGTCAAAGTTCTTGGGAAATTCATTGGAAATCTATCCAGTTGGAAGGACTAGAGTGACACTTAAAAAATCTGGTGTCGTGTTGGATTTGGTGCCACCACTAACAAAGGTTAACAACCCGATATTTGGGCGTACTTGGGTTGATTCTCCTGGAGAGATGGTTATGACAAACCTGACATTCAGAGACAAAGTTGTGTTATATTTCCAACCATGTGGCTGGTTCGGCTGCAGATACCTTAATGAAGGCAGTGACAGTGACAATGCTCCAGAAACAAGCAGTGATGTAAGCAATGAGAGTGACAATGACAATGGAAGGTCTATTGGAAGAACAACCCAATGTTTAGCACAAAATATTTGCACCGATCAAGAAAGGTTGTCCAGTGATGACTGTGATTCCAGTAACCAGGAACCTCTCTCTGTTTTCCAATATATGGAGCATGATGCACCATATGGAAGACAACCATTAGCAGATATGATCTACTGCAAGGGAATCTTGAGTTTAAACAAGGGACAACAACAACAACTATTGTGA
>GRMZM2G009687
CAGGGTTGTCCCTCCTAACTTGTCTGGTAAGAAACGGTCTGCTTGGGATGAAATTTATGATGATGCTCATGATGTGGGTACTTCTGTTGGTATGCATTCTTTTGCTTCTACTCTAAACATTGCTAGAGATACCTCTGCAACTGCTCTACTGCATGCTGCAAGCTCTTCAGCTTCTACTGCTTCTGAACTCATTTCTTACTTAGATTGTGACACTGTCAACCAATTAACTGATGATTTCAATATCTTGCACAGGTGGCATCAGCACAAACTCACTTATCCAGTACTGTCAATTATGGCTAAAGATATTTTAACTGTTCCTGTGTCTACCATCTCTTCAGAATCCACTTTTAGTTTAACTGGCAGGATCATCGACGAGCGGAGGAGGAGATTGAAGTCTGATGTGGTTGAGATGTTGACATGCATTAAAGATTGGGAGGATGCTGAAGCAAGGATGCAACACATGGTGGATGACAAAGAGCTTGAAGAAACATTTGAAGATCTTTATCTTGATTAGTCTTACTCTCTTTGTGACCATTTCTGTAATGGGACTGTAATATTATGCACCTGGACACTGGACTGGACTGGACTGTAAACATTTGAAAAACATTTTAATGAGCTGGGCTGTACTCTTTTTTCCTGTCTAGGGTTTCTCACAAGGGTGGGTTTTACCTATACAGATTTTTAACGAGGCAGCCATTGCACTACAGCTCATAAAATTGTTGTTTGATTAGTCTCTTACTCTCTTTGTGAA
>GRMZM2G009901
GCCCAGCAGGAGGCGAGAGCGGGGCTGGAGGCGGGCGAGAGCGACCCGGCGGGCGCTACTGCTACCGCCCGGCGATAGGCAGGCGAGAGCGGGACGACGCGTTGGCGATGGCGTCTTCGCGGGCGAGAGCGAGGGGCGACAGTGAGTGGCGGCTTCTGATTGGTCTACGTGTGCTATAGCCTGAGGCTGTAGCCTGCTGCAGCCTGTGCACTGGAGCAGCAGGGGCGAGAGTGAAGACGAGAGCTGACGTGGCAGGGGCGAGAGAGAGGCGGTGCACTGGACTCAGCCTCACAGTGACAGTGGCGGCGATGGAGGCAGTCACAGAAAGAGAGGAGCGGCGAGCCAGCGGCTGCAGCTCTTCCTCCTCCTGCCGGCCTGCCTGAGCTGCTTAGATGCCCTCCATCTCATCTCCAATCCTCCATCTCCGTCTACATCCCCATGAGCATGAGCTGACGAAGTGAAGTGAGTTGGCTGCCAGCGCGTGCTGTATCTTGTATGGCTGTACTGTATCCCCTCCTCTCGCCCACAAAATTTTGTCTCCTTCCCTCCCCACGTTTCCACCCCTCCTCCCACCACTACTTCTGAGCTCCCTGCGGCTGCGGCTGCGGCTTGGTGCTTGCTTCCCTCATCTCTAGCCTGTACACTGGTTGCGGTTGGAGTGGTTGCCAGTGTCCTCACCACTTGCTCCTCTCGATCCACTCCCCCACGGACATGAGCGTGCAACCATACATCTACCGGTGATTGCTTCCTTCTTCTGCCCTGAAGCTGAAAACTCGGCCTGCCGCGCCTAGCCTGACCTTGCCTTGCCTGGGGGAAAAACTTCTGTTTTGCTGCTACCGCTGCTGTGGTATAAAAGTGGAGTCCCAGCGGAGGGAAGATTGCTCCGTCGCCGCGGTTTCGCTTCGCGGCGGGAAGGGGCCGTGAAGGAATCTTGCACCGAGATTAATCCCTCCTCTGCCCCTCCATTTCCGGCCGGCTGTCGGTGCTGCCTTCCGCAGCAAAAGGTGGGATCTCGCGTCCGCCGGCGGTGGCATTGCCGGATCGAGATATCTCCAGCGGCGGCCTGCGTATCTCCGTGGCCGATCTGCGCTGCGGCTTCCCCGGGCGGTGCGGACTGCTGCGGTGAGGAGCGTTGCTCTGCGCTGTGGTCCAAGCGAGGGGGCGGGGGGGACTGCACGCCAGGTGTTCGACGAAGAACCCGGCCCGAGGCAGCCATGAGGGACTTCCCTTCCTGCTTCGGCGAGAGCGGCGTCCAGATCGCGGACGCGTCGTCTTCGTCGTCGTCCAGCGCCGGCAAGGGCGCGGCGCAGAACCTGGTGACCTGCCTCTACCAGACGCACTTCTCAGGCAGGCCCTGCGTGATCTCGCTCACGTGGAGCAAGAGCCTGATGGGGCAGGGCCTCAGCGTCGGCGTCGACGACCTGTCGTCCGGCCACTGCCTGTGCAAGGCGGACATCAAGCCGTGGCTCTTCTCCAAGAAGAAGGGGTCCAGGAGCCTCGACGTCGAGGACGGCAAGGTCGAGATCTTCTGGGACCTGTCGGGCGCCAGGTTCGGCGCCGGGCCAGAGCCCGTGGAGGGGTTCTATGTCGCAGTGGTGTTCGACCTCGAGCTCGCGCTCCTGCTCGGCGACATGAAGAAGGATGCCTACAGGAAGACCGGAGCCAGCCAGTCGACGCTGAATGCCGCCGCGTTCGTGGCGAGGAGGGAGCACATATATGGCAAGAAGATCTACTCTGCCAAGGCGCAGTTCTGCGACAACGGCCAGTTCCACGACATCGCCATAGAGTGCGATACCGTCGGCTTCAAGGATCCGTGTCTCGAGATACGAGTCGATAAGAAGCCCGTGATGCAGGTGAAGCGCCTGGCGTGGAAGTTCAGGGGAAACCAGGCGATTCTCGTGGATGGCTTGCCCGTGGAGGTGTTTTGGGATGTTCACAGTTGGCTCTTTGGGTCAACGGCAAGCAACGCGGTGTTCATGTTCCAGACACGCCAGGCCCCTGAGAAGTCGCTGCCATGGTCCTACTCGCAGAATTTTAGGGAGTCCCAGCTGCAAGGCCTTGGTTTCTCCCTTATCCTGCATGCGTGGAAGGTTGAATAGTCTGTTCTTCTTCTTCTTCTTTTGCAGGATCACAATTTGCTTCTGCACCTGCCTCATTTTCTTTGCTTTGCTGCTAACAAAAAAAAAGACGTTTTGTTGAGTGTCTGTTCATCAGAATGCTATGGAGGCTCTCCAATATATGTCTTTCTGTTTTGTTTTTGTTTTGCCATCTCTTATAAACGCTTTGGTTTGATAGCTGGCAAGCTATGTGATGTTCCAGTGGATTTTCCACTCTGTTCCTTCTCACCCTTCTTCTTGTGTCTTGGGTGAGGATAATCCTGATGATCAAGTAGTCCAACGGTGGCAATGCTGTAGAAAGAGAATGTTGTTGTCATTATGTAAAGTATATCAAACCTCCGATTATTCGTCGGCGATAGTTACGCCCAACGGCTTGAGTTC
>GRMZM2G009958
TACACAATGAAGGACCAACGTGCAAAACACAGTTCCATCCTTATCCGTTCTACTTTGTCACTTGCCGACCCCTCTGCTTTATATAAGCTCGAAATTTCGCTGACGCGAAAAAAAATCAACTGATTCGCTGAAAAACGGAGAATCGAAAGCGAATGCTGTCTCCCACCACACTGCGGCCGCTGGTTCCGGCGGCGGCGCCAGCGCACCTTACCGCCTGCTTCTTGCCCGCGTCGGGGCGGCGTGCGCCGGCGGCGGCGGTGCGCGCGGTGCGGAACTACGACTCCATCCCGAAGCGGGAGCCCTTCACCTCCAACCGCAGCACCCTCGACGAGTTCCTCCGGCTGGACAAGCCGCTCGTCCAGCGTACCAAGGACCAGATCACAGATTATTGCATGACCGTCGAAGGTGACGAATGTTGCAGCTGTTGGGATGCTTACTTTGAACTGAATAAACTTGAGCGAGAGCTGCCCAAAGAGGAAATCTCAAGGATGGTGAAGGACTCAGAGGGTGACGTGAGGTACCTGATCGAGAGCATCCATCATCGCTCAGATTTGCGGAAGAAGATAGCAGAGAAATCTCGTAATTCAGTACCATCAGGCTCCCAGGGGCAAACTGCAAAGCCAAGGCCGTTCCCCGTGCCTGATGGGATACCGAAAACACAGGAAGAGCTCACCGAAGAAGAGGAGGCGTTGATGCCAGAGTCTCCATACACAAGGTTGCTGAGAAGGATGGGTAGATACCCTGAATGGTACACCCCACGCCCTGATCATGAGACTGACTGAATCAAGTCATCTACCATCCAGGTGTCCCTTTTGGAAGTTTTGCAGCATGATAATCTGAAGCTGAAGCTCGTTTTATGGTATGTGGTAATATTTTAGTGTTGCACCTATGCTGCTATGCAGATTAGACTTGTCCTTTTCTACTTATTAATGAAAACCGGTGTGTGCGGTTTATGCTGTAAATACCTGGAGTGTTCAGAATATGTTTTGTTCGAGGTTCTGTGTACTGAAGTACGGAGTACTAATGAATTTCCTTGTACATAACATCGAATAAAATCACTGGGTTTTACTTTGGTTTCTGGTCATTATAGTTGTGTGTGTTGGGGGAGGGGGGGGTTTGCATTTGACATCACACGTTCTGCGTTCTGGTGGCAATTCTGCTTATACATCTCTCAACTGTTTGTTTTTTTTTCATTAATTTGATCTGTTGCAAAACCGGTCGTTGTCCCCGTTCGGCTGCCTAAAGCCTTGTTCGTTTATGTCGGATTGCACCCGAAATCGTTCAGCTAATCAAAATTTATATAAATTAAAG
>GRMZM2G010000
CTTGCCCCGCCGTATAGGAGTATATAATAACCTCCTCTCTCTTCTCCCCATCTCGCCTTCGATTGCCCTTCCGGCCATCCTACCTCCTACCCTCTCCACCTCTCCTCCCACCCCTCCCCTCCCCTTCCGTGTCCTCCCCTCGCCTGGGGATCGATTCAGGCTACGCGTGGGGTTGCGTCCATTGATGCGAGGGAGGCAATGGCGGTGTCCTCGCCTTCTTCTGCTCCGGAGAAGAAGAGGAAGTGGCTGCTCAGCAACAGGAAGGTCAGTGCCGCCGGCTCCCGTCTTCCTCTGCTGGCTCCTCCACCATCCTTGAGCTGGGCTCCCTTCCTCTCCCACAGTCCCACCTGAACGTTTCTTGGTGTTCAAGAACTGCACGAGAGCCAAGCTTGTGCCTTTTGACTTCTGGAGGACTTGACGTCCGAATGCCAGGAGGGCGTAGAACCGTTCGCGTCTCTGAAGCTCGCTGTGCGTGCCTTTTGTTTGTTTCGTTTCGTTCAACAACAGCTTGGTTCCAGCGCGTTCTGTCCGGTGGCTTGTCCTGTTTTGGTTCCGTTTGTTTTGTTTGTCTCCCCCCCAAAAGAATGATCTCATCCCAGAGTGGTCAATCCGGCTCTGTTTAGAGGGAAGAATGTTGCCTTCGCTGCGGAAAATCTGATGTTTCCCGGTTCCGTTTTCGCCAGGTGACCGACAAGTACCTGCGTGAGGCGAGGAAGATTCTTGCGGCGGCGCCAGAGTGTGGCGGCGGTGACGCGGTGGCGGCGCTCGGCCTGGTCGACGCGGCGCTGGAGCTGTCGCCGCGGATGGAGGCCGCCCTGGAGCTGCGGGCGCGCGCGCTCCTCGCGCTGCGTCGCTACAGGGAGGTCGCGGAGATGCTCCGCGATTACATCCCCAGCTGCGGCAAGTCGTGCTCTGGCGAGGACACCTCCTCGTCCTCGTCGGCGTCCCTCTTGTCCACTGGCTCCGGTGATCTCGGCACGATCTCCCGCGCCAAGCTCCTCTCGCCCGACCGCCACCGCTCCGACGACGCGGAACCTGACGCCCGCCCCGTCCGCTCCTTCCGCTGCTTCGACATCTCCGAGCTCAAGCGCCGCGTCCTTGCCGGCCTCTCCAAGAACCCGAACACCGATACCCAGTGGAGGTACTTGGTCCTCGGCCAAGCTTGCTTCCACCTCGGCCTCATCGAGGACGCTATGGTGCTGCTGCAGACCGGCCGCCGCCTCGCTTCGGCGGCGTTCCGCCGCGAGAGCGTGTGCTGGTCGGACGACAGCTTCTCGTCGTCGTCGTCGTCCTCCGCGACCGCCGCGGCTCCCTGCGTCCCGTCCGGCAAGACATCCAGCTCCGGTTGGGCGTTCATAATCCCGGCGACGGAGTCGGAGGCTGTGTCCCAGCTCCTGGCGCACGTGAAGCTCCTGCTCCGGCGCCGCGCGGCTGCCATGGCCGCGCTGGACGCTGGCCTCCCGGCCGAGGCCGTGCGCCATTTCTCCAAGATCCTCGAGGCGCGCCGTGGCGTGCTGCCGCACCCGTTCGCCGCCGCGTGCCTCGTGGGCCGCGCCGCCGCGTTCCAGGCCAGCGGGCGTCCGGCCGACGCCATCGCGGACTGCAACCGCGCGCTCGCTCTGGACCCTGCCTACATCCCGGCGCTCCGCGCCCGCGCCGACCTCCTGCAGTCCGTGGGCGCGCTCGCGGACTGCCTGCGTGACCTGGACCACCTCAAGCTCCTGTACGACGCCGCGCTACGCGACGGCAAGCTCCCGGGGCCCCGGTGGCGGCCGCAGGGCGGCGTGCGGTACCGCGAGATCTCCGGCGCGCACCGCAAGCTGACGGCCCGCATCCAGGGGCTGCGCGGCCGCGTCGCCGCCGGCGAGGCGTGCAACATCGACTACTACCTGCTGCTTGGCGTGCGGCGCGGGTGCACGCGGTCCGAGCTGGAGCGCGCGCACCTGCTGCTCTCCCTGAAGCTCAAGCCCGACCGCGCCGTGGTGTTCGGGGAACGCCTGGAGCTCGTGGACGAGCACCGCGACCTGGAGGCGGTGCGTGACCAGGCGCGCATGTCCGCGCTGCTGCTGTACAGGATGCTGCAGAAGGGGTACTCGTTCGTCATGTCAGCCGTTCTGGACGAGGAGGCCGCCGAGAGGCAGAGGGCAAAGGACGCCGCGGCCGCGGCCGCGGCCGCAGCTGCCGCGCTGGCGGCCAAGCAGGAAGCTCCGAAGCAGGAACCACCGCCGCCGGTGCCTGAGAAATCCGAGAACACGGAGAGCGGCCGTCCAAGAAGCCCGCCACCGCCAGGGCGCGCGCAGACGGCGAAACCGAAACCGAAGCCCAAGGCCAAGGCCGCGACCACCACGGCGACAATGCCCAAGGCGGCGGCGGCCGTGACGTCTACGGCCCCTGTTTACCAGGGGGTGTTCTGCCGCGACATGGCGGTGGTGGGAACCCTGCTGTCCCGCGGCGGCGGGTTCGACCGCGCTCTCCCGGTGAAGTGCGAGGCAATGAGCTGCTGACGAAACGTGACATGTGCGACGTGGCGTGCAAGGACAGGCGCAACGTGAGATCCAGCGAGGTGGCGGGAACGCGGTGATGTGTTTGAATTGTTTGGTCGTCCAGCTCGCTGTGGTACTGTACAGCTGGGGGGGAAGTGAACAGGTGGTATTGGCATTTGGTATTGGGTGGGAGTGGGACTGACGGAGGGGAGAAAGGAAAATGGCGAGTTTTAAGAGGACGGTAATTTTGGCTGCATCTTCATGAATGAGTTGTTACATTG
>GRMZM2G010871
GATCGTGCTCTTCTCGCCCGCCCGGTCTTGTCTCTCCTCTCCAGAACCTTCCAACGGCAGAGTGCTCGCCGCGTGGTCTAGAACCTTCCACAAGCCTCGCGACGTGTCTCGACGCGCCGGTACGGCGGTGGGGGTATTTAGGGGTCCGGCCACCGGCCACCGCCCGCCCTTCTCCCGATTTCACCGACCATTTTTCCCCATTTCACAGCGGGCGAATATCTCTCATCTCCCCCATCCTCTTTCCTGCAACAACTCCTACCCACCCGACAGAAATATCCTAAGCGCTGACCCGAATACCCGATTCGCTCCTCGTCCGGTCGATTCCTGCTCCTAATCGCTCGAATCGAGTCCTTGCCCCGTGTTCCGTGCCACAATCTGGGCGCTTGGCTCCCGCGAGCCGGGGTTCTTGGGCCTGGGCGGAGGCCATGGACAAGCCGGTGGCGCCGGGCATTATCAAGGAGGAGCTCCTGGAGCAGCAGCCGCCGACGCAGGACGGTGTGGGTGGCGGCGGGGATGCGCCGCGCCCGATGGAGGGGCTGCACGAGGTGGGTCCCCCGCCTTTCCTCACCAAGACGTTCGACCTTGTGGAGGACCCGGCCACCGACGCCGTCCTCTCCTGGAGCCGCGCCGGCAACAGCTTCATCGTCTGGGACCCGCACGTCTTCGCCGACGGGCTGCTCCCGCGCCTCTTCAAGCACAGTAACTTCTCCAGCTTCGTGCGCCAGCTCAACACCTATCTAGATGGAACAAGATACTGGATGAAGTACCAAGAATCAGATTGTTTTGTTCTAGAAGACTCTACTGACCACCTTCACATGCTATAGGCTTCAGAAAGGTTGATCCTGACAGGTGGGAGTTTGCAAATGAAGGTTTCCTCAGAGGTCAAAGGCACCTGCTGAAGATGATAAAGAGAAGGAAGCCACCATCAGCTGTGGCACCATTGCGACAGCAACGTGCCCCTGCTTCTTGCCTGGAGGTTGGTGAGTTTGGATTTGAGGAGGAGATTGATAGGCTGAAGCGTGACAAGAACATTTTAATCACAGAAGTAGTAAAACTAAGGCAGGAGCAGCAAAGTACTAAAGATCATGTGAGAGCCATGGAGGAAAGGCTACGAGTGGCTGAACAGAAGCAGGTACAGATGATGGGGTTCTTGGCAAGAGCAATGCGGAACCCAGAGTTCTTCCAGCAGTTGGCCCAGCAGCAAGACAAGAGGAAGGAGCTCGAGGATACCATCTCAAAGAAAAGAAGGCGGCCCATTGACAACACACCATTCTACAGTGATGGGGAAAGCGAACAGCTTGATTCACAGTTGAAAATGTTCGAGTCAGGTGTTCTCAATGGGCTCAATGAACCTGAGCTGGAGAATTTAGCAGTGAACATTCAGGAGCTTGGGAAGGGAAGCATAGATGATGGGAACTTGACTCAAGTTAGTGACCAGTCAGAGCTGAACGACGACTTCTGGGCAGAGCTTTTGGTCGAAGATTTTGGAGACAAGGCAGGACAGCCAGAGTTGGAGGGAAGAACTGAAGACGTGAATGACCTTGCTCAACAACTGGGGTATCTGAGTTCTTCTAGCCCAAAATAGAGCCAGTTCCTAATGGTTGCCCCCACAATCACTGGTGCTTTCCCTACCCTACTGTTGCAGACCATCCTGATCAAACCGGTACTTTTCAAATTCAATTCAATGACACAAACCTGTTAAAATCTGGTAACATTTTCATTCCATTTCTTTTATATTGCTGGATTAGCCAGGAATGATGATGGATCTGGCAGACAAGGTTTGACGACCCATCCTTCTAACCATATCCATTATGTTTGCGCAGTTGCATCTTCAGATTTGCCCTCATCTTTTCTTCTTCTTCTTCTGAAACATTCTAAATTGCTCCTTATCCAGTTGACTGGTGGTGGAGAGGTGTTCATACTGAAGGCGTGCTGTGGAGAGGTCACTGCCTTGACGTTGAAGGCTTAGCGCTGTACTCTGCTGTGGGAGTTACGTGTGGGGTGTTGGCTAAATGTCTCTTCCGGCGTCTTCTGGCAAAATGATCTCGTGGACGGTGACTGGCAAAGATGCCTAGGGGCCAACGTATACGTACACAGCTGTTATCAGATCTTGTTCAAAGTCATTGCGCGGTTTTGACGGTGCTATGTATCGATCAGGGTTCTGGCCTTCTGGGGTTGGGTTGTAGAATTGACTGGCTGATCTAGTGTTCTCCATGTATGACTGGTGTAACCTTAAAACACCCTCAGCTTGTTGTTGAACTGTGACAAGCATCTCGTTTTTTTGTTGTACTCCATTTTCATCATCATTGTACATCAAATTGCTGAATTATGAACAGATCCCTAATAATTTGGTGGACTGCGTCTTGGCA
>GRMZM2G011078
ACGGACGGCGAAAACTAAAAGGCAAAAGCTGACGGACGGGACAGGTGACAAATCCACGCGGAGTCCGCTGAAATTTTGGTCGCCCCATGCCCGTTCTAGACGCCATGGACGATGCGGCGGCGGCGGCGGTAGATAGGCACGGCGGCTTCTAGACCGTCTCCGTTTTCTGCGCGTTGGCCGTCGGGGGAAGTACACAATAAACAAAGCAAGAGCAGAGGTCCAACTGGGCTGCTGCGTCCTCTGCCTCTTCTCCTTCCTGTCGTTCTGCGCTGCCCCGACCCCCGAGTGCCCCTGGTCTTGTCCAACTCTCCCTGCTGACCTCGGAGCGGAGCGGAGCGGAGCAAGCAGCCGCCAGGAGGGAAGGATCCATGGCCGGGAGATCGCGGTACGACAACCCCTTCGAGGAGGGCGGCGCCGACGAGGTCAACCCTTTCGCGGACCAAGCTAAGAGAGGAGGATCGACTGCTCAGTCCGGCTACTCTGGTGGCGCGTTCTACACGACGCAATCGCAACGCCCTGCTCCTCCTAGCACACGCCTTTCGCCTCTTCCTCCTGAACCTGCCGACTTCTACAACGACTTCGCTACCCCAGTGGATATCCCCATGGACACAAACAAGGACATGAAGACAAGGGAGAAGGAGCTTCTGGCCAAGGAGGCCGAGCTGAACAGGCGTGAGAAGGAAATAAAAAGGCGAGAGGATGCTGCGGCACGAGCTGGTATCGTGTTGGAAGAGAAGAACTGGCCCCCGTTTTTCCCCATCATTCATAACGATATCGGCAACGAGATACCTGTCCATCTGCAAAGAACGCTGTACGTCGCGTTCGCGTCGCTCTTAGGGTTGGTCTTGTGCCTGTTTTGGAACATAATCTGCATTACTGCTGCCTGGGCAAAAGGGTCAGGTCCTAAGATATGGTTTCTCGCAATCATATACTTCATCCTCGGATGCCCCGGTGCATACTACCTTTGGTACCGGCCACTATACCGCGCAATGAGGAACGAGAGCGCTCTCAAGTTCGGATGGTTTTTCCTCTTCTACTTGATTCATATCGCCTTCTGCGCGTACGCAGCTGTTTCTCCTTCAATTCTCTTCGTGGGAAAATCGTTAACCGGGATTTTGCCAGCAATCAGCTTGATAGGCGACAGCGTCATTGTTGGGGTGAGTGAGTGAGTCTACCGCTATTATTCAGTCTGAATCCAGTAAATCAGAATTCCACAGGATAATAGTACCTATATTTCCTGCAAAGACAAATTGTACATACATCAAAAGCATCTCGCATGGCATGTTTTATGTGGACACGACAATAACTCCGTTCTTGGATGTTAAAACTATTTTGACAATCTCCAGATCTTCTACTTCATTGGCTTTGCATTGTTCTGCCTGGAGGCTTTGCTAAGCGTGTGGGTCATTCAGCGCGTCTACCTGTACTTCCGAGGGAGCGGGAAAGAAGCGGAGATGAGGCGTGAAGCAGCACGCGGTGCAGCGAGGGCAGCGTTTTGATGAAAACCGTATATAGATGATATATATAGGCACGACTTACATACTGTTCATAATAGTTTGAAGTGCTTTAGGTCAAGAGGCATGTGTGTACAGTAGGGTTGGCGTCTTGTACATCTTTAAGGCCGGTTTGGTGAAACATGGAAATGGAATGAATCCATAAAGGAGAGATCCGTTGTTATTCAAAATTAAATAACAAGGATCTCTTCTCCATGGGTCCCATCCATTTTCCTCTCCACCAAACCAGCCCTGAGTTCCTATCGCCACGGTGTTTTGAGCCCTCCAGATTGATCAATCGTGGTACATATGACAGTGTTAGTATATGGAGTAAATACACATGGACGGGTAAACCTAGCTAGACTCTTTGTTCCATATGTGCATTTTTGTGTCACCGCCTTGTATCAATTATTTATAGACGTAATGAAGTTGTAATGATGTTCTCACTCGAGATTTTTGAGTGGGGAAATTGCAAAAGCATA
>GRMZM2G011240
TCGCATCTCTCGCCACTTCGCAATTCGCCAGTCGCCACCGGCACCACCACACCCACCCTCGCGGCCGCGAACAAACGACCCACTGACCACTGGCGGGCTGCACGGCAGCCATGTCTGCGCCGAAGCTGGACCGCAACCCGAGCATCCGCGACCGCGTCGAGGACACCCTCCACGCGCACCGCAACGAGCTCGTCGCCCTCCTGTCCAAGTACGTGAACAAGGGGAAGGGCATCCTGCAGCCGCACCACATCCTCGACGCGCTCGACGAGGTCCAGGGCTCCGGGGGCCGCGCGCTAGCCGAGGGACCCTTCCTCGACGTCCTCCGCTCCGCGCAGGAGGCGATCGTGCTGCCGCCGTTCGTGGCCATCGCGGTGCGCCCGCGCCCGGGAGTTTGGGAGTACGTCCGCGTCAACGTTCACGAGCTCAGCGTCGAGCAGCTCACAGTCTCGGAGTACCTCCGCTTCAAGGAGGAGCTTGTCGACGGCCAGTACGTGCTGCTTTACTCCGCGCCCCCGTTCTCTGCTTTGATTTTGCGTGCGTCCCTGTTCTCTTAGGCCCCGTTTGTTTCGTTGCAATTGAATTCCATTTTAATAATTATAATTTAGACAAAACTAATTAATTTCATATATTTATATATGTAATATA
>GRMZM2G011505
CCTGTAATTTATCTCTTAATGTGAAATAAATTACATGAAGATCATTATAATTATGATTTCAAGGGAACAAGATAAATAAACACAATCATAGAAATTTATAGCTGCTATACTCCCTTTATTACTCTTTTCCAGTTACAAATGATAACAATTGTACCTTCGGATGTTGAAACAAGAGTTCAGAGGTGAAAGTGATGTACAACAGCTTTGGATGTTGGGCGATTTCACAAATGATCTAAAGGCTCAATGTGCCCTAATGCATGGCACTGTACCTCAATTTATAGCGGTGACTCGGTACACAACTTCGTACAAAATCACAAACATGTCCTTAGTACTCATACAAGATTACATGATTCTCTATGGGTGTTATCGTCATGTCTCCTTGGGACAACGATGCATGCGCTGGCGAGCTCCTTCATATTTTTTTCGAGTCGTCTCCTTCACCTAGAGACCACAAAGCCGAAGCTCCTCTATCTTCACTCGCATTGTCGAGAAGAAGGTCTGGAACGGAGGAGATTCCCCTTATTCCTTCGGGATACCTAAAATATACTTAGAGACAAGTAACAACTTAACGTTTTGAGGACCTTCGGCAGAGGAAGGCCCCCAACAATAGGTATCTTGCAATTTAGACAAACCATGCAACTCAAATGTACTCCATAAGGGGAAGTGGTGCAAGCCAATTGACTTTGTTGCTTTGGTTTTATTCTTTCATTACGGTTCTTTTTTATAACTCGTGACCGTCCAGTTGGAATATTTAACAAATTTAAAATTTAGGCTTTCTTAAACTTTTGGAACTAGCTCAAAATAGGGAAAGTAACCAGGCCCCTAAAATATGGCGGTCTTGGAGTTTCTAATTTACAATTCAAAAGTTGGGCTTTACAGGTGTAATGGTTATGGCTGCAAAAAACGGATCCGTCTAGACCATGGCATGGAATGAAGCTTCCTATTCAGCAGCAAGTAAGACGGTTTTTCAATGTTTCGGTCTTACATGTGGTCGGAGATGGGACCAGCACTCTCTTTTGGTTCGATAAATGGTTGAATGAGAAGGCTATCTTTGATATTTCACCAGAGGTTGTCTGTTTGGTGGACAACTGGCATTGGATTAGGAATATTGGGAGTCATCTTTCTATGGTTGGGCTGCAGCAGTATTTAAAATTATGGGATGTGATTGGACATGTGACTCTTTCACAGGAGGCGGACAGGCTTGTTTGGAGACACACGGCTTCTGGGCAGTTCTCCTCAAAGTCTTGTTACAATGCCTTCTTCTTGGGGTCCATTTCCTTTGAGCCTTGGAAACGATTGTGGAAGACTTGGGCTCCCCCTAAATGCAAGTTTTTCCTTTGGTTGGCTATAAGGAATAAATGTTGGACTGCAGACAGACTCCAAAGGAGAGGGTTGCAATACCTGGTGTGTTGCCCCCTATGTGATCAGGAGCAGGAAACAGTCCAGCATATCCTCTGCACCTGCAGTTTTTCTAGGGATTTTTGGCATCTCATTTTGTCGTCCATCGGGCTTGGTAACCTCACTCCTATTGTTGTTGAACAGTCATTTGTTGTGTGGTGGGGGAAGGTTTCTAAAAAAGTGCATAGGTGCAAGAGGAAGGGCTTCAATAGTGTCATTATTCTTGGAGCTTGGTGCTTATGGCTCACTCGTAATAGGGTTGTTTTTGATGGAGTGAGCCCTTCCATTAGTTCGACTAAGAGGTTGTTTCTAGATGAATTGATCAGTTGGAATAAGGCGGGAGCGAAGCATTTAGACAGTTTGGAGATTATTGTCACTTTAAATAGGGTCTAGTAGGGCCCGTCAGGTCCCCCCTTTTTTTGGTTTCACCTTGTTGGGGTGCTTGAGAGGATGCTTGGGGGTTTGGTCTTGGTCTGTTTTTTTGTTTTTTCTTTTCTGCCCTCTAGGTGTTGTATTTCGGTCCACTTTGGACCTTTTCCTCTCTTAATATAAT
>GRMZM2G011518
CGGTGCGCGCGCACGCTTTGCGAACACAGACAGGACGGTCCAGATCGCTCGATGCGGCATCGCATCGCATCCAGTGGACCTCGCCGCTCTGGGGTCCAGGCAGGTGAGGCCAGCGCGAATCCGCCGTCCTGGTTTCCACGGCCGCACCGCACCCTACCTCTCGTCGTCTTGCCGCCGATCCTTTTTCCGAAACCTAGCTCGCCCGCCCGACCTCCGACCTTCTAGAACCTTGCCTCCGAGGTGCCGCCCTCCCCGCCCCGCCTGCGCCGCTTGCTCATCGCTTCTCTCCCCGCGGCGGCCTCCCAGATCCGGTTGGATCGAGGGGCAAGGTCAAGAGATGGGGCAGGCCTTCCGAAAGCTGTTTGATGCCTTCTTCGGCAACAAGGAGATGCGGGTGGTGATGCTTGGGTTGGATGCAGCTGGGAAAACCACCATACTCTATAAGCTTCACATTGGTGAAGTTCTCTCCACTGTCCCTACCATAGGTTTCAATGTTGAGAAGGTTCAATACAAGAATGTAGTGTTCACCGTGTGGGATGTTGGTGGCCAGGAGAAGCTCAGGCCCCTGTGGAGGCACTACTTCAACAACACTGATGCTCTGATTTACGTGGTTGATTCACTGGATAGAGAGAGAATCGGGAGAGCCAGGGCGGAGTTTCAGGCTATAATCAATGACCCTTTTATGCTTAACAGTGTGTTATTGGTGTTTGCTAACAAGCAAGACATGGTATGTTCAGCCACATTTTCTCTGGAGCATTTATTTTGTGTTGTGATTCATTTTAGTGGGTGATTTAGAAGGGCTGGCTTGGTGAAGTGGTTCTATCTTTTTTTGTTCAAATGTAATGTTAACGATTATGTTTTGTTCATAAATGTAAACATGCAAATTATGGTTTCTTGCTGAAGTCTGGCCATTCCAATGCGTGTACTGGAAATAGCTGGCTGCTCCATCCTTTAGTTGTGTAAGCAGTTCTGTTTCTTTGTCGACAGAATATGTCAATATGTTGGTTTTCCATAAATGTCATGCTGCTGGCGTTATGAGTTCTGTATTGTTGGCATGTTGTGTGATTACACTAGATGTTTGTACTACACTAACGAAGCTCTAATTTAGTTGTACTTAAATGCCCAGCCTCCTTTTTTTTACCATACTGATGTTCTTCATGCTAATGCAGAGGGGAGCAATGACTCCGATGGAAGTGTGTGAGGGCCTTGGGCTGTATGACCTGACGAACCGCATCTGGCACATCCAGGGCACCTGTGCTCTAAAAGGCGATGGCCTGTATGAAGGGTTGGACTGGCTAGCGACTACTCTGGACGAAATGCGTGCCTCTGGACGGTTAACCTCAGCATCATCATCGGCATCCTGAATCACGTGTAACAGGAGGGACAAACGATTTGATCCTCGTGATACGCCCATTGAAGGATCATCTTGTGATTCAGGCTTTGCGCGCTTTGTTTTCTTTTGTGTTTCCCCAATTGCTGTTGGCTATACATGTGTGCTATGAACTGGGTGGTGCATCTGGCAAGGCTAGGTAGTCAGAGTTACAGACGCCGGTTCCGTGGTGACGATGTCAGTACGGTGGTGGTGTCGTACTCGTCTGCTAGTCGGAAGCAGGCATCATCATCCATCTCGTCGCTTGTGTGTGGGAGTGACTGTAAATACTACCACTGATGACATGGCTCTCGTGGTTTCTTCGTCTGAAACTAAAGAAACGGAATCACATACGTACTTGTGTGTGCGTCGTCGCCTGGAGTCCTGACTCCTGAGTGGTGACATAACCATGCACTAGTTGAACTGCAAGAGACCTAGTACTCGTATGCTCTGTGTAGTGAAACGCAAGTGATTTGACTGGAGACTGAACGCTGAAATGCAAGTGATTTCGGTGGAGGCTACGGTTTGCTTGCTTGTAAGCGGGCATGCGCGGCGGCCCTTTTCCTGCCGCTTTGGTTTTGCGGCCGTTTGGTATCTGTCGAGATTTTGTAAAGAAACCCAATAAGATAACATGAT
>GRMZM2G011559
CAGGAAGGCGCCAGGTGCCCTGTCGCAGCAGTTCGCACTCCGCAGGGCACCACCGTCCACCTCCACCGCCACCGATCGGTAGCAACGCGCACCACCGCGTCGTCGTACGGCAGCACACGGAAAGAGAGAGAGAGAGAGAGAGAGAGAGAGAGGAATGGGCGACCACGAGGGTCACGGGGTCGATTTCGAGAAGAAGGCCGATCAGAAGCTCTCCGGCTGGGGCCTCTTCGGCAATAAGTACGAGGAAGCCGCCGACCTCCTCGACAGGGCTGGCAGCTTCTTCAAACTCGCGAAGAACTGGAGCAGAGCGGCTGCGGTATACAAAAAGATTGCAGATTGTCATTTGCAGGGGGATAACAAGCACGATGCTGCCTCTGCTTATGTTGAGGCAGCAAACTGCTACAAGAAGTTCTCCCTGCAAGATGCTGCACAAGCACTTAACAGTGCCGTTAATCTTTTCCAGGAAATCAGTAGACTGAACATGGCTGCAAGATACAGCAAGGATATCGGTGAAATCTATCTGCAAGAACAAGATTTAGAGAATGCCGCAGTCTACCTGAATCGCGCTGCTGATCTTTTTGATAGTGAGGGACAATCCTCTCAGGCAAACAGCATGACACAGAAAATCGCTGAAATATATGCTCAGCTGGAAAAGTACCAGAAAGCAACCGAGCTCTTTGAAGAAATTGCTCGTAAATCAATAAACAATAACCTTCTCAAGTACGGTGTCAGAGGCACTCTTCTTAATGCGGGCATTTGCCAACTTTGTAGAGGACATTGACCCAACCTTCTCAGGGACACGCGAATACAAGCTTTTGGCAGTACCATACAATACTCACATTCCTTTTGTTCACTGTGTTCATCATGATACGTAGCCCTTGATTATACATTGCTAGTTTTTTTTTGAAGAAAAATGGCAGGAGCTCTGCCTTGCATTATAGTAGATTGAAAAGAACATAAAGTTCATCTCCAAAGGGCAATGAGAAATACCACGCACACCAGAACTAACACAGATTACAAACGCCCATCGCCGAAGGACTAAACTGCTCCCAGTACAAGTTTTTAAAAGATAAACATCGCTTGCTTGAATTCCATAATTTTTTTAACAGTGTAGCACAGTTCAATTATTGAACATGAACTATCTAAAATAAAACCCAAAAAAGGCTCTGTCAGTCCTAGATGTTCACGTGTTCGAGAAAAAGAAGTCCTAGATGTTTTGTTTCCTTAGCTGACTTGGCTGAACTGAAATTTGCATGGCAGGACCTTGCAGCCTCTACGGATGAAGGAGACGTTGGCAAGTTTACTGATGCAGTAAAGGAGTTTGACAGCATGACACGCCTGGTACAGTCAATTGGAAACTTCTCTGTGTTTTCCTTCATTATTTGGGCAGGTGCCTCTTCTAGGGCAGTGTGTTATCTGAGATGAAGCATTGCATCTTAACTTCAGAAACATAAACAGTAGGTTAGCTCCCCTTTACACAAGGTATCTCATGTCTTTGTTTCAGGATCCTTGGAAAACAACTCTCCTTCTGAAGGCAAAGAACGAGTTGAAGAAAAAGGAGGAGGATGAGGATGATCTAACCTAGGCTCTGTTCCACAAAAGGTTTCATGATTTCGTTGAGGATGCCGTGAAATCATTACACAAGATTGTTTGATATAAGTATGGATATACAAAACCTCCTGGATACCGCATTTGGAATCCAGTAGCTGCCATTTATATATATGGCATCCTATATGTTGCATTTGTGGATTATTGTTCATGGTTATATATGCTACCCATATTACTCCA
>GRMZM2G011598
CCCTCCGTTTCTCCTGGCTAAACTACCTCTCGCTCCCTCCGGCTCCGATCCAGGGTGCGAGCTGAGCTTGGGCTAGTTTAGTCTCCCCAAGCTCGTGGCGCAGCAGCAGACTCGTTGGTGGAGGTGGATTAGTAGCCAAGGCTTTGCAGCTAGGTAGGGTTTTGTAGCTAGTTCCTCGCAGGCTCAGCTCTCTCATACTAGCTAGCGTCGGTCAGTCGGGCGAGCAGGCCAATGGTCATGGCGAACCCGGACATGCTGCCGCCGGGGTTCCGTTTCCACCCGACGGACGAGGAGCTGATCCTCCACTACCTCCGCAACCGCGCCGCCAACGCGCCGTGCCCGGTCGCCATCATCGCCGACGTCGACATCTACAAGTTCGATCCATGGGACCTGCCATCCAGGGCTGCGTACGGGGACAAGGAGTGGTACTTCTTCAGCCCCCGCGACCGCAAGTACCCGAACGGGATCCGGCCGAACCGCGCGGCGGGGTCCGGCTACTGGAAGGCCACCGGGACCGACAAGCCCATCCACAGCAGCACCACCGCCGGCGAGAGCGTCGGCGTCAAGAAGGCGCTCGTCTTCTACGAGGGCCGGCCGCCCAAGGGCACCAAGACCAACTGGATCATGCACGAGTACCGCCTCGCCGCCGACGCGCAGGCAGCGCACGCCTACCGCCCCATGAAGTTCCGCAACGCCTCCATGAGGCTGGACGACTGGGTGCTGTGCCGGATCTACAAGAAGGCCAGCTGCCAGGTGCCGGCGATGGCGGCGGTGCCGCAGCTCTCCGACCACGACCAGGACGAGCACTGCGGCTTCGACGATAACCCGTACGCCGCCATGCTCCTGCAGGGCGCGTCGTACTCGTACCCGGCGCCGCCGCATGCCGCGGCCGGCGCGCAGAGGATGCCCAGGATCCCGTCCCTCACGGAGCTGTTCAACGACCCCTCGCTGGCGCACTTCTTCGAGGAGGGCGGCGGCATGCAGGACATGGCGCGGCTCAGCAACCCGCAGCAGCAGCAGCAGCACGCTCCTCTCCTCGGCCGCGCCGTCACGAGCCAACAGCTGCTGCTCAACAACGGCCACAGCATGCCCGGCGGGGGGCAGGCGCAGATGGATCCTCATCCGCCTGCTGCTGCCGCCTCGACGTCGTCGGCCGCCGCTGGCAACAACAAGCGCAAGAGATCGAGCACTACTACTGATGCCGGTGCGCTGTCGTCGAGCCAGGCGTCTGAGGCCAAGAAACCGAACGGGTCCTGTTTCGGCGCAACGTTCCAAATAGGCAACGGACTGCAGGGGTCCTCCCTGGGCCACCACCACATGCCGCTTCACTCTAACATGGGCACGATGAACTGACAGATTATTGCTGTTGTTCTCCGCTGAAAGCTATACTTGAGAGCATTCAATTGTGATTTGAAACATCGGGATCTATTGCACCAAACACACACACACACATATATATAGGACTGAAGTATGCTCCATATAAAGCAAGGGTTAATATATATAATACTAGTACAGTAGAT
>GRMZM2G011912
TTGTTTTTTTATATATATTTCACATTGAATGCTTGGCAACAAGAGATGTGAGCTTGTGTCCTAATTGTTTTGATTTGGAGCATTAAATTAGGTGAAAGATTCGTTACTCGAGGTTGAACTTTGTGACGAGCATAGCTCCAGATGCTCTGCAATTGATGAAATCGATAAGCATGGAACCTTTCTTTTACCAAGAAATAGTACTGAAGAAAAGCTGTTGGATTTGTTGTCATCATATAAGGATGTCAAAATCATACAATTCTCATCTATGGTTGATGCCTTCGGTGGTTTTGCTGATGCAGCTGTGGAGAAGAAGTTCCGAAATCGTGTGAACAGGTATGTGGGCCTATGGTGCTGTGTGGAGTTCCGTGAAATTGGTCACATATATTATGACATGTACTGGGACGAGAAACCAGGGTGGAAGCCACACCCTCCAGAGACTAGGGAACAGGATCATCCACCTTGGTCATGACTACTGACAAGAAGATGCTAGAAAGATCGTGATGATGAAGATCTGAGATCTTCTAGGGCACCCTGCTCCAATCGATTCTTCAGGCCAATTTTGTGCTGTTCTAGTTGTGTTCTTCCATGGGTCGCTGCTGTTCGCTTGTGGCCCCTTGTTCGCAGCTCATCGGTCGAAGCATGGGGCTCAATGATTTAGTTGGGACAACATTTAGATCACGACTTAGTTCCATTTTCCATAGTTTTTGCATCATGTTCATAGTTGATACAGGCATCAGCTCCAAAGGAGAAAAGGCCATTATTGTTAAATGTTGTGGAAAACTTGGCTGCCAGCTGCTGCAATAGGAAGCTGTCGTAACTGTTGTGCAAAACTTTGCCCCCGCTGCTCTGTTAGGAAATATTTGGAGCAGCTATCTTTTTGACACATTGTTCTCAAGTCTTAACCATGAAGCATTGTCTTAATATATATAAGAAGGCATTTGGTCATA
>GRMZM2G012102
CACCAAGAGAGAAGAACCGCAGTCCCGCTCCTTCCCTGCCGGCTGCCGCTGCCCCGTCTCTGTCTCCAACTCCGAATATGTCGTCCTCGCCCCTCCCCACCACCTCCGGCGGGGCTCACATCTTCCCGTCTCCGCCTCGACCGCGCCACCGCCGGTGCTCCCAAGTAATCGTCGCCGCCGCCGCTCCGCCCCGTTCCTACGGCGTCGGTCGCCGCGCCGTCTCCCTAGCCGGCGTCGCCGCCTGGCTTGCCACTACCGTCGGCCGGGCAGACGCGGCCAGTCCATTTGACAAGTACGTCAAGAGGAAGAAGCTGGAGCCTTTGGAGACCTACGTTCCGGCTGTCCTGCTGACCATTGACCAATTCGTTGATCTAGAGAAATCCTTAGAATTTGAGAAACCAAGGTATGACGAGAGCAGATCATTACTTCGCTCTGGACCGGCATCATCTTTAAGAGTCAACATTCGGGCAGTGGCACAATATGCTTCTAGTAATGGTCAAGGCAAGGCTGCATCAGATGCTGTGGACGAGTGCTTACGAGCACTGGAAGATCTCGACTCACTACTACTACATGCATCACGGAATGATCCGTCAGCATCCGTTGAAACCATGAGGAGCAAGATCAGTGTTGCCCTTGCAGCATTAGACAATCTCTTGCAAACGGTGCCATCTGCAGTACTGGATAAAGGAAAGGCGATTGCTGATGCATACCGAACTCCAGTAGATGATTATGTAGAGGGCTGAAACAGTTGGAGGATATTCTTTAAGGCTGAATTTTGTTAGGTTCTATATCATGTATACCTGTTTGGATTACTAAATTCCTCGAACTGTACATCCCAATTTATAA
>GRMZM2G012224
ATTCCTCGTCCGTTTTTGTTAAAGCCTTAATAAAGGCAGGTGCAGCTCCCGGGGAAGAAGCCAAGGGGGAAGCGAAACCGAAAGAGAGGCAGAGCTTGGCAATGGAGCTCCCGTGGGGAATGCTGCTGCCGCTGCTGCTGGTCCTCTCCGTCTCGTCCCCGTCCTCGTCGTCGGCTGCTGCCACGCTCGCCGTCACCGCTCCGCCCCCACTGCCTGTTCCTCCTCCTCGTCATGCTCAAGACGCCGAAGGTAACACTGCTGGCTGCTGTGCTTGCCTCTCATTGATTTCACCATCACCGCGCTGTTTTTTTTCTGTGCCAATCTTCCATCCACTATCCCATTCCTGGTGCTCGGGGTCATTTCGTCTGGATTCTTTTTAGATCTGCATGCTGTTCTGTCAAGCGCAGCGCAGTGCGTTTAGAGTAGTAGTCCATGCTTGATCGATCTCCGTGGAGGAAAACGAAGAAACAGCGGCCTCATTTTTATTACCCCTACAGATGTCTGTCATCCGTGCAGGACAGTGAATCTGGTCTAGTGCTATTCTTTTCATCACTCTGTTACTTTTCACCGTCCATAATCAGTTCACATTTGCGGTTTCCTGTCCAAGAACGCTGTTGATTATCTTGTTCCAGCAATGTCCCGTCAAATGCGCTGTAATAGAATAGTATACGCGTCGGACAGACATCAAAAGCTCAGATTTTTGCTGACGCACCCGTGGTGGTGGCACACGCGCAGGCATGCTCATCAACGGCAACTTCGAGACGGCGCCGCGGAGGCTGAACAAGACCCTCATCGTGGGGCGCCAC
>GRMZM2G012280
ATACTCTGAGCCTGGCTGCCGAAAGTGCCTTTTGGGGTTCTTGTAATCTTGTTACATTAGGATTCATTTTTGATGACTTCATCAAGAAGCAAGAGCAAGAGCAGAAGTAGGAGCCGCAGTCGCAGCAGGAGCAGGAGCCGCAGTCCTCGGCGAAGAGATAGGTTGCGCAGTGAACGTGCACCCCACCGCAGTCGTAGCCGGAGCCGCAGCCCATACCGTCGCAGAGAACGACGTGGTCACAGGGATTTTGCATGCAAGAACTGCCGGAGACCTGGGCACTTCGCTAAGGAGTGTCCATCTGCACCTATGTGCAATAACTGTAACCTTCCAGGCCACTTTGCAGCAGAATGCACCTTACAAACTGTTTGCTGGAACTGCAAAGAGTCTGGGCACATTGCCAGTGAGTGCAAGAACGAGGCCCTATGCCACGCCTGCAACAAGACAGGTCACTTGGCACGTGACTGCCCTACTTCAGGTGCTAACGTCAAGTATGCAACAAATGCTTTAAATCAGGCCACATCGCCGTTGACTGCACCAACGAACGGGCCTGCAACAACTGCCGTCAGCCAGGGCACATAG
>GRMZM2G012306
GATCCGTATTCCTCCCTCCTCGTTGACTGCCGCGGCCAGCGATCTGGTCGTCACCTTCCTGGACCGACCCCAGGCCACGGTGCAGCAGCCTGCACTCTAGTCCGTGCGTGTCGCGTCGCGTCTGCGGGCGGCATTGCGTATCGTTTCTGTAGGAGCAGAGGAGCAGCTGCCTGAGGCAATTGTTCCCGTCCCCGCAGAGCGGCATGTCTCCGCCTCCCCCTGGCGGCTCCAATGGCCGCCGCCACCAGCAGCAGCGGCAGGAGGCGGTTTCGTCCATGGAATCCGGCGGCGGCGCGTCGGGGGCGGCGACCAAGCGCTTCACCTGGAAGGGCCCGGTAATCGTCCTAGTCTTCGAGCTGCTGGAGAGCATCGCGTTCTCGGGCGTGGCTCTCAACCTGGTGGTGTACCTGGCCACGGTGCTGCACGGGAGCACCGCCTTCAACGCCGCCCACGTCGACACCTGGAACGGCACCACCTTCATCGTCCCTGTCATCGGCGCCTTCCTCGCCGACAGCTACTGGGGCAAGTACAGGACCATCCTCGCCTCCATCGTCTTCTACCTCGTGGGCCTGGTGCTCCTCACCGTGTCCGCCGCGATCCCGTCGCTGCGGCCTGCCACGGCGTGCCAGATGGGGGAGTCGTGCGCGCCGGCGACCAAGACGCAGTTCTCCGTCTTCTTCGCCGCGCTCTACCTCACCTCCATCGGCACGGGAGGGGTCAAGTCCGCGCTGCTCCCCTTCGGCGCCGAGCAGTACGACGACGACGCGGGCCGGCCGGAGCGGAAGCAGGCCTTTTTCAGCTGGTTCTTCGCCGCCATCAACCTGGGCATCTTCGTCGCCGGCACGCTCGTGTCGTGGCTGGAGCAGAACGTGTCGTGGGCGCTCGGCTTCGGCATCGGCACGGCCTGCCTGTTCGTGGCCGCGCTCGCCTTCGCGGCGGGTACGCCCTGCTACAGGGTGCAGATGCCGACGGGCAGCCCACTCAAGGACATCATCAGGGTGTTCGTCGCCGCCTTCAGGAAGCGCGACGTCAGGATGGAACGGGACGAGGGCGCGGCGGTGCTGCTGCACGAAGACGAAGCCGAAGACGAAGACGAAGACGGCGATAGCGCTGGACAGCAGCAGCGACTGGCGCGCACCAAGGGTCTGCGGTGCCTTGACAAGGCCGCGGCGATCATCGTCATGGACGGAGACAAGGAGCGGGAGAGCGAATGGTCTCTGTGCACGGTGAGCGAGGTGGAGGGCGTCAAGATCCTGGTGCGGATGCTTCCCATCTGGATGACGTGCGTGCTGTACGCGGCGTCGCTGGGGCAGATGACCACCACCTTCATCCAGCAGGGGATGGCCATGGACACGCGGCTGGGCGGCCGGTTCAAGGTGCCCGTGGCATCGTTGGTGTCCGTGGAGGTGGTGTTCATGCTCCTGTGGGTGGCGCTGCACGACGCCGCCATCATCCCGGCGGCCCGGCGGCTGACGGGGCGCCCCGGTGGGCTGACGCAGCTGCAGCGCATGGGCGTGGGGCGGTTCCTGGTGGTGCTGGCCCTGGGGACGGCCGCGCTTGTCGAGAGGCGCCGGCTCCGCGCCATCCACGGCGGGAGCGGCCCGATGAGCATCGTGTGGCAGGTGCCGCAGTTCGTGCTGGTGGCGGGCTCCGACGTTTTCTGCGGCATCGCGCAGCTGGAGTTCTTCTACGGGGAGGCCCCCGCCGCGATGCGCAGCATCTGCTCGGCCTTCTCCTTCCTGGCGCTGTCGCTGGGGTTCTACGTCAACTCGCTGGTGGTGACGCTGGTGGCGGCCGTGACGAAGCGGCCCGGGTGGCTGGCGACGGACCTCGACACCGGCCACCTGGACTACTACTTCTGGCTCTGGACCATCATCAGCGTCGCCAACCTGCTGCTCTACATGGTGCTCGCCGCCCGGTACACGCCCAAGCAGGTCGCCGCTGCCGTGGTGGAGCCGATGCGTCCCAGCAACAGTGGCGGCAGCGACGAATGATTAATTTGGCACATCGATCGACTGCAACTTGATCCGCTTACTATACAGTAAAAAAACGAGATATGGTCGAGTAGGATACACTACACTGTACACCTAACACTAGTAGTAAAATGGATGCTCCCCAGTCAACATTTCTTTCAGATCGACCTGTTATTTTGTGTTTAGTTCAGCTCCTCATGTAAAGTGCTATTGTTGGTAAAAAAAAATAGAGCGTCAACCAAACGAATAAAAATTAGAAGATGTTAATTTTATGCTGTATAATTTTCGGTATAAAATAGATAAAATGAAATAAAATAGAGAGA
>GRMZM2G012566
CCTCCTCGAGATATTTTGCAATGCCTTCACAAATATCTCGTTGGCCCCGCGGCACGGTGCCATCAGCCATCGCGGGCGACCGCGCGCCATTATAGCACACGGGGCACGGCACGCCTTCGGCCTCCCACTAACTGCACAGAGGACGACGCGGCAGCGAGGAGGAAGCAAAGGAAAGGGGATATGTCGAGGCCGCCCAACAGGAGCGACGCGCACCTCTCCGCCGAGGACGAGGCGGCGCTGGAGGCCGAGGTGCGGGAGTACTACGACGACGCGGCGCCAAAGCGCCACACCAAGCCCTCCCGCAGCGAGCACTCCGCCGTGTACGTCGACGCGCTCGTCCCGGACGTCGGCGGCAACTCCCACCCGGAGCTGGACAAGTTCCAAGAGCTGGAAGCACACACCGAGGTCTCTCGCGTCTCTTCTCTCCCTCTCCTCCCGCCGGAATTCCGAAGGCTCAACTGTAGCACGCACGGGTCAGTATAATATAATCTGTGTTTTTTTTTGTCAGAGGTTGGTGTACGAGGGCGCCAATGTGGGAGATGAGTTCGTGGAGACGGAGTACTACAAGGACCTCGGCGGCGTCGGCGAGCAGCACCACACGACCGGAACGGGTTTCATCAAGATGGACAAAGCTAAAGGCGCCCCCTTCAAACTGTCTGAAGATCCCAATGCAGAGGAGCGACATGCTTCTTGCAGGGGAAACCCTGCTACCAACGAGTGGATCCCGTCAGCTAACACGGTGTACCCGGCGTCAGACAAGCCAAGCAGAAGCGACAGCTGAGGGACTGTATATCTCCAGCCATGAGAATTCAGACGGGTGCTTTCCACCATTACCATTAGAATAAGGAACCACACTGGTTGTCCACCGTATCTTTACTGTTCTGCGTCGAGATTCTTGTGATTCTTACATGGAACAAATTAAGCGTGCTACGAGTTAGACCTCTGTGTTCTGGCTGTAAATGGCAAGGAATAAAGTTCTAATCGTGGTTCAGCAGTCAATCAATTACTCTGTTTCTGATCCTAAGGCTCTAGAAACAATCGGACCTTCAAAATAAACTAAGCGAAAATTCTATGTCGTTTCGAAATTGCCTTTCAACCACACCAGACAGAAAGAGGTGGGGTGATAAAGATTAGAGCAAGAACATGGTATTTATTATATAGAGATTAGAGATACAAGTTGAAATGGTTGTTGATACAGATATTACCAAGAAACACCTACGAACTGCCTGCTGGTGATCGATTGATTTAGGCCTTCACTTCAAACTCGCTACGGGTAGCCGGGTAGGCAAGCAAGACAGACGAGCATGGAGGATACGGATCAGTCATGGTGCGCAGAGGCCGCCGCGGCGTCGGTGGACTCGGCCGTCGGCCGGACGCGGAGGCGTGCGAGCTCGGCGTCGATACGGCCGGTGAGGATGAGCAGGAACATGCGGAGGTCGCAGAGGAAGGACCACACGGGGTGACCGAACGTGGCGGGGCGGTTGCCCTCCAAGAAGAAGTGGCTGTACCACGCCATGCCGTACCCGAGAATGGGGCCCGCGAGGAGGACCGCGGCGCGGCCAGTGGCGGCCGCGAGCACCGCGCAGGCGAGCGAGGCCAGCGTGCCGAGGAAGTGCCACCGCCGCGTGCCCGGCTTGGAGTGCTGGCTCAGGTAGAAGCCCCAGAACTCCTCCATGCTCCCGAACTGCTGCCGCTTCCCCGCGGTCTCGCCGCCGCTCCTCCCCATCAGTCGCGGTCGCTGGACCCTTCCGCTCCGCGCTGCGCTGCTTCACAGGCAACGGTGCGTTGCGTTGGTGCCCACTGCGCAATCACTGGCTCTCTCTCTCCTTTATCCCTACTCTGATGCAAGAGCATGCTGGAGCCTGGAGGCAGGCGATACAAGAAATGCCCCGCCTTGTGCAATGCCCGTTGAAAGCTGCTATCAGGAACGCCGTCGAGGAGACACGGAACCGACCGACCGGGCGACATTTCCTAAGGCAAATCAGCAAATCGGTAAATGGCCAGGAGCATGGCAACAATAGTTAGCGCAATTCCAAGACCATATTTTCAGAATAACTTTTGATCCAATCACGTTTTTCTACATCTACCGATGGTAGCGCGAACTGGAAAAGCAGCAGCCGCTAACAGCCCCCCGCCATAGACCAAATAGACGACCAGACCAGACAAGCCAAGGTTTTAGCATTAATCCATACCGACTTTTGTCTCAAAAGAATCTATAGATTGCAGCTGTAACAGCTGCATCAGTGGCTAACTTTAATCTAAAGCAAACAGCCTAAATTGTATTTGGTGCTGTGCCGGACTTCGGTACCAAGCTTTAGCCTGATGATCCTAAACAAAACTACGGCTTTATAGGATGTTTGGTTTGAGGAATGAACTAGTCCATCATCTTCTCACTCCTCACTATTTTTGTTTGGTTTGTGAAATGGAATAAGTTGATCATCACCACCTCATTCGTCATAATTAGTTAGTTAGTACTAATATGAGGAATAGGGTCATCCTACCAAATTTGAGGAATGAACACATGATGCA
>GRMZM2G012585
TCCGTGGAGGGTTGGATTCTCTTTGTAGGGCTGGATCCATGGAGGGAGTGCACGGCGCTCGTCGCCCAGCTCGAGGTCCACGTCCACCACCGCGCTCGTCGGTTTAGGTTTCGTGATCTCACTACTGCATTCACTGCAGGTGCGAGGGCATGTCTACCTACCCGAGGACCTACGATCTCATCCATGCGGACTCGGTGTTCACCCTGTACAGGAACAGGGAGAAGATCCTCCTGGTTGTCAAGACGTATTGGACTACCCATGAGGCCATGACCAAGATCAGTAGCAGGACTGTCAAGTAAAATTCTCAATGTTGATAAGCATTTTTCATGTTTGGATTTGTACCACCGTTTCTAGCTCCTTGAGCTAGTGATCTCTTGACGGTTTGTGCTTGCTATTCTTTCTGGACAGTACTTGCTCGGATAGGAAATTTAACATGTGGGGGAAGGAAGGGTAGGTAGTAAGACCCCTGGCCCCTGCAAAGTTTTCTTCAATTCCGAATTGTGTCCAAATGGTAAATAGAAGTCATTGTTGCGAGTCACCTCGACCCCGGATAAGCACAATCACAACTGGATTCATTCTAGCATTACAATTTTGTTCTGTGTAATTTCCTTTTTTAAATCTTATTAGCATGTGTTGTTCCAGATCTATTAATGATATGAAAGAACACTGCTTCTGGTCCCAAATTATGGAGAGAAAGGGTCCAACAGTCGAGATGGCTGAATGGTGCCAGGAATGAATTGGTAATGTACAAACACATTTGACAGGACAGTAGGCCATGTAAACAGGTCTCTGGTCTCTATTAAAA
>GRMZM2G012758
ATGCCTGCCGCAGCTTCCAGAGGGATCAGCGTCGAGGTGTTGTCCACCACCGGGACTTCACCCGACGAAGTAGAAGGAGAAACTCTGATCTTTTTCTGTGTCACCGGATTCCAGACGGACTTCAGCGCCTCCGTCATCTCCACCACCTCCGCTTCGATCCCCCAGCCTCCACTTCTGCGAATCGCTTTGATAGGGCCCCAAACTTCTGATCAGGCTTGGCCGAGATCCCCGCCCGGCGTGATCCGCGAGATCCCCGCACGGCGTGATCCGCGAGATCCCTGCCCTGCGAGATCCATGCCTGCCTGCTGGGTGTGGGGGCGGAGCACGGGCGTGAGGTGCAGGGCGCCATCGCCGGGCGTGGGGAGATACTCCAGCGGCGAGGCCTTGGGCCCGCCGCAGAGCTCCTGCGTCCAGCGCGGAGAGGCCGTCGCGAATGGGACCCACCGCTTGCCGTCCCAGAAGACGACCCGGCCGTCGGCGACGCCACGCGTCCGGCCCGGCGTCGGGCCCAGCACCCGCGCGCATGCCAGCACGAACGGCTCCATGTGCTCCAGCGGAGCAGCGTCCGCCGACAGATCCATGGACTCGAGGTCGTTCAGATCCACGGCGGCCGCGTCCGGCACGTCGGATCTGAGCGTCGCCCCCGTCGTTGCAGCGAGGCGCTCGAGCTCGCCGGAGATGTCGGAGTTGAAGCCGCGGACCGCTTTCCACCAATCTCCAATCGCGGCGTGTGTGGCGGGCGTGCTGCAGACGCGCGACGCGAGATCCAGGGGACAGCGCGGAGGCGGTTGGAGAGGCTGGGGCGAGGATCCAGGGGACGACGCAGTGAGTGGGAGAGGAGGGCGACGCAGTGAGGGGGAGAGGAGGAGGTGGCGGCGTAGTGAGGGGAGAGGAGGAGGTGATTGCGTAGGGGCGCGGCGAGATTTCCGGACGCAGGGGCGCGGCGAGATTTCCGGACGCAGGGGCGCGGAACAAAGGCAGAACCGTGCACCACACCGGGTGGACGTCTACACTACTATCTTATAGAGTAGTATAGACTAGACAAAAAAATAAATGAAAATAGGCGAAATGCAATTCACGTGTCTTTGGCTCTGATATGCAACTTTGGTATTTACAGCGTCGCAGTCGTTCATCGGGGTCAACTACGGGACGATCGCGGACAACCTGCCGCCGCCGGCGTCGACGGCCAGCCTCCTCATGTCGACGTCCATCGCCAAGCTCCGCCTGTACGAGCCACAGCCGGACCTGGTCGCGGCGCTCGCGGGCTCCAACATCTCCATCCTGCTGGGCATACCCAACGGCGCCGTCCCGAACCTCGCGTCCTCCCCGGCCGCCGCCGCGTCCTGGGCCGCCGCCAACATCCCCACCACGCTTCCCGTCTCCTCCATCTCCGTCGGAAACGAGCTGCTCAACTCCGGCGACCCCACGCTCGCGCCCCAGCTCCTCCCCGCCATGCAGAACCTGCTCGCCGCGCTCCCGGCTGGCTCGACCACCAAGATCTCCACCGTGCACTCCATGGCCGTGCTGTCGGCGTCGGACCCGCCGTCCTCCGGCGCGTTCCACCCGGACCTCGCCGGCAGCCTGGACCCGGTGCTGGACTTCCTGCACCAGAACGGCGCGCCGTTCATGATCAACCCGTACCCCTACTTCGCGTACGCCTCCGACACGCGGCCGGAGACGCTGGCCTTCTGCCTGTTCCAGCCCAACGCGGGCCGCGTCGACGCCGTGTCAGGGCTCACCTACACCAACATGTTCGACGCGCAGCTGGACGCTATCCGCGCAGCGCTGGACGCCAAGGGGTACAGCGACGTGGAGATCGTCATCGCCGAGACCGGGTGGCCGTACAAGGGTGACGCCGACGAGGCCGGCGCCACGGTGGACAACGCCAAGGCCTACAACAGCAACCTCGTGGCGCACCTCAAGTCCCAGGTCGGCACGCCGCGGACGCCAGGCAAGTCGGTGGACACGTACATCTTCGCGCTCTACGACGAGGACCTCAAGGGGGGCCCGGAGTCCGAGCGCTCCTTCGGGCTGTACAAGACTGACCTGACGGCGAACTACGACGTCGGGCTCGCAAAAGACAATGGCACGGCGGCCCCGACCAGCTTGACTCCGGTTCCGGCACAGGGCACGCCGCAGCCGAGCAAAGGGACGATGCCGACGGGGTACTGCGAGACCACGTCCGCCGTGCCCGGCACCACGCAAGGCCAACAGTTGCCGCAGAGCAGCTCGTGCTACATTCCCGGCGGAGCTGAGTCGCGGCACGCCACATGGCAGCTTGTTTTATTGGGTGTTTTGATGTGCTTGGTCAAGGTAGCCGGCATCTAGTTACAACATCTGTGTGCGACGGAACGAGTACAGGGTTCGCTCTCCACAGTTGTGCGTATGGATTCACCACTGTAATAGAATTCACGAAAGCTGCTAGGCACGATCGAATGTTGAGCCACACGGTTGCACTGCTTTGGCCTCCACAGCTCCACTTGCAACTCCTTTTATGAATGATAGCACAAATAAAATTTCCGAAGCCAAAAGCCGTCGGACATAATCACTAAGCCATTCTATTTCGGCCGGTCGTAACGGGACGGAAATAAGGTATCGTAACGGGTCAAAAATAAGGTCGG
>GRMZM2G013311
TGAGTGTAGAACTGAGCTTTTCAGTGAAGAGAGGATTTAGTACTGGATCCATCTAGCCTACAACCAGCTGTTTACAGTACTGGATAAAACCTGCGATTAGGCTCTTAGCAGCTCAAATGCCAACCTGCAAAGTGCTTAATCCTGCCTCAGAATTCAGGTTTCCTCAAAACAGCATGGGCAGTTGGCAAAGTGTTTAAGCTTAACCCTCTCTTTCAAATCTGCCCAACTAATTTCTCATGGTGCCATGGGTTGTATTATCGCCTCGTTAATTATTTAATAATGGGATTCACAGCTAATTAAATCATGGATAAAAGTCCTGTCATGTGTTAGTCTTGTGGATTGTAACCTTTCACTATCCCTTAGTTCAATTCATGGATAAATTTTTGTTTTAGGCTACTCTTTTGCTGTGTTACATTATTAAAAAACAATTTGGTTTTGGTTCATTTCTGATATGAAAGTAGCCTCTTGCTGTTCTTATGCTTCCCCTAATATAACTTTTTTTTGAATAATTTCCTAGCTCTTTCAAATCAATTCGCGATATGTCCAGGTGGTAATATTTTGTGCATAATGGAAGATGAGATATCCAGCATAATAGCTTATGCTCTTGCCATATCTGATGAGCGCCACCATTTGATAGATTTAAAATTTGAGAACGGAATGGATTATTCCAAGGGAGAGTATGCTAAAGCAATAGAGAAATCTTTTAGTTTTCTGTCTGAAAGTTCTTTCAGCTCATCACCATGGTCATCTACAAGTTCTGAAGCAAGCTTATCATCTCTGTCTTCATTTTCATCTGATGACTTTTCTGGTTATGATAGCTCATCTTTATTGTCCCCAATGCATCCAGAAATGACTGTGAATGGGAAAGTAACTCTCAAAGACAAATATTCAGTTACTGTTGTATATGACAATCAATTCTTTGCACTCCGAAAAAAGTGTTGCCCATCCGAGCTTGCATATATTACTTCTTTAAGCCGCTGCAAGAAGTGGAATGCTCAAGGTGGAAAGAGCAAGGCCTATTTTGTAAAGACAACAGATGACAGGTTCATCATTAAGCAAATCAATAAAACAGAGTTTGAGTCATTTATTAAATTTGCACCTGATTACTTTAAGCATGTTTACCATTCTCTGGACACTGGAAGCCAAACTTGTCTCGCCAAAATATTAGGAATCTATCAGGTAGCAGTTATATCACAAGCTCGAGTTGGATTCGTTTCGTTTTACTGTTTTCTTTTCCATGTGGACTAACTTGCCTATTTCAGGTTAAGCAAATTAAGCATGGCAAAGAGGTAAAGATTGACTTGATGGTTATGGAAAATCTTCTCTTTGGCCACAATATTTCACGAATTTATGACCTCAAAGGTGCTATTTTTTCGCGACGCATCACTGACTCAAACGATCATGATACTGTTTACCTAGATCAAAATTATGTTGAGGACATGAGCTTTTCTCCAATCTATATTGGTGGAAGAACAAAGCATCTTTTGCAGCGTGCAATCTGGAATGACACGTCTTTCCTCACTTCGGTGAATGTTATGGACTATTCTCTACTTGTGGGAGTGGACAAAGAGAAGCATGAACTTGTGTTTGGCATCATTGATTATCTGAGGCAATATACTTAGGACAAACAACTGGAGACATGGGTGAAGACTTCTCTGGTAGTACCCAAAAATGTTTTACCAACTGTAATTTCCCCCAAGGAATACAAAAAAAGGTTTAGGAAGTTCATGGCGAAGTACTTTCTGTCAGTTCCAGACACATGGAGTCTTGATAATCCGTCTAAGCCATGCAAATCCCTTGGTCAGAGCAATCGCAAGTTGGCGGAAGTCCAGATTGGTGATAACCTGTCAGAGCACCCAAATGAAGTTGAGGGGTGTGCCTAATCATGTGCAAGATTTCCTGGCAATTTTGTTGAACCCTATCATGTTGTTGTTTGGCTATATTTCACTTTGTAAAATGGTGTACATAGGAGGACCTTGCGGTTTTTAGGCAAATTGTTGGGCAAGTGAGGTCCACATGACGTGTACCTATACAAATGTTCATTGTTGATTTCACAATTATTATAGTGAAATTAAGAATTCATATGATCATTTTTTTGGACCTACCACTTGTGAGACTGAAGCAGTCTATTCTT
>GRMZM2G013342
ATGACGACGCGCCCGCGGTGGCGGTGTGTGGATGCGCAGACTCCCGGCATATCAAAATCCGCACTCCCCATTGGCCGGCCTCATATCCCCTTATCCGCTTCGCCACCCGCGGTCTCGCCCACCACCCGCTCCGGCCGGCTCTTAGCTGCATGCTCGCGCCGCCCTCCTCTCCATCATCCAGTGCTCTCTCCTCTTGCGATTCGCTCGCTCGATCCTAGCTTCCCTTCCAAGAAGCGCAGCGCCCATGGCCATGGCCACGCAAGCCTCCGCCGCCACGCGCCACCTGCTGGCCGCCGCCTGGGCGCCGGCGGCGAAGCCGCGGCAGCTGAGCTCGCAGCTCGCGCTGCCGTCGTCGTCCTCCCGCGGGCCGGCCCCGCTCCGCGCGTCCACCGAGGAGGCGGTGGAGGCGCCCAAGGGGTTCGTGGCCCCGCAGCTGGACCCCAGCACGCCGTCCCCGATCTTCGGCGGCAGCACGGGCGGGCTGCTCCGCAAGGCGCAGGTGGAGGAGTTCTACGTCATCACGTGGACGTCCCCCAAGGAGCAGGTGTTCGAGATGCCCACCGGCGGCGCCGCCATCATGCGGGAGGGCCCCAACCTCTTGAAGCTGGCGCGCAAGGAGCAGTGCCTGGCGCTCGGCACCAGGTTGCGCTCCAAGTACAAGATCACCTACCAGTTCTACCGCGTCTTCCCCAACGGCGAGGTGCAGTACCTCCACCCCAAGGACGGCGTCTACCCGGAGAAGGTCAACCCCGGCAGGGAGGGCGTCGGCCAGAACTTCCGCAGCATCGGCAAGAACGTCAACCCCATCGACGTCAAGTTCACCGGCAAGGCCACCTTCGACTAATCACACTTCACGTACGCCGCACGCCCCAGCCGGGATCCAAATTAAAGAACTTCTTCTTCTATTAATTACAGTATATTGTAATTTGGCTGCTGGTACGGTGGTGGCATGATTTGAGATGTGCATGATGATCCTTGTGTAATTTTATTACCAAGTCTCTTCTTATATTTACATGTTCATTTGCTTGCTTCTTGCATAACATAACGCCTATCGACAATGACCATCATTAGTTTTAGTCCTACGTGTATTTGATTCAA
>GRMZM2G013783
CGCCACGGCGGATCTGCACCACCCGCTCCTCATCTCCGCCCTCCACATATAAAAAACGGCAAAGCGCCCCCACTTGTTCGGACGACTCTGCGCGCTTCCATCCCCCCCCCCCCCCCAACAGTCCCACACCACCTGCATATCTCCGTGCGGCCGTGCCAAGTCAAAGTCGCACCTCAGCTCTGCCGAGGTTGGCATTGGTGGTGGTGACCCGGCGATGGCGGCGGAGCGGGACATCGACGACCTGCCGCGGAACGACGCCAACTACACGGCGCTCACGCCGCTCTGGTTCCTCGAGCGCGCCGCGCTGACCCACCCGGCCAGGGCCTCCGTCGTGCACGGGCCCGTGCGCTACACCTGGGCCGACACCTACAGCCGCTGCCGCCGCCTCGCCTCCGCCCTCGCGCGCAGATCCGTCGGCCACGGAAGCACGGTAGCTGTAATAGCCCCAAACATCCCCGCGATCTATGAAGCTCATTTTGGAGTGCCCATGGCTGGGGCAGTGGTCAACTGTGTCAACATTCGACTAAATGCTGCCACTGTAGCATTTCTCTTGGAGCACTCCTCAGCAGAAGTTGTCATGGTTGACCAAGAATTTTTCACCCTGGCAGAGGATTCTTTGAGGATTATCGCAGATAAAAAGAAAGGCACTTTTGAACAGCCACTTCTAATAGTTATTGGTGACGCAACTTGCGATCCAACAACCCTCCAAGACGCTTTGAGAAAAGGAGCCATCGATTATGAGGCATTCTTGGAAAGTGGAGATCCTGAATTTGCTTGGAGACCACCACAGGATGAATGGAAGAGTATCGCGCTAGGTTATACTTCTGGGACAACTTCTAACCCAAAGGGTGTGGTATTGCATCACAGGGGGGCTTACCTAATGTCACTGAGTGGTGCTTTGATATGGGGAATGAACGAAGGCGCTGTTTACTTGTGGACTTTGCCAATGTTCCATTGCAACGGTTGGTGCTATACATGGACACTTGCTGCTCTCTGCGGGACAAGCATATGTCTTCGTCAGGTTTCAGCGAAGGCCATCTTCTCAGCTATAGCCAACGAGGGCGTGACTCACTTCTGTGGGGCACCGGTCGTCCTGAACACCATCATCAACGCCCCTCCAGCCGACACGATTCTCCCCCTACCTCGTGTCGTCAACGTCATGACCGCTGGCGCTGCTCCGCCACCCTCTGTCCTGGCGGCAATGTCGAAGCTTGGGTTCCGCATCACTCACACCTACGGCCTGTCGGAGACCTATGGACCATCCACGGTGTGCGCCTGGAAGCCGGAATGGGACAGGCTGCCAGCCGACGAGCGCGCCCGGCTCCACGCGCGTCAGGGCGTCCGTTACGTGGGCCTGGAGGGCCTGGACGTGGTGGACCCGAAGACGATGACGCCGGTCCCGGCCGACGGCACCACGATGGGGGAGATCGTGATGCGCGGGAACGGCGTCATGAAGGGGTACCTGAAGAACCCGGAGGCGAACGCGGAGGCGTTCGAGAACGGGTGGTTCCACTCGGGCGACCTGGGCGTGCGGCACGGCGACGGGTACGTCGAGGTGAGGGACCGCGCCAAGGACATCATCATCTCCGGCGGGGAGAACATCAGCAGCCTGGAGGTGGAGAAGGCGGTGTACCTGCACCCGGCGGTGCTGGAGGCGTCGGTCGTGGCCCGCGCCGACGAGCGGTGGGGGGAGTCGCCGTGCGCGTTCGTGACGCTCAAGGACGCCGTGGACCGCTCCGACGAGGCGGCGCTGGCGCGGGACATCATGCGGTTCTGCCGCGAGAAGCTGCCCGGTTACTGGGTGCCCAAGTCCGTGGTGTTCGGGCCGCTGCCCAAGACAGCGACCGGCAAGATCAAGAAGCATGAGCTCAGGGCCAAGGCCAAGGAACTGGGCCCGGTCGGGAAGAGCAGGATGTGATCGAGCCTCGAGCTCGTCTTGCTTTGCTACACTGTACTATTCGTAGGATGGATGGAAGTTGTATACTACAGACTACAGTGCAAACTGCGTTTCTTCTGTATAACACCACTACTGTACGAACAATACAGTCGTGTCTGAGCTTTTCTTTTGCCAGTGAGGACTGAACTTTGTATGAAGTATGAACTCGCGAAGGGCGCTGCAACACTGCTCCCACTTGTATATTCCAAATTTCCAAGGGTACAGTAATGGCAAGACAGTTAAGAAGTTGCCCAAATA
>GRMZM2G013957
CTCTGCAGATTGGCGGCAGCAAAGCAACACGCGCCTCGATCCTCCTCGCCCCTCCGGCCTCTCCTCCCCTCCCTGCACCCGCACCTGCGGAGAGCGCCGCAAGCTAGCTGCAGAGGAGCGAGACAGTAGCAGGAGGAGGACGAGAGGAAGAAGAGATGGCGGGCTGTGATGGAGCCAAGTCGTCGGCGTCCATGGAGGAAGAGGCATGCGCGGAGAAGAAGTACGGAGGGATCGCACCCAAGAAGCCCTTGATATCCAAGGACCACGAGCGCGCCTACTTCGATTCTGCGGACTGGGTGCTGGGCAAGCAAGCCGCGAACAGCAGCAGCAGCACGAGGACCGCAGCCGCGGTCGAGTCTCTGAAGCCCAAGCTGAAGAGAACGCCGCACCACCAGCTGCCGCCTCGTAAGCCCACCTGCGCTTCCAGTTGAGACGCATGGTAATGTAGCTTGCGTAGGTAGTAGACGGCCTACCCCCGATTTCGGC
>GRMZM2G014392
TCACTCTCCCCCACCCGCGCCCTCTCATCTCCCCCTTTTCCTTCCCCCTCACGTCCTCACCCACCACAGCTTTGAGTTCGAGCTCCCCTTCCCCCCCCTTCTCTGCTCCCGCGACTCGACCCTCTCTCTATAAATACAACCGCCGGCTCCCACCGCCAAACCATCCATCACAGACCACCACACCAACAACAGACTACGGAGGACCGCCGCCGCCCACGCAAAAACCCACCCGATCCCCGCAAAAACCCCCGCACGCGATCCACGCCAATTCCAGTCACCGCGATGCAGGGTCTCGCCCCGCCCACCTCTGTTTCCATACACCGGCACCTGCCGGCCCGGTCCAGGGCCCGGGCCTCCAATTCCGTCAGGTTCTCGCCGCGCGCCGTCAGCTCCGTGCCGCCCGCCGAGTGCCTCCAAGCGCCGTTCCACAAGCCCGTCGCCGACCTGCCGGCGCCGTCCAGGAAGCCCGCCGCCATTGCCGTCCCAGGGCACTCCGCGGCGCCGAGGAAAGCGGACGGCGGCAAGAAGCAGCTCAACTTGTTCCAGCGCGCCGCGGCGGCCGCGCTCGACGCGTTCGAGGAAGGGTTCGTGGCCAACGTCCTGGAGCGGCCCCACGGGCTGCCCAGCACGGCCGACCCGGCCGTGCAGATCGCCGGCAACTTCGCGCCCGTCGGGGAGAGCCCGCCCGTGCACGAGCTCCCCGTCTCCGGCCGCATCCCGCCCTTCATCGACGGGGTCTACGCGCGCAACGGCGCCAACCCCTGCTTCGACCCCGTCGCCGGGCACCACCTCTTCGACGGCGACGGCATGGTGCACGCGCTGCGGATACGCAACGGCGCCGCCGAGTCCTACGCCTGCCGCTTCACGGAGACCGCGCGCCTGCGCCAGGAGCGCGCGATCGGCCGCCCCGTCTTCCCCAAGGCCATTGGCGAGCTGCACGGGCACTCCGGGATCGCGCGCCTCGCCCTGTTCTACGCGCGCGCCGCGTGCGGCCTCGTGGACCCCTCGGCCGGCACCGGCGTGGCCAACGCCGGCCTCGTCTACTTCAACGGCCGCCTGCTCGCCATGTCCGAGGACGACCTCCCCTACCACGTCCGCGTGGCGGACGACGGCGACCTCGAGACCGTCGGCCGCTACGACTTCGACGGGCAGCTCGGCTGCGCCATGATCGCGCACCCCAAGCTGGACCCGGCCACCGGGGAGCTCCACGCGCTCAGCTACGACGTCATCAAGAGGCCGTACCTCAAGTACTTCTACTTCAGGCCCGACGGCACCAAGTCCGACGACGTGGAGATCCCGCTGGAGCAGCCTACGATGATCCACGACTTCGCCATCACCGAGAACTTCGTGGTTGTGCCCGACCACCAGGTGGTGTTCAAGCTCCAGGAGATGCTGCGCGGCGGGTCGCCCGTGGTGCTGGACAAGGAGAAGACGTCGCGGTTCGGCGTGCTCCCCAAGCACGCCGCGGACGCGTCGGAGATGGCGTGGGTGGACGTGCCGGACTGCTTCTGCTTCCACCTGTGGAACGCGTGGGAGGACGAGGCGACGGGCGAGGTGGTGGTGATCGGCTCCTGCATGACCCCCGCCGACTCCATCTTCAACGAGTCCGACGAGCGCCTGGAGAGCGTGCTGACGGAGATCCGCCTGGACGCGCGCACGGGCCGGTCCACGCGCCGCGCCGTCCTGCCGCCGTCGCAGCAGGTGAACCTGGAGGTGGGCATGGTGAACCGCAACCTGCTGGGCCGCGAGACCCGGTACGCGTACCTCGCGGTGGCGGAGCCGTGGCCCAAGGTGTCGGGCTTCGCCAAGGTGGACCTGTCCACGGGCGAGCTCACCAAGTTCGAGTACGGCGAGGGCCGGTTCGGCGGCGAGCCATGCTTCGTGCCCATGGACCCGGCCGCGGCCCACCCGCGCGGCGAGGACGACGGGTACGTGCTCACCTTCGTCCACGACGAGCGCGCCGGCACGTCGGAGCTACTTGTGGTCAATGCCGCCGACATGCGGCTGGAGGCCACGGTCCAGCTGCCGTCCCGCGTGCCCTTCGGCTTCCACGGCACCTTCATCACGGGCCAGGAGCTCGAGGCCCAGGCGGCCTGACCGAGCTCCACGTTTCTCGGAGGAGGAACAGAGGAGCCAGCCATGGATCAGGGGAGAAGTCACCAGAGGGAGCCCAGATCAGTTCCCCGGGGTCTTCCTGTCCCCCCACGCACACCAGAGTTACAGTTGGTAGTTGCTTTGCTTTGCCTTTTTTTTTTCATTATTTCATTTGACACTAGTGTAAGTAAATTGGGATAGTGGCAGCTTAGAGAGAGAGAGAGAGATTAGTAGAAAGGCGCCCAGCTCGTAGCTTTTCAGCTGGTGGTGCCTCTGGCTAGTATAGAGTACATATTTTTTCTTCTTCTTCTTTGCTTTATCCCTTTTTTTTTCTCCCTTTGGATGACATGGATGTGCATCCAGCTCCAGTTGTTGTCACCCAGTCCAGTGGACTGGGGTGTCTGGGATCTTGGTTGCTGCTACTTGCTCGCCATTGCCACCCAGTTGCTGCCGCTGCTGCTGAGGTGTTGCTGGCTTGGCTTATATACTCTGTGTTCCCTGTGGCTATCGGTGCGTGTACATTTGTTCACAGTATATGACTGATGGTATGAAAACAAGAACCGGTGACGGTTTCTGTCTCGA
>GRMZM2G014419
CACCCACCGCCCCCACCGCCTATTTCCCCCCACTCGTGGCAACCTCTGCTCTGGCCCCCCAAACCCCACACACTTCGCCTCGCCAAACTTTCCCCTCGGCCTCCGCCCGCACTTCCACCACCGCTGCACCGCACCACACCTCGCAGATGCCCCAGTAGGCTCCAAAAATCCAAAGCCATCTCTCCCCAGGCGGCCTCCCATCCATCTCCGGGAGATGGCGGCCGGCACCGTGACGGCCCGATCCAACGGCGAGGGCCACGGCCACGGCGGCGCGGGGTCCTGGTACCCGCAGCGCCGCCCGCACTACGGGTACGGCGGGGGGTCCGCCTCCTTCCGCGGCTGCTGCTGCTGCCTCTTCCTGCTGCTCACCTTCCTGGCGCTCCTCGCCCTGGCCATCGCGCTCGTCGTCGTGCTCGTGGTGAAGCCCCGCAAGCCGCAGTTCGACCTCGACCAGGTGTCCGTGCAGTACCTCCTCGTGGCCTCGCCGACGTCCCCGGCCGGCCTGCCCCCCGCGACCCCGGGCGCCGCCTACATCTCCCTCAACATCACGCTGCTCTTCACCGCCCAGAACCCCAACAAGGTGGGCATCCGGTACGGCGCCACCAAGTTCGACGTCATGTACCACGGGGTGCCGCTCGGGGTGGCGGCGGTGCCCGGGTTCGAGCAGCCCGCGCACAGCACCCGCCTGCTCCAGACCCGCGTCATTGTCGACCGCTTCAACGTGCTCCAGGCCGACGCGCAGGACCTCATCCGCGACGCCGCGATCAACGACCGCGTCGAGCTCCGCATCACCGGCGACGTCGGCGCGAAGATCCTCGTGCTCGGCTTCTCCTCCCCAAAAGTGCAGGTACGAATCGACACGCCACCCGCAACGGGGACCAACAACATCCGTTCGCTTCCGCCGCAAGTGTTTTTGCCCTACACTAAAAACACTCTTCCGCGGGCGAAACTGACGTAATGTGTGAACGAGCCCCAATCTGCAGGTGTCGGTGGATTGCGCAATCGCCATCAGCCCGAGGAGCCAGTCGCTGAAATACAAGCAGTGTGGCGTGGACGGGATAAGCGTGTAGTGTAGGAACCCCAAGCCGCCGCCGCCGCCGCAGAAGCTGTATTGCAGTGGAGAAGTGGGTGGATCTGTGCGTCGATTCTAATTTCCCTAATTTGTGGGGTTTGATTTCCTTCTTGTGCTTAGGTGGTAAATTTTGAGCACTTACTTTTGGAGGAGGCCACTGATTCTGTGAATTATTGCTGCTTGCAATCAGCAATCAGTAGGTATCAGTATGACCACGGTTATACATCCATCGATCGCCGTGAACAATTGCTTAGGAGCTAAGGGAAGTGGTGGGCGTCGGTTC
>GRMZM2G015219
CTTTCAGGCCTTCACCGCTTCAAACCTCGTCTGATCCTCTCACCTGCTCACCGAGTCACCTGCTGTCCAAGGCTCCAAGCACCCGCCAATCGGCCGCTGCCGAACCCGCAACCGGAACCTGCCTCCAGGCTGCTTCCACCGGGCGAGGGCGAGGGCGAGGCACACGCCGCAAACCGCAGTAACGCACACGCCGGGGCACGCCGCACGGCACACAACAAACAACGTGCCCTCGTAAGCGTCTCCTCGGCTCGCCTTCTCATCTGCTCCTATTGGATTTTGCGGGGCTGGGCGTGAGCGTGTGGGCTCTTGTAGCGGGGGATCCATGAGCAGCCAACCCTAGCTTGCCTGGACGGGAACTCTCTACAGCTGTCTTTCGCGATTCTCCTCGGGCGTGGGTTTTGTTGCAGGAGGTGTTTCAAGCTGCATTGAGCCACCGTGCCCGGAGTTTCCTGTCTCTTAGTCCTTCGTTCAGTTGCGGATTTCTTTGCTGCGTTCTGGAGTGGAGGATCGACGTGCTCCTTTCGTGGCTGTTTGATGCTTGTTGAGTTCGAGTAGGTTCGTATTCCTGGTTCGGAATTCAGTAAGGCCCTGCAGTCTACCTGGTTCTATTGTGCCCCGACAGAAGATCCTGAGAGCTAGAGCTGTTTTTTTCCCTACATATAGTTAAGTTAAATTATCTGCACAGCCGAAGATGTCCGCGATCATGTTATGTACCTGCAGCGGGGACCAGTCCAAGTTTGAAGATCTTCCTAGATCGCCAGAATCTCTTGCAACACGTGACTTTTCAGCGAATTGCTCTTCTTCAAAGATGGCAAGTCGAGAAACAACTCCTGATGACAGCCAAGTAAATGAAGTAGAATCAGACCTAAAAGAAACCCTTTCACTAAATTATGAGGAGGCTCGAGCATTGTTAGGTAGACTGGAACATCAGAGAGGGAACTTTGATGCAGCATTGCAAGTTCTTCAGGGGATTGATATAAGAAGCCTGAGACCACGAATGACCACTGCTATTGCTGAAAGTGTCAAGCCTAGAATGCCCCCACGCTCTTCAAGACGAAAATCTTCACAAGTGAACGGAATGCTTATGCATATGTCCATGCATTCTGTAAGCTTGCTTCTAGAGGCCATACTGCTTAAAGCAAAATCTCTGGACACCCTTGGTAGAGCAGCAGATGCTGCAGAAGAATGCAGAACCATCATAGACATTATAGAGTCTGCATGGCCATATGGTGTTCCGGATGGTACTTCTGAAGAGTGTAAGCTAATAGACATATTCCATTCGGCTCTAGAATATCTTCCTAAACTGTGGATGAGGAGTGGTTGTTTTGATGAAGCCATCATCGCATACCGCAGAGCTCTTGCAAAGCCATGGAATCTAGGTTCTCAAAGGTCCGCCAAATTGCAAAAAGAGTTGGCAGTGAGTCTGTTGTACTGTGGCGTTGAAGTGAAGTTCCCTCAAGAATTTTCTCAGGAAAGGAATCTGGTAACCCCTGGGAACAACTTAGAGGAAGCAATTTTGTTATTACTCATGCTAACAAGAAAGCTATTTCTCCGAGAAATACAATGGGATCCTGACCTTGTGAATCATTTGGTGTATGCACTCTCATTATCTGGGCACTATGAAGTTTTGGCCAGCCATCTTGAAATGCTGTTGCCTGGAACCTATACCAGATCAGAGAGATGGTATATCCTTGCACTTTGCTACAGTGCAGCTGGCATGGATGACAGTGCGTTAAACATCATAAGGAATGGTTTTTCTGTACTGGAGAGAAAGGGAAAGCCTCATGTTCCATCTCTTCTTTTAGGAGCAAAACTATGTTGTAAGAACCCAAAGCATGCTTCCGAAGGGATAAAGTTTGCAAATAAAGCCATGAAGTCTTTCAGAAGTCGTGATCTGCATTTCATCAGCACTACAAAACACTTTCTTGGTGTTTGTTATGGACCTTTTTCTAGGTCCTCCACCTCATACTTGGACAAATCGAGACTGCAAGATAATGCACTGAGGCTGTTGCAGGATGCTGCCACAACAGCGAAGTATAATCCTGAAATAATGTATAGCCTAGCTTGGGAAAATGCGATGCAGCGCAAACTCAATGCAGCTGTTGAAAGTGCAACAGAATGTCTTGAGATGGTGATGGGTGGTTCTGTTAGTGCCTGGAAGTTACTAATTCTTGTATTATCTGCACAGCAGAATTTGCAAGAAGCTGAAGCAGTAGCAGATTTTGCAATGGACGAGGCTGAGAAAAATGATCAGTTGGATATTTTGAGACTGAAAGCACAAATTCAAGCTTCCCGTGGACAGTTCAAGTCTGCAGTTGAAACTTTTCGGGTTTTGCTTGCTGCTATCCAAGTAAAGAAGGAAGTCTGGAAATTGACCACTTGTAATGAGGTTAAATGCCTACAAAAGTTGGAGATGGACGCATGGTTAGATTTGGCATCAATCTATTCAAAGCTTGAGGCATGGCATGACTCAAACATCTGCCTTGACAAAGCTATATCCATTGATTTCTATTATCCCAAGTGTTGGCATGTCAGAGGTCTTCTATTGGAGGCTCAATTCTTGCACAAGGAAGCCCTGATGGCATTCTCTTTCGCGCTATCAATTGACCCAGATTACGTCCCGGGCATGGTTTGTATGGCAGGAATTCTCCGAAATATTGGAGGGGATTCATTATCAATTGCAAGAACTTACTTGCGCAATGCCCTCCGTTTAGAGCCTACAAACCACCGTGCCTGGTTGAGTCTTGGGCTTGTCCTGAAAGCTGAAGGATCGCTGCAGGAGGCCGCGGATTGCTTCCAGGCAGCATATGAGCTTAGAGAATTATCACCAATTCAGGATTTCTCTGAGCAACTCCCGATCATGCTGCATTAGGAATCTATAGCAAAGGAGTTCACATTTTTTGTGGATTTTCCCCATAGTTGTCTTAGTTATTAACTTATCCCTTGCAAAGGTAGGAAACATATGTTTTTGTGAATGTAAATTAGTCCACTTTTGTTCGTGAGGAAATTTACTCGCTCTTGAAAACATCAAAGTTATATAACTTAC
>GRMZM2G015281
GAACGGCAGTTCATATATATGATGGTGAAGAACCCAAGCAGCAATGGCGTTCTCACGGCGGCGGCCGCCTTTTCCGACAGCAAGGCCATGCGGGAGAGCGGCAAGGCGGCGGCGGCGAGGCCGTACAAGGGGGTGCGGATGCGGAGCTGGGGGTCGTGGGTGTCGGAGATCAGGGCGCCCAACCAGAAGCGCCGGATCTGGCTCGGCTCCTACGCCACTCCCGAGGCCGCGGCGCGCGCCTACGACGCCGCGCTGCTGTGCCTCAAGGGCTCCGACGCCGTCCTCAACTTCCCTTCCTCGTCCGCGTCCTCGACTCACCGGCGTGCTGATGACAGCAGCGGCGGCCGCCCGGACGACGACGACCCGGGTGCCAGCGGCGGCATGTCGCCGAGGTCCATCCAGCGCGCCGCGGCCGCGGCTGCCGCGGCGTTCGGCGACGCCGCCGGCATCGGCGCCAGCGCGACGACGACGCCGACGCCTGCCTCGCTGTCGACGCAGGGCAGCACCGATCACGCCCACCAGGAGCACGCGACGGCATCATCGTCTGCCGCGGACGACAGCACAGGCTCGCCGCCCGGCGGGGAGGAGCTGTGGACGGACCTGGAGGCATTCGCCTCGCCCAAGTCGATGGATCTGATAGACACCGGCGCCGCGCCGTTCCCGTCGTCGGCGTGGGAGGAGCCCGAGGACGACGGCGAGCTGATGAGGCTGTGGAGTTTCTGCTAGGCCTCG
>GRMZM2G015344
AACAACCACATCTGCATCTCCCGTCATCTACTCGAACTCAACTCATCGCCTCATCCGTGTCTCATCCCATTCCGTCTCCGTCTCCGTCTGAACTCTCCATCTATAAAGCTTCTCTGAGGCACAAGACGAGAAGGCCACAGCCCACAAAGCATGCCCGGCGAGTTGGAAAAGCGCAGAATCTGCGAGACAAGAAAGCAATAGGAAGGGAGAAACAGGGAGAGAGGTTGCGTCCCAGCCCCACCTGCCATCGCCTCTTCTTCCGCTCCCTCGGCGGCTTTCCAAGATTCAGATTCAGATTGGGGGCCTTTTGCTGCTGCGCGGCAATTCTCGTCGCTCCAGTCCCCACTTCACTGTTCCTGAGCGGGAGGCACCGGCCGGACTCGCGATGGGGCAGGACGGCCAGCAGATCCGCCGCGACAAGCTCATCATCGACACGGATCCCGGCATCGATGATAGCATGACGATCCTAATGGCGTTCAGAGCACCTAGTGTGGAAATCATTGGGCTCACGACCATATTCGGCAACGTCGACACAAAGGGCGCAACACGTAACGCGCTATTGCTGTGTGAGAGAGCAGGATGCCCTGAAGTTCCAGTAGCAGAGGGCAGCCATGAGCCCCTAAAGGGAGGAAAGCCCCGTGTTGCTGATTTCGTTCATGGGTCAGATGGCATTGGGAATCTGTTTCTTCCTGCACCCTCTGCTAAGAAGGTTGAGGAAAGTGCTGCTGATTTCCTGATTAATAAGGTCTCTGAGTTTCCAGGAGAGGTCTCTGTGCTTGCGTTGGGACCCCTGACAAATGTAGCATTGGCCATCAAAAGAGACCCTTCCTTTGCAAGCAAGGTTAAGAAAATAGTTGTACTGGGTGGAGCTTTCTTTGCGGCTGGAAATGTCAACCCTGCTGCTGAAGCAAATATCCATGGAGACCCAGAAGCAGCTGACATAGTTTTTACTTCAGGAGCAGATATCGTTGTGGTTGGCATTAACATAACAACACAAGTCTGCCTGACAGATGAGGATCTCTTGGAGCTAAGAAACTCGAAAGGGAAGCATGCAGCGTTCTTATATGAGATGTGCAAGTTCTACAGAGATTGGCATGCCAAGTCTGATGGTTTTCATGGTATTTGAAATTAATAATATACTACTGTTATATGCTTTTGCCAATTACCATCAAATATGAGAAGAAACACGCTTCTGACAGAAAATCGCTTTCTGTTCAGGAATTTTCCTTCATGATCCTGTGAGCTTCACTGCCGTACTTCATCCAGAGTACTTCACATTCAAGAAGGGTGTGGTGAGAGTAGAGACCCAGGGCATTTGCACTGGCCACACTTTGATGGATCAGGGATTGAAAAAGTATGTTTTTTTTTCTCTCTGAGTAACTCATAAAAGATTGACCCGTCTGATGTTTTTTAGTTTCAGCATTCTTACATACACCACATTGATATGACATAAATCTCACCAAATTACTTTATAACTTTTGGAGTAAGCAAACCAAGGCAAAAGTTACCCCACATGATCTATATGTTTCAGCAGATTTCACACTTGTTTCTTCTTGTTCCTCCTATGCTGCAGGTGGAATTCAGAGAACCCATGGTCAGGGTATAAACCGATTTCAGTTGCATGGACGGTTGATGTGCCAAAGGTCATCAGCTTTATAAAGAAGCTGCTCATGGCACCATGAGCAAAGTACAACCATTTAACGACGTGTCGACATCAGCGCTCTCTGATGTCCAAGAAAATTTGACGAGTACAGATGCTCTTTCTCAGTTGCACTGTAATTAGTTCCTGGACCTAGGATGATTCCTATTCCTCCAATAGTAAGAGGAACCTTTCATTGTGAAAGGTCATGCAGCAGTCTCGAATACCATGAAGCAAATTCTGGCATACGACATCATGTCTCACACATTTGTATCAATACATTTCGAATCAATAAAGTTTCCCTCACTCTTTACT
>GRMZM2G015384
AGACCCCCTCTCGCTTCGCCCCTCCTCATCCTCTCTCCTCTCTCCCCCGCCCCGTTCGTCTCCGGCGAGCTAGGGTTTGCCCCCCCGCCTTGCCACCCCACGGTTCCCGCCATCCTTGGATCTCCAGCCATGTACGGCGGAGACGAGGTTTCGGCAATCGTCATAGATGTGGGCTCTTACAGCTGCAAGGCGGGCTACGCAGGCGACGACACCCCCAAGGCCGTCTTCCCATCGGTTGTTGGTTCAATTGAACAAACTGAAGACACAGATGACCCCAAGCCAGAGAAGGAAGCTGACTCTGCATCAGATTCTAAGAACGGTGCCAAGCCCATGGATGTGGACAAAGCCAAGACAAAACGCAGACTTTATGTAGGCCAAGAGTTAGAGTTCAGGAGGGATCACATGGAGGTGATTTCATCTATGAAAGATGGAACGGTAACTGACTGGGATATTGTTGATAATATATGGAATCATGCTTTCAGACGGAGGTTGTTGATCAATCCTGAAGAGCATCCTATGCTCATTGCTGAACCATCTACAAACACTGCACAGCAAAGAGAGAAAGCAGCGGAACTTATGTTTGAGAACTACAAAGTGCCAGCGCTGTTTCTAGCCAAAAATGCAGTGCTCACATCTTTTGCGTCTGGACGAGCTACATCTTTGGTGGTTGACAGGTGATCATTTTCTTCGCTTCATTCCACTAAGAAGATACTTTTTTCTCTTATGAAACAATAGTCCGCTTTGCCCATGTTAGATTGGTGAATGCATCTTTTTATGCTGCCTGCTTCCATTGGTTCCTCCTCTTTATTCAATATAGAATATACAAACTATATTTTTGCTTCATTAGTCAGACACAGTTGCATAGGTACTATTAGTCCATCATTCACTCCATGGGAATAAAATGATTTGAGAAACTGAAAGTTGATGCTCTTGCCCTTGTTTTGTGACAAGATTCTATACCGTTCTATGCCCTTACCATGATTGTCATATTGGTTTAACGTGCTAGAGCATGATTGAGTTAATCTGTGCTTTTGAGCTTTTAGGTGTAGCCATCTCTGTTATTTTATAATTTTGGACTGTCTCAATTTTTAACTCTGCCATGTGTTTTTGGGATCACTTCTCGCCTTAGCAGCCATTTAGCCCATTTAAACGGTACACGTAGGCCAGCCATGCTTGTTAACCAGCAGTCTAGCCTGTTTAGCCATCTAAATAAGGTGGCCAACTATTTGACGTTTTTGGTTGACAATTGTTTGGGACTCTGTTGGTGTAACAAATAACAATATTATCACTGGTTCAGTTTGTTTTATTCCCGATGGCTTTTGGGACCTCTTCATGAGAAACATAGCTGGAATATGATAATATGGCTAGTTTTGGTGCAGTGGTGGTGGGTCTACTGTGGTTTCTGCTGTACACGATGGTTTTGTTTTACAGAAGTCTGTGTCGACTTCTCCAGTTGGCGGTGAATTTTTAACTGACTGTATGATGAAAAGCTTGGAGAGCAAGGGCATCGTCATTAGGCCCAGATATTCATTTAAGAAGAAGGAAATCAGTCCTGGAGAATATAAGATTGTAGATCTTGATCTTCCAAACACAACTGAGAGTTACAGGTTGTACTGCATGAGAGCTATTGCTAGTGACGTCAAGGAGTCTGTTTGCAGAGTTCCAGACACTGCTTTTGATGAAGTGGCATATGCAAATGTTCCTACAACTTCATATGAGCTTCCTGATGGACAAACTATTGAAGTTGGTGCTGATAGATTCAAGGTTCCTGATATTCTATTTAATCCATCTCTATCCCAGACTATTCCTGGGATTGATGGATTTGCAGATTCAATACCAGTCCGTGGCCTTCAACGAATGGTCATTGATAGCGTAAATAAGTGCGACGTTGACATACGAAAAGAGCTATTCAGTAACATCTTGCTCTCTGGTGGGTCATCATCAATTCTGCAGTTAAAGGAGCGCCTGGAGAAAGAAGTATTGGAGGAGTCTCCTCAAGCTGCTCGTGTCAAGGTTATGGCAAGCGGAAACTCAGTAGAGAGACGTTTCAGTGTTTGGATTGGAGGGAGCATTCTAGCATCTCTTGGGTCGTTCCAGCAGATGTGGTTCTCCAAAGCAGAGTAAGCTCGATATTTGATAGGCCCTCTGTTTTTTCTATACTTGCCCTGGACACCTGATGAGGCGTGCCATGTGTCTCGCGCCAGGTATGAAGAGCATGGGGTTTCCTATATTCAGAGAAAGTGCCCTTGAAGCAGGGGAAGGAATATGTACAACCAATATTATGCTTTACGAGCCTTATTGTTGCCAAAGGGTTCCTTGTGTACAACAGCCTGGTGCCTTGCCATGTTGGCCAATGAATACTCGAGACTCTTTTCAAGTG
>GRMZM2G015436
CTTGAATTTAAATTTTGTCAGGTTTGAGCCTCAGTTACTGCCCACAGTCGCCACAGATAGACCTCCAGTACCAGTCACACACGCGAACGCGACACTCGCAAAGTCGCAAGCGGGTCGCAATCAAGGCTGCTCCCCTCTATCTCCGTGTTCGCCCCTCGGTTCACCACCCGCCGCCGCCGAGACCTCCTCCTCGCCGGCTACTCCTGACCCCATAAAGGCAGCGCTCGGAGGTGGCCCTCTGTCGGGTGGAGTGGTGGACACATCCGCGCCCATGGCCAACCGCGGCGCTGCGGCCGGCAAGCTCACCGTCGCCGAGACATTCTCCAACCTCAGGGAGCAAGGCAAGAGTGCATTCATCCCGTTCATCACTGCTGGTGATCCTGACCTGGCAACCACATCAAAAGCATTGAAGATTCTCAATTCCTGCGGTTCGGATGTTATAGAGGTTGGCGTACCATACTCGGATCCACTGGCTGATGGACCAGTTATTCAGGCTTCTGCAACACGGGCGCTTAAGAAAGGCACTACACTCGATTCTGTCATAGAAATGCTGAAGGGGGTTACACCTGAGCTTTCTTGCCCCATTGTTCTTTTCACATACTATAATCCAATTCTGAAACGTGGTGTGGGAAACTTCATGTCTTTTATCAAACAAGCTGGCATACATGGACTTGTAGTGCCTGATCTTCCCTTGGAGGAGACAGCGTTGCTGAGGAGCGAGGCCATTATGCACAACATAGAGCTGGTTCATACCCACTCTCATCTTTGCATGCACCACTTGCACAAAGTTTGTTGCGTACTTGTGTTGCTATCTGGGTGCTAACTAAATTCTTACTCGAGATGGGACCTATCAAATCTTCAGATTGGGCTCTGCCCATTCCAGACCTGCAAATATACACAGTTGCAAAAGATCTTCT
>GRMZM2G015642
ATTATTTCGTCCAGACCTATTAACAGACCTATTAACAACGAGGCAAGTGGGCAAAATCACAAAAAAATCGTGTTTCCTGTCTCGGAGATAGCCTCTAATTTGAAATCAGCAAAGGAGTTTCGTGGTGGCACGACGCACATGCGACGGTCTCCTGTCCTGCTCTGTCCCCTCTGGCCTCCCTAGCAGCTTATACTTTCTTATTGTACTTTCTTATAGTCTTCCACGGCCGCAGTTAGCCACATCTCGCCGTCGGCGACGAGGGACAGGGAGGCAGGATACTCCTGTCAGGCCGCGACGTAGCCCTCCTCCTCTTGCTCTCCCCGCCATCCTCTGCTTCTCGTCCACCTGGGATTAGATCTATTTCTTGGTACCTGAGCGATCGAGTGAAATCGATCTAGCCAAGGTGCGGCGGGCGCGGCTTATTCACGAATTTTCTGTGTTCTTTGGAAAGCCGCCATGGACGAGTGGATTCGCCAAGCCGAGGTGTGGGTGCGCCAATCCGAGAGCTGGATCCGCCAGCAGCCCCCGGAGCAGATCTATGTCGCGGCCACGGTGGTCGCCGTCACAATCCTGCTGCTTATCGTAGGTGCGGTGCCAAACCTAGAGTTGCCCATGGTCTTGACAGTCTTGAAATGTTGTATTTGTATTGAGAACATCCACGTAAGGTGGCCTAGGAATGAAATAGGCGTTTTCAATTTTGCGGCAGGGGACTGTTTGCGGGTCCGGAGAGACATTGTCACCTAAAAGCATCAAAATGGTTATATGTTGAATTAATCACTGGAGAATGAACTTATTGTGGATC
>GRMZM2G015767
ATGTCCCTTGGTCCTCTCTCTGACATCTCTTGTCTCCTCTTCATTGCAAATGTTTCTCTTCCTCTCTCCCACCTCTCCTCTCCTCTCCATTGCAAACCTTCGGGATGAAGGTTGAGAGCCTGCTCTGAAACGACGTACGTAAAGGGAGCAAGGAACCGGAGAGCGTGCGGCGGGCTTCTGGATTTTAGAGTAGGCACCTGTCGCTTGGACGTGCTTCGGAGAAGTAGGTGTCCAAAAGTTGCTTACAGTGGATCCAGATCCTTCGAACAACATTGCTCAAGCTCATGATATAGACTGTCATGGAGGCAGCTGCAGATGAGGAGAGGCCACTGATTCAGTACCTGGCTCCAGAGGATGATGAAGCTTCCTCACGATACACTAGCGACGGAACGCTCGATATCAACAAGCAGCGTGCTCTGAAGAAGAGCACCGGGAACTGGAGAGCATGCTTCATGATTCTGGGTACCGAGTTCGCCGAATGCCTGGCATTTTACGCGACCGCAAAGAACCTGGTCACCTACCTCACGGCTGAGCTTGGTGAGACCAACATCGATGCCGCGACGAACGTGTCCACCTGGATTGGCAGCTGCTACCTCACGCCGCTCATCGGCGCCTTCTTGGCCGACACGTACTGGGGAAGATACAAGACGATGATAGTCTTCCTCTTGCTCTACATCGTTGGGATGCTTACTCTGACAGCGTCGGCGTGGCTCCCCTTGGCCATGGAGGACGACTCACCTGACAACAGCGGACTTCGGCGTGCCACAGCGTACCTGGGGCTCTACCTCGTTTCCCTAGGCACAGGAGGCATCAAGCCCTGCACGGCGGCCCTCGGGGCCGACCAGTTCGACGGCGGCGACGCGGCGGAGCGGGTCACCAAGGCCTCCTTCTTCAACTGGTACTACTTCTGCACCAACATCGGCTCCCTGCTGTCGGGGACCGTGCTCGTCTGGGTGCAGGAAAATATTGGATGGGGAGTCGGGTTTACGGTGCAGACGGTGTTCATGCTGTTCGGCCTCGCCGTGTTCGTCGCCGGTCGCAAGGTGTATAGGTACAAGAAGCTGGGCGGGAGCCCTCTCACAAGGGTAGCCCAGGTGGTTGTCGCAGCTGTGAGGAACTGCCATCTCGTGCTGCCTGATGATACGTCAGCCCTGTACCACGATAAGCTTCTACCAACTGAACCAAATTTCAGGATTGAGTCTGCCAGACAATTCAGATTCTTTGACAAGGCTGCCATAATCACCGGCGAGAAGGGTGCAGCAGCGCCGACGAGCCCGTGGAGACTGTGCACGGTGTCCCAGGTGGAGGAGCTGAAGATGCTGCTCCGGTTGCTGCCGGTCTGGGCATCCATGGTGCTCTTCTTCGCCGTCAGTGCGCAGACGGTAACCACGTTCATTGAGCAGGCTAGGGTGATGGACAACCGCATCGGCCCGTTCACCATTCCTCCGGCGTCGATAGCGACCTTCGACGTGATCAGCGTCATGGTCTGCGTCCCCGTCTACGACGCCGTGCTGGTGCCTCTGGCCCGGCGTGCCACTGGCAACGACCGCGGCCTGTCGCAGCTGCACCGGCTCTCCATCGGGATCGCGCTGTCCGTGGTCGTCATGGTGTACGCGGCGCTGCTCGAGGGCAGGCGCCTGGCCCTCGCGCGGGCCAACATGCCCGCCATGAACATCGCGTGGCAGGCACCCATGTTCGCCGTGCACGGCGCGGCGGCGGTCTTCGCCACCGTCGGCGTGCTCGAGTTCTTCTACGACCAGTCGCCGGACGGGATGAAGAGCCTCGGCAACGCGCTCGCGCTGCTCTCCATGGCGGCCGGGAGCTATTTCAACTCGCTTGCGCTCAGCGCTGTCGGGTCGATCACGGCGCGCGGCGGGGAACGCGGGTGGCTCCCGGACGACCTGAACAAGGGTCATATGGACTATTTCTTCTGGATGATGGCCGCTCTTGGAACGCTCAACCTGCTGCACTTCTTGCACTACTGCAACAGACGATACAGAGGCAACAACAACAACACTTCTTGACGTGTGCTGTCATGCTGTGTGCACCATGTTTCTCAAAATCATAGTTTGATAATACTATATTTTGTAATTATCATAATAATACTATAGTTTTAGCCAGCTCCAAAAATACTAGGTTCTAAGAAACATTGCTTAAATACAACATCATGGCGTTAGGAGCTT
>GRMZM2G015804
ACACAAAAACCTACGCGCACCCGGCCGCTCTCCAGTGGGCAGGCAGTTGGCCTCCTTTCCTCGCCGCGCTTTGGAGCCCACCTCGGTCTCGGTGCAGTGTCTCGCTCGCGCGTGCCGGCGTGCGTGCCCTGGTGGCCCATGGGGAGGAGGATAATGAAGAGTGGGCGACGCACGACGATGCAGCCGCGGCCGGCGCTTCTTCTCCTCGTCCTCGTCCTCGGCGTGTCGCTGCGTGGATGCATTGCGCAGGGCGGGGGCGGAGGAGGAGGGCTCACGCGGGGGAGCTTCCCCAAGGGCTTCGTCTTCGGCACCGCCGCCGCCGCTTACCAGTACGAGGGAGCCGTGAAGACGGATGGCAGAGGGCAAACGATCTGGGACACGTTTGCACACACTTTTGGCAAGATTTCAGACTTCAGCAACGCGGATGTTGCAGTTGACCAGTACCACCGTTTCGAGGAGGACGTGCAGCTCATGGCGGACATGGGAATGGATGCGTATCGCTTCTCTATTGCCTGGTCAAGAATTTTGCCAAATGGTACGGGCCAAGTCAATCAGGCCGGCATCGACCACTACAACAAAGTGATCAATGCACTACTATCAAAAGGAATTCAGCCATATGTAACCCTGTACCACTGGGACCTCCCCCAGGCCCTGGAAGACAGGTACAACGGATGGCTGGACAGGCAGATAGTTAATGACTTTGCGGCTTATGCTGAGACATGCTTCAAGGCGTTCGGAGACCGTGTTAAGCACTGGATCACGCTCAACGAGCCGCACACGGTTGCAGTCCAAGGCTACGATGCTGGGCTTCATGCGCCAGGGCGTTGCTCGGTGCTGCTCCATCTATACTGCAGGACAGGGAACTCTGGCACTGAGCCCTACATCGTTGCTCACAACTTCATCCTAGCTCATGCCACCGTTTCAGACATGTACAGGAGGAAATACAAGGCAGCTCAGAATGGTGAGCTTGGGATCGCATTTGACGTCATCTGGTACGAACCAATGACAAACAGCACGATCGACATTGAAGCTACCAAGAGGGCGCAGGAGTTTCAGCTAGGATGGTTCGCGGACCCGTTCTTCTTCGGAGACTACCCGGCGACGATGCGGGCTCGGGTTGGAGAGAGGCTGCCCAAGTTCACCGCAGACGAGGCTGCCCTTGTCAAGGGGGCCCTGGACTTCATGGGCATAAACCACTACACCACTTTCTACACGAGGCATAACGACACCAACATCATCGGACGGCTGCTGAACGACACCTTGGCGGACACCGGAACCATCAGCCTGCGTGAGTCCTCATCGTGTGTGTTTGCAAGTTCATTTCAACTGAAAAAAAAGAAACCTGAAAGATGAGAAACCTTGAAGGCTGCTACTGAGCCTTCAAACTGACAACACGTGCCAAGCTTCCTATCTGTCTGTCCAAAAAAACTTCTAGCGACACTTGAAATTTGAAACCGTGGGTAGCTGATACTTCGCAATTTCACAGCCTTCGACAAGAACGGGAAGCCCATTGGAGATCGGGCTAATTCGATATGGCTGTACATCGTACCCAGCGGGATCAGGAAGCTGATGAACTATGTCAAGGAGCGGTACAATAGCCCAACGGTTTACATCACTGAAAATGGGATGGACGACGGCAACAGCCCTTTCACCTCCCTCCAGAACGCCCTCAAGGACAGCAAGAGGATCAAGTACCACAACGGCTACCTCAACAACGTTGCTGCCTCCATAAAGGAGGACGGGTGTGACGTGCGTGGGTACTTCGCGTGGTCGTTGCTGGACAACTGGGAATGGGCCGCCGGGTACACCTCCAGATTCGGGCTCTACTTCGTGGACTACAAGGATAACCTCAAGAGGCACCCCAAGAACTCGGTCCAGTGGTTCAAGACCCTGCTGAGCTCCAGCTGAAGGCGTCACACGGGCTGTGATTGGACTGACCATTTACCCGACACCATACCCTTATCCTGTTGTGTCAAGCACTCAAGCTCCAATCAATGTAAAATAATGTTACCCCTCTCTCTCTCTCTCTGGTAGAAAAACATGTCGTGTAGGGCTACATTTAGTTACACATTAAAAGGGCATATCAGTAACTTCAAACTTAGTTCGTTTGAAAGCATAAGTTACACGTGTGGATTTGTATTGAAATACACTTTGTAAAAAAAAGTCATGTTTGTAAATAAATTAAATAATATAGCC
>GRMZM2G016150
TGAAAGCCGTCCGTGCCGACTTTATTATTATTTATTGCAGCCACCGTGCACACCTCATCTTCTCTTCTTCCTCTCTTCCCTTCCATTTTTTCTCTTCTCTTCCACCAAACCAAGTGCGGCCAGAGAAATTTCTCCCAAATTTCAGATCAAATCCTCGAAATCTCCGACACCTAGCCCACCGGAGACTTCTCCCCAACAGTGTCGCGATCCGTCTCGATCCGGCATGGAGCGCGTCTTCTCCGTGGAGGAGATCCCCAACCCCTACTGGGTTCCGCCGCACCCTCAATCGGCGGCCGCCGGCGCTGTTGCTGCACCAGCGGGGGAGGCGGCGGGGCTGATGAACCGGTGCCCGTCGGAATGGTACTTCCAGAAGTTCCTGGAGGAGGCCGTGCTCGACAGCCCGGTTCCCGTAGCCGGCGTCAGTAGGGGCAGCGTTGGAGCTGGAGTTGAGGCTGCGGAGAGGAAGACACCGGGGACCGCGGCGGCGGCGGCTGCCTCGAGCTCGGTTGTTGACCCCGTGGAGTACAACGCGATGCTCAAGCAGAAGCTGGAGAAGGACCTCGCTGCCGTTGCCTTGTGGAGGGCTTCTGGTGCAGCACCTCCAGATAATTCTCCAGCTGGTTCATCCTTGCCAAGTGTGGATGTTCCACATGCAGGCCCTCTTAAACCCATGGGAGGTACTGGAAGTCTAGTTCAAAACAAGCTAGCTGGTGCTCCAGGCGGGGGATCAAGTCCACATGTAGTACAAAATGCCGATATTCCTGTTAAGCAAACCACTAGCTCTTCCTCACGTGAGCAGTCAGACGATGATGATATGGAAGGAGATGCTGAGACTACTGGAAACGGAAACCCTGTTCAACAAAGATTACAGAGAAGGAAGCAATCCAACCGAGAATCAGCCAGGCGTTCGAGAAGCAGAAAGGCAGCTCACTTGAATGAACTGGAGGCACAGGTAGCACAGTTAAGAGTTGAGAACTCTTCGCTGCTAAGGCGACTTGCTGACGTTAATCAGAAGTTCAATGAGGCTGCTGTTGACAATAGGGTGCTAAAGGCAGATGTCGAAACCTTAAGAGCAAAGGTGAAGATGGCAGAGGACTCAGTGAAGCGGGTAACTGGCATGAACACATTGTTCCCTGCCGTGTCTGATATGTCGTCCCTCAGCATGCCATTCAATGGCTCCCCATCCGACTCCGCCTCTGATGCCGCCGTACCCATCCAAGATGACCTGAACAGTTACTTCGCCAATCCAAGCGAGATCGGAGGCAGCAACGGTTACATGCCAGATATAGCTTCCTCGGCTCAAGAGGACGACGATTTCGTCAACGGGGCTCAGGTCGCCGGCAAGATGGGCAGCACTGACTCGCTGCAGCGGGTGGCGAGCCTGGAGCACCTCCAGAAGAGGATGTGCGGAGGCCCGGCTTCATCGGGGTCGACCTCCTAGGTTCCTACTCCATCGGATATGATAAAGGCCCTGATGCAGTGATGCCCACGGCAAAGAATATGATAAATTAACAGTTTCACATACTTTGTAGTGGACATTGCTAATGCTGCGATGCGCATTCGTTCGTTGTGGACTTACGGGTCTACTGCTATTGATTTATTGTTCGTTCTCCATGTGGATCTCTGGTGTCCATGTGACGTGTACTATGCCAACTGCTGTCTGCTACACATTGCAGTGGACACAGCAAGTTCGGTTTCCATCGAAGA
>GRMZM2G016241
CGACCGGTCAATGACACGACTCGCCAGTCGCCACTACCGGCTCCCGTTTAAATTGCCGGCCGCATCAAGCTGAGGGCTGAGGCAGAGATGCCAACAGAAGTCACGTCGACACCAGCCAGCCGGCCGGACTGCAGCTCGTCGTCGTCGATGACGGCCGGGACCATGCGTGTGCTAGGCGGGGAGGTCAGCCCGTTCACGGCGCGGGCGCGTCTGGCGCTGGATCTGCGCGGCGTGGCGTACGAGCTCCTCGACGAGCCGCTGGGGCCCAAGAAAAGCGACAGACTCCTCGCTGCCAACCCCGTCTACGGGAAGATCCCCGTGCTGCTCCTCCCCGACGGCCGCGCCATATGCGAGTCCGCAGTCATCATCCAGTGCATCGAGGACGTGGCGCGTGGAAGCGGCGGCGCCGAGGCTAGCAGCCTGCTGCTGCCGGACGACCCCTACGAGCGCGCCATGCACCGCTTCTGGACCGCCTTCATCGACGACAAGTTTTGGCCGGCGCTGGATGCCGTCTCCCTGGCGCCGACCCCGGGAGCACGCGCGCAGGCCGTGGAAGACACCCGCGCCGCGCTGAGCCTCCTGGAGGTGGCGTTCAAGGACCGCAGCAACGGCAGGGCTTTCTTCTCCGGTGGCGACGCCGCGCCAGGCCTCCTGGACCTGGCCCTCGGATGCTTCCTGCCGGCGCTCAGGGCCTGCGAACGGCTCCACGGCCTCTCACTCATCGACGCGTCCGCGACGCCGCTGCTGGACGGGTGGAGCCAGCGCTTCGCCGCGCACCCTGCAGCCAAGCGCGTCCTGCCGGACACGGAGAAGGTGGTGCAGTTCACGAGGTTCCTCCAGGGACAGTTCAGGGTCCACGTGTCCTAAATGATTTAGCGTCTCCAAAAGATTGTCAAAATCTCCGTCTAAAGTCTGTTTTAGAAAC
>GRMZM2G016281
ATGTTCTCCTCCGCGCCGAGCGGCGTGGTGCCTTCCTCCCTCCATGTTCTCCTCCGCGCCGACGAGGTGGTGGCCAAGTCCTCGCACAGCACGCTGTACCGCGCCGGGCTCAGCGCCGGCGAGGCCGTCGCGCTGCTCCGTAAAAGCGTCGCAGTCGCAGGCAATGATGCTTCGCAGATTAAGCAAATTGATGTGGTGGTTTGGTGGCAGAAGGAGCATCCCAAGTTCAAGAGAAAGGACGATGACCTCTTCTATGAGCACACACGAACCTTGACTGAATCTCTGTGTGGCTTCCAGTTTGTTCTGACTCACTTGGATAACAGGCAGCTGCTGATCAAATCGAACCCTGGCGAAGTTGTGAACCCTGGCGAAGTTGTGAAGCCTGATTCTTTCAAGGCAATCAACGATGAAGGCATGCCCATGTATCAGAGGCCCTTCATGAAGGGCAAGCTGTACATCCACTTCTCGGTGGAGTTCCCGGACTCGTTGAGCCCGGAGCAGTGCAAGGCCCTGGAGGCTGTTCTCCCGCCCAAGCCAGTATCACAGTACACTGACATGGAGCTGGACGAGTGCGAGGAGACGATGCCCTACGACGTGAACATCGAAGAGGAGATGCAGAGGCGGCAGCAGTAG
>GRMZM2G016439
AAGGATGTACTGGTTCCAGTTCAACCTCCCTGAGCTGTGATGGGAATCGCATTCCCTCTATAATTCCTATAAATAGGGGCCCTCCCGCTCCCATCACAATCACCCATCACTCGCTCTATTCCCATTCCAAGTCCCCGCTCTTGGATTCCCGACGACGAGCTCGGAGCTTCTTCTTCCCTGCTCGGTGCTCGTCGCAACAGCTGCCGCCATGTCTGCCGCGAACCAGCTCGCCGCTCTGGTCAGCAACATGTACGCCACGGGTTTGCTTGACGATCAGTTCCAGCAGCTCCAGCTGCTCCAGGACCCCAGCGCCCCTGACTTCGTCTCCGAGGTCGTCACGCTCTTCTGTCAGGACGGCGAGCGGATCATCGAAGAGCTGGCCAAACTGCTGGAGAAGCCCAACGTGGATTTTGACAGGGTTGACGCCTTTGTGCATCAGCTCAAGGGAAGCAGTGCAAATATTGGTGCTCAGAAGGTTAAGAACACTTGCATTCAGTTCCGCGAATTCTGTCAGCAGAAGAGCAGAGATGGGTGCCTCAAGGTACTGGAGACAATGAGGATTAACTTCTATGAGCTGCGTGGCAAGTTTCAGACCATGCTTCAGGACTGATATATGTGTTCTTTGATGCAGCTGGAGCGTCAGGTCAATGGCTTTCCCCCCAACAAGTAAACCAGATGGTGGAGTGGACCTTCATGTTAGGATGATGCTTGCACCTTTCAAGTTTCAGAACATTCTGAATGAGCTCCTCAATTGGTTTCTGGGAAGTCTTGTAATAGCTTAGCAGCAAGATTAGCGTTGACACCACCGTAGCAGTAGTCATTGTCGTCAAGTAGTTGTCCTAAATGTCTGTGCTGGGTTATGGATCTCCTGCAAGCAGTTGCAGGCTTGCAGCTGTTCTGTTTACTCTAGTAGTTTATTTTGGAGTAGTCGCTCTCAATAAATCTGTCCTAGGAGTCTATTGGTGGATTATTAGTCAGTCAGTTTCTGGGATTCCTGGTGGTGAAGCAAAACAATGTTATGGCTATCGGTTAATAATAATAGTTTGCTGTGTTTGACAAC
>GRMZM2G016521
AACGCACGAGACAAAGGGCCTCACGCTTTCCACATCGACACAAAAACCAACCGCCGCCACCTCCCTCCGCTCGCGCTAGCTGTGTGCGTTCCTTGCCTGCCACAACTCCAGCACTTGGAGTCTTCGACGACGACGATGACGACGACGGCAGGGGAGGAGAAAGAGAAACAGGCGGGCGGGTCATCCATGGAGACGGAGGAGGAGACGACGCCCAAGGCGAAGAAGCGGCCGCAGTCGCTACTCGGGAGCCTGCGGGAGGCGATCACCAAGGTCCGGTTCCTGCTCTCCTCCAGCGCGACGCGGTGGATGCTGCTCAGGTCCCTGGCCCGCGGCGGCGGCAGCGGCGGCGCCCCGGCGCGGCGCCTCAGCTTCGACGCGCGACCGGGCCTGCTCGACACCATCGCCGCGTCGCCGACCTCCTCCTGCAGCTCCAGGACCTCCAGGTCGGCCAGCCTGGGCACGGCGACCACCCGGACCCTGTCGCGGGCCAGCAGCGCCGCGTCGCCGGAGGCCCTGACGAGGGCCTCGTCGTCGTCCGGCGGCCGCTCCCCGGCGTCGTCGGCCGGGGACGACGACGTCGACCAGCGCGCCGAGCTCTTCATCGCCAACTTCTACAGGCAGCTGCGGATGGAGCGCCAGGTCTCGCTGCAGCTGCGGTACGTCAGGGGGAACAGCTGGGACAGGACCCCTGGCGCAACTCCTTCTCCTGCTTCTTCCAGGGGATGATCCGTAGATTGCGTAGCGAAATAAGAATTTGCAAGGTAGAGATCCTTTCCTTTCAGAGCGCGCGGTGACGCGATTTAGATGGGTATCCTCTTTTTTTTTCCTCCATCGTTTCTGCACATTCTTTTTTTTTTGGGTGCTGAATAGTACTGTACAGTTTATGATTTGCTTGGACTCATGATCGAGAGTGTAATAAATACAAAAAAAAAGAGAGAGAGATTGGGATTACAGTCTGTAA
>GRMZM2G016671
TAATAGGCAATCTCTGGTAGGGTAGAAACAGTACCAGATAGGGAGGGTCGGCAACGATGACTCGGTAGGCGTGCTTCATCGCCGCCGGCAGCTCCTCCGGTCGGTTGTAGTCGTAGAAGGTGAAGTCGCCGCCGTACTGCCCGAACCGCTCGTCGTACTCCAGCAGCTGCGCGGGCACTCCGGGGTCCGTCTTCTTCAGGTAGGCGTAGAGCGTCGGGCATGCGATGCAGGCCACGGCACCGGCGGCGGAGCCTGATCCAGAAGGGGAGACAAGGCGGACGACCTCCTCCACGAGCTCCCGCGCGGTACGCTCATCATACCAGAACTGGCTCAACCGCCAGTCCTCCGGGACCAGCTCTACCCCGTCTTCCCCTCCTCCAGCTTCATTCTGCTCCTCCGGACGATGCTGTTCCGCCAGAAACTCCCGGAGCGCCTCCATCGCCGCAGCGCTGAGTTGAGGCACGTTGTCGTCGTCGTCTTCCTGCTCCCTGACCTCCCCGCTCACTCTCTCATCCTCCATACCGCTCGCGGCCATCACATCCACCGCTGGTCTGCTACTCTGCTGCGGGGGCGGCGGCGCGGGGCAATTGGGCAAACACTCCGCTGGTCCACTCCTTCGATACGACGAACCAATGGTTTTAGCGAAATGAGCATTTGTGGAGTTACCACATGGGCCTCGTTGGCCCAAAGGCCCAGTGAGCCTGACGGAAAGAGCAATAATAAAGCGGAGTGGCAATGGAATCGCTCGCAGGGGAGGGGAACGAGTGGGAAGGGACTGAAGAAGAGCGAGAGAGGTGGGTGACCGCCGCGCCTCCGTCCAGACTTCCAGTTCCAGGCGTGGCGAACTAGGCAAGCGGCACGCTCCGCCTTCGCATACCCTCCGCGAGTGAGCTCCAGTTGCCTCCACCGCCGTACTCAGCAGCGGAGACCGGCGAGTCAACAGGGGAGGACATAGTGCAGCACCTATCGTCCAATTCCAACCCGTCTTCGTCGAAGCTCGCCAAGCTCGAGGCACGGATGGCCGGCAAGGCTGTCTCCGCGCCATCGTCACCGCCGCACCATCCCATGTCTGCCCCCGTCATATCGTTCATGGACCAGGAGGAGCTGCCTGAGACTTCCTCTTCCGATGACGATAACTGTGAGGAGTTCTTGATACAAAAGAATACCCTGAAGCGTCCGAGATCTCCAGATGGTGACAACATGCTTGCTCTTGGAAATTTTGAGGGTTCGGTAAATGAGGCAGCAAAGATTTTAGGCGTCACAGATACAAAACCTTCCTTGGACAATTCAAGTAGGAAAAAACAAGGCCGTGGAAGGGGTCGTGCTGGTACAGGCCGAGGGCGTGGCTCAAGGGCTGCTGATCAAACACGATTGACTTCAACTTCCTCAGCAGCTGTAACAAATGGCCAACTAGATAAATTAACCAACAAGGAACCCCGATCGAGTGTTCAACTGGGCCATGACGACAGAGCTGCTTTACAGGACGAATTGTCAACATTACGTGGCAAAGTTGCATTTTTGGAGGAAGACCTTTCTAAATCGCATCAAGAAGCAACAAATTACCATGAACTTAGTGATAGGTTAGCAAAGGAATTGAAGGATCTCAAAGATCATGACCAACAAATGAGATTAAAGCAAATGAAAATCCTGTCCGATCTGCTGATAGCTGTGTCAAAAGCAGAGAGGCAAGAAGCGAGAATGAGAATAAGGCAGGAATCTTTCAGACTTGGAAATGTTGCTGTTATGAGAGCTGGGACTATCATATCTGAAACTTGGGAAGACGGTCAGGCAATAAAAGATCTTAATGCTCACCTGAAATCTTTGCTGGAAACTAAGGAGACTATTGAAAGGCATCGTAAATCACTTAAGAAAAGACAATCTGACAAGGGTGATGGCAGTGATGCTGAGACTGGCATGTCTGAGGAGGACATCCTCTTACAAGATGAAATATGTAAATCTCGGTTAATGAGTATAAAACGGGAGGAAGAACAGTATATGAGAGAGAGAGATCGGTATGAGTTGGAAAAGGGGAGGCTTATACGAGAGATGAAGCGTCTCAGAGATGAAGATGGCTCACGCTTTAACAACTTCCAAATTCTTCACCATCGTTATGCTCTCTTAAATCTTCTTGGAAAGGGAGGGTTTAGTGAGGTTTACAGGGCTTTTGATTTGGTGGAGTACAAATATGTGGCATGCAAGCTTCATGGATTGAATGCTCAATGGAGTGAGGAGAAAAAACAGAGCTACATACGGCATGCGATTCGTGAATATAACATTCACAAAACTTTGGTTCATCCAAACATTGTCAGGCTATGGGATATATTTGAGATTGATCACAATACATTCTGCACTGTCCTAGAATATTGCAGTGGCAAGGATCTTGATGCAGTCCTTAAAGCTACACCAATTCTTCCAGAAAAAGAAGGAAGGATCATAATTGTTCAAATATTTCAGGGCCTGGTTTATCTAAACAAGAGGGGCCAAAAGATCATTCACTATGATCTAAAGCCGGGCAATGTTCTCTTTGATGAGGTTGGTGTTGCAAAAGTTACCGACTTTGGCCTCAGCAAGATAGTGGAGAATGATGTTGGGTCTCAGGGGATGGAGCTCACTTCTCAGGGAGCTGGAACCTATTGGTATCTTCCTCCAGAATGCTTTGACCTGAGCAAAACACCATTTATTTCATCTAAGGTGGATGTTTGGTCAGCTGGTGTAATGTTTTACCAGATGCTCTTCGGAAAGCGTCCTTTTGGTCATGACCAGACCCAGGAGAGAATACTTCGGGAAGATACGATTATCAATGCACGGAGAGTGGAGTTCCCTTCAAAGCCAGCTGTATCAAATGAGGCAAAGGATCTGATACGCCGGTGCTTGACATACAACCAATCAGAGAGACCAGATGTACTAACCATAGCTCAAGATCCTTATCTCTCATACGCAAAGAGATAGCCGCTATGCCGGAGAACACTAAGGCAAGGGTAGCTGATCATTTATGAGATTATTTATGTATGGGGATGGATAATCTTGCGAAGGAGCAAAGTGTTCCACAAGCTCAAGAAGACCACAAAGGGTGTAACTGTATATGTTGTAAATTTTAGTCTTTCCCATCGCAGCAATGACCTGAAATCCAGAAGCCATCAGTTCAACGGACAGCTTCTTTGTAGCGTAGAGAAAGCAGGCATTGGTTTGAACGGGGCATGCGTAACGTGATGGTTTCTTGGCTGGTGGGCTGTGGGCAGTGGTCCTGTTGATGGTTGGTTTTTGTTTGCTCATACTGTCGGTAAGGTCTGCCAAATCAGAAACCACCGGTGACAGGCGAGAGCTCACATGCTCACCTCCGAAAAAAATCTCGGCCTTGCACTGGCAGGATGGACTGGATTTTGCGTATTGCCAAAACAGATTTAAGGTAGCATGCATCAATACAGGTTACTTTGGATAACCTATAGACTCACCACAGCCACAAGCACAGAAGCTCTTCGTACAATTTCAGAGAGTACCGATGTGCCAGATTTCTGCTGGTGCCAATTTGTTTGTGATCGCTGTCACCCTTGTACAACACTGGGATCGCTCATTGAGCATACACAAGTTATGCAATTTGCTTTTTTATTATAGTCATCTTTAGGGCGTCGTTTTGTTCGGAACGGATTCTTTG
>GRMZM2G016734
GACCAAAACTCTCCCCGCGGAATAAAAGAAGAGATATTTTTTTTGTCACGCCCTCGGCCCTCCCCGCGGAATAAAAGCTTTTTCTCTGGCCTCCCTTCCTCCGAATCCATCCATCCATCCATCTATTGTCTCCCTTCCAATTCGATGCCTTTGTAGCGCTGCTGCCTCGCCGCGTCGTCGCGGGTCCCCGATTTCCGCTTGCTGCTGCGCTTCCAACACCATGGACGGCGGGGGATCCGGCAATGCCTCCGGCGGCAGCGGCGGCGCATCGACGTGCTGCTACTACGCGCTCCTCGGCATCCGCAAGAACGCCTCCGCCACCGACATACGCGCCGCTTACCGGAGGCTCGCGATGAAGTGGCACCCGGACCGGTGGGCCAGCGACCCCGGCGCGGCCGGCGAGGCCAATCAGCGGTTCCAGCGGATCCAGGAGGCATACTCCGTTCTGTCGGACAAGGGGAAGAAGGCCATGTACGACGCCGGGCTCTTCGACCCCCTCGACGACGACGACCAGGTGAATCAGCAGAGCCTCGGTTTCGTTTGTTGTCCTCTCCTCTTTTTTTCTTCTCCCCCATGGGGTTCATGCTGCTTATTGTCTCGTCGAAATCAGCCAAATCCTTTTGCCATTTTGTGCGCGGATATGATATTATATTAAACCTTGGGGGGAGAATTTAATTTGTCTGCTCTGCTCTGCTCTCGGACGGCTAGGATTTCTCCGACTTCATGCAGGAGATGCTGGTGATGATGGATAGCGTGAAAAACGAGAAGCCGGACACGCTGGAGGACCTGCAGAAGATGCTGGAGGACATCGTGAAGGGCGACGGCGGGGGCGGGAGCGGCGCAGGCGGGCGGGCGCCGACGGACGGTGCTCGACGGACGCGCGTTGCGCCCTACCCGCAGCCGCAGCGTGCGCGCAGGTGACCGGCGAGCCCGTGTACGAGCGACGTACGCTTCCCTTTTGGCGAAAGGGACCGGACCCCAGCAACGGACGGGAGGCTCTGGAAAAGAAGAATAAAAAGTTTCACCTTTCTTTTTAGTTTTAGGCCATCTTCGGATGGTAATCTACGCATCCTTTCATGTAGCAGTGGTCGATTGTGTAAGCTGGGGTTTGGGGTTGGGTGGTGGTGGTGGTGGATACCGGCTGCGCCGCTGCAATAACTTGCGGACGCGCGGCGGGGACTCTGATTTTTTTTTATCTCGGCGACATTTCGATTTCGTGCCCAATTGTCACTGAAGATGATCCTGACTGTTCCATTGCCATTTTTGCTC
>GRMZM2G016892
GAAGATCGACGACAGCCGCGGCCTCTTGGCCTCAATCCCTGAAGTGCCTGCCACCACGCCGCGCCGCGCCGCGCCCGCCATACAACGACTTCCTGCAGTCCTGCGCTGCGCCCCTCCTTTCCGCCTCCACGCTGCCGACGTCCACCACACAGCACGGTCGACTCACCCGATCCCTCCATGGCGGCGGCGGTGGCGGCGGTCGCGGCTGCCACGACGGCGGAGGACGAGGCGCGCCTGCTGCGTCTGGAGGAGCAGGCGGAGCACGGCGGCGGCGGCGCCTGGGACTACCTCTGCCTCGCCCGCCGGCTCCGCGCCCGCCGCCCCGCCCACGTCCTCCGCGTCGGCCTCGCTCTCCTCAACAACGCCTCCGCTCGCTCCGGTCTCGCCTCAGAACAGTGGACGCTCTACGAGCAGGTGGCCACGGCGGCCATGGATTGCCAGCGTCTCGATGTGGCAAAGGACTGTATTGGAGTCCTTTCAAAGCAATTTCCTGGCAGCACCCGGGTTGCCCGGCTAGAAGCTCTTCTGTTTGAAGCGAAAAGTGAATGGGCTGAAGCTGAAAGAGCTTACACGCAAATCCTGGAAATCAATCCATTTGACCAGATTGTCCACAAGAGGAAAATTGCTATTGCAAAAGCACAAGGCAATATGTCGCTAGCAATTGGTTATCTCAATAAGTATCTGGAATTATTTATGGCAGATCATGATGCCTGGAGAGAACTTGCTGAAACATATGTTTCCTTACAAATGTACAAGCAAGCTGCCTTTTGTTATGAGGAGCTAATATTATCCCAACCAACTATTCCACTCTATCATATAGCCTATGCTGAGGTTCTGTACACTATGGGTGGCTTGGAAAATCTTCAGACAGCTAAGAAGTACTATGCATCAACAATCCAGTTGACTGGAGGCAAGAATACAAGAGCCCTCTTTGGTGTATGTCTGTGTACTTCGGCAATCAATCAGTTGACCAAAGGAAGGAATAAAGAGGAAGAGGGCTCGGAGCTGCAGAGATTGGCTGCAGAAGTACTGCTGAATAATTACAAGCAGCAGGCTCCATCAAAGGCGCCCCTTATCAGCAGCTTGTTGAAGAACATGAAACTCAGCTGATACCAACTAGCTCTACACATTCAGAATGTCCTGATTCGATAGATAGTTAAGTTAAATTGATGTGGCATAATGCTTGTTTTTTTTTGTGGCACTGGCACCAACATTGTGCAATGGTTAAAAAGTAGGTGCTCCCAAGGCCATGGGTTGTGTACACTACACCTGTTTGCTTGCCGAGAAATATGCATGACTTCTTTTTCATTGGATGTTCTATTATAGATCACAATAAACCCCGGCCATTGTACTTCAGCACAAACAAAACTTTGAATCAGTCGCTGGTGAAGTTGTACCTGTTGATTTTGATTGGTATCTGACTGTTGTAGCCTTGTAGATGAATCCCTGACTCGGAGCATTTTTTTCTT
>GRMZM2G017170
TGCATGCGCGTGCACTCAGCACTCTGGACGGCCGAGCCCGACATGGACCGCGACGAGGAGGTGGGCCACGGCGACCGCTCGCTCCTATTCATCGGCGATGAGGACGATCTCGGCGTCGACCGGGACGGCGGATCCCCGCCGACCTCCTCCGACGATGGATCATTCTCCGACCGGAGCGACGCCGAGACACGCGCCGGCCATGTCCGGCGTCGCGACGGCGGCGAGCGTGAGGACACGCCCGAGGACGGCCAGAATGGCGCGTGGCCGCAGAGTTACAGGCAGTCGATCGACATGCTGAGCGCGGTGCCGTCGCCGACGATGAACTCGATCATGGCAGCGAGCCCGAGCCTGACCAGATTCGGCAGCTCCTTCCTCAAGGCCGGGAGCTCCTTCTTCCTGAGGAAAGGCGAGGGCTCGGGGCTGCCGCTCACCAGGCCGCTGCTGCCGCCCTCGCTCCCGCAGCTGTCGCAGTCGTCGTTGCACCCGCAGCCGCGGCCCGTGAAGCAGTCCACGGACAGCCTCGCCCAGGCGCCGCGGTGGCCGGCTGCGCACGAGGCGGAGCTGCCCGAGAGACCCTCCAGGCAATGCCTGAAATCCGATTATATCGAGCTTCCTCCGCCTGCTAGCAAGTGCAGCAGGAACCAATCAATCATCAATGGGTTCAATGTGCTGTGCGGCGTTGGAATTCTCACCACGGCTTATGGAATCAAGGAAGGGGGATGGCTAAGCCTCCTGCTGCTCCCCTTGCTGGGTGGCAGCTCGTGCTACACGGGCTTGCTTCTCAAGAGGTGCATAGACAGTTCGCCCAACATTGAGACATACCCAGACATTGGACAAGTCGCTTTCGGAATCTTTGGTCGGATCTTTGTATCGGTTGTCCTGTACATGGAGCTTTATGCAAGCTGCGTGGAGTACATTACGCTGCTAGGAGACAGCTTGTCGTCAGTGTTTCCCTCAGCGCATTTAGCTTTCACTGGCATCGACCTGAACGCGCACAATCTCTTTGCAACCACAATGGCCTTGGCAATCCTCCCATCAGTCTGGCTCAGGAACCTCAGTCTCCTCTCATATCTTTCTGCTGGAGGCGTGATCGCGACGATCACGGTCATCGTCTGCCTATGCTGGGTTGGCATCGGAGAAGGAATTGGGTTTCGCTTTTCCGGTGCTGTAGTGAACGTGACCCACCTTCCAGTGGCACTCGGCCTGTATGGGTACTGCTACTCAGGACACTCGGTGTTCCCAAACATCTACTCGTCCATGAAGGAGCGCTCGCAGTTTCCATTCGTGCTCATGTTCTGCTTCACGGTGGTAACGCTTGTGTACGCCGGAGTTGCGGTCTCAGGGTTCCTGATGTTCGGCGAGTCCACTATGTCACAGTTCACCCTAAACTTGCCACAGCAGTACATCCCATCCAAGATTGCCATTTGGATGACGGTTGTGAATCCTTACACAAAGTATGCACTGACGATGACGCCGGTCGCCTTGTCGATAGAGGAAGCCCTACCAAAGAAGATGCAGAGTTACCTGGTCGGAATGCTCGTTAGGACATGCCTCGTCCTCTCAACCGTTGCGGTGGCTCTGCTTTTCCCTTACTTTGCCCTGGTGATGGCACTGCTTGGATCCGTGTTCACAATGCTCGTGGCCTTGATACTCCCATGCGCATGCTACCTCTCCATCAAGAAGGGCGCAGTGCCCTTGTGGGAGATCATCCTGTGCATAATCATCATAGCGATTGGCGTTGTGTGCGCGTGCATCGGCTCATTTACCTCGATCAACCAGATGATTAGCAGCAGATAGTGTCTGCGTAGCTGTTGCAGA
>GRMZM2G017237
CCTTGCTTGCAGCCTTGTCCCTGCTCCCCTACTCTTTTCCATCACATCGCAGTCTCTGTGGACGGAAAGACAAACAGTGCCTTGCTTGTCTCTACCTCTCCTGGCTCCTACCTTAGCCTCACCTGGCGGTCTGGCCCTGCCCATCTCTCACTCTCGCTCTCGCTCTTGCTCTCGCACTGAGGACAAGATGCATACTGTACAGGTGAAGAACAGGAACTGAGCGATAGCCATTGGTTGGAGGTTGGCCTGCCGGTGCCGGCCTGCATGACTGCTCTCCCTGACCGGCTGGCCCTGACGAAGGGGAACAATGAGGGATGGCGGCGGCGGCGGCGGCAGCAGCAAGACGAGCAAGCTGTCGTGGTCCAAAAGCCTCGTGAGGAAGTGGTTCAACATCAGGGGCAAGTCCCAGGACTTCCATGCCGATGCTGCAGCAGTTGGAACTGGGAGTGTGAGGTCAGGTCGAGGGGATGGAGATTGGATGGATGGCAGCTTCACTAGGAGGGACTCCTACGGCGCCAAGAAGAGCAGAACAGGTGGGCTCCTGATTAATTTCGACATTTGCCCGATCCTTCACCCCTGATTCGCATTGTCCAATGCTTCACCCAGAGAGGGCGTCGCGGAGGAGCCACGAGCGGTCGCGGCGCAGCAAGATCGACCTCGATGCCGCCGAGGCCACCGTCATGCTCGACTACAGGATCTTTGCTGCTACGTGGAATGTAGGTGGCCGCGCGCCGCCGGGCTCGCTCAGCCTCGACGACTGGCTCCGCACCTCGCCGCCGGCCGACATCTACGTCCTCGGGTTCCAAGAAATCGTCCCGTTGAACGCCGGGAACGTCCTCGGCGCCGAGGACAACGGCCCCGCGAGGAAGTGGGTGTCGCTGGTCAGGCGGACGCTGAACAGCCTGCCGGGAAGTAGCGGCAGCGGGAGCCTGCAGACGCCGTCGCCGGCGCCGTACCTGGTGGCGGAGATGGACGCGGACTTCGAGCGGTCGACAACGCAAAACAACCCGTCCTTCTTCCACCGGCGGTCGTTCCACTCTGGGCTCAGCCGGAGCATGCGGGTGGACGGCGACCTCCTCGCCGGCCCTGGCCCCGGCCCCGCCAGGCTCGAGCGCCGGTACAGCGTCAACGACCGCGTCATGTACGGTAGCAGGCCCAGCGACTACGAGGCCAACTGCCAGTGGGGCGCCGGTCAGTTGGTCGATGAGGACGACGGTGGCGGCGGCGAGTCCCCGGTCACGGTGTTCTCTCCGATGTCCCACGGATATGGAAATGCTCCTCCGCCTATGGAAGAATGCAACGGGTCAGCCCGTGGCCTTGCTAGGTACTGCCTGGTTGCGAGCAAGCAGATGGTTGGACTGTTCCTGATGATCTGGGCTCGGAAAGAGATGAAGAACGACATTAGGAATCTGAAGGTGTCCTGCGTTGGGAGGGGATTAATGGGCTACCTTGGAAATAAGGGCTCAATCTCCATCAGCATGGCTTTGCACCAAACGAGCTTCTGCTTCGTCTGCAGCCACCTGACATCTGGTCAGAAGGACGGCGACGAGCACCGCAGGAACTCCGATGTTTTGGAGATCCTAAAGAAGACCAGATTCCCTAGGGTTTGCGGACAGTACGAGAGATCGCCGGAGACCATCCTGGAGCACGATCGGATAATCTGGCTCGGGGATCTCAATTACCGGATCGCGCTGTCCTACCGATCGGTGAAAGCGCTCGTGGAGATGCGTAACTGGAAAGCGTTGCTGGAAAAAGACCAGCTAACGAGGGAGCAGAGAGGTGGGCGCGTGTTTCCTGGCTGGAACGAGGGGAGGATCTACTTCCCACCGACCTATAAATACTCCAACAACTCCGACAAATACGCGGGAGAAGACATGAACCAGAAGGAGAAGAAGCGGACTCCAGCATGGTGCGACCGCATCTTGTGGTACGGGAGGGGGCTCAGCCAGCTCTCCTACGTCCGAGGAGAGTCGCGCTTCTCGGACCACAGACCTGTCTACAGCATGTTCATTGCCGAGGTGGAGTCGATCAACCACAGCCAGATCCAGAAGATGAGTTCTTGGAGCTCCCAGCTGGACATAGAGGAACTGCTGCCGTACTCGTATGGGTACACGGAGATCGATCACTATGGGTACACAGACCTCAATTTCTACTGAGAAACGGGCAGAGGAACTCGCATGCTGCTGAGCTCTAATAGATGCCTCTAGTTACTGCGACTTGGAAAAGGTGTTTGCCAGCATGCATGCAGTTGAGGACAGAGCTCGACGATACCGGCGCACTGCGTTTTCGAAGTCTAATGGCTCTTAGCAGCTTGTTATATAGACAGCAGCACTTAGTTTGGGTTCAGGAAAGCAAATCTGGAACTTCAGCGTTGCAGTTTTCTGAATGTTCAGATTGGCTATCAGAGACTTTACATATGCCCAGCAGTCAATGTACAAAACCCGGCCGCATCTGCGGTGACATGAGATGAGCCACTGGATGCTCTCTTTTGCAGGTGTCCATCCAGTGTTAGCCAGCAGCATAGAGATTTAGGAATAGTTGGAAGGTAGTGAGTGGATGCTTTATTTGAATGGCTCTTCAAGGGAAACAGAGAAACAAAAATCACATGACAAATGTCAATTTTGGGATTT
>GRMZM2G017299
ATGGAGTCATGCCATGGAGAAGAAAACATCTGGTACAAATGCAAAAACAGTGTATCTACATGTTGGGTCGATTTCGAAAAGCAGTTAAATGGGCATCACTTTTCACAATTATGTTCTGTAAAAGGAGATTCTAGGAAATCTCTAGAAGCTGATGCATATGCTTCATATATGAAAGGTGCTTTGTTTTCTGAGCAAGACAAGAATATAGATGCCACAATAATAAATTTCAAGAATACGAGGGCTATATATGAGGAGCCTGGGAAGTATGGCGGTGGGCTTGAGGGCTGTGTGCTTCTTGGCTTCGACATCCGCGACGTGCAGAGCCCGGAGGACATCGTCGCCGCGGAACGGCTCGTTTTTCCCGGTGTCGGCGCCTTCGGCTCCGCCATGGACGTCCTCAACAGGACGGGCATGGCCGACGCACTCCGTGAGTACATCCAAAGGGACCGCCCCTTCCTAGGCATCTGCCTCGGTCTCCAGCTGCTCTTCGATTCCAGCGAGGAGAACGACCCGGTGAGCGGCCTCGGTGTGATACCAGGCGTGGTCAGGCGATTCGACTCCTCAAATGGCCTCATAGTTCCACATATTGGCTGGAACGCTCTCCAGATCACCAAGGACACACCACTGTTGCAGGGAGCTGATGGCCAGCATGTGTACTTTGTTCACTCCTACCGCGTACTGCCTTCAGATGCTAATAGAGACTGGATTTCCTCGATATGCAACTATGGTGACAACTTTATATCCTCCATCTCAATGGGCAACATTCAGGCAGTTCAATTTCACCCAGAAAAGAGTGGAGCAAAACAAACGAAGTTGATGTTATGGCAAGACTGCATGCAGCTCATAATTTCTACTTGGATAACTGAAATTTATATGGAAAAGCTAATTCAATCTATTGAGAACCAAAGGTATCACTGTGATGTGGCTGAAGCAAGATTAGTTCACTCCCTGCCTCTGTGTTCGAGCGGGCGCGGACACGGAGTCGGAAGAGTTCCCGTTGCCGTAACCACAAGAGAGAGGAGTGCACGCGGACACCAGAGCCAGAAGACGCCTTGCCGCCAGGACGTGCCGCGGAGCAAGGGGCACGAGGCTCCACGACGCGCTGCTAGGTCCGAAACTCAGATTCAGTAG
>GRMZM2G017536
CAGCATAAATGTCCGGCCTTTAGCGGCGTCCCCGATCCGATGCTCCCGGCCGCCTCCGCCCCTCCTCTCCGCCGCCTCCGCTTCGTCCGCGCTGCGCGGCTGCCTCGAGCTCGAGACCGCGTCGGCTGTATAGGTGATTTTCTCTTCCTTTTGGGGGGATGCTGCGGAGCGAACGCTGAGGAGCGACGACGAGTTTTGATTCAGGTGTAGAGGGTTTCTAGAATCGATGGGGTCGGAGAAGGGTGGAGCGAAGGTTATTGGCGGCGGCGGGATCTTCAACCTATTTGATTGGAAGCGAAAGTCGCGCAAGAAGCTGTTCTCCAACTCGCCCGAGGGGTCCAAGCTTGTTAAGAGGAGCGAAGAAACCTTGCTATCAGGGCGTCTCCACTTGGGTGATGATGATGAAGGAATTGGTGTATCAAGCTTCAAGGGGAGCAGCGACTACAGCTGTGCGTCTTCAGTGACCGATGAGGAAGTGCGTGAGATGAAGGCGCCAGGTGTGGTGGCCAGGCTCATGGGCTTGGACGCCATGCCCACCTCGGGCGTTCCAGAACCGTACTGCACACCTTTCCGAGACACAAGATTGTTCAGGGACAGCCACAGCCTCAAGAGGAGCCCTGAGTACTCAATGAATGACCAGTTCAGTCATGTTCCTCAAAGAGTCGATGGCTATATCAGGAAGCCATTGGATCTCCGAGCACCAAAGATGCCAAGCAGCCCGATTGAAAGGTTCCAGATGGAAGCATTGCCACCAAGGTCCGCAAAGCACCTACCCATGTCTCACCATAGATTGTTGTCCCCCATCAAGAATCCAGGTTTCAGTTCAGCGAGGAATGCTGCCCAGATCATGGAGGAAGCAGCCAAGATTCTTCAGCCAAGGGCACAAGCCAGCTCTAGGGAGAAAATCTGCTCTTTTAGCCCGGCACGGATTCCTTTGAGAGTTTCGGAGCCAAGGGAGAGCATTCCTCCTTCTCAGAGAACTGTGCCTCTGAAGCCGCAATCATCCAGGACCGCTCCTGAGCTGCCAGATGTGAGGTTCTCTAGAGCGCAACAGATGAACCGAAGCTGGAATAGCGAGGAAGATATTGTCATATTCAGACCTTCAATTGATTCTTATGAGATCAATAATCCGAGTTGTTCGAAAAACAAGGGAAAGTCTATTTCTTTGGCAGTCCAGGCAAAGAACAATGTCCAGAAGAGGGAAGGTGTAACTGGTTCTGGGAGGAATTCAGGAGTACAAAAAGAGCATGATGAGCAAAGAGCAAACCAACCATTTAGGACTCAGTCTAATCTCCAGAGAAAGAAGCCATCGTCGTCTGGCACTTCTTCCCCTGTCCTTCGGCAAAATAATCAGAAACAGAATTCGTTGGTGACCAGAGGCAAGGTGCCAGCAAACAAGACCGTCTCAACACAACAAGGCAGAAAACTAATGGCAGGAGATTCCTCTTCTGGGAAGATCAAGAGTGGAAGCAAGGTATCTAAAGTTGGTGGCAGAAAAGACATTGTGGAAAGCATAAGTGGTGATAGAGAAGGATCGTCATCAAACAACAAGGACTTCCCACAGAAGAAACGGTTGATAGAGAGGAACTCCACAAACGAGAAGGGTACATTTGTTCCTGAAAAACCAGTGGGTAAACTTAAGAAGCAGGTTCAACCTAATGTTGTTATGGATGAGCACATTAAGTGGAACAAGGAAAGTAAGGATACTACAGATGTCGTGTCATTTACTTTCACCTCACCCTTGGTCAAACCGTCGGCAGGACTGTCCAGACTGGTGGGTAAGTGGGATACAAGAAGCAACCTTGATATGGATGCAGGATGTGATAAAGATGATTCAGATAACAAGGTTGAAGGTCTGTCATCAGTGGGGCTGAACTTTGTAAATGGTGATGCATTGAGCCTTCTCCTAGAAAAGAAGCTGAAGGAGCTAACATCAAAAATTGATCCATCAATCACCTTTACGAGAGGTGACACATTTGTGCCTGCTACTTTTACCTTGGAGGAACCACCAACCTCTTCATGCAGCAATTGGGGCTCGGAAAGTGGAGTATTTGACTGTAGCCCTTCTGAAGTCAAACCTTCTCAATATGATTACTGCCCTTCAGCAAAAGGCCAAATTTTCCGAGGCAGTAAAATAAAGGTGGAAGAACAAGAATGCAGCAGCATAAGTAATGCAAGGAAGGAACATGAAAATGAAGAGCTAAGTCCCCTATCTGTGCTTGAACCAACCTCTCTAAGTGAGAGTTGCTGGTCTTCCGAGTGTTCAGGCAGCAGCGGTGGGGGTAAGAGTTATTCATCAATTTTTGATGTTAAGAATGCCAAAGGGAATTTCTTGATTGACCCAGCATCAGTTGATATCGAGGCAAAGACAACAACAGACTCAGCCTCTTCCGCATCCGTAGATACATCAGATATTTCAGATGTCACCCAATGTTCTAAAACATCAAGACACACAGAGCTGGACTACATTGCAGACGTGTTAAGCAGTGTCAACTTGACAACAGATGAACTGGGACCACTCTTTGTCGATCAGGATAGACCAGCTTTGGACTCGTCCCTCTTCCAGAAATTGGAGAACATGCATGTGTACAACAAACAAGGGAAAGAGCCCTTTTGCCGTGGAGGGTACAGGCGGCTGTTGTTCGACTGCGTAAATGAGTGCCTGGAGACAAGGCGCACGGCCTACTTCCGGGCAGGATATGCAGCATGGAGCAAGGGAGCAGCAGCGCTGATCCGGGGCGTTGAGGCCCAAGTCTGCAGTGAGATCACCAGCTGGAAGAGCATGGGAGACTGGACGGAGGATGAGCTTGTCGACAAGGACATGAGCAGCGGGCTGGGCACATGGGTCGACTTCCTGGTGGAGGAGTTCGAGGCTGGTGTGGAGGTGGAGAACCACGTACTGGGCTCGCTGCTTGACGAGGTCGTCGCCGACATGGTCGTGGGACGCCACGGCAGGAGTGTAAATTTGTAGTTTGAGATGAATCGTGTGGTTGTTGGTCTGTAATTTTGCTGTTACATATCCCCTATTTATTCTGTCACCCCAGACATGTTGTTCAGAACAGTGATAAATGTTGTTTACCCAATGAGATAGATAGTTTTCACTTTTCAGCTCGA
>GRMZM2G017736
GAAAGGGCTACATTTCAATCTCTCAGACACTAGACACTACCTATCTACTCCAAGATCCGCGGCGGCGTGCTGGCCTACTCTAAGATCCGCCGGCGCGTCGTGGCGGCTCCTCCGCGTCCCGCCTCCGAGGCCGCGGGCGGCGTCAGGCTGATCGGGGTGGCGCGCGGCGCCGGGGAGCGCCCCATCGTATTCGTGCCTCTCAAGAGGTTCGCGGACGCAGGTCGGACCACTGCCGCGCCCTTCCTCTTCCTGCCGGCCGCCGCACTCCCGCCAGCGCCGTACTACTTACTACCTGCATACTGTATTCTGTAGTAGTATGAAAAGCCTAGGCCATGGAGGGGGTATCATCAGCTCCAGAAATGGACGAGGCTATCTCAACTGACCAATCAAGCAGATCAACAAAAAGAAGGGCTAAAGTGTGGGATCATGTTGATTCAGAGCTAATAGATGGGAAAGAGAAGGCGGTTTGCAAATACTGTAAGGCCCACTTATCTTCTGCTGCGGGTAAAGGCTAAGGAGTTCCTTGGTGCTTCCGGTGACAAGCGAAAGGAAGTCAATTAACTCTGAATCAGTGGTTCTGCTGCAAGGTTACACACAACATTTTATTGAATGGAAAGAGGACACTCGGTGACCACAAGATCATCAGATGATCATTTGTTGAGCTCTGGAACTAAATCCTCTCCGCAGGTGGTAACCAGGCGGGTTCCCATCCGAGTTCCGAGGTCACTGTAATGCTAAATTGTCAAGTTCAGTTATCTGAATTCAGTTTGAGTTATAATTCTCATCAAGCATCAATGTCACCAACTGTGTAGAAATACTGAATTTTAGCATGGAGCGTCTTTATAAACATTTTAGCATGGAGCAGTTTCTCATCGATCATGGCTGTCAAGTTCTATTTCTCTACACAGTTGCACTTTGTGGTTGTTTTCTATCATTTGTTTGTGAGCCCATGGATTTTACTAATTTATTAGCTTGTGGTGGTGCTTGCTTGTATA
>GRMZM2G017792
GCACACGGCCCCCCGCCCGGTCGTGGGCAGAGCACCCGGCGGCAGCGATCGAGGCTTTGCTCCTGCTTCGGCTTCAGCCCCCCCAATTCTTTATAAAAATCCCTCGCCAGCGCTTCCCTCTTTTGACAAATCGGCCGCGGGGGAGAGAGATATATAGAGCCAATTTTTGCCCGATTTGCCTGTCTGCTCGGGACTGAGCCGGTATTCCTCTTCCTCGTCGACGAGAATAAATAAGCTAAGCCAGGGCCCCGGGGAAGAAGAAGATGAGCTCCGCCGGAGGCATGGACGGGTCTCCGCCGGTCGCCGAATTCCAGCCGACGGTGACGCACGGCGGCCGGTTCCTCCGGTACAATATCTTCGGCAACCTGTTCGAGATCACGCGCAAGTACCAGCCTCCCGTCATGCCCATCGGCCGCGGCGCCTACGGGATCGTCTGCTCGGTGATGAACTTCGAGACGAGGGAGATGGTGGCCATCAAGAAGATCGCCAACGCCTTCGACAACCACATGGACGCCAAGCGCACGCTCCGGGAGATCAAGCTGATGCGGCACCTCGACCACGAGAACATCATCGGCATCAGGGACGTGATCCCGCCGCCGATCCCGCGGGCTTTCAACGACGTGTACATCGGCATGGAGTTCATGGAGACGGACCTCCACCAGATCATCCGCTCCGGGCAGGAGCTGTCGGAGGAGCACTGCCAGTACTTCCTGTACCAGATCCTGCGCGGGCTCAAGTACATCCACTCCGCCGGCGTGATCCACCGCGACCTCAAGCCCAGCAACCTGCTGCTCAGCGCCAACTGCGACCTCAAGATCTGCGACTTCGGGCTGGCGCGCCCGTCCTCCGACAGCGACATGATGACGGAGTACGTGGTGACGCGGTGGTACCGCGCGCCCGAGCTGCTGCTCAACTCCACCGACTACTCGGCGGCCATCGACGTCTGGTCCGTCGGCTGCATCTTCATGGAGCTCATCGACCGCCGCCCGCTCTTCCCCGGCCGCGACCACATGCACCAGATGCGCCTCATAACCGAGGTGATTGGAACGCCGACGGACGACGAGCTCGGCTTCACCCGGAACGAGGACGCGCGGAAGTACATGCGCCACCTCCCGCAATTCCCGCGCCGGCCGTTCGCGAGCCTGTTCCCCCGGGTGCAGCCCCTCGCGCTGGACCTCATCGAGCGCATGCTCACCTTCAACCCGCTGCAGAGGATCACAGTTGCGGAGGCGCTGGCGCACCCGTATCTGGAGCGGCTACACGACGTCGACGACGAGCCCGTCTGCACGGAGCCGTTCTCGTTCGACTTCGAGCGGCAGGCTCTGACAGAAGACCAGATGAAGCAGCTGATATTCAACGAGGCCATCGAGCTGAACCCCAGTTTCCGATATTAGAGATGGATCGGATCCGTGCACGATTCCTCGTTAATGCACGGTGTTTGTAAATAGGCGTAATATAAGATTGAAGGCTGCATTTGTTTGTTTGTTTGTTTTGATGTTCGAACCAAGGCAACCATCCTGTGTCTGTGAGGCCGTGTAATCTGTCGCTGCAGGTTTCAGGCGTCCCTGTAATGACTAATGAGTTGTACCAAACATAAAAGGTTCGGATCAAAAGGCGATGAGTTGTACCAACTACCAAGATAAAAAAGGTGATGTGATGGTTAATGGTATCATTTTCAAGTTATAT
>GRMZM2G018030
AAAACAGTGGTGGAGCTCAATCAATCCAAAGTGCGGGCGAAACCGAAAGCGAGAGGGGGGAGACTGGGAGAGAGAGGGACGAGCGGCGCGGTCTGCTGGTCCGTCGGCGGCGACCGCGACGCCTCGCTGCAGCGGCCGACGCATCCGCCGCGGGCGTGGAGCTCGCCCTCTCCTGGCTCGCAGGAGCTCGCGAGTTGTTTCGGGTGCGAGTTGCTTCTTAGTGCTAGCTGTCGAAGGCAACGAGGAAAAGACTGCCATGGGGATTTCAGCTAAGTGGATCAAATCACTTGTTGGGATAAAAAAGCACGAAAAAGGGCGAAATGCTGAATGCAGCGATGCGAGGAGCTCTGCTGTCCAGTTGCTACGCAAACGGGAACATTCTGTTGATACAGAAAGTGTTCCTGCGGCTGAAGAACTCAGAGTACAGGCCGAACCATTGGCAGGTGACACAAATACAGAAACAATATCAAATTCTGCCTCCTCACCGAGCACATCTCTTCAAGCTTCTCAGACCGAACTTGGTACAAAGGAGCATCAGGCTGCTGTAGTTATCCAATCTGCCTTTCGAGCATTCTTGGCTAGGCGGGCCTTGCGGGCGTTAAAAGGACTAGTTAGACTCCAGGCACTTGTTCGGGGTCATGCTGTAAGAAAACAAGCAGCAGAAACACTTCAGTGCATGCAAGCGCTAGTAAGAGCTCAAGCTCGTGTCAGAGCGAGACGAGTCCGTGTTTCTTTGGAAAGCCAAGGGACTCAAAAGAAACCTCCTGAAGAAAATGTTCATGAGGATCATGTTCGAGATATTGAGGAAGACTGGTGTGGCAGTATAGGCTCGGTAGAAGAAATGAAAGCTAAGACATTAAAAAGGCAAGAGGCTGCTGCTAAGCGGGAAAGGGCGATGGCATATGCTTTAACCCATCAGTGGCAGGCAAGTTCAAGGAAACAGAAAGCAGCAAGCCTCCAAGGCCAAGGACTCGCCGGGGACGAGAACCAGTGGGGACGAAACTGGCTCGAGAGGTGGATGGCCGCGCGCCCGTGGGAGAACAGGTTACTTGACAGCAACGCCAGGGACAGTGTCACTGCCGGCGACGACGACGACAAACCAGCGGAGGAAGGCAAGGCAAAAGCTCCGGACCTGAGCAAACCAAAAGGAAAAGCTCCCGTTTTGGCCTCTCAGTCTAACGGGTCGCGGCAGGAGAAAGCTGCAGACCACGAGAAGTCGCATTCTGATGTCAGCGGCTGTGGCTCTTCGTCGGGGCGGTCTGCGGACGTGCAGCCAACGGTTTCTCTAGAGTCGTCCAAGGTGGAAGTGAAGGTGAAGGCACCGCAGGAGGTCGCAGATGAAGCGAGCTCTGGACCGTCGAATCCGGCTTCCCGGTCCGCAAGCAATCCGAAAGAAAGGCCGGCGCGAACCGATGCGCCAGCGAGGAAGCGGTTATCGCTTCCTAACAACGCAACAGCAGCCAGTCGGGGAGTAGGGAAGCGCCCTACCAACAGTAGTCGGAGTCGGACGAACGTGGCCTCGAGACCGAAGAATGGCAGAGGCGCCTCCAGCCCAGGCCTCGAGTAGTGTCGTAGGGTGGTTGTGTTGTGCTGGTGTACATTGTTTACGTTGCTGTGTATTCTACCATTGTGTTATGTATTTTTTGTGCGTGTGTGTGTCTGTGTTCTGTTCAAATTGCGTCCTTTCGAACTGCTCAGTCTGTGGACGTTTGGAAAAGCATGTTTCTGGATTCTGTGATTCGGTCTTCAGCACCAGTGTTTGGTTGGTTGGGTGGTGGTGATA
>GRMZM2G018417
GCACCTTACAAGAGAGAAGTCGGCCCAAGTAGCGTGCGCGCAGAAGCTACTCCCGAAGAGTCGCTCTCCTGCGTCCACGCCTCGCTTGCGGCGACTAGGGCGACTGCCGCCGCCGCCCTTCGCCCAGCTGCCCAGGTCTTCGTCGGGCGCTTTACCGGTGAAGAGCGCCCACCATACCAGTCGTGGCGCCGAGCCCTACTCCTCCTCCCGCCGCCGCCGCCGCCGCCGCAGACTCTTCCTCGCGACTCGCCGCTCGCCCGACTTTCCGAGCTCCGACACCAAGGTCTGAGTGTCTGACTACCACGCTGCACCTACGACCTCGAGGCGTCTCCACCGCGCCATTGGCAAACTAACTCACTTTACAGGAACACCATGGGAGAGTCGAGCAAGGAGCTCCTGGACCTGCCCTCCGACCCCAGGCCTCCCGCCTCCTTCATCGAGTCGCTTCTCGCTGGCAGGGAGCAGCAGCAGCAGGATAAGGAGGGAAAGCGTAAGTTGGGGGCGTCCACTGATCCCCTGCCCAAAAGCCAAGTTATCGGGAAAGTGAAGGATTTCTTGGGGGAGATTGCAAGGGCCAACCAGAAGTTGCAGCTTGATGCACAGAACAAGCCTCCTGTGGAGTACGATATTGAAGCCCTTACTGGGAACGAGGAGGAATACATTGAGATGGATCTGCTTCTAGGTGTCGCTGATCTTCATTCAGAGCAGGCTGTGGAGGCAGCTGAAGCAACAATAAACGGACGCCAGACTTCAGAAATGTCATTTGCTTGCAGCTCATCTGACTCGGAAGATGATAGTGATGACAGCGATGAAGATGCTGATGACAAACCTCTCACGTCTGACAAAGATAATAAATGTAAAAGTCCTGATGATGCGGAGATGGGTCCAGCGAAAGGAAAGAAGCCCAATAAAAGACAGAAAATTGTTGTTCTCAACTAG
>GRMZM2G018487
GACGACAGGGGGAGCGAGCACAAAGCGGAATAAAGAAAAGGCCGGGAAAAGCGAGGGCACTGCGCCTCCGCTGCGGCCTGCGGCGCCAGCGCCAGCCAACCCCTCCCTCCTACCAGTACCAGTATTTGTTTGTTTATTTATATGTATATATAAAACCGTCGCTCACTCCACCACTGACCACTCTACCGAGCCGAGCGCCGGGCGGCCTTTGGAGTTTGGACTCGTACCACTCCGTCTGCGCAGGCGGAACGGAACACGGGCGAGGGCGCGAGAGCGTCTCCACCTCCACCCTCCCGAGCTCGTCGTCACCGCACCACCGGGGCCGGGCTTCGCTCGGCGAGGCAGGCCCGTCCATGGAGGGGATGGAGGAGGCCAACAGGACGGCAGTGGAGAGCTGCCACCGGGTGCTGGCGCTCCTCTCCAACCCGCACGGCCAGCTCGTCCCCAGCAAGGAGCTCGTGGCCGCCACCGGGGAGGCCGTCGCCAAGTTCGGCTCACTGACGGCCAAGCTCTCCAACTCCAACGGCGATGGCCTACTGCAGGGCCACGCTAGGGTCAGGAAGGTCAAGAAGCCCCTGCACATCTTCGACAGCAACCTCTTCCTCGAGAGCTCTGCGGTGGCCGCCGCCGCTGCTCCGGCCAAGACGCCCAGCCCGAGCCCGATCCTTGGCCTCCAGCTGTTCCCGAGGTACCACCAGTTTGAGGGCTCGTCGTCTAAGGATCCTGTCAGGATCCCTACCCAGTTCCCCAAGAGGTTGCTGCTAGAGAAGCCGACTGCCGGTATGGAGGGGTCGACGTCGCAGTCCCCTCCGATCGTCCAGATGGTCCAGCCGGTGTCCGTTGCGCCCCCCGCAGGGACGCCCACCCCGGCATTGCCCCCCGCTCACCTTCATTTCATCCAGCAGCAGCAAAGCTACCAGAGGTTTCAGCTCATGCAGCAGATGAAGATCCAGAGCGAGATGATGAAGAGGAGCAATCTTGGTGATCAGGGTGGTAGCTTAAGTGGCGGCGGCGGCGGCGGTCGTAAGGGTGTGAATCTCAAGTTTGACAGCTCTAATTGCACGGCGTCATCGTCTCGCTCGTTCCTTTCGTCTCTGAGCATGGAAGGGAGTCTTGCGAGTTTGGATGGAAGCCGGACCAGCAGGCCGTTCCAGCTACTTAGTGGCTCTCAGACAGCTAGCACGCCGGAGCTGGGCCTGGTGCAAAGGAGAAGGTGCGCTGGCAGGGAGGATGGGACTGGTCGGTGTGCAACCGGGAGCCGGTGCCATTGTTCAAAGAAAAGGAAGCTAAGGATAAGGAGGTCCATCAAAGTCCCTGCAATAAGCAACAAGGTTGCAGACATCCCAGCTGATGAATTCTCATGGAGGAAGTATGGGCAGAAGCCAATTAAGGGATCCCCACATCCTAGGGGTTATTACAAGTGTAGCAGTGTGAGAGGCTGCCCCGCGAGGAAGCATGTCGAGAGGTGCGTGGACGACCCCTCGATGCTGATTGTTACCTATGAAGGTGACCACAACCACAACCGAGTTCTAGCCCAGCCAGCCTGATCTTTCAGGCTATCAATTCAAGATCGCTTCTACAGTCACCCTCCCTCCCTCCCTAGAGAAGGGATGACAACGACGACAGTAGCAATAACAAGAGCCTAGTGCCTGTACATATGTTCTGCTTCTAACAGTTGGAGGAGAGAGTCAGTTAGCTAGCTCTTTCAGAAAAATCAATGGTGACAGGGGGGAAACTTGTCATGTCGATGGAGAAAGGGGGAGGAGGGTTCCTCATCAAATACTCTAGTTTTGTAGTTTTGGTTTCTCTTTTGTGTTCGTCCTGTGCTAGGGCCCATCTTGTGGTTGCAGTGTGACATTGAGCCGCAGTTGTATGTCTGGTAATGGTGTTAGGGGATTGGATCGAGAAGAAGAGCACAAGGCAGGAAAAGTGCCTGTAAAAGTGGCTACACCTAGGAACAGAATGTACAATCGTCTTCAGTCCAGTGGTACAATCTTGTTGACGCAGTGGTTTGGGTCTGTGGCGTGTTGTTTGTTAGCGCCAGTGATGCTGCGAGGCATGGGGGTTGCCGGCTCCGGCTCTCAGCGTGCCGCATCCGTGCAGTGGCATTTGTACTGGGGCGTCTGCCGTTTGAGAGGCCGGTTTGCTGCGGTCTGCGTGTCGCCACTGTCTGAACTCTGACGCTGCTTTTGACAGTTTGGCATCTTC
>GRMZM2G018678
AAGATGAATGTTTAACTGGAACTAGCGAGTGTGATAAAATGTTCCTTATCGGCGGAAGGGGCAGATATTTTTCGGTTCTGTGACGGCTTTCCGAGTTTGGTGGATTGTGTCGAGAGAGTCAGAGAGGGACACCAAAGCCGGCTACGGCCAGTCCCCAGTCAGCCTAGCTTCGCTCGCTGTTCGTTCGTCCTGATAGCTTGAAACCGCCATGGCCATGGGGCTCCCCGGCCACCGCTGCTGCCGCCTTCCCGCTCTCGGGTCGGTCACTCCACTCTGTCCCGCCCTCGCTCGCAGGCCCCTCCCGCGGACCTCGGATCTCCGCTACTCCTCCCTCGAAGCCCAAGCTGGGGACACTATTGGGGAGGAGGTCCTGCGCATGTTCCTTGAGGAGAGGCAACTGCACGGCGATTTCGTCACCAAGATCTCTGACATGGTCTGGAGGAGGAATGGCGGCAATGTTGATGCGGTTGAGGCGACCACAGACCAAGGCAATGCTGTAGATGTTGCTCAGCCTGAAGACGTGCGGGAAGATGTTGTGGACGACGGAATGTTGAGACTAGCGGCAACCAGAGGTTGGGTGCCCGGTGACAGCAGCCCTCCTTTGAGCAAGAGGCTTTCAGCTAAGGATTGGCAGAATGAGAGAGACAAAAGGAAGGAGCTGAATCTTTTGAAATATGAAGCACTCAAGGATGAATTGCTGCTCTTGACCACAGGGATTGGAGCAGCATGTAGTTTATACTGTCTCCTGGTTTTCTCTCTCGAGACTGCTGTCAGTTATGCTTTGGGGGTTGGTTTCAGCTGCTTGTATCTTCAACTTCTGTGTCAACATGCTGATAACCTATCAAAGCAAGATATTCCACAAGTTTTTCTAAAGAAGAAAGTGAAGAAAATTGGCATTACAAGTGAAGATTTGAAGAATACAATAGAGAAGACATTGGGTGGTGGAAGAGTAGCTCTTTCATCCCCAAGGCTTGTGATTCCTGCCGTGATTTTTGGATTGTCAGCTTTATCAGACCACTTCAAAAATAGTTTTTTCAGTTTTGAGGTTCTTCCAGGGATGATGGGTTTCCTCGCATACAAGGCTGCAGCTTTGGTTCAGGTCTACAGAGATAACGAGGATCTCCGCTTGATACTTCCTGAGGAAGAGGATGCTGACAGTGAAAGCACTTGATGCATACAAATTAGAGATTATGTTAACCTGTTGATAAAAACAGAACGGTCTGATTTACTGAGTCATGCTTCAGTTCTGAAAAAAAATCTCTTAAGGATATCCTAAAATTCGTTTGCTTGAACAGCCTAGTGCCAGGAGTCCAGGACAGCTCACTACTATTAAAATGAGATGTAAAATTACCTGATAATGTCATAATTTTTCACAAACCAAACAACTTCAACTCGTCATAGCAAGGCTTCTGATTGTTAACCCAGACAAGAGAGTTTTTTTTTACTATTATGATACTCATAAGAAGTGGCTTCTCTACAATAGTATCAATAGATTGGAATTCTCTATAATGATATTTGTAAGCGAGGAACTTCTCCAAAACGGTATTTCACCAATACTTATTGTATTTTCTTA
>GRMZM2G018798
ATAAAACAGGCGCAGCGCAGGAGTACCCTGCCTTCAGCGGCTCAGCCCCTTCTCCTCTCCCACCCCGCGCCTCGCCTCGCCGGAGCTCGGCCGCCGCCTCCGCCGCCGCTGTCCGGTTCCGCAGCAGCAGACACCGACGCGTCCGCACATCCGTGGAATGCCCTCAGATACGCCGCCCCGCGCTGCGTCTTCCTGAGGGCTGAGGCCGAGAGGCTCCGACGCCGCCGAAGGCCGAACCCGTGCGTCCCACGGGTCCGGAGGAGGGAGAGGGAGGAGCGGCTGCTCGGCGGCCGCCGAGGAGGAGACTAGGGGGATGGGGGCCGCGAGAGGGTTGGCCCGCGTGCGGCGGGAGGCGCTCGCCGCGTGCATGACGTGCCCGCTTTGCCGGGGACTTCTCAGGGAGGCCACCGCCATAACCGTGTGCCTCCACACATTTTGTCGGGAGTGCATTTTGGAGAAAATAAATGATGAGGAAATTGACTGTTGCCCAGTATGCAACATTGATCTTGGCTGCGATCCTGAAGAGAAACTCAGGCCTGACCACAACCTTCAAGATATCAGAAATAAGGTATTTCCAATTAAAAAGATAAATGTTGATTCTCCAAAGGCTCTAACAACATTGCCAGCAAAGAGAAAACAGAGGTCTATTTCTTCCTTGGTGGTTGACACTCCAAGCGTAGTAAAGCAGACTGGTTTGACTGGAAAGAGAACCAAAGCTAAAAGAAGGGCAGCAGCTTCTCTTGCAACTTCTCCCGTTAATAATGGAACTATGAAATTACCAAGTAAATCTGAAAATGGGGATCAGAAGACTGATAAAAGCTGTCCATCACAATCTACCAAGGCGGCAACAAGTGCAAACAAAACTGAAAATCAAGACCAAAAGAAGACCAAGAAAATTTCGGCAAAACAGTCGACCAGAGCAGCAACACCAGCAAAGAAAAAACAGCGAAATACAGATGCACAAGTTTCAAGTAAGCCATCTTCCGAAAAAAGAAAGAACAGCAAGACAGCTGACAAAGATGGGCTCCGTAAATCTTCAAAAGTACCTAGGTCAACTCCCAAAATCCATGCCGTCAATGAAGAGCAAATAAAAGAGAAAGAGGGTGAACCCCCTACAAGGAAAGGAGAAGCAGACAACAAAGTGGTTATTCCTGGGACAAGTGTGAGAGAACATTCAAATAACTCAAATCTTAAAGAGAAAAATGATGGCACTTCTCCAGAACCTTCGCCATTAAAAGATAAAACAGCAACAGAAGATTCATACCGAGGATCGCTGGGTAGTGCAAAAGGTTTGCATGGTCCAGTAACTACTCCGGTGTGGTTCTCATTAATTTCTTTGCCTAACCAGAAAGAAGATCCACAACTGCCTCAGTTACCAAAGACTTACATGAGAATCAAAGACGGCAGTTTGCAGATTTCCTCGATACAGAGGTACATCATGAAGAAACTGGATCTAGCTAATGAAAATGAGGTGGAGATCATCTGCCATGGCGAACCGATCTGCCCCTCGAGCACGCTGCGTGGGCTGATGGAGCTGTGGCATCGTAGACAGCCGACGGAGCCCGTGGAGGCGTCGGTGGGTGCGCCAGCCGAGGAGTTCGTCATGGTGCTGGGCTACCGCTGCCACCGCCGGCACCCTTATTTGGCGCCCGGCACCACCGTCGCCGTGCCTCCAGAGCTGCCCTCCTGATCAGGTCGGCAAGGTTGACTGCACCGCCGTGGAGCCTCAACTGCACTGCACTGCTCCGCTCGCTGTCGTCCAATCCCCAGTCAGTCTAGCCGTTTAGGATGGAACAGAGGAAAGAAATTACTCCTACAGTTTTTTTTACACATTTCTTAGACTTTCTTTTGGATCGTACTCGTTTCTTA
>GRMZM2G018941
AGTCCAGCCCACATAACCACACCAACTCTCCCCAATCCAGCAGCCCTCGAGTCTGGTCCCCCACCCCTCAGCGCGACGAAGGTAAGATGTTCCTGCGGAGGATCCTGACCGGCGGGGGCGGCCTGGCGGCCCTGAGGGCGGCGCGCGCCGTGAAGGAGACGACGGGGATCGTGGGCCTTGAGGTGGTGCCTAACGCGCGAGAGGTTCTGGTAGGGCTCTACGAGCGCACGCTCAAAGAGATCAAGGCCGTCCCCGAAGACGAGGGTTACCGCAAGGCCGTTGAATCCTTCACCGGTCACCGCCTCCAGATCTGCCAGGAGGAGGAGGACTGGAAGCGCATCGAGGACCGAATCGGATGCGGGCAGGTCGAGGAGCTCATCGAGGAGGCCGAGGACGAGCTCAAGCTCATCGCTAAAATGATTGAATGGGATCCATGGGGTGTTCCCGATGACTACGAATGTGAGGTGATTGAAGACGACACCCCAATTCCTAAGCATGTTCCTCAGCACCGGCCTGTTGCTCTTCCTGAGGAGTTCTTCAAGGCACTAGATGCTGTCAAATCTGATCCTGCTCTTCAAGGCGATGCTCCTCCTCAAGTGAAGGCGTAAGGATGGCTGTTCCTGGCTAACGTCATTTCACATTTTGCCGCGGTGGGTAGGGACTGGTTTCTTGTGTCATTTGCCAGCAATGCGCTTGCTCTGAGCAGAATAAATTTCTGGTGAGTACCATCAAAGTGTGAATTTGAACTTAGTGATTCGGCACAGTAAACTTGTTGCCCATGAAATACTCGATGCCCTGAACATCGTTTGTTTTGACGTTATAATCGATGTTGACGAAATATTTGATGCTAGCTGGAGTTCATTGTCTGGTGCTGGCTTGTGAATCAGGCCGTGGTGCAACGGCCGTGAGAGCCGTG
>GRMZM2G018984
TTATATATTTTTTCCTTTGTCTGTTTTCATAAAATGCAAAACTAAGACTTTCTCTAGCAGATTGTACATATAACATGTAAAACATCATTTTACACCGTAGAGAACGTCACAACACTGTTTATAGAAGATGGCGAGAAAGCCTAAGAAAGGGAACCCAATGCAACGTGGCTCACCACGTGGCACATCACAATTCATCGTGTCATCCAGTAAGCTGCGCTAGGCGTGTGGCCATGTGGCATATCTTGCTAGTCACCATGCCAAGTCATCCGCCAACGGTCCTACTGTCCTAGCTAGTTTATAAATCTCCTCTCTCCGCCGGCAACCTTATTGGTATCAAGAAAAACTTGTCGAAAAATACACAGGGCACAATGTGCGGAGGCGCCATCCTCGCGGAGCTGATCCCGCCGACGCGGCGCGTGGCGTCGAAGCCGGTGACAGAAGGCCACCTCTGGTCGGCGAGCTCCAAGAAAGCCGGCAGCGGCAGGGACAAGAGGCACCAGCACGAATACGCCGACGATGACTTCGAGGCCGCCTTCGAGGACTTCGACGACGACTTTGACGTGCATGAAGACGACGAGGACGGCCACTTCGTATTCTCGTCCAAATCCGCCTTGTCCCCAGGTAATCCGTTCGTTCGAGGGTGCAAGTGCAATAATCTGCACGGGCAGAATGTTATTCACGTACGCGCGTCCATGGGTTTGGGTTTGGGTGTGGCCATGACGACGTTGGCAAGAACTGCATGCTAGACTGCTAGTGTAATCTCAAGGGAAAGAGCCCGTCTTGTGTATAGCCCTGCACGACGGGCGCGCGGCGAGCCAGAAGAAGCAGCGCGGGCGCCAGTTCCGCGGCATCCGGCAGCGGCCCTGGGGCAAGTGGGCGGCGGAGATCCGCGACCCGCACAAGGGCACCCGCGTCTGGCTCGGCACCTTCAGCACCGCCGAGGACGCCGCCCGGGCCTACGACGTGGAGGCGCGCCGCCTCCGCGGCAGCAAGGCCAAGGTCAACTTCCCCGCAGCCAGCGGTCGCGCTCGCGGTCGCGCGCGCCCACGCCGCGGCGACGACGGCAACCCACGAACCGCGCCGGAAACGCAGCACCCAGCACAGCCCGCTCTGCTGCCTCGAGGAGAGAGAGAGACGCAGAGGAAGGAAGGGATCGCCGCCGTGAAGCCAGAAGCTACGGAGTCGTTCGACGTGGGCGGCGGTCTCTTCTTCGACATGGCCTTCCCCACCTTCCCAGCCTCGCCGCCGCCGCAGGCCGTGGATACGTCCTTCGCCGGCAGCACCGCCACGTCGGAGACCGGGAGCCCCGCGAAGAGGCCGAGATGCGACGAAGACTCGTCCGAGGGCGGCAGCGGCTCCGCGCTGGAGCTCGCTGACGAGCTGGCGTTCGACCCGTTTGTGCTGCTGCAGATGCCCTACTCGGGTGGGTACGACGACGACTCACTGGACGGCCTTTTCGCCGCAGATGAGGCCGTGCAGCAGGACGTGGGCAACGGCATGGACGGCGTCCGCCTGTGGAGCTTCGACGAGTTCCCCGCCGTCGACGGTTCTGTTTTCTGACGTTTGCTTACTACGTACTACTACTATTTTCTGCCTGGTGGAATCATATGTGATAGTGCTGCATGTGTCTGCCTGATCGTCAGATTGTACTCCACTCTGGATATTTGTGCTACGTACTCGTCTGGTATTTCCTACTGTGGGTCAATGGTTCCTATGAATTTGTTCACGTCGGCGAAACTCTGTATTGTACGGTCGTGATTGATGTGCCAAATTAAATAAGCCTGTGAACCTGGTTCTATGTATATATGGTATCTTGATTATGAGTCACCGGCCTCCTAACCTTCCCCTGCCATGTTTGGGTTGGAGCATCTAACAATTCCAATTTCCATGCAAGGGGATCATCAGTTTCTGGATCCAGTCACAAGGTGAACAGTGTTTGTAGGTCGCGGCGATTGCATTTGCAAATTTCCTTATCCGTAAACATGAAAAAGAAAAGAAAAGAAAA
>GRMZM2G019361
CCGTGCTCCCCCGAATTTTTTTCCTCTCCCCTTCCGAGTTCCGACCTCGTCGCCCCGCGGCTCCAGCTCTTCCCGTTCATTCCCTCGCGCCGAAGCAACTCCGGAATCCGCCTGCGCGCCAAAACCCTAGCCCCAGATCCCGCGCCGCGCCGCGCCGCCCGGTGCCCAGTCGGCGGCGCCCGCGCCGGCCATTGCCGCTCGCCGCATTGGGGGCGCTTACGGCGTCTCCTCCGCTCCCGAAGCAGAGATCTGGGCCGAGGAGACCTGGTTGTTCGTGGGCGGTGCAGGGGATGGGGCGCGGGCGGTGGGCCTCGGGGATCCGCGCGGCGGCGCTGGTCCTGCTCGCGGTCGCGGCTGCCGCCGGAGCCGCCGCGGGGGATCCTGATCCCGACGAGCTCGAGCGCGCGTTTCCAATAGTGGAGCCAGACCACGGGCACACAAAACTTCGTCTCTCAGAACAAGGTCTAGAAGCAATTCGAAGGATTGAAACTCCTATTGCTGTTGTTGGTGTCATTGGTCCATATCGATCTGGAAAATCTTTTCTCCTCAACCAGCTTCTCTCCTTATCTTGTGATAAAGGTTTTGGAGTTGGTCATATGCGAGATACTAAAACTAAAGGTATTTGGATTTGGGGTACTCCTGTTGAGATGGATGTTGATGGTTCCAAAGTTTCTGTCATTTATCTAGACACTGAAGGATTTGAAAGTGTTGGGAAATCAAATGTGTATGATGATAGGATATTTGCTTTGGCAACTGTCCTAAGTTCGGTGCTTATCTACAACCTTCCTGAGACGGTACGTGAAGCTGATATATCTAGGCTTTCATTTGCCATTGAAATTGCTGAAGAATTCTATGGAAGGTTTGTTCATGGGCAAGATGTTGCTTTTGAGCCAGCAAAGCTTCTCTGGCTTATCCAGAGGGATTTCCTCCAAGGAAAATCTGTTCAACAAATGGTCAATGAAGCCCTTCAACGGGTGCCTAATGATAATGGTGACAAATATATTGATGAGGTCAATCAAATACGAGATTCGTTGGCAGTTATGGGGAACAACAGCACTGCTTTTAGCTTGCCTCAGCCGCATCTTCAAAGAACAAAATTATGTGATATGGAGGACAAAGAACTTGAACCCTTATATGTAAAACGGCGGGAGCAATTAAAGCAGCTTGTTTCGTCTATTGTAAAACCAAAAATTGTGCAGGGCAGAACTCTAAATGGGAAGGACTTTGTGTCTTTCTTGCAGCAGATTCTTGAGGCTTTGAATAAAGGCGAAATTCCATCAACAGGGTCTCTAGTTGAAATTTTTAACAAAGCCATTCTTGATCGCTGTCTGAAGGCGTACAGGGAGAAAATGGATGGCTTAGGCTTACCAGTACCGGTAGACAAACTGCAGAAACTTCATGAGATGGCAAATGGTGATGCTAGAATTCTCTTTGATAAGCAGCACTTTGGCAAACATCATGCTGCTCAGTCAGCTCTCAAGCTTGAAGATGATATTAAAAAGGTGTACAGAAACTTACTTCTAGCTAATGAATATCAATCGTCAAAGCTGTGTGAAGCTCGCTTTTCTGAGTGTGAAGATAAGATGGATCACCTTCAAGTCTTGAAACTTCCTTCGATGGCAAAATTCAATGCAGGCTTTACTCACTGCAACCAAAGTTTCGTAAAGGAATGCGTTGGACCTGCAAAAGAAAGCTATGAACGTAGAATGTCAAAGATGCTTGCCAAGTCTCGTGCTCTTTTCATCAAGGAGTACAATAACAAGCTTTTCAATTGGTTGGTGACCTTCTCTTTGGTCATGGTGGTCATCGGGCGCTTTGTCATCAAGTTCTTCCTACTTGAAATCGCCGCTTGGGTGATGTTCATCTTCCTAGAGACGTACACGAGAATGTTCTGGTCAGCGGAATCGCTGTACTATAATCCAGCTTGGCACATCATTGTTTCTTCCTGGGAAACCATCGTGTACAGCCCAATTCTTGATCTGGACAGATGGGCCGTCCCAATTGTCATAATGCTATTATTTGGGGTTCTTTACTGGAGATGCTTCGGTGGTAGAAGGAAGCGGGGAAGGGGTTCGCTCCTCCCATTGTACAAGAATTCTTATAACTCGAGTCGTCGCTCGAGATCAGACTAGTTATACACGCAATGTTGAAGTTATTTTCTTTTAAAGAATGGTACAAAATATCTGCCTGTAGAAGAGGCTAAACTGCCGAATGTGGATCATCTGCAAGTGCTTTTGGATGGGCATGTTTTGAATTTTGATGGTGCCCTGCCAATGTATCTCCAATTCTTTTTGGTGGATGAAGAGAGGCGGTGAAGCTGCTAGTATGGGGGCGGGGCACCTGCACAAAGCCTCTGTTGTAATTCGTACCGGGGTACTTTTTGTGTAGCTAGGTTATCCTTACATGTCACGGTCCCAATTGATTGATTATTGTTTACGTCCACTGCAATTTTTTTTGGC
>GRMZM2G019411
AGAAAATGTTCCTCGCAAAGTTTGGCTGACGGCACCCACCGCCCACAGAAGCGCACCTCTGTTCTTTGGTGTGTGGCCGTGTGGATTCAAAACCGCTGACCGGCCGCTTATTTAAGCCCTTGCCCCGCCGGTTTTCTCTTCTCCCGTCGGCGCTGGTCCACGCGGCTCCAACACCTGCCTGCCTGCCTGATTCTTACACCAACCAACCACGCGCGCCAAGCCGAATTCGTCTTCCACCGATCCGCCCCGCCCGTTTCCCATTGCTTAGCTTGCTATGGCGCAGCAGCAGCCGGTGCGGCGGATTCTGAAGGTGGCACCGCCGGGGAAGGGGGACGGGGAATCCTTCCCCACGGTGCAGGCGGCGGTCGACGCGGTGCCGCTGGGCAACCGGGCGCGCGTCGTCATCCGCCTCGCGCCGGGGGTCTACAGGGAGCCTGTCTACGTCGCCAAGACCAAGAACTTCATCACCGTCGCGGGGGCCTCGCCCGAGGCCACCGTCGTGTCATGGGACAACACCGCCACGCGCATCAGGCACTCGCAGGTACGCCGCGGCGTCTGCTCCCTTCTCCGCCTGCCTGCGTCCAGCTCGACGAAATGCCCGACAGGCTTGTGTGCATGTGCTACGGTCGCTATGATTAGTAGGTCCCAAGGATCGGATTTTAGCTGAGCTGATTAACGTAAACCTTTCTTAGCTTCCGCCACATAGTTTGATCAAAGTCATGCAGATGTTTGGAGTTTTATCATAAGATGCATGTGTCTTCACATTAAAAGCAGACACAATACTGCTGGTGCATATGCATATATATAGAGACAACCAAGAAACTGTTCCTGCATGGTTTCACCAATTTCATTCCTCGAAATGTGCTTAATATTTTGACTAATTCTTATTTACATATCTCATAACGATGAACTG
>GRMZM2G019446
ATCTTCTCTTCTTCCTCTCTTCCCTTCCATTTTTTCTCTTCTCTTCCACCAAACCAAGTGCGGCCAGAGAAATTTCTCCCAAATTTCAGATCAAATCCTCGAAATCTCCGACACCTAGCCCCCCGGAGACTTCTCCTCAACAGTGTCGCGATCCGTCTCGATCCGGCATGGAGCGCGTCTTCTCCGTGGAGGAGATCCCCAACCCCTACTGGGTTCCGCCGCACCCTCAATCGGCGGCCGCCGGCGCTGTTGCTGCACCAGCGGGGGAGGCGGCGGGGCTGATGAACCGGTGCCCGTCGGAATGGTACTTCCAGAAGTTCCTGGAGGAGGCCGTGCTCGACAGCCCGGTTCCCGTAGCCGGCGCCAGTAGGGGCAGCGTTGGAGCTGGAGTTGAGGCTGCGGAGAGCAAGACACCGGGGGCCGCGGCGCCGGCGGCTGCCTCGAGCTCGGTTGTTGACCCCGTGGAGTACAACGCGATGCTCAAGCAGAAGCTGGAGAAGGACCTCGCTGCCGTTGCCTTGTGGAGGGCTTCTGGTGCAGCACCTCCAGATCATTCTCCAGCTGGTTCTTCCTTGCCAAGTGTGGATGTTCCACACGCAGGCCCTCTTAAACCCATCGGAGGTAATCATCCACAGCATCATTTGCTGCATTTCAAACTGGTTTTGAAGCTTGGCTCAGATGATCTTATGTTTCAGTGCTCAATACTCATGCAATAGATATTA
>GRMZM2G019689
GCTAAGCCCACGTTTAGCCAAATTGCAAATTTTTCGCCGGCCGGCCGCCTGCGCCCTAACACTTACACCACACGAGCCCACGGCCGCACAGATGACCGGCCGCCGGCCACCCACGCTGGCGAGGATCTAGTTCCTGCGAGACTGACTTCATCGAATCGATGAGGCGGCAGACGGCGGGCGACATCCCGCGGCGTTGAGAAGCTGCGGTCCACCTTCTCGGTCGGTGGGCCGTCGGCGTCGGAGTCTCGGACGTCGGACCACCAACGGCGGCGTCCGAGAGCTGGTCCTGGAGTGTACTTCGTGCAACAACCATCGCGGCATCGCCCGCCGTATGCGCGGCCCGAAGATGCTGACATCCATGCTCTCAAAATCAACAGCCTCGCCGTCTCCGGCACGCCTCTATCACCTCCTCCCCGTCTCTTCCCTCCAAACGACCAGCGATCTCCGTCCTGCACCCAATGGCGCATCTCCTCCACCTCCGCCTCCTGCTCAAATCCCCGCCTTCCTCTCCCCGTGCCCATCTCCGTACAACCATAGCAATTACGCCACCATCCTCCGATCCTGCGTCCTCTCCAGAGCCGTTCGGCCCGGTCGGCAGCTCCACGCCAGGCTCCTCGTGTCGGGCACTGGCCTCGATGCGGTCCTCGCCACCAGGCTTGTTGACCTATACGCGTCTTGCGGCCATGTGTCTCTTGCCCGTCGTGTGTTCGACGAAATGCCCAACCAGGGGAACGTCTTTCTGTGGAACGTGCTCATCCGTGCCTATGCACGCGACGGGCCATGCGAGGCGGCAATAGAACTGTACCGCGCGATGCTGGCATATGGTAGCATGAAACCAGACAACTTCACCTATCCGCCGGTTCTCAAGGCGTGCGCTGCACTCCTGGACCTGAGCGCTGGCCGGGAGGTGCACGATCGTGTCATGCGAACGAATTGGGCCACTGATGTTTTTGTATGTACAGGCCTCATCGACATGTACGCCAAGTGTGGTTGCATGGACGAGGCTTGGGCGGTGTTTAATGACACCACAATCAGGGATGCTGCGGTGTGGAATTCGATGATTGCAGCATGTGGGCAAAATGGGCGACCAGCAGAGGCGCTCACTCTGTGCCGTAACATGGCGGCTGAAGGCATTGCGCCAACGATCGCCACTCTGGTGAGTGCGATATCAGCTGCAGCTGTTGCGTCTGCGCTGCCTAGAGGGAGGGAGCTGCATGGATATGGTTGGAGGAGAGGGTTTGGATCACAGGACAAGCTGAAGACTTCCCTTCTCGACATGTATGCCAAGAGTGGTTGGGTTATGGTGGCGCATGTTCTCTTTGAGCAACTTTTACACAGGGAGCTTATTTCTTGGAATGCCATGATCTGCGGATTTGGGATGCATGGCCATGCTGATCATGCATTTGAGCTGTTTAGCAGAATGCGGAGTGAGGCTCAGGTGATGCCTGACCATATTACTTTTGTTGGAGTCCTATCTGCTTGTAACCATGGAGGAATGGTACAAGAAGCAAAAGAAGTATTTGATCTGATGGTGACTGTATATTCCATCAAGCCGACAGTGCAGCATTACACCTGCCTTGTAGATGTTCTTGGTCACTCTGGTAGGTTCAAAGAAGCTTCTGATGTTATTAAAGGAATGTTGGTGAAGCCAGATTCAGGGATATGGGGTGCACTGCTAAATGGTTGTAAGATTCACAAAAATGTTGAGCTAGCTGAATTAGCCCTGCAAAAACTGATTGAATTGGAGCCTGAAGATGCTGGTAACTATGTGCTTCTATCTAATATATATGCTGAATCTGGGAAATGGGAAGAAGCTGCAAGGGTGAGGAAGCTGATGACCAATAGAGGCTTGAAAAAGATCATTGCTTGTAGCTGGATCGAATTGAAAGGGAAGTTCCATGGTTTTCTTGTGGGTGATGCTTCTCATCCTAGATCAGATGATATATATGAAGAGTTGGAGCGATTGGAAGGTCTCATCAGTCAAACTGGCTATGTGCCTGACACCACGCCGGTTTTCCATAATGTGGAAGATGATGAAAAGAGGAACATGGTATGGGGCCACAGCGAGAGGTTGGCCATTGCATTTGGACTCATTAGTACACCGCCTAGGACAAAGTTGCTTGTGACAAAGAATCTTCGAGTTTGTGAGGACTGCCATGTTGTCATCAAGCTGATTTCACAGATTGAGCAGCGTGAAATTATCATAAGAGATGTTAACCGCTATCACCACTTTGTAAATGGTGAATGTTCATGCAAAGACCATTGGTAACTTACACAAGCAAGAGTATTGTTGTACACTATCTATTCCATGGAAATTAAAAATGTCAGAATGGTAATCTTATGTGAAAAACAAGACTAA
>GRMZM2G019799
ATGGGGAAGGCGCCGGCCGCGGTGGTGGTGGCCGTGAACGGGCAGCGTTACGAGGCCACCGGTGTGGATCCGTCGACGACGCTGCTGGAGTTCCTGCGCACCCAGACGCCCGTTAGGGGCCCCAAGCTCGGCTGCGGCGAAGGTGGCTGCGGTGCGTGCGTGGTCCTTATCTCCAAGTACAACCCGGCCACCGACGAGGCGACCGAGTTCTCAGCGAGCTCCTGCCTGACACTGCTCCGTAGCATTGACCGCTGCTCAGTGACCACGAGCGAGGGCATTGGCAACACCAAGGATGGCTACCACGCGGTGCAGCAGCGGCTCGCAGGCTTCCACGCTTCCCAGTGCGGCTTCTGCACGCCGGGCATCTGCATGTCAATCTTCTCAGCGCTGGCCAAGGCCGACAAGGTGGCCAGCCGCCCTACCCCGCCCACAGGCTTCTCCAAGCTCACCACCTCGGAGGCTGAAAAGGCCGTGTCCGGCAACCTGTGCCGGTGCACCGGATACAGGCCCATCGTCGACGCCTGCAAGAGCTTCGCGGCGGACGTGGACCTTGAGGATCTGGGTCTCAACTGCTTCTGGAGGAAGGGCGATGAACCTGCTACCGTCAGCAAACTACCTGGCTACAGTAGTGCTGCAGTCTGCACCTTCCCTGAGTTCCTCAAGTCTGAGATCAAGTCCTCTAGGGAGAATGCAGATGGTGCTGCAGTAGCAGTCTCCAGTGATGGCTGGTACCATCCTCAAAGCATTGAAGAGCTCCACAGGTTGTTTGATTCCTACTGGTTTGATGAAAGTTCTGTGAAGATTGTGGCTGCAAACACCGGGTCTGGAGTGTACAAGGATCAGGACCTCTATGACAAGTACATTGACATCAAAGGAATACCAGAGCTATCAGTCATCAACAGCAGCGTTAAGGGAATTGAGCTTGGATCGGTTGTGTCCATCTCTACAGCCATTGAGGTGTTGTCAGATGGAAATCTGATCTTCAGAAAAATTGCCGATCACCTAAGCAAAGTGGCTTCGCCATTTGTTCGGAACACAGCAACCATAGGTGGCAACATAATCATGGCGCAGAGGTTGCCATTCGAGTCAGACATAGCAACTGTGCTACTGGCTGCAGGTACAACAGTCACAATTCAGACAGCTTCCAAAAGGTTGTGCCTTACTTTGGAGGAGTTCTTGCAGCAGTCTCCATGTGATTCTAGGACCCTGCTGATGAGCATATTCATCCCAAAGTGGGATTCAGATGGCATCACCTTTGAGACATTCCGGGCAGCGCCTCGGCCATTTGGCAATGCTGCTTCATATGTCAATGCTGCTCTCTTGGCAAGGACTTCAACTGATGCAGCTTCAGGGAAGAACATCATGGAGGATATATGCTTGGTGTTCGGTGCTTATGGAGCTGACCATGCCATCAGAGCTAGCAAGGTAGAGGATTTTCTAAAGGGAAAATCACTGAGCTCTTCTGTTATACTTAAAGCAGTTCAGTTGCTTAAAGAGACGGTTTCACCACCAGAAGGCACAACACATCCTGAGTATAGGGTCAGCTTGGCTGTCAGCTTCTTGTTCACCTTCTTATCCTCCTTAACCAACAGCATGAATGAAACAGCAAAGGTTAATGTTATCAATGGATCACTTACTAATAGAACTACAAATATTAGCGGTGGGTACTCACTGAAGGAAAATCTTGAGGTTGACAGAAATTATTTACCAATACACTCAAGACAAGAAATGGTTTTCGGTGATGAATACAAGCCAGTTGGCAAGCCGATCAAGAAAGTCGGGGCAGAGCTCCAAGCTTCTGGGGAGGCTGTGTACGTTGATGATATCCCTGTTCCCAAGGGTTGCTTGTATGGAGCATTTATCTACAGCACACGCCCTCATGCTCATGTGAAGGGCATCAACTTCAAATCATCTTTGGCTTCACAGAAGGTCATCACAGTCATTACTGCAAAGGATATTCCCAGAGGCGGACAAAATATAGGATCCAGCTTCCCGATGTTAGGAGAAGAAGTGCTTTTTGCAGATCAAGTTGTTGAATTTGCTGGTCAAAATATTGGCATCGTGATTTCTGAAACACAAAGGTATGCTTATATGGCTGCAAAGCAAGCTGTTGTTGAGTATAGCACAGAAAATTTGCAGCCACCAATTCTGACTATACAAGATGCCATCCAACAGAGCAGCTACTTCCAGATTCCCACATTTTTATCTCCTAAGCCAGTTGGTGATTACAACCAAGGGGTTTCTAAGGCTGATCACACTTTGTCAGCAGAGGTAAAGCTTGAATCCCAATACTATTTTTACATGGAGACACAGGTGGCACTGGCTATTCCTGATGAAGACAACTGCATAACCATCTATTCCTCGACGCAATTTGTTGAGATCACACAAGATGTAGTTGCAAGGTGCCTTGGCATTCCGTTGCACAACGTCCGTGTGATCACAAGAAGAGTCGGCGGAGGCTTTGGTGGAAAGGCAATGAAAGCAATACACATTGCATGTGCATGCGCCGTTGCCGCATTCAAGCTACAGCGTCCTGTTAAGATGTACCTTGATCGCAAGACGGACATGATAATAGCGGGTGGGCGACACCCTATGAAGACAAAGTATTCTGTTGGGTTCAAATCAGATGGCAAGATCACAGCCGTGCACTTGGACCTTGGTCTCAATGCTGGAATAACACCGGATCTGAGTGCAATATTGCCAAATACTATCATTGGTAGTTTCAAAAAGTACAATTGGGGGGCTCTTGCATTTGACATCAAGCTCTGCAAGACGAATGTCTCACCAAAGTCAACAATGCGGGCTCCTGGAGAGGTGCAGGGATCATTTATTGCAGAAGCCATCGTTGAGCATGTTGCATCGGTGCTCTCAGTCGATACCAACACCATTAGGAGGAAGAACCTTCATGACTTCAAGAGTCTTGCAGCGTTCTACGGAGAGAGTGCGGGTGAAGCACCCACATACACGCTGGCCACCATGTTTGATAAGCTGGCCTTGTCTCCAGACTACCAGCACAGAGCTACAATGGTTGAGCACTTCAATAGCAGCAACAAGTGGAAGAAACGTGGCATTTCTTGTGTACCCATCACATATGAGGTGAGTCTTCGGGCTGCTCCAGGCAAGGTGTCTATCATGAATGACGGTTCAATTGCTGTTGAGATTGGAGGGGTTGAGATAGGCCAGGGCTTGTGGACGAAAGTGAAGCAGATGACAGCATTTGGGCTGGGACAACTGTGTGCTGATGGCGGGGAATGCCTCCTTGACAAGGTGCGGATTATCCAGGTCGACTCGTTGAGCATGATCCAGGGAGGGTTCACCGGTGGGAGCACCACTTCTGAAAATAGTTGCGAAGCGGTTCGGCATTCGTGCCTTCGACTTGTTGAAAGGCTCAAGCCTGTAAAGGAGAGTTTGGAGGCTAAGGGTGCCACAATGGAATGGGGTGCCTTGATTGCTCAGGCAAGTATGGCGAGTGTGAACTTATCAGCGCATGCATACTGGAACCCAACTTCCAGGAGTTACTTAAACTATGGAGCTGGCATTAGTGAGGTGGAAGTTGATGTACTGACAGGAGCAACCACGATCCTACGGAGCGACCTCATTCATGACTGCGGGCAGAGCCTGAACCCTGCAGTAGACCTTGGCCAGGTGGAAGGCGCATTCATCCAAGGAGTGGGCTTCTTCACGAACGAGGAGTACAAAACGAACACCGACGGCATGGTCATCCATGACGGCACATGGACGTACAAGATTCCAACGGTCGACACCATCCCGAAGCAGTTCAACGTCGAGTTAATCAACAGCGCTGGCGATAGGAAGCGTGTCCTTTCATCCAAAGCGTCGGGCGAGCCACCGCTTCTTCTCGCGTCGTCGGTGCACTGTGCGATGAGGGAGGCCATCAGGGCCGCCAGGAAGGAGTTCTCTATCTGCACCGGGCCCGCGAACTCCGCCGTCACGTTCCAGATGGACGTGCCGGCGACGATGCCCGTCGTCAAGGAGCTCTGCGGACTCGACGTCGTCGAACGTTACCTCCAGAGCGTGTCAGCCGGCCCAACCACCCCGAGAGCCATTAGCAAATAA
>GRMZM2G019806
ATTCGCCTCTGCGCGCAATGCAGTGATCTCCCCCCCCCTCTCTCTCTCTCTACCTAACTCTTGTCTGTTGATGCTGTTCATCAGGACCTGTGCTGAGCTTTGGAGCAGCTAGTAATTAAGCCTAGAGCGCTAGCAGTCCTTTTGGATTTCGGTTCGGAAGCAAGGCGTGCCGGACTCCCAAATCCCAATCCCAAGCAAGCAGTGTGCAGATGGCAACGCAGTGGTTCTCCAACATGGTGATGGACGAGCCGAGCTTTTTCCACCAGTGGCAGTCCGACACGCTGCTGGAGCAGTACACGGAGCAGCAGATCGCGGTGGCGTTCGGCCAGGGGGAGCCGGTGGACCACGCCGTGGCGGCGGCCCTGGCGACGGCGATGCCCATGCAGCTGCAGCAGCCCGCGGCGGCCGAGCAGCCGCACCACCGCCCGCGCAAGGCGGCCAAGGTCAACACCAGCTGGGACTCGTGCATCACGGAGCAGGGCTCCCCCGCCGCGGACTCCTCCTCGCCGACCATCCTCTCCTTCGGCGGCCACACCGCGTTCGCCAAGGCGGAGCCGACGACGCACCAGCCGCCCAGCTGCGCCGGGTACTACGGCGCCGCCGCCGCCGCCGCGAAGGCGCCGAAGCAGGAGATGATGGACGCCGCCGCGATGCCGCCGTTCCAGCAGGCGCGCCCGGCCAAGCGTTCCTACGACGACATGGCCGCGGTGGCCGAGGCCGCCAACGCGCCGTCCGCCAACACGCGCCCGGCCTCCCAGAACCAGGACCACATCTTGGCCGAGCGGAAGCGCCGCGAGAAGCTCAGCCAGCGCTTCATCGCCCTCTCCAAGATCGTCCCTGGCCTCAAGAAGATGGACAAGGCATCGGTGCTCGGCGACGCGATCAAGTACGTGAAGCAGCTGCAGGACCAGGTGAAGGGGCTGGAGGACGACGCCCGGCGGCGCCCGGTCGAGGCGGCGGTGCTGGTCAAGAAGTCCCAGCTGTCGGCCGACGACGACGAGGGCTCCTCCTGCGACGAGAACTTCGTTGCCACCGAGGCTTCCGGCACTCTGCCGGAGATCGAGGCCCGGGTGTCGGACCGCACAGTGCTGGTCAGGATCCACTGCGAGAACCGCAAGGGGGTGCTCATCGCCGCCCTCTCTGAGGTCGAGCGCCTTGGCCTCTCCATCATGAACACCAATGTGCTCCCCTTCACAGCCTCCTCCCTCGACATCACCATCATGGCCATGGCTGGTGACGACTTCTGCTGGTCTGTCAAGGATATTGTCAAGAAGCTAAATCAAGCGTTCAAATCATCCTTCTGATGGGTTTAGCTTCTGACCAAACTTAATCTAGGCCAACCTTTTTTTCCATTAGCCTTAAGGATTTGAGGCTAATGGTAATGTTTTCAGGTTCTTCCTTGCCTTGCTTCCGAAGAGAGTTGCTTGCTGTCCCCCAACAGTGCCCCCCCAAAGATAGCCATTTCCACTGTTTTTTGCTGCATGGGTGCAGAGGTTTATTACCTAGTTACCCAACATCCTATTTTCTCTCCCTCCAGTTTTTTACATGGTTTGATCCTGTCACTCCATGTTTTTGGGAGGGAGCAGATTGTAAAAAAAAACAAAAAAAGTGACCAGCCTTTTTCTAGGGCTTTGCTATATAGGCCGGGGAGCTCCTAATTTTCCTCTCTCCCCTTTGCCAGTATGTTTGCCCTTTCACCTTGTTTTTCCATGAGAGGATTGTGTTTGTCAAACACACAAAAAAAACCCTACCTTTGCCGTCCTCTCAATCTTGATCACACTGCTCCCAGGAAAGCTTCAATTGTGGAGAAAATGGCGCCATCTTTTTTTCAGCTCTGAGGGGGACTTTGCAAGCCTTGATTTGGAAGTACTGTAGGGGTGCCACTTCCTTTTTTTTTTGAGGGTCCTACAGGTTGGCCACCACTTGATGGACCCTTTGCTTATAGTTCCACATGTGAGCTTTGTTGTCACAGGATCAATGTGTAGTTGTTGCTGTTTACTCTCACACAAGCATAAAAATAAATAAATGTGCTAGTTTGTTACCTTTCATG
>GRMZM2G019926
AGTTGTTGCTTCAAACGGCCCCACCAAACTGGCCGCGACCTTTTTTTATTTTTATGTAGAGAGCAACGTTTCGCACGTTCCTTGTGTCAGCTTCTCATGGAGTCATGGATGGAATCCCTACGACTAGAAAAGTTGTGTTTCCTTCCTTCCAATGCAGTCCTAGAACTCAGCTGAAATCCAAATGCACCCCTTTTTCCAAATTTTCAGGACAGCTCTGCAAACTGAGATGGAGCGATCACTGCCCTAGAGTAGTTGCACTGCAACTGCATCAAGCACCCAGCGGATGCTCGTCCAGATAGAGAAGCGAAGGAAATAAACTGCTGGGTTCGTCTGCGGGCAATCCAATCCGGCAGGGCAAGCAGACGGCGCATGGTGTTTCCCGGCTTGATGCGAATCCATCATCCGCCGCAACAATTCCATTGCGTAGTGTACACGAACATGAAACTGTACCACGCTGAGCAAGAGGAATTCTTGTTTGATTTGTGCAATGAAATAAGTTGATTCCATCACCGTTCCATTTCTCATAATTAGTAATAATAATGAATAATTAGTAATAATATAATGAGGAATGTGTTTATTTTACCAA
>GRMZM2G020514
ATCTGATTTCTTATCCTTCTCACCGCTCAACTCCTATCCCTTATCCTTCCACGATGTGCTGTCGGCCTCATCTCCCAAGTCCAAGCCATTCTTGTTCCTTCTCTGCTCGTTCTCATGGCCGAGCTCCCCACGTCCGCCGCTCCTCCCTGGCGCCCTCACCTCCATTGGAGCTCGCCCCTGTTGAGCTCACCTGTGCTCGTCGGCTGCCCTGCAGTTCCCCCATGGACGCCTCCTTTCTAATCTGTGTGCAGGGGTTTCCTTCCCATGGTCGCCCTCAACCCCATGGTCGACCTCGCCTAGCCCTTCCCCCATCTCTTCCCCAAGCTCGGTTCGGCATGGAGGCTGGCCACAGGACGCAGCACACCAACCTCACCGGCCATACCCTCTGCTTTTCCCCACTGTCCGCAGCCCCGATGTCGTCGTCGTGATTAGACATGTGTGGCGAAAAGAAAGATTCTAGAGTTTGGTGGGAAAGGAAAGCTCTATCACGACGACCACCAGGTGTTTGATGAAATGAATAAATTGA
>GRMZM2G020548
ACCAAACGCACGCAAAGCCACACGCACCTCGACCCGTTCCCAGGCCATCACACCACCAGCACCACCTCGTCCCCCGTACCTGCCTCGCCGCCGCCGCCGCCTCCTGCCGGCCTCCGATGGCGAAGACCCGCAAGCCTCCGGCCCCTCCTTCTCCGCCGCCGCCCCCCGCAGAAACGCCATCCCCGCAGCGGCGGCGCAAGAAGAAGGGCCGCCCGTCCCTCCTCGACCTCCAGCGCCGCAGCCTCCGCCTGCAGGCCCAAAACCCTAGCCCCGCCGCCTCGCCCACCCGCCGGGACCCCAATCCCTCCGACGACGATGAGGACGGGACCGGGAGCGGGCGGCGGCGGCAGAAGCGCCTCAAGAGCGTCCTCTCCGGCGTCGTCAAGGAGGAGCAGGGGGAGGGGAAGAAGGATGCAGCGAAAGCGACGGGGAAAGAGGACGCTGCGTCGGATGGTGGGCCCACGGGGACTCCCCTCCCAGACAAAAAGTTGCTACTCTTCATCCTCGATAGGCTCCAGAAGAAGGATACTTATGGAGTTTTCTCGGAGCCTGTCGATGCAGAGGAGCTTCCAGATTACTTTGACATTATTGACCATCCAATGGACTTCTCAACAATCCGTGAGAAGCTGTTGAATGACTCGTATTCTAAGTTGGAGCAGTTTGAGGCACGGTCTATTGAAGCTCTTGCCAAAAAGGATTTTGAGAACCTGAGGCAACCCAGTGATGAAGAGGAACCCAAACCACCAGCTCGAAGGGGTAGGCCACCGAAGAATCCCAAGACAGAGGGTGATGTGTCACCAGACCTATCTAATGTGAAAGCAAATAAACCTGAAGACAATGTCGATACATTCAGAAAAAGGTCAACTGGAGACAGAACTCGAAATACAAATACCCCAATGAAAGATCTGTCCAGTTTTCACGATACGTTTGGTTCTTTTAGTGCAAAAAGAACAGATAAAATTGGTGATTATTCTGGTTCATCGAAGTGGGGAAAGAAACCTGTTAGTCTAGATGACGACCGCAGGAGTACATATGATCAGCACTATTCACGTAATAGCTCTCTGTTTGCTGCCCTGGATGATGAGAGGAAACTACTGGTGCCAGTAAGCATACTCCGATCAGATACAGTTTGTGGTCAAGAGCTACAGATTTCAATTTTTGGCTGACTTGTAAAACCTACCAACTTAACTATAGTTGATCATTGCAACCACCGTCGTATTTCAATCTATCCTTGCTGGAACTTGCTGTGCTAATATTTCTTGTTCTTTTTTTTTTGTTTCTTATTGTCTGAACCAGGTAGGGGTTCAGCAGCCACATGCATATGCTAGGAGCTTGGCACGATTTGCATCAAAATTGGGCCCAGTTGGCTGGGATGTGGCAGCAAATCGTATCAGAAGGGCACTCCCCCCTGGGACAAGTTTCGGCCCAGGATGGGTTGTAGATGGTGAACCACCTCAAAACTCTCAGTGGGCTCCTGCAGCATCGACTAATCCCTCCTCTGAGCCCACTGCTCCACCCAATATGCCATCCAAGAATGATGTACTCGATCACAAGTCTGGACCGTCTTCTAATGGGGATGTTACTGGTGAGGAGCATTTAACTAGAACTCAAACAGTGGCTTCTACATCAACAAGCTTTGATAAGAGCTCTGACATTTCCAGTAAAGTAACCAAGCTTGAGAACGGAGTTACCGAGTCATGTGGTGGTACGGACAATACGGGATCAGCAGCGCCTCCAATGCAGCAACACAGCCACAGTCGAGAAATCCACTCTAACATCAATGGCTTTACTGCTATGTCAAACGCCATGAGTCAGTACGCGGGGCAAGGGTTATTTGGATCAGGCATTCATATGACGCACGCCCAAGTGCTTGGGATGTTTTCTGGCATGAATGGCAAAGTCAATGGCTATATCCATAGGCACCCAGTAACTGCTGATAGTCTTAAAACAGCAGGACAGAACGGAGATGTTGGAAAGGCAACTGTGAACCCCGTGCAAAGCGCAGGCCAGGATCCAAAGACCGCGACCGAAAATAGCTCTGCTCACCCAGGCTTGAATTCCAGAGCCCAGTCATCAGGTTCCTCGCCTAGGGGAAAGCTGACAAATCCGAAGCACCCTGATCTGGCTTTGCAGCTATGAGCGCGGTAGTAGGCATTGACATAGTTTGGTTTAGTACTGTGATCTGTGACAGAGGCATGAGCTCCTCGAGCACTGCTCCTCCGGGCCTAATTCTCAAGCTTCCGGCACGCTGATAGACATTTGTAGCTTGCCAAGCGGTTGAAGAGGTAACAGATGGTTGGATTGTTGTCAGAGAATAATAACGCAAAGCAGCTGTTGCATGAGGCGGCGGCGGAACACCATGTAGGCCCCCCATTTTAATCATTTGACCCCCAGTGAGTTGTTGTAAAAGGGTAGGGTAGCTTCTGTACAGGTTCTAATCTTATTGGAGATGACAGTGTTTCGGATGAGGCGGCCGCCTGTTGTCCAATTTGTAACATTTATAGGAGGAAGTATACAGGCGAAAAAGGCAGTGAATAATTGTGCCTTTTGAAATGTTCGAACGGCCGATTGGCGACATGTTGCTGTTGTTTTGATTTCTTGTG
>GRMZM2G020556
ATCTGATTTCTTATCCTTCTCACCGCTCAACTCCTATCCCTTATCCTTCCACGATGTGCTGTCGGCCTCATCTCCCAAGTCCAAGCCATTCTTGTTCCTTCTCTGCTCGTTCTCATGGCCGAGCTCCCCACGTCCGCCGCTCCTCCCTGGCGCCCTCACCTCCACTGGAGCTCGCCCCTGTTGAGCTCACCTGTGCTCGTCGGCTGCCCTGCAGTTCCCCCATGGACGCCTCCTTTCTAATCTGTGTGCAGGGGTTTCCTTCCCATGGTCGCCCTCAACCCCATGGTCGACCTCGCCTAGCCCTTCCCCCATCTCCTCCCCAAGCTCGGTTCGGCATGGAGGCTGGCCACAGGACGCAGCACACCAACCTCACCGGCCATACCCTCTGCTTTTCCCCACTGTCCGCAGCCCTGATGTCGTCGTCGTGATTAGACATGTGTGGCGAAAAGAAAGATTCTAGAGTTTGGTGGGAAAGGAAAGCTCTATCACGACGACCACCAGGTACGTTCATTGATCACGTATTGTGGAGGACAACAACAACTGGAATAATCTCAAAGTGGGATTGATGAA
>GRMZM2G020582
CCGCAAACATCTGGGCAGCTTTCTCATGCTGTTGGCTGAATCTTTAGACACGCCAGCACGAAAACGACCAGATACGAATTCCATTATCATGACAGTCAACCTTGACAAGAGCATCTTTCATTTACCACACGCACATGACATAGTATGAACCTTCCTTCCAAGATACAAGCAACCTCAACGTATGTAAACTGTAGTGTACGCTTCACCGTTGTGAAGTATTCATGAATAAAAATACCTTCAATTCTCACAACAAAGATCAAAATACAAACGCGTAATAGGAATCCTCTACAGAGCTGTAGCTCTGCAAGAACTACTTTCAACTGTCGGTGATGCACCCGCGAGTCCGCGACCTAATCCAAGCTAGAAGGGAAATTCTGGTGCAAGGTAGGAAAAATGCTTTGCTGGCATGGCCTCGCCTGCTCAAAGGATTCTGTCCAGGTCGCTGATGAAATTGGAGGCGAAAGATGTCAGCTTCTTTCCAGTCTCTCCAGCTATGTCCTTGAGTGAAGACAGATCCTGTGACGCCTGGAAAGATATTATGTTGATGAGATCTGCATCGCTTAGGTCCAGGTTAGAATCGTCCACATTGGTACGGCCAAAAAGATCAGAGCTTGAAATGGATGAAGAACCCTGTTCAAAACAGATGAAATATAAGAAGGAAGCAAACTTCTGAAAATGGATTATTCAAACAGATGAAATGGATGCCCTTCAACAATAGATTCAGTTTGAATATC
>GRMZM2G020940
CCCAAATCCCCTGTCCCGCTAGCGGCTAGTCCGACCAGGCGATCCCCCCCCAAACCCTCCCCCAAAACCCCAGAGCGGAGAAGAGCGCAAGATGTTCGGCTTCGGGCACCACGGCCAGAACCCGCCGGCTCACGGCGGCGTGCACCAGCCCACCTTCAAGATCTTCTGCAAGTCCGACGAGGGGTACTGCCTCACCGTCCGCGACGGCAACGTGGTGCTGGCCCCCGCCAACCCGCGCGACGAGCACCAGCACTGGTACAAGGACATGCGCTTCAGCACCCAGGTCAAGGACGAGGAGGGCAACCCTGCGTTCGCCCTGGTCAACAAGGCCACTGGGCTCGCCATCAAGCACTCCCTCGGCCAGTCCCACCCGGTGAAGCTGGTGCCGTTCAACCCGGAGTACCAGGACGAGTCGGTGCTGTGGACGGAGAGCGGCGACGTGGGCAAGGGCTTCCGCTGCATCCGCATGGTGAACAACATCCGCCTCAACTTCGACGCCTTCCACGGCGACAAGGGCCACGGCGGCGTGCACGACGGCACCACCGTGGTGCTGTGGGAGTGGGCCAAGGGCGACAACCAGAGCTGGAAGATCCTGCCCTGGGGCGACGAAGCCTACGCCGCGGGAGGCAGCAGCGCCGCCAACGCGCCCCGCTTCGGCGGCGGCGGCGAGCCCACCGTCCGCATCTACTGCAAGGCCGACGAGGGGTTCAGCGCCACGGTCCGCAACGGCGCCGTGTGCCTCGCGCCCACCAACCCGCGCGACGAGTACCAGCACTGGATCAAGGACATGCGCCACAGCAACAGCGTCAAGGACGAGGAAGGGTACCCGGCCTTCGCGCTCGTCAACAGGGTCACCGGCGAGGCCATCAAGCACTCCCAGGGCGAGGGCCACCCGGTCAAGCTGGTGCCCTACAACCCCGGCTACCAGGACGAGTCGGTGCTGTGGACGGAGAGCCGCGACGTCGGCCACGGCTTCCGCTGCGTCCGCATGGTCAACAACATCTACCTCAACTTCGACGCCTTCCACGGCGACAAGGACCACGGCGGCGTGCGCGACGGCACCAACATCGTGCTCTGGAAGTGGTGCGAGGGCGACAACCAGCGCTGGAAGATCGTCCCCTGGTAAATGTGCTGTTCTGTGGCTGCACTGGTCATCACCATGATCTGGAGCTTTGAAGGCATAGCCACCTGTGGTCAGCAGCTGCTGCCGTGTTGCTAGAATAAAGTTGGTGGCGATCGATCGATCGATCTGTGGTGATTGGTGTCCCTCTCTGTGTGTTTGTGTTTAGTTCCCAGTCGTTTGTGAGGAAGTCAGTTATGTTTGAGTGAGGGGGGGGGGGGGGGGGGGTACTTCGCTCTTCGGTGAACTCTGTACTTGTCATGAGGAGAGTTTTCACACCCGGAGTGTAGAACTCTGTACTGTACTCGGATCCTTCCTTTTTCATCCAAGTGGGTTTTATTTTATCAACCGTATATATACTCGTGGTTTTGCTATTACGTTGCTTGCTTCCAGTCGTTCCAGCCAAAGATTACCACGCACTCTGGTCA
>GRMZM2G021074
GTACGCTTCTTTTGTGGTGGTTGAGAGGCTGCTCGGCTTCCGCCGACCATGTCCAATGTTTCTTGCAATGGCTGATGCACGAGCTGTTCTTATAAAGTTAGCAGATCGTCTGCACAACATGAATACGATAGAAGCTTTGCCTTTGGTTAAACAACAAAGGTTTGCTAAAGAGACTATGGAAATATTTGTGCCATTGGCCAACCGATTAGGAATTGCTAGCTGGAAAGACCACTTGGAGAATATTTGCTTCAAACACTTGAACCCAGAGGAGCACAAGGAGCTTTCCTCTAAACTTCTGATGTCTTTTGATGAAGCACTTCTTACATCTACGCTTCATAACTTGGATAAAAGCCTTAGAGATGAAGGCATTTCATATCACAGTCTTTCTGGAAGGCACAAGAGTTTGTACAGTATATACTCCAAGATGATAAAGTATGTCTTTTTTTTTGTTTACATTATCTGCAGTTCAGTAAAATGTCAGTATATATAGTTGGCATTCACAATCCATGCTCTTAACTGTGCTTATGATTGCTTACAGGAAG
>GRMZM2G021181
ATGTCGTACGCCGTGCAGGGGCGGTTCCTCCGCGCGCTCGCGGCTGCCGCCGGGGCGGTCGTCGTCGCGCCGTCGCCATCACGGTCGCCTCTGCCGGCTGCTGGGGCGGACGACGGCGCTCCGAGGATAGCAGCGGCCGGGCTCTTCTCCCGCGGCCGAGCTCTTCCAGTTGAGCTGGCCGGGCTCTTCTCCCGCGGCGCCGTGCAGCAGCGGAAGCGCACGCTGGTGGCCGGCGGCCAAGAAGCAGAGGCAGTTGTCATCGCTCGAATGGCCGGCTCGTCTGGCACCATATCCCCTGGCTCGGCGCCCACGCCGCCAAAGGTCCCGTCGGATGAAGCAGTCCGTGGACAGGCCGGGGACGTTGAACGCCACCTCCTCGATGCTCCATGCCTCCTCCATCCGCGTCTTGGTGTGGCTCATGGCGGCCTCGCCGAACCGGAACAGGGTCGCCGCGGAGCGCCCCGAGTGCGCGATCATGACGCCCTCCACGTCGCGGTAGTCCTCCAGGGCGGAGCTGGTGGTGGTCTCCCAGTACACGGCGTCCCCGACGGCGTGCGGCTGGATGCGGGTCAGGTGCGAGTCCTCGATGTGCACCATCAGGCCCACGCGGGTTTAGGGTCAGCTGCAGGCATGGAGAAGTTTGCTTCAGTGCCATGCGGCGGTGGCGGTGGCGTTGGCTGTGAGGTTGACAATGAAAAGATGGAGCTCCTGCTATCCCAACTGAGCAGTAAGGACATTACCGAGCTCATTCCTGCGGGCAGGGAGAAGTTTGCTTTAGTCCCATGCGGCGGTGGCGGAATGACTATGATCTCGCCCGACTTGTTCAGTAATAATTTGGTTGCCAGCAAAACTCACGCCTTCTTCTTTTCCATAGGAATATGGAGAATACAGGTGGCTCTTTTCTGCATGTGCATGGGAGGAATCATGTATTTTCTGGAGTACGAGCCAGACACAATGGCTCCATTCCTCAGAGGGCTCATCAGGCGCTTCCTGGCAAGCAAGATCAGCAATCCAAGCCCCCTGCCTCCCAATCGGAATGCCTCCTACTCGTACCTTCAGACGCTGAATGCTCTAGAGCAATCAAGAACCCAACCAGGGGTGGATAACGGACTGACGACATCGGAGAAATACAACCTCGAATCAATTCCTAGACTTTAG
>GRMZM2G022365
GCTATGGAGCAGTTTTTTAGTGTTTCGCTGCACGGAAGTGACTCTGCTAGCCCCTAATCATATGAGAGTGATTTTGAGTGTGCCAAACGCCCCCTATTGAAATTCCCACGCGCCCGTCGTTTGCCACCTTCCCCACCAGCACCAAGCGGCGAGAGCGGGACGGGGCAGAGCAAGAGCTAGGGATAACCCTCGCCCACCATGGCGACGCCCGGCGAGCAGCAGGCACCGGCTGCGGCGGAGTAGGTCGTGTCCGTCGAGATGCCTGCACCCGACGGGTGGACCAAGAAGTTTACTCCCCAGAGAGGGGGAAGATCCGAGATTGTTTTTGTTTCGCCAACTGGCGAGGAAATTAAGAACAAGAGGCAACTAAGCCAATACCTAAAGGCACACCCTGGAGGCCCTGCTGCTTCAGATTTTGATTGGGGAACTGGTGATACCCCAAGGCGTTCTGCTCGCATTAGCGAGAAAGTCAAGGTTTTTGATAGCCCAGAGGGCGAGAAGATCCCGAAACGCAGCAGGAACTCCAGTGGTAGGAAGGGTAGGCAGGGAAAGAAGGAAGCCCCTGAAACTGAAGAAGCCAAAGATGCTGAAACCGGCCAGGACGCCCCAAGTGAAGATGGCACAAAGGAGACTGACGTGGAGATGAAGCCTGCTGAAGAGGCGAAGGAAGCTCCTACTGAAACTGATGACGCTGAGAAGGCTGCAGACAAGGCGGACGATACTCCTGCTCCGGCGCCAATGGAAGAAGATGAGAAAGAAACTGAGAAACCAGCTGAAGCTGTTGTAGCTCCTCTTGCGCAATCGGAGGAGAAGAAAGAAGATGCCAAGCCAGATGAGCCTGAAGCTGTGGCTCCAGCTCCAGTAAGCAACCCAACTGAGAACTCAGCCCCTGCTCCTGCCGAGCCTGCTGCTGTTCCTGCCCCAGTGCCTGAGACCGAATCAGTTGCCGAGCCTGCTGCTGTTCTCGCCCCAGCGCCTGAAACCAAACCAGATGCCAAGCCTGCTGCTGTTCCTGCCCCAGCGCCTGAAAACAAACCAGATGCCGAGCCTGCTGCTGCTGCTGCTCCAGTGCCTGACACCAAATCAGTTGCTGAGCCTGCTGCTGCTCCAGCGCCTGACACCAAATCAGTTGCTGAACCTGCTGCTGCTGCTCCAGTGCCCGAGACCAAACTAGTTGCTGAATCTGCTGCTGATGCTGTTGCTGCTCCGGCGCCTGAAACCAAATCAGATGCCGAGCCTGCTGCTGCTCCAGTGCCCGAGACCAAACCAGTTGCTGAATCTGCTGCTGATGCTGTTGCTGCTCCAGCGCCTGAAACCAAATCAGATGCCGAGCCTGCTGCTGCCGCTGATCCAGCACCTGAAATCAAATCAGATGCTGCCGCCGCTGATCCAGCACCCGGGACCAAGGCAGATGCTGCCGCCACTGATGCCGCGCCTGGAGCCGAGCCAGACGCCGCTCCACTAGAGAACACCGCTGCCGACAAAGGCGGAAGCGAGGAGAGCAGCCAGCCCGTGAACAACGTGAACAACGGGCACTCAACGTGAAGTGCATCTGAGGCCGGAACGGAACACCCCTTCCAGCACCGTGTATCTCATGTAGGAACAAACATTTGCATTCGCATTGTAATCTGATGGATCGGTAAGCATGTTGATTAGTCAGTCTGACGCTGCTGGGTGACATGTTGGTAATTAGGCTCTGCATTTGAGCTCTTTTTTTTTGTATGGCTGCTGTCGCCGCCGTACATGTATCCTGTATCCACCACCATCATCATCCCCTTGGACTATTGGTTGTGTTGTACCTAACTGCGTAAGCATATTATTATCAATGTTAGGCCATGTATACTCCGCTCTAATGTTTGTATTTTGTGAAATTTGGATAACCAGCTGAATGTTGTTTATCATCATCTCCAGTGTCTATGAGAAAATAGTAAGAGTGCCTGGCTGGGTATGTATAAAAAAAATGCGTTTTATTTTACTGCATGTGAAAATGAAATCGACCAGAGGCTAGAGCTGGGTAGGCGTCGCGGCCGGGCTGGGCACCGGCGGCGAGCGGCAGACGGGGCACGTCGGGCGCAGCCTCAGCCAGCGGTCGACGCACAGCTGGTGGAAGGCGTGCGCGCACTCGGGCAGCACGCGGAGCACGTCCCCGCTGGCGTACTCGCCCAGGCACACCGCGCAGCACGTCGTCGTCCCGGTGGCGGCGGTCGTCGTCGCAGTCTTCCTCTCCGCTTTCTCCTCGCCGTACACCACCTCGGGCAGCGCCTTGAGCGCGGCCTCGTCTAGCCCCGCCTCGACGTCCGCGCCCACGTCCACGGCGGTGCCCTCCTCCTCCCGCCGCGCGCGCGCTGCCGCCGTCGCGGGCGCGGCGCTGCGGACGCACGTCCGCAGCAGGAAGGCCACGGCGACGATGGCCATGGCGCTGACGACGCCGAAGGCGACCTCCACCTCCAGCT
>GRMZM2G022662
GAGTTTTTGTTGAGGAGAAGTCATTCACATATCTGTATCAGGAAGGAGATACTGTGACTCTTATGGAGCCTGAAACGTTTGAGCAACTTGAAGTTTCGAAGGAACTGTTTGGCAAAGCTGCTGCATACCTAAAAGATGAAATGAAAGTGAATCTACAATACTTTGATGGCCGGCCAATGTCTGGGACAGTTCCTCAACGAGTGACTTGCACTGTTGTTGAAGCACAACCAAATACAAAAGGGCTAACTGCTCAACCACAGTATAAAAGGGTCTTGCTGGATAATGGTCTTACAGTGCTTGCACCACCTTTTATTGAAGCGGGTGAGAATATTGTAATCAGTACAGCCGATGATTCTTATATGACGAGAGCGTAAGGGGTATCGTGGATGACGTTTTGTTCTACCAAATGGGGATCGATTACAATGTGGCTACCAGAATAATTTTATTTACACTCAGTTGTGGAGTTGCCGTAAACAGTGAGCCTTGGCGGACACCAACCAAGAACTTTTAGTTCTTCGCTAATAACCCACACATTTTGTACTCACATGTCTTTTCGTTTTGTTCCTCACTTCAAATATTTATGCAACAGAATCCATTCATGGCAAA
>GRMZM2G022866
GCACTAGCAGCAGGTACACCAATCGCTTCGTCCCCGCGTCTCGCCGCGTAGGCGCCACAGAAACTCGCACGCCGCTCCCCGCCGTCCGGCCCGAGTCGCCGTCGCCGCCGAATCCAATCCATGGCTCCGCCCGCCGCACTGCACCACCGCACGCCCCTCCTCCTCCCCCGCCGCACCGTCGCCTTGGGTGCCACCGCCACCGCGCGCGCCGCCAGGGCCGCTTCTCTCGCCGTCAGGGCCCAGCCGGACACCACCGCCGCAGCCGTCTCCACCACCGCGCCTGAGCCGACGCCCGAGTTCAAGCCTCCGCCGGGGTTCAAGGCGCCCGAGCCCAAGAGGTTCGAGGTCAAGTCCGGCCAGCTGGGCAGCGTCCTCGGCGCCTCGCTCGCCATCCCCCTCCGCCTCGGCACCGGCGTCTTCGTCCTCGGGTACTCGCCATCTCTTGTTTCTGCATCAGAGATACCATCAGACCAGTATGCACTGGAATTCGGAGCTTGGAAGGTGAAAGAGGAATCAAAAATAGGACAGTGCAAACGACCAGAAAAGCCTATCGAGATATATGAATTTGAAGGTTGTCCATTTTGTCGGAAGGTCAGAGAGATGGTAACAGTCTTGGACCTAGATGTATTATTTTACCCCTGTCCTAAAAAAGGCCCAACATTCCGACCTAAAGTCCTCGAAATGGGTGGAAAGAAACAATTCCCTTACATGGTGGATCCAAACACAGGGGTCGCCATGTATGAATCCGATGACATCATAAAATATCTAGCTGATACATATGGTGTGTATTCAACACATCTCCTTTTCACTTTTGCTCTTAAAGGTTGATCCTCCCTATTTGTGGGGGAAAAGGCTTGTCTCGGTTTAACCCTGAGACCCCATTCATGTGGGAGCCTCACTGGATTTGTGTGTGAAAAGGATCGTATCGTTTTATCCCCTTCCTAGACCCCATTTTTGGCACTGGGTATGCCCTCTTAAAGTTTCTTCCTATAAGTGACCTTACTGACCTCACTCACTTATGCTTGTTTTTCTTAGGCGATGGAACTGTTCCAATTATGCTATCACTTGGTCTGTTGACAGCAATTACAGCAGGGCTTGCTACTCTTGGTCGTATTGGAAAGGGAAATTCCTACATTGCTTCAAAAGTCCCACCGCAGCCCATAGAGATATGGGCATATGAGGGATCTCCCTTCTGTAAATTAGTACGAGAGACGCTTGTCGAGTTGGAATTACCACATCTGCTACACAGCTGCGCACGTGGCAGCCCCAAACGACAAGAATTTTTCAAGAAAAAGGGGCTTTTCCAGGCGCCGTACATCGAAGATCCTAACACGGGAGTCCAGATGTTTGAAAGCGCTGAAATCATAGACTACCTGAAGGCAACATATGCCCTGTACCCAAGCTCGTAGTGATGTATCAGAAATGGTGATTGTAATGTTGCGTGTAGATTCAGTTATTTCCGGTAATAAAAGGAAAAGAAATAGTGGGCCACGCATTCTGTATGATGCACAGCCGATTTTGTCTACGCAGGTCTAAACTTTGAAGCTACTTCAAATTCCTGTTTTTCCTAGTGTTTGGTTCCAGATCCTAGTTGGACACAGCGACTATGTTCTAGTTACTGGGGATAGAACGGCTCCGATTTGTGTTTAATAGTTAGAATGGAACCGCTTTGTTTTT
>GRMZM2G022909
GTTATAAACTGTTCAGGATTCCCTCGTAGGCTTTTCATGTTCTGGTACTGGATGTGCAGTTTTGGGAGGCATTGCTACAGAGATAGGACTTCTAGCTGAAATTGTTGCCCATTGATCACGCTTTATCCTATTCCTAAGTTATTTGATGAATGTTCATGCTGTTTGTGTTCTCAGTTGTCACTATCAAATAGGTAGTTATCCGAGGGTGGTCTCATTGACTGCAGATCTCTAGGTGATAGCTGGGCATGAAGGAACCAGTTTGCATCTATTCAGACCTACAACCTTCAACTTGCATTGTGTTTGTTCAGTGTCTTCTACCTTGAAGTAGTTAATGATTAGGGTCATTATTGCAGGTCTTACTGCTATTTTTTGCTTGGGCTTGTCATCGTGGATTATGTGTTGGGGGTACTAACTTATCCAATTTACTAATTCTTGTATATGAACCATGATACTTGTGAGACTGCTTCGAACCTGTGACATGGTGACTTAGAGCAACTCTCGCTATTGTACCAGCCCTGCTTCAAACCCGTGACATGGTGACTTGAGACCTCTCTCGCTATTGTACCAGGCCAGTCCTTTACGAACCATAATACTATGTTAATATAATATTCAGATACTTCTAATTTAATCTGCAGTTGTAGAAGGTAATGAGCATGTTTTAACTTCGGAGATTCAACCAGAGATAGCTAGAACTACAACACTACAACTTTCATTTAATCAAGCTTGTTTCTGCTTTATCTTGCTATGCTCTGACCAAAGCTTTAATTCTTGTGCTACTGGTATTTCTGTGTTCTGCAGATCATTTAGCTCAAGTAATTGGTAGTTCAATTGTGATAAGTAGGCTGAGCAAATTGTACTGCTAGTGTAGTTTGTTTTGTTTGATTTGTGTGGGCACACTTGAAATTGGCGTGAGTCTAGTAACATAAGTTGTGTCATTTTGCTCAGAAGCCTTACATATGAGTTCTTTCTGGTTCATCTGATGTCCACACTGAGTTTATCTGATGTCCACACTCTGAGTTTATCTGATGTCCACACACTGAGTTTTGGCAATTAATTTGCCTGTTTAGAAGCAGAGTTCTAGAACCTAAACTGTCTGTCTGAAGCAGAGCTCTAGATCCTGAACTGTCTGTCTGATTGGTTGCTGCTTACTTTGTGCTGCACTGAAATTGGTAGTGGTGTCTGTCTAGCCCATTGGAAGTTTTCTTCTCATCTCTGTTTCGTTACTGCACAGGGGAACTTGGTACAGCCATCCATGGTATCAGAATATGACCTGGGAGGAGAAGGGGACCTGTTCAAAGCTCCAGAAGCCATCATCGAGGAACCGCTGCTCCTGAACTGTCTGTCTGATTCTGTTCATTTGTTGTTGTGTAGGCTGGGCTTGTGCCAAGCTTGAATCCTCTTGTGAAGGAGTTTCTCAATGCTGCTGATGACAAGCGGAAGGAAGTCCTCTCTAAAATAGAAGAGGATGTTGCTAAGCTCAGCGGTTCTGCAGCCAAATCTCGCGTCTAGAATTGCCGCTAGATGGGGGAGGTGAGCGGCTCCTGGTCTCTTCGATCCAATGTAATGGTCAGCTAAGAAGCTACAAGTGAATGCCGAGGAGAGCAGCGATGACTTGGCTAACCCACCGAAGGTAGAGGAGAAGCTTGGTGCTGTCCCTCATGGCCTGTCCACCGACTCTGAGGTTGCCCAGAGGGAAGCCGAGTCTATCTCTAGGAAGACTCTCAGGAGCTCAGCCGAGAAGTTTGAGTTCCAAGCTGAGGTTTCCAGACTCATGGACATCATCATCAACTCACTCTACAGCAACAAGGATATCTTCCTGAGGGAGCTCATATCTAATGCCTCTGATGCTGGATAAGATTAGGTTCCTTTCCCTTACTGATAAGGAAGTTCTGGGTGAAGGGGACACTGCAAAGCTTGAGATTCAGATTAAGTTGGACAAAGAGAAGAAAATCCTCTCCATTCGGGATAGGGGTATTGGTATGACCAAGGAAGATCTTATTAAGAACCTTGGAACGATTGCTAAATCTGGCACTTCAGGTACTTCAGGTACTGCCTTTTCATCTTTCCAGCTGATTACTGCACTCATAATATTTGTTTATGAGTGCAGGAACAGGAGCTGCTCGAGTCTCTTGTCGAAGCTGATACGAGAAGGCAGGAAAGAGCTAAAAAGATGGAAGAAAAGAAAGTGTATCTGCAACTATACGAAGCAATGGAGGCGTTGGTCAAGATCAATCTGGAGACGAACAAGATCATGGACTTCATCAAGTTTGACGTCGGCAACGTGGTCATGGTGACTGGCGGGAGGAACACCGGGCGTGTAGGAGTCATCAAGAACAGGGAGAAGCACAAGGGCAGCTTTGAGACCATCCACGTGCTGCTTGGAGCTTTTTGCTATGTCTAGTTTTCTCCTATTTGTTGTACAGGAAAACATAGAATAGAATTCAAATTTGGTGGTCGCAAAAGTGTGGAGACTTTAATTCATATAAAGTTAGGCTTAACATTAGTGCAAACAGTTGTATTTTAGTTTAGATTTAGAGTACACTTATGTATGCATTGTTTGACAATGTTTATTTATGATATATTAAATGGTACTTATTTATATTATATTAATTATAATGTTGTTCAAT
>GRMZM2G023059
GTTTTATCCGCAGCCACAAGTTTTGCTCTGCGTCTCCCAAGTTCCCGATCTCGGCCGCGCGAGTCAGTGCACCCCGTGCGTGATCAACAGGTCCTTCCTGCTGCCGCGGCCGCCTCCCACTTCGACTGCTCCCGCACCTTTCGTTCACGCAAGCGCAACCTGCTTCTCCCGCTGGCTGTCTCGGACACCCCCTCCCTCCTGCCACGCATCCTCCCCGCCCACGAGTCTCCCCCGCAACCGGATAATAAGGAAGAGGAAGAGAAACCGTGCGGTGCGGCGAAAGGAACAGTGAAAAAGGAAGAATCTCTCTGATCGAGGTTCCTGTCCGGCTTGCAGAATCTTGGCGGACAGCCATATATGGATGTACTGCTAGGTTCCGGGAGGTTCTTGGCGCGACGGCCTCCCCTCGCGCTCGTCCCTCGCTGCTCTCGAGGCTCCCCGGACAAAAGCGGCAGCGACAAAGGTGAAACCTCTGCTGACTGGGACAAGGCATGGTCTGCCTTCAAGAAGAAAGGGAAGAGGACCCTGTTTTCTGATTTCTCACCGGACAAGTACGTGACCTGGAACCCACGGCGCAGCGAGTATCCATTGTCAGAAGAGGTCGATCCAATCAAGAGAACTGAAAGATCTAACTTGATGTTGTGGACAAGCCCCCAGTTCACCTTGGTCGGGGCGATTATCATCGTCTTGACATTGCTAATCTATACACTAGTTGTTCCTCCTCCCAAGTAACTGCAGAGGTGACAACTACTGGGGGGGGGGGGGGGGGGTGAGCTGTAAACTAGTACTATTTCAACTGGGAAGTCTGTATTGTACATTTTTACGTGTACTATGGCAACTCACTATAGCAGTATTGATTCAATTGCAATCATGTAGATACAACACCACTGTCCATTCCATTCTGGAGGTTTTTCTTCAATTGTGTGCTAAATGGCTGCTGTCTGAGTCTTATATTCACTTGTTATAATGAAGAAATATTTGGGGTCAGGTAGAATTATATGTTGGTCGACTCCTGATGTGTGTTTCTAAACAGCAACTTACCAATCCTATCTCCCACCACATACATAT
>GRMZM2G023068
ACAAAAAGATCTAAAATACAGAAAAAAAAAGTTGTCCGGAACCTACGAGGAAGGCTTAGGCGTTTTCCTCGTTCGCTCGCCGCGGCGTCGGACGATGCCTCTGGGGCTGACGCTGGGGTCGCTGGGGCGGGCTATGCGGCAGAAGCGGCCGTCCTCGCTCGACATCCTCTCCTCCAAGCGGGCGCCGCGGGACTACTACAAGGGCAAGAACTGCAAGCCCACCGGGTTCCACACGCGCAAAGGCGGATACGTGGTTGTCGATGAAAAGCTGCCAAGGTTCGCAGTTCCTGACAATGACTCATTTCAAGGTAACTGGCCCCTTTTTTTCTGGTCCACACTTCACACTTTCACGACTTCAGAGTTTAGACAGCATCACAACCTGTTACGTTGGCTAAGGACGAGGTTGAGGTCCAGTCCTCGCCATGAACCGGATGCCATGTGTGGGCGATTGCAGCTGAAGCCGTTCGTGTCGCAGTGCACCAGGGACCTCGCAGCGTCGACGACATCCTCGGCCTCTCTAACTTCAGCACAGACTACTGAGAGCAGGAGCTGATTGTCATCGGACTGCTCTAGCCATTTGCAGGAAGCGAGCGACCAAGCCTTGCAGTATTGCGGCTACGTTTTCCTGGAGAGTGCCCGTGTTCAGAGGATTAGTCATTAGTGTCGGCGTCTTAGCAGCTACAGGTGGTCATTTCAGATGTATTTTTCTCTCTCTCTCTCTTTATCTTGTGTAAGGGCAAACATGTGGCGTAAGGCCCTGTCGGCCCTGTCTGTTTTCTTCCAGAATTATATAATCTAACTTATAGATTA
>GRMZM2G023289
AAATCACCAAAGAAATCACTCCAGAATTTTGAAAAGGTGACGGAAATAGTGAGGAGCGGAGAACACCGGAATGATCCATCCTCTTGTGCTTTCCCTGCCCTTCCCCGCTATAATATCGCGCCCTCGTCGCCATCGTCACCACACCACCACTCCCTCACTGCCCTCTCACTCCCGATCCCTGCACCACTACCGCCTCCTCCGCTTCACCCCTCTCGTCGCCTCTTGCGGCGACCGGCGGCGGATCGTCCGCGGCGCAAGCGCAACCATGGGGCTCTTCACCGTGACGAAGAAGGCCACCACCCCCTTCGAAGGCCAGAAGCCCGGTACCTCCGGCCTCCGCAAGAAGGTTACTGTATTCCAGCAGCCTCATTATCTGCAGAACTTTGTCCAGTCAACATTCAATGCCCTTCCTGCAGACCAAGTAAAAGGTGCAACCATTGTTGTCTCTGGTGATGGCCGCTATTTCTCAAAAGATGCTGTTCAGATCATAACAAAAATGGCTGCTGCCAATGGAGTAAGACGTGTTTGGGTTGGACAAAACAGTCTCATGTCTACTCCTGCTGTATCTGCTGTCATCCGTGAAAGAATTGGTGCAGATGTAAGTTTGATTCTTAATGAAGGACAGTCTTTAGCAGTATGAATATTTACTTGTTATTCCTTTATACTGTCTAATGAATAACCTGACTGTTGGTTTATAAACACAT
>GRMZM2G023291
CGCTATCCCGCTCGCTACTATTAAACCGACCCCAACTCGTCTCTCACCACCTCTCTCCCCATCCCCGTCTCGCCGCTAGCTTTCCCTTTCCCCCTGCTGCTCCTCCCCTCCGTCCTCCTCCTCACCCTCCCCGCGGGCCGCGCGGCTCGGCAGCCAAGCAAGCAACAGCACAACACACCCCCGCACCGCCGCCACTTCTCTCTCTCTCTCTCTCTCTCTCTCTCTCTCTCTCTCTCTCTCTCTCTCTCTCTCTCTCTCTCTCTCTCTCTCTCTCTCTCTCTCTCGCACCACCACCATGGCGTCGGGCGGCTGCGCTCTCGCCCCGAGGCTATGACTCGGCGCCGCCCGTGGCCGTGGCTCTCCGTCTTCTCCATCTCCCCGCGACGACGACAACCCCTCCTCCTCCGACTCCGACTCCTCCCTGGGCGGCGGTGCTAGCCAGATGTCGACGGCGCTGGCGGTGGTCGGGGGCGGCAAGGACCGGCCGTCGCCCGGCGGCGGCGGGGCGCCGCAGGTGGACACGGGCAAGTACGTGCGCTACACCCCCGAGCAGGTCGAGGCGCTCGAGCGCGTCTACAGCGAGTGCCCCAAGCCCAGCTCGCTGCGCAGGCAGCAGCTCATCAGGGAGTGCCCCATACTCAGCAACATCGAGCCCAAGCAGATCAAGGTCTGGTTCCAGAACCGCAGATGCCGCGAGAAGCAGCGGAAGGAGGCCTCGCGCCTGCAGACTGTGAACCGGAAGCTGACTGCGATGAACAAGCTGTTGATGGAGGAGAATGACAGGCTGCAGAAGCAGGTCTCCCGACTCGTCTACGAGAATGGATACATGCGACAGCAGCTTCACAATCCTTCTGCTGCGACTACAGACACGAGCTGTGAGTCTGTGGTCACAAGTGGTCAGCACCACCAACAGCAAAACCCAGCAGCTCCGCGTCCTCAACGGGATGCAAATAACCCAGCTGGGTAA
>GRMZM2G024473
GAAATTACTGTTCTGCCATTCCGTAAATACCCTCACGGCCCCGCGCTCCCCGTTCCCCTTCCTCGCTCCCCACCACTCCGTTCCATCCCTCGCCTGCCTTCGCACGGGTGCGCCGCCCGCTCGACGGCCACGCCACGCCGCGCCGCGCCGCTCAGCTGCCCCGGCACCCGCCCTTCCTCGCCGAGCTCGGGATCGACGTCTCCCGCACCTCCTCGCGCCCGTTCCGGGCTCCGCATCCGGCCCCTCCCCGTCCCCAACCCCATTCCGCAGCTGGCGACCAGCACAACATCCCGAATCCCCCACCTCGCATTCGGCTCGCCGTAGCTCCTCCTCCGCGTCCCGCCGCCCCCGGCACGGTATGATTGGTGCCGCCTCACACCTCCTCTCCGTTTACCCTGTGGCTATAGACGAGCTCCAGATCGGGAAAGGGGAAAAATTGCCTTGTTTTAATTTATCCACTTGTGAGACGCTGGGCACGGACATGAAGATGCGTGCGATTTGAAATTAATTCAACGTTTAGTTTACTGTAGTGGACATGATGGATTGACGAAAAGAATAGCAAATGCCTTGCGTCTTTGTTTGTAGCCAAAAACGTTCAAGGAGAGTGGAAAGGGAACATATCAGGTGCACATGCTGATGCTAGCTGCTTGCTTGTTATGGGTGGAATTTGTCCGTGGACGGGGCAAATGCACTGTGCTCCTTTGTCGGCCTTAAGGGCAGGCTGTTTCAGGGCCCGAACTCCTCGATAAGAACTAACTTTTCTATATGTGATTGATGAACACACATGTTAGCTTCAAGTAGGCCTTTTTGTGTATTGATCGATAAACACGTGTGATGTCGAGGATGTCCTTTCGTGTCATTTTTGGTAAACACAGCAAAACATTCCTAA
>GRMZM2G024624
ATTTACGTGATGCTAGCAAGTGACAATTCTTAATCATCTATGCTTCATAGTGTTCCTATCGTTTTCTTGGTCTTGCAACTGGTCCCTCTTGTTATTTCATCCTGCACAAATTAGCTTTCTATTTTTTAGCCCATGGACATTTTTTTAGCTGTGTGTGTTTTTTGTTGTGATTGATGCTTTGTACCGGCCATCCTCCTGATAGTTTGTCTTTGGTTACTGCACCCCTGGGCACTTCAGGTCCTGCTGCGAATCTTGAGAATGGAGATGTGTTTCCCTTCCACCTGGAAGACGCCTTGAATATCTGTGTTGTTGTAACGCATTTCCTCACTGTAGTCTCTAGCGAACGAGACAGAGCCAGCCCCCGCGTGGTCCTCCGCTCGGGCGACACGGGAGGCCCCTCCCCCAGCCCTAGCGCCGCCACTCTCTCCTCCTCTATTTCCCCCTCGTCGTCGCCGGAGGAGACTGCCGAAGGCCGGCGCGACCGGCGGCGGAGCGTTTCTCCGGCATTTCTTCTTCGTTTGCTCTCCCGGTGTTCAGATTTGAGCGGGTTCTATGTCGGGCGGCTCAAGTTCCAGCCGCGGGGTTACTGGGGCGGGTGCAGTCCCCCGCGCCGTCGTCTTCCTTGTCTCCGGCGTCGTCGGGGGCTGTGCTCGGCGGTTCAACATCTGGTCCTACAGGTGCAGCCAGGCGATGGATTGGCGGCATCTGCTGGTGGTGGCGGGGCTGCACCGTTTCGGCGGTAGACGCACGGCGTGGTGGGTCTAGAGCTGGCCGGCGGACGTGCTCCTCGTGGTGTTGGGTTTGTGGCGTGTGGGCCGGATCTGCCCTGAACAGCTGGCGCTGGCGGCCGGTGGCGGCTGCGTCGATGGTGGTTTGGGGCTCGAGCAGGCGCTGTGGTGCGGCGCTCTCTTCTTTGCCACCCTCCCCTCCCCTCACGGCCTTGTCTACTGCTGTGGGCGGGGCGTCAGCCGTGCGACGGTGAGGAGCGGAGGATCTGACTCCTCAGTGGTGGTGTGTGGCGTCGACATATGGGCAGCAACGGCTCCGGCAGCATTTGCGGTGGTGTACATGCCAGCGGATCTGGCGCGTCGCAACGGCTGCTGCCAGGGTTGGTCGACGGGAGGTGCGGCGCGTGGTGCTGCCGCTGCTCGGCCGGGACCGTGGGCTCAGCCGGAGGTGGTGGCGGTCCGCGCTGCTTTGCGACTGTTGTGGCAACCGACGCGTCATTGGCCCTCTGGATGGGTCTGTGTGGGTTGGTTTGGGCGGCGGCGGCGGCTGTGGAGGTGTGCTTTGTCCCGGGGTCCTGGGCCGGATGTTGTGCTGGGGGTTTTCTTGGGCGAAAGCCTTAGCGACGGCGACGCTCCTGGGCGCCGCTTCCCCTGTTGAGGGCGTCGTGTTCCCTAGCTTTGTCTTCCATGGGCGAAAGCCCGGTCCACCTCGGATTGGCGACGATGGCATCCCCGACGTCACTCCCTTCCTGAAGGTGTCGCTACTGAAGTTCGTCTCGGCCACGTCGTCGCCTTCGGTGGTTGCTTTCGTCTTTTGGGTCCCGGTTTGCGTGTGGAGGTGGAGACTTGCACCGTGAAATCGAAGTTGCTACGTCAGGGGATGTGGCTTGGCAACGATGACGTGGAGCGACCCCCTTCTTCGTGGGCTTGTTTGCTTCGAAGATGAGGCATTTGGCAGAGGCGGGGCGGTGGATCAAGGTTTTGGAAGTCTCGCTGGTGAAGAATCGGAGCTGTCTCGAGTATGGTATCTCGTGGCTTGGCCACAGTCTTCCTTCCTTCTCTTCTGTCGGTGTTTGTAGTCATCGTCGTGTTTCCTTCGGCCTTGTGGTGCCTGTCTTGGGGAGTCGAGCTGCTCGTCACTTGTATTGAACTCGGCAACGATGACTCACGATGGACATTGTGTGTGTGGGGTTGTTGTTGTCTGGTTTGTTTGTAGTATAGGTTTTAGGTCCGGTTTTTTTTAAAATTAGGTTAATTCCTTTCTTCTTAATTGAGAGACAGAGCTTCTGCTATTACGTTCAAAAAAAAA
>GRMZM2G024686
CCGTCCGTTTCCGCGCCGCAGCAGCCGCCTATATAAACAAGGCGCCTCCCGTCCCAGCGCCCCGCTTCCCTGTCTCGCCGCCACCTCCTCTGCGCTCCCCGTTCCCCAGGTCGCGCGCACCCGCTCCCGCACCGGAGAACCCACCGCACGCCGGCCTCGTTCCGAGATGGCGGCGGCGCTGCGCTTCCCGGGGGTCGCGAGGGAGTCTCTGTCTCTGGACGCGCCCGTCGCCGCCTCCAAGCTCGGGAGGGAGCGGCGCCCGGCCCCCGCGAGCGCGAACCCGGGGCCGCAATGCTGGAGGCGGAGGAGGGGCCTGGCGGTGCGCTGCCAGACGGGGTCCACCGCACCGCCCGTCCTTAGGACGGAGGAGGCCCCCGCGGCTGCGGCGGGGGCAAGGAATGCCCAGGCGGGGTTCACCGTCGTCATGAAGTTCGGCGGCTCGTCGCTCGCGTCAGCCGAGCGGATGCGGGAGGTGGCCGGCCTCATCCTTAGCTTCCCCGACGAGACGCCCGTCGTCGTCCTCTCCGCCATGGGGAAGACCACCAATAACCTCCTCCTGGCCGGCGAGAAGGCGGTGAGCTGCGGCGCCCCCAAGGCGTCCGAAATCCCTGAGCTCGCTGTCATCAAGGACCTGCATCTTAGGACGGTTGATGAGCTCGGTTTAGATAGGTCGATTGTTTCAGGTTTATTGGATGAATTGGAGCAACTTCTTAAAGGAGTTGCTATGATGAAAGAGCTGACCCTTAGGACAAGAGATTACCTTGTTTCCTTTGGTGAATGTATGTCGACAAGAATATTTGCTGCATATTTGAACAAACTTGGGAAAAAAGCACGCCAGTATGATGCATTTGATATTGGCTTTATAACCACCGATGATTTCACAAATGCGGATATTCTTGAAGCCACTTACCCTGCTGTTGCGAAGAGGCTACATGAAGACTGGATGGATGACCCTGCTATTCCTATAGTCACTGGTTTTCTTGGGAAGGGATGTAAATCATGTGCTGTCACCACTTTAGGCAGGGGTGGTAGTGACTTGACAGCTACAACCATTGGCAAAGCCTTGGGATTAAGAGAAATCCAGGTTTGGAAGGATGTAGATGGTGTGTTGACATGTGATCCTAATATATATGCAAATGCTATACCCGTGCCCTACTTGACTTTTGATGAGGCTGCTGAGCTTGCCTACTTTGGTGCACAGGTTTTGCATCCCCAGTCAATGCGACCGGCTAGGGATGGTGATATTCCAGTGAGAGTAAAGAACTCATACAATCGTCATGCACCTGGTACTGTCATCACTAAATCCAGAGATATGAGCAAGAGCATATTGACTAGCATTGTGTTGAAATCTAATGTTACCATGCTGGATATAGTGAGCACAAGGATGCTTGGCCAATACGGGTTTTTAGCAAAGGTATTCTCAATATTTGAAGATTTGGGCATCTCTGTTGACTGTGTGGCTACTAGTGAAGTCAGCATCTCGTTGACTCTAGATCCATCAAAACTATGGAGTCGTGAATTGATCCAGCAGGAACTTGATCATGTCGTTGAAGAGCTTAAAAAATTTGCAGTTGTTCATCTGCTGCAACGTAGATCGATCATCTCACTGATAGGGAATGTACAGCGATCGTCATTGATTCTTGAAAAGGCATTCAACGTTCTGCGAAGAAATGGTGTTAATGTCCAGATGATCTCACAAGGGGCGTCCAAGGTGAACATTTCCTTGGTAGTCAATGACAGTGAGGCAAAACAGTGCGTACAAGCCCTCCATTCAGCGTTCTTTGAGAATGGCTTCTTGTCGGAGGTAGAGGGAGCTGACGTTCCCCAGAACGGAGCCTCTCTGAACTCAAATGGCGCTGTCTATGGAAACTAGTCGACTCTGCAACTGATTTCTTCAAAATTTGTGTACCATTGGTAGGTTGAATGGTGGTGATTCATAGCTATTTATTTAGGGCATCAGTCATGTTGGTGCAAATTTTCTTGATGTTTTAAGAGCTTATTACCAGAACAGTCTGCATGGTATACCTTGCGATTGGGTGCTACCAAGTAGTAGCCAATGTCTTGGGGATCTGCCACATGTTTAAGGCATTCCAAGGCTTATATGTATCTGAGTTGTATTGTATGTGAGAACTATTGAGTTGTATTGTGGTGATTAAGTTTGGTAGTTTTAGACTGAACTCGGTGGATGGTCCATTATCATGCAAGCGAATGTGGTCTTCTGTTTCTGTTACCA
>GRMZM2G024705
ATGAAGTTTGGCAAGAGGCTCAAGAAGCAGGTGGAGGAGAGCCTCCCGGACTGGAGAGACAAGTTCCTAGCGTACAAGCGCCTCAAGAGGCTCGTCCGCCTCGTCCCGGCCTCCTCGCCCAGCAGGAGGGGCGGCCGCGCAGCCGATGCCGCCTTCCTGCGCCTCCTCCACGCCGAGGTCGACCGGTTCAACGCCTTCTTCCTGGAGCGGGAGGAGGACTTCGTCATACGGCACAGGGCACGTGCACGTCCTGACGTCCCTCCTATCATACGGCTGGCCAAGATCCTCAAGAAGTACGACAAACGCACCGGGCGGCTGCTGCGGCTGCCCTTCATCGGAAAGGTGCTCCGGCAGCCCTTCTTCGCCACGGAGCTCATCTCCAGGCTCGTCCGCGACTGCGAGGCCACCATGGAGGCCGTGTTCGAGGCCAGCACAGGCCACGCCCGCTCGTCGGCGGGGACGGCCCCCGTGGCCTCAGCCAGGCAGGGCATCTTCCGGAACACCGTGGCCGCGCTGGTGACCATGGGCGAGCTCCGCAGCGGGAGTTCCACGTACGGTCACTTCTCGCTGCCACCGATGGCCCCGCCGGAGTCCGATCTCCTGCGGCGCGTGTGCGTCCAGGTCGCCGGTCAAGTGTCCATCTGA
>GRMZM2G024814
ATGGAGCTCCTGCGCACGGGGAAGAAAAAGCTCCCTGCTGCCGACGTCGTGGATAAGGGGGCGCTCCCATGGGGGCCCTGCTCCCGCGATGGCGTGGTGCTGCATCCCAGGGAGCCGAGGGGGAAGAATGGCGCTGTTGCTGGGTGGCCATGGTTGGAGCAGAGAGACCCGCGCCCATGGAGCAGGGAGGGCGTCGCTGTTATCATTTACTTTTGGCATAACAGCCACAATGAGCCACTTCAGGCTTCGGAATGGAAAATGTGCATATATGCTTCTGGTTGCAGTGAGATTGGCCTCGTCCAAGTTATGGGATCTGGTTATAGCAAAGAACATTGTCTTAGCTGGATACAAGGAGATGCAGAAGCTCTGAGTTTTGAGGATGGATCTATGGATGGTTACACTATCGCATTTGGGATCAGAAATGTGACGCACATTGAGAAAGCTCTATCAGAAGCTTATAGTTATGATGCTTACTCGTTTTCTATGATTCCGGCTATTGGAGAGCTGGTTGATGGTGATCGGCAGATAGAAGACGGGCAACATGCTAACCAGGCCTGTGAACCTTGA
>GRMZM2G025048
ACCGCCCCGTCGTTCCTCCCAATGCTCCGCACCCGGACCCGCCCTCGCCCACGCGCACGCCGCGCGCCCGCGACGCCGTAGCAGCGCGCGCCGTCGAGTGGTGGGGCTAGGATCTGCGTCGAGTGATGAGAAAGGCAGCGTCGACGGCGACGGCGGGGGCGGGGGCTACCTTCCGCCGCCGCGCGATGGAGGGGCTGGCGACCGTGCTGCTCCTGTACGCGCTCCTCGTGCTCGCCCTCGAGTCGCCGCTCGTCTCCACCTCGCCATTCGGTGGCGCCGCGGGCGGTACAGCGCGGAAGCTCCACCTCTCCTTCGGCGCAGGCGAGCGCGCGGCGCCCGCGCGCCCCGCGTCGGCGTCCGTCCCCGGCGCGTCGGCGCACGGGCAGGATCATCGGCTCTCCCGCTTCGCCACCGGCCTCGACGTCCGCCTCCTCGACTCCGCCCGCTCCGGCGCGCTCCGCCGGTCCATAGCGGACGCCGTCGCGGCGGGTGCCCGCGCGTTCTCCGACCTCGAGGCCCTCGACCCCGCCGTCGTCGCCGCGCCCTCCGGCGAGAGCGACGCGGCCAGGTGCCCGCACTCGATCGCGCTCACCGCGGAGGAGCTCGGCGCGCGGGGCCGCGTGGTGGAGCTGCCCTGCGGGCTCGCGCTGGGGTCCCACATCACGGTCGCCGCGACGCCCCGGGCGCCGCACGAGGAGCGGAACCCCGCGATCGTGGTGCTCAGGGACGGGGAGCGGCACGCCATGGTGTCTCAGTTCATGGTGGAGCTGCAGGGGCTCAGGGCGGTCGACGGCGAGGACCCGCCCCGCGTGCTCCACTTCAACCCGCGCCTCCGCGGGGACTGGAGCGGCCACCCGGTGATCGAGCGGAACACCTGCTACCGCATGAGCTGGGGCGCCGTGCAGCGCTGCGATGGATGGAGGTCACGCCCGGATGAGGAGACTGTGGATGGGTTGGTCAAGTGCGAGAAGTGGATTAGGGACGATGATGACAGGTTGGAGAAATCGAAGACAACATCAAAGACGGCATGGTGGCTGAATCGGCTGATCGGGCAGAAAGAGGAGGTCAATTTCGGTTGGCCATTTCCTTTCGTGGAGGGCAGGCTCTTTGTTCTTACTCTCAGTGCTGGGTTGGAGGGTTACCATGTGAGCGTTGATGGGCGACATGTCACTTCGTTTCCTTACCGCACTGGGTTTGTGTTGGAGGACGCTACAGGCCTGTCACTGAATGGGGACCTAGATGTGCATTCAGTGATTGCAGGGTCTTTGCCCACTACACACCCAAGTTTTGTGCCACAGAATTATCTGGAGTTTTCTACTGTTTGGCAGGCTCCTCTGCTGCCTGATGAGCCAGTTGAGATTTTCATTGGCATTCTGTCAGCAGCCAATCATTTTGCTGAACGTATGGGTGTGAGGAAGACATGGATGTCTGTTGTCCACAAGTCACCAAACATGGTGGCTCGTTTCTTCGTTGCACTGCATGGCAGAACGGAAGTGAATGCGGAGTTGAAGAAGGAAGCTGAATTTTTTCGGGACATTGTTTTTGTGCCCTTCCTAGACAACTATGATCTTGTTGTTATGAAGACTCTTGCAATATGCGAGTATGGGCTTGCAAACTTTGGTTTAGCCAGGGTATTTGGAATTCCTGTCCGTACATTTACTCATGAGGTGGTGACATTATGGTACAGAGCTCCAGAAATTCTTCTGGGAGAAAGACAGTATTCCATGCCAGTTGATGTATGGGTACTTGGTACACCAAATGAACAAAGTTGGCCAGGAGTCACCTCTTTGCCTGATTTCAAGTCGGCTTTCCCGAAGTGCCAGTCTCAGGATCTTGCAGCAGTTGTCCCAAATCTTGAACCCGCTGGTTTGGACCTTCTCTCTCCAATTTACGTATTTATTGCTCATGGTCAGAAAATGCTTCGGTACGAGCCAAGCAAAAGAATCACAGCCAGGCAGGCTCTTGAACATGACTACTTCAAGGACCTTGAGATGGTACAATGA
>GRMZM2G025123
GATCCCAGTACCGCTAAATTTCCTCAGTGTTGCTAGTCTACAGCAGGCAGATTCAAAGTGAATGGTGTTGCATAGGCCTTGTTTGGCACAGCTTTAGCTCCGAGGTTTACCTCAAATCTTGACTTTGTATGCTAAATCATGAATCTTGAGACTCACGTTTGTCTAGAATAGAAAGGAAACAGTTCAACTTCAACCAAACAATTCAGGTGTAACCTACCTCCATCTCCACAAAGTTTCTAGGGTTAGAAATACCTAGCTCCGGGAAATCACATATTTATTGAAGGTGGAGCTCCGCGCAACTGGCCTATATTACCATTCTCATGCAATTTCCATACTATAGGTTTCAGGTTATTGTGGCCTTTTACTTGGAAGTCCTATCATTTTGTATGAGATCATTGCATTTGTTATCCCAGGTTTAACAAGGGACGAGCGGAAATTTCTTGGGCCTATTGTGTTGGGTTCTTCTGTTCTATTCTATCTAGGCATTTTCTTCTCCTACACGGTTCTCAGCCCTGCTGCGTTGAACTTCTTTGTGAATTATGCAGATGGGGCAGTGGAATCGTTGTGGTCAATAGACCAGTACTTTGAATTCATACTTGTGCTGATGTTTAGCACAGGGTTGTCCTTTCAGGTCCCTGTTATCCAGCTTTTGCTGGGACAACTTGGATTGGTTTCTAGTGACCAAATGCTTTCGATCTGGAGATATGTTGTTGTTGGTGCTGTTGTTGCTGCTGCTGTGCTTACACCTTCGACGGACCCGTTGACACAAATGCTCCTGGCTGGTCCCTTGCTTGGTTTATACTTGGGTGGTGCATGGATGGTCAAGATAACTGGGCGCTAACTGCTTTGTGCAAGGTGATGGTGCTCCGGATAGCAAGAGTCCCAGTGTAACCTAGTCTTGTAAAA
>GRMZM2G025548
AAGTCAATTGCATCCATGCTTCGCAAAGCACCTGAAGATGTGGTTTGTGAGAGGCATTGCAAGGGCAACACTCAAACTACATTGCAGCGAAAGAACAAGGAGGAGAAGGAAAGAACAGATATGTATGTTGCTGATTTTATTTATGAGTGTGGCTTACCACTTAATGTCATCAACTCAAGGGCCTTTGGGATCATGCTTGAGGCGGTTGGGCAATATGGTCCTAGGTCCAAGCTATCAAGCACAGAAGCAGGAAAGAAGGTCACAAAGATACTTCTTTCGACAAACTTTTGGAACTCAGTCCAAGATTGTATTCGTGCATCACAACCACTCCTCATTGTGTTGCGAATTGTTGATGGTGATGAAAAGCCAGCCATGCCAGAGGTTGCCGCTGCCATGGATATGGCAAAAGCAAAGATCACTTTGAGTTTTGAAGATTGCTAA
>GRMZM2G025552
AGGTTTCCTTTCCACCACCGCTACTCCGCTAGGTTCAGCAGCGGCACCAGTCGGCTGAGCGGATCTCCGGTGAGGTTGAGGGATCAGGGATGGCGAACGGCGGCGGCTACGTGTGGGCCCTTGCGGCGGGCTTCAACGCCGCGCTCGCCGCCATCTCCGCCAAATTCATCGCCACTCTGCCGCTCAAATATGGCACGGTGATACTTTTCAACGTGACAATGTGGGGGTGCTACGTCAACAGCCTCAAAGCTTTGTCGTCCCTCCAGGCAACAGTCACAAACTTCGCCGCCAACTTCCTCTCGTCTGGGCTTGCAGGGTATTTCCTGTTCGAGGAGCCGCTGCCTTCTAAGTGGTTTGCAGGTGCCAGCCTCATCATTCTTGGCGTCTTCATCCTCAGCAAGTCCAGCATCGAGGAGAAACAGAACACGGATTAGGTGGAAAAGTTTTGACCGCTAGTGTTAGCTGTAACATATACGTACTCCGCATAAGCTGAGCCATGGGATGTTTTGTCCGTCCATGTAGCCGAATCAGAGCATGACTGTCATTCGGCTAATACAATGTAGTGTAGCAAACATGTTGTGCGAGTTGTCACGCCAGGACATTTGACATTTCCCATGGTGCTACTGGTACATCGAGAATCATCGCTGTAATTGTATGTATGTGGTGAATTGATTTCATTTATTTTATTATATTTTTATTCAAGCTGTGGCAATATC
>GRMZM2G025731
GTTGGACATGTAAAAAAGCATTTATCATTTTGAATCTGACAACTTGTGTTGCGTCGCATATTGAACTGGCCAGGCTTATTGCTTTTATTTGTATTGCAGGAGTTACATGATCTCAGGAGAAAGAATTCTGCCTTACAGATGCAGCAGTTTGTTGGGGAGGAAAAAAACGACTTGCTGGACTATTTGAGGTCATTAACACCAGAGAAGGTTGCTGAACTATCAGAATCGACGTCTCCCGGTGTGCAAGAAACTATTCATTCTGTGGTTCATGGTTTGCTTGCTACTCTTTCCCCCAAGGTACATTCAAAGGCCCCTCCACCGCTAGATAACATTTCTGGTGGTGTTCTAAACCTTGGGGGCGAGGATGATGATCGTGCAGAACTTGTGGAGAATGCTTCCCTCCCATTTCAGCCCCTAATATCTGTTCCCCGTGATTATCTTGCACGTTTGCTGTTCTGGTGCATGCTGCTGGGTCACTACATTCGGGGTCTGGAGTACCGGTTAGAGCTTGCTCGGCTTCTGCGAATATCCAGCGTGGGTTCTTTCTCTGGTGGAGATGATCATGTTGTTTGAGGGTACCACGTCTACTGATATTCCTCACCGGGAAGAATGGAAAGGAAAGCCCTGGTCAAGAAATGGGCCATATGGCAGAGCTGCAGAGGTGTCCGTTACACTGCTGAGCTATATAGTTGTAGTTCCTGTATATTCAGAAAACAGTCACTCGGTTGTAAAGCTAGTGTTACATATGCACGTGAACCATTTTCTTTTTCTTCCTTTGATGTTGTGCCGTATAAAAAGAATTTGGTGGTTCGTTGGTGTTTATCTCGTGGTAGCATAATAGGCATCCTTGTATTCTAGTTGTATGTTTCTGGTGGTTGTGACTGCTGTCCAGTGTCCATTTAGCTTTTTTGTCTATTCTTGATTCGAGTAAAGCTTAACTTCTCATTTTGG
>GRMZM2G025793
ATAGTAGCGGTGGCACAGACCTCACACACAGCCCACCTCCGACGACACGGCGAAATCGAAATCGAAATCATCCGGGGTCTTCCAGCGATGGAAGCCCGACCCAGCAGGATAGAGTGCTCAGAACCCAACGAGCAGCCCGAGCCGAAGGACCCCGGCCGGGTGTTCCACGCCGAGCGCGTCGCCCCGAGGGACGCCACGGAGTCGGTAACCGAGAAGCTGGCGCACGGCGGTTGCGGCCACGACGGCGTGATCGACGAGACGTACGACACGAGGATCAAGATCGCGGAGGCACTGGAGGCGTCGGCCAGGGCCATCGGGGACAAGCACGTGGAGCCGTCCGACGCCGCGGCGATACGCGTCGCGGAGGCGAGCGCCGCGGGGCGTGGGGCGATCCCAGGCGGCGTCTCCGAGCGCGCGCAGGCCGCGGTGGCGGCCAACGCCCGCGCCGCGCGCGACGAGGACAAGGTCACCATGGCCGACGTGCTGACGTGGGAGGCGACGGTGAAGCTGCCGACGGGCAAGGCCGTGACTGGCGAGGTCGCTGCGGCCGCGGCAGAGGCCGAGGCCGAGGCCGCGAATGATCCCCGAGCGAAGACGAACCCCCGCGGGGTGAGCGCGGCGCTGGGCATGGCCGCGAAGCACAACTGTGGACACGAGAGCGCGCGCACGGGCACGGCCTTTCCGGATGAAGCTAAGCAGGATTAAGCTTGATCGTATGTAGTCCAGACTCTGTCCATGGACTCCCTTGACGGCCGGTTGAGTCGAGTTATTAGTGAATGAATTAT
>GRMZM2G026020
GATGAGGACTGCATATATCCTGATCTACTTTGTCACAAACAAATCCAGATGAGCAGGTTGCCGGTGAAGTCGTTTGACCGCAAACCATTCTTGAACTCAAAGATGGGACGGGAGCTGTGCGTAGCCGATGTGACCGTTGGAGGTTCGATCGAGCTGGTGCTGGCTACAAGCCACCTGGAGAGCCCATGCCCCGGACCTCCGACGTGGGACCAGATGTTCAGCAAGGAAAGAGTAGCTCAGGCAAGCGAGTCTTTGAAAACTCTGGGAGCCTTCCGCAACGCAATACTCTGTGGGGACATGAACTGGGACGACGAAGGAGACGGGCCCTTCCCGCTCCCAGAAAACGGGGGGTGGGTCGACGCCTGGGCTGAGCTGAAGCCCGGCGAAGATGGCTGGACCTACGACACGAAGGCCAACGCCATGCTGACGGGTAACCGTAAGCTGCAGAAGCGGCTGGACCGGTTCGTGTGCAAGCTGCCGGATTTCAAGGTCGAGAGCGTCGAGATGGTCGGGGAGGAAGCCATACCGCGCGTCACGTACGTCAAGGAGAAGAAGGCTCGCCGGGAGATTCGTCAGCTGGTGTTGCCTGTCTTGCCCAGCGACCACTTCGGGCTTGTTCTGACTATCAGCTCAGTCTCTGAAGATCTGATCGATCATGGTCCAGAGACTACCCTTGATGTGTAATAGTCATGCAATGGCCCTCTTTTTGTATATACTCTTAGGCAGTAGCATCTCCTAACTTCCTAAAGGGCGTCATGGAAGCTAGCGTCTGACAGTGATCGGTTATTTTGCTTCACTGACAGCCTTTTAGTCAGAATGCCCTACTATGAGGGTGGTGGTGGAGAGCTCTTAGAGCTGTTGCTAGGTGGAAGAAGAGAATGACTATTACTCTTCTAGTCTACTTGCAT
>GRMZM2G026322
GTTATTTAATTTGGAGCAGTTCTCTCTCGTCTCGACACTGCACGGCAGTGACGGCACGGAGGAGTTAAAAAGACGGCAGCGCACCGGCACCTCCTCTCACACAGGCAGTCCCCCCTCCCCCCACCCACCCAGCGTGCGAGGCGATCAAACCGTGTGCGGGCATGGCGGCCACGCTGCTCCTGGCCTCGGCGACCGCGCTCCTGGCGCTGGCGGCGGCGTGGCTCTGGGACTACGTCGTGGTGCGCCTCCTTTGGCGGCCCCGCGCAGTGGCCGGCATGTTCAGGGCGCAGGGGGTCCGCGGGCCGCCCTACAGCTTCCTCAGCGGCTGCAACCGCGAGATGAGGAGGATGAAGGCGGAGGCCGACGACGGGCTCCGGCTGGACGTCCGCGACCACAACTACCTCCCCAGGGTGATGCCCCACTTCCTCGCCTGGAAGCAGCAGTACGGGGAGCCATTCCTGTACTGGATGGGTCCGCGGCCCCGGGTCTGCCTCTTCGACTACGAGTCGGTAAGGCAGGTTCTTTTCAACAAGTCGGGTCATTTCTTCAAGGACGACGCCCACCCGACTATCCTGGCAATGCTCGGCAAAGGGCTGGTCCTGGTGGAAGGCACCGACTGGGTGCGCCATCGGAGGGTGGTCAACCCAGCCTTCGCCATGGACAAGCTCAAGATGATGACGGAGACGATGGTCAGCTGTGCTGAGCCACTGATCAAGCGGTGGGAACAGCTCGCAGCCAGCAGATCCAGCGAGGACGGTGGGAGGGGAGAAGTGCAAGTGGAGTTCAGCAAGCAGTTCCAGGACCTGACGGCGGACGTTATCTCCCACACCGGTTTCGGAAGCAGCTACAAGGAGGGCAAAGAGGTGTTCCATACGCAGAAGCAGCTCCTGGCGCTCGCCATGGCGACTCTCCTCAACGTGCAGCTGCCAGGATTCAAGTATCTCCCTACCAAGAACAACAGGCTCAAGTGGGCGCTAGAAAAGAAGATGAAGACGACGCTCACGGCGATCATACAGTCGCGGGTGGCATCCAATGGGAGGAGTAGTGGATACGGAGACGACCTGCTCGGCCTGATGCTCGAGGCCTGGCTCACAGCGGAACGAGGAGGAGGGGAACGGGACGAGTCGAGCCTGACCATGGACGAGATCATAGACGAGTGCAAGACATTCTTCTTCGCAGGCCACGAGACCACGTCCCATCTGCTCACCTGGACAATGTTCTTGCTCAGCGTGTACCCGGAATGGCAGCAACGGCTAAGGGACGAGGTCCTGAGAGAGTGTGGACAGGCAAACCCTACTGCAGACACGCTTAACAAATTCAATGAGATGACGATGGTGCTCCTCGAGACACTGAGACTCTACGGCCCTGTCATGCTCATGCTAAGAAAGCCTACCTCCGACATAAGGCTGGGCAGCCTCAGCATACCGAAAGGCAACGGGATCGCCATACCTGTCCCGTTCCTCCACCGAGACAGAGAGGTCTGGGGCGACAACGCCAATGACTTCGATCCGTTGAGGTTTCAGAACGGGGTCACGAACGCGGCCAAGACCCCGCAGGCTCTTCTGTCGTTCTCGATCGGGCCGAGGGCATGCATCGGCCAGAACTTCGCGATGCTGGAAGCCAAGTCGGTGATGGCCATGATCCTGAAGAAGTTCTCCTTCACGCTTTCCTCGAGCTACGTGCACGCGCCTGTGGATTATATCACGCTCCAGCCTAAGTTCGGCCTTCCCATAGTTTTGAGGCCACTCCCGGATGTATGATGTGAAATGGATCTGTAGCCTGATAGCTGATTTTTTTGGGGGGTCTAACTGTCTAAGTATGCATAAGAGGTCAGTATTCAGGACTTGGTTTCATCCGCCAAACAGTAAGGCTAAAGAACCAAAACTTGTTGAAAACTGGTAACTTTCTGGGATTTTATGCCCGTATTATGTATATAAATATATAATGCTACATAGAACTTTGTATTCGGAGTTGGTTCTGAGTTGAATTACCCGAGCTGACAAAATCTTGC
>GRMZM2G026346
GTGATTAGTTTGTACATTTGTCCTAGGACTCATTTACCTGTAAAGCAACGGCACACAAAAACAGAGAGGGAAACGCGTGCGCGCACACACAAAAAAAATTGAAAAAGAGAAATAAAGCCCTGGTGCCAGCTTGCCAGGTCAGCCACGAGGCGCCGGCGTCCGGCGACGTGACGAGCCAGAACAGAAACCGAACGCCAGCGCCACGCACGCAGCAGCCACTGAAATCTCAAATACAAAAAATCAACTCACGGCCCCCGAAAACTCCCGCGCTCTCCGCAGGCGGGTGGACGCCGCGGCGCGTTTGCGGCCTCGCGCCAACACTCCCAATTTTTTTAAAAAGAAAAATTTTTTCCCCAATCTTTCCCTCGCTCCCTCCCCCTCCACGGAGTGTCGCTGCCAAAACTCGAACGAATTTCCAAATCGAGGCCGCCGCGATCGAAACCGGGAACCCAAAGCACCCGAGGCTCTTCCCTCCAACCGGAGCTCTCCCAAATCCTTCGAATCCAAAAATAATGGCGGCCTCCTCTCCCTCCCATTCCCCCCGCCCCCGTCCGCTACTTAACCGCGCGCCCGCCACCGCAGCCCCAATCCCCTCCTCCGCCCTCCGCCTCCTCAGTGCTCCGGCGCCTAGCGACCTGCTCCTGCCCCCGCCGCCGCCGTGCACGCACAGCCGGAGCAGGAGCAGCGCTGCCCGCCTTTACCGTTGCCCATGGAGAACTCTGCCGCCGCCGCCGCCGAACGGCCGCGCCTCACCCGCGCAGCCGCCAAGCGCTCAGCCGTCGTCACGGCTGTGGCCGTCGCCGCCAAGCGCAAGCGCGTCGCGCTCAGCCAGCTGCCCACGCTCCCCAACGCCGTGCTCGGCGCGCACGACGACGACGACGACAAGCCCGTCAGGAAGCAGCGCCTCCTCCCCGCCGCCAAGCCCAAGCCCAAGCCCAAGGCAGCGCCCGCGCCTGCCGCGCCCGCCGCCGCGGATGACACGGATGACGACATTCAGCTCTGCAAGCCCTACGCTTCCGACATCTACTCCTACCTCCGCTCCATGGAGTCGCAGGCCAAGCGCCGCCTCGCTGTTGACTACATCGCGGCGGTGCAGATCGACGTCACGCCCAACATGCGTGGCATCCTCATCGACTGGCTCGTCGAGGTCGCCGAGGAGTACAAGCTCGTCTCCGACACGCTCTACCTCACCGTCTCCTACATCGACCGCTTCCTCTCTGCCAAAGTTCTCAACAGGCAGAAGCTGCAGCTCCTCGGCGTCTCCGCCATGCTCATCGCATCCAAGTATGAGGAGATCAGCCCGCCCAACGTGGAGGATTTCTGCTACATCACCGATAACACCTACACCAAGCAGGAGGTAGTTAAGATGGAGAGTGATATACTGAATGTCCTCAAGTTTGAGGTGGGCAGTCCTACCGCCAAGACGTTCCTGAGGATGTTCATCAGATCTGCCCAAGAAGACAACAAGAAGTATCCTAGCCTCCAGTTGGAGTTCCTGGGGAGCTACCTTTCTGAGCTGAGCTTGCTGGATTATGGCTTGATTCGCTCCTTGCCGTCACTTGTTGCAGCCTCAGCCGTCTTTGTTGCAAGGCTGACCCTGGATCCACACACCCATCCCTGGGTATAATCTCGATCTGTTTGATCTCTATACATTCCTGTCTCATCAAATACAAACCACCAACTCATTTTGTTATGAACGGGTTGCAGAGCAAGAAGGTGCAAACGCTAACAGGCTATAAGCCATCTGAGTTGAAGGACTGTGTTGCTGCCATACATAATTTGCAGCTCAACCGGACATGTCAATCCATGGTGGCGATCCGGGAGAAATACAGGCAACACCGAGTAAGCTTGGGCTTTGACAGCTGTACATGGTTGTTAGATTGTTTGCATAACTCTAGTGTACTAACTGTGGAAAAATCTTTGAACAGTTCAAGGGTGTATCAGCTTTGCTACCTCCTGTTGAGATCCCTGCATCATACTTCAATACACTGAAGGAGTAGGTGTTCCTTGATAATCTAGGAGAGCCAAGCACACAGCTTTCCTCAAGCAAGATGTGCAATGCTAAGGTTGTTAGGGTACTGAGGTTCTTGGATGCTGCATCTAGGCTCGGCTTGGAGCATTCAGAGTTGATTTGTTTGAAGTTCAAGCTCAATAGAAAGTTCGGTGTATCAAATCTTGTACTTGTGTATCATAATTATACATTACAACCAGGTGCCTTTATTTATTGGGGGCACAATTCCAAAGTTTTCATTCATTGCCTCTTACTACATATTCTCCTTTTTTATTCATGTAGTTCTAGTACAGAACACAGTATTTAGTGTTCAGTTATATCAGAGGGTAGCTTAGGGATGTATTAGACCTTGCTACCTTGTCTTGGTAAACACATGCAGAAAGCCAGAAAGTGATATGTTCTTGACAC
>GRMZM2G026654
ATACGCGTTGCCCGCCCATCTCTCTCTCTCTCTCTCTTCCTGCGCCCACACGCACGTTTCCACTCCGACCGGGCCAGAGCCCCGCCGGGCAGTTTCCGTTCGCTGTTGCGATCCACCTCCTGCCTGCACATCCCCTCCCCCGAGTTCGAGCCGGAGGGCCGAAGAGTAGATCTGCGGCGGCGGCCAGAGGATGGCCGTCAACTGGGAGCTGCGGGGCTGCTGCGACCACGACCAGAGGATCTTCATCGCCGCCGTCGGCGTCTCCACCGTCGTCATCCTCCTCCTCTGGAGGACGTTCCTGCTCACGCCGTTCAAGCTCATCACCGTCTTCCTCCACGAGACCAGCCACGCGCTTGCCTGCAAGCTCACTTGCGGCGATGTAGAAGGCATGCAGGTCCATGCGAATGAGGGTGGCGTTACTCAAACCCGGGGTGGCATATATTGGATAATCTTGCCCGCTGGATATCTGGGTTCATCATTTTGGGGAATGGTCTTCATACTTGCATCCACAAATCTCCTCACTACAAGAATTGCAGCGGGTTGTTTCATACTTGCATTGTTTATTGTTCTTTTTGTTGCAGAAAATGTAAGTTCAGTATTTTTATTTATTTATTTCGCAACTTGTGACTTCATTTGATTTTTCCACTCGTGCATACTGTAATCATGATCATTTAGGTAAGACTTGTTTGAATTGTGCAGTGGTTTCTTCGCTGGCTCTGCCTTGGTATGCATCAACATGACTTAGTCTCCATTTAAGCCCTTACTCTGCAGCATGCCAGTACACCACTTACGATGTCGTTATCCAGGATTCATTGTGTTCATTGCTGTTGTTTGGGTCATACAAGAATTTACATCTTTCCATGTTCTGAAATATGTGATCTTATTCATAGGTGTGATGAACAGCTTATTTTCAGTTTACGATATTTATGATGACTTGATATCCCGAAGAGTTAACACAAGTGATGCTGAAAAGTTTGCTGAAATCTGCCCTTGCCCCTGCAATGGTTTTGCATGGGGTGTTATATGGGGATTCATCTCGTTTATCTTTCTCTGCGCTTCAATATACCTTGGACTGGTCATATTGTCTTGAGGGTTCGCCATTTTGATCTGACAATCGACTCTGGTTGGCTTTTTCGAAGCTTCGTTGCTCGAGGTTTTGGTTCAAGCTTACAAGGTTCTGGTGGTTGTACAGTATACATGTGCAGGGTAAACATGTACATCCATTATAAGTTAATTTGGTGGGGATTATTCATGGGATTCTTCGATTTTAGTGGTTCTATAGAGTACCATTTTACTTACCATTACCAGTTGCATTTATGGTCTGTAGCCTCTTCAATTTATGTACCTGTATATCATATATTGCTCATTTATCCATTTCAAAACGTATTCAGAGATGCAATATTGTGCATCTTAA
>GRMZM2G026703
GCATCGAACGCACACTCGCACTCGCACGTACACCACACTAGTTACCACAGACGACGGGCGCCATGAAAGTCCCGGTGCTTCTCCTCCTGGTCTCCCTGTGCTTCTCGCTCGCGCTCGCGTGGCAAACGGACACGGAATCGGGCTCAGGCAGGCCGTACCACTACGGCGAGGAGAGTTTCCGGCACTGGACGCGCTCCCGGCAGGGCCGGTTCAGGGTGCTGGAACGGTTCACCCACGAGCTGCTGGAGGACGCCGTCGGCAACTACCGCGTCGCCGAGCTGGAGGCCGCGCCGCGCGCGTTCCTGCAGCCCAGCCACTACGATGCCGACGAGGTGATGTTCGTGAAGGAAGGCGAGGGCGTCATCGTGCTGCTCCGCGGCGGGAAGAGGGAGTCGTTCTGCGTCAGGGAGGGCGACGTCATGGTCATCCCCGCGGGCGCCGTCGTGTACTCGGCCAACACGCACCAGTCGGAGTGGTTCCGCGTCGTCATGCTCCTCAGCCCCGTCGTCTCCACGTCTGGACGCTTCGAGGAGTTCTTCCCCATCGGAGGCGAGAGCCCCGAGTCCTTCCTCAGCGTCTTCAGCGACGACGTTATCCAGGCGTCGTTCAACACTCGCCGGGAGGAGTGGGAGAAAGTGTTCGAGAAGCAGAGCAAGGGGGAGATCACGACGGCGTCCGAGGAACAGATCCGGGAGCTGAGCAGGTCCTGCTCACGTGGTGGCCGCAGCAGCCGCAGCGAGGGTGGCGACTCGGGTTCTTCTTCTTCCAAGTGGGAGATCAAGCCGTCCAGCCTCACGGACAAGAAGCCGACCCATTCCAACAGCCACGGCAGGCACTACGAGATCACCGGCGACGAGTGCCCGCACCTCCGGCTGCTCGACATGGACGTCGGCCTGGCAAACATCGCCCGCGGTTCTATGATGGCGCCGAGCTACAACACCCGCGCCAACAAGATAGCTATCGTCCTCAAGGGCCAGGGCTACTTCGAGATGGCGTGCCCGCACGTCTCCGGCGGCCGGTCGTCGCCGCGCCGGGAGCGTGGGCACGGCCGAGAGGAAGAGGAGGAGCGGGAAGAGGAGCAAGGCGGTGGCGGTGGGCAAAAGTCGAGGAGCTACAGGCAGGTGAAATCCCGCATCAGAGAGGGCTCCGTCATCGTGATCCCGGCGGGGCACCCGACCGCGCTGGTCGCCGGCGAAGACAAGAACCTCGCCGTCCTCTGCTTCGAAGTGAACGCCAGCTTCGACGATAAGGTGTTCCTCGCGGGCACGAACAGCGCGCTTCAGAAGATGGATAGGCCGGCGAAGCTGCTGGCGTTCGGGGCGGACGAGGAGCAGCAGGTGGACCGTGTCATAGGAGCACAGAAGGACGCCGTCTTCCTGCGCGGGCCCCAGAGCCACAGGGTCTCGTCGGTGTAAGTAGTGCATGCTTGAGATGTAGCGGCCGCTCATCGGCCTCGAGACCTCGACGGTCGCGGCCACCCCGGTGGTGAGGTTAAGAAGTGGAATAAAGTAGGTGATGGCTCGCCGGCGTCGCGTTACGTATGAACAGTAGTATGTACGTCCAGTGGAGGGTGACGCCCGGCCGTACGGGAGTATGTAATCTACCTACCTACCTATGCAGGTGAAATAACGTTGTTGAGACTTGAGACATCCTGTCTGCTCTTGGAAAATGTAAAGACAGTCGTGCTGCCTTCCATTCCATAAAAAATATTGTTCTAAAAAAACTATTATTATATCTTTCTGAAAGGAATTAAAAAAATATATAA
>GRMZM2G027068
ATCCCATCTCTCCTCACTGTCCGTGTCGCTCTCTCTCTCCCCATCCATCAAATCCGCTTCGTCATCTCGCTTGCAGTCCAACCAAGTCCTAGGAATAACACCACGGCGCAACAACTCGCACCACCACCGCCGCGCAGTAGCTAGCTACCATACCAGCTGCACGCCTCAGTGCTAGCTTCGCCGGGCGGGGGCGGCTGGGACACCAGCAGTGCGTGCTGCGCTGCGCTGCGCCTCTCCCTGCCACTCACTCGAGGAGCAACCGTCCCAGCTGCAAGGGCGACAAGAGGATCGACCAGCTGCTAGTAGCTAGCTCGCACATGTTCCCGGTCGAAGTGTCGGCGCTCGCGGCGGGCGGTGCGGGAGCGGGGCGTCAGGCTGCCGGCGACGCCGCCGGGACGATGCTGCCGCCCTTTTTCATGGGCTCCATCTGGCCCGCGACCGCTGGCGCCGCTGGCTCCGAGGAGGACGAGGCGGCGACTTCCTCAAGGAAGCCCTGCGGGCTCTGGTAGAGAGGCCAGGCGCCGCCGGAGACCGGCCCAAGAGGCGACGGGTCTCGGACATGAACATGCAAGCGGCAGCATAGCTAGCACGCCGCCGCAGGAGGCGGGCAGATCATCTCGCTCGATTGGTCGTCGTAGCTCAAATACCTAATTGCATGCATGCTCATGTCGAATATATAAAAATGGTACTACCTCC
>GRMZM2G027331
CAAAATGAGCGTCCAATTGAAATACATAATCTCCCATGCAAAAAAGTTGAAAACATGAATCAAAGGAAAATGAGACGAGGAAGGTGGGGGTGCCGGATGTATCGGACCGGAGAAATGGGCCAGATACGGTGCAGAACTGCAGATGCAGGCCGTCAAATAATGAGTTTCGAAAGCGATAATGGTCCCACCCACCCATCCACCCGCACGCCCAGGAGGTGGACCTACCAATCATCACTGTCCCTGTTCTCTTCCAGCGGCGCGGGGGATAGCTCGCCGGAGTCCGGAGTCGCCGCTGCCAGTCCACAGCCCCACCGTCTGCTTCACCTCGCCCGTCATGTCTGCTGCCGCAGCAGCTGCAGCTGCCGCTCGGTGCGTCCCTCTCCGGGTGTCCTCGCCGGAGACCGCGAAGTCCGCCGCTTCCATTCCCACCTCCTCGGCCGCCTCTGCGTCTGCTCCCCTCCGCGCCGCCGTCGCCGCGGGACCCGGCCGCCGGCTTCCGGCGCCGCCGTTCCGGTGCTCCTCATCGTCGCCGGAGAACTCTGCCCCGCGCGATCTTGGATTGCTTCTGGAGGTGGAAGGAGTTCTTGCAGATGTCTACCGTTTTGGCAATCGCCAAGCTTTCAATCATTTCGAAGCCTCGGACTAGATTGTGCAAATTGGACAGAGCCAATATATGCTGATTTGGTGAGGAAAGCTTGTGGTGATGAGGAAAGGATGCTGGCATTATTCTTTGACAGGATTGGCTGGCCTACATCTTTGCCAACTAGTGAGAAAGGATCATTTATAAAAAGTGTTCTTCGTGAGAAGCTGAAAGCTTTGGAAGAGTTCTCAGCTTCTGATAGCTTACCACTACGGCCTGGAGTGGAAAAGTAAGACTTCAAGCTTCTATTATCACTGTATGTCAAAAAAAATCTCTCTAGATATGAAGTCTTCCAATGTAAAAGTTCTTTGTTTCCATACACAAATAGTTCACAAGAATTACACGGCCGTTTTACTAAGTGTGCATTGTTGAAGTGTATAAGTGGACTGTCTACCTTCTCCCAACAATTTAAGCTTTTAGGTTAAACTAGTTAATGCGTCCACTCTAACATGGTATCAAAGTCAGAGGTCTCAAGTTCGAATCCTCGTAGAGCGTTAATTTATGTCTCCACCTATTTATTTCCACGTTTGTGTCTCTCTCTCTTTGGCTGCACGTGAATGAGGGTGTTGAAGTGTATAATTGGACTACCTACCTTCTCCTAGCAGCTTAAGCTTTTGGGTTGGACTGGTTAGTGCGTCCACTCTAATATGCATGTGTGGCCATGTGGGGTCTTTGTTATCTGAACAAAGGGTCAGAAGTTGCAGAGTTGCAGCATCTTGATAAAAGTTTTTATATGTTTCTGCATGATTTCTTCTATCCATGATCATTATAAGCTAATTATTTTTTGGTCCTATATGTATTCATGTGTACAGCTTTGGTCTCTGTTCTGTACTCTTTGCTTGCCATAAGATATGAATGACTCGTTCGTGAACTTTAAATTGTCTTGTATGTGATTCTGTGAATGAAATCATTTAAAGGTTCATTGACGATGCACTTGGTGAAGGTGTTCCTTTGGCCATATTGGCTGCATATGGGAGAAATGGAGAAAAGATTTCAAGGTATGGTTTATGTTAAAAATAACTACTGTCTGGTATTGTAATTTGTTTCAAACTAATGTGCCAATGGTATTCTATCAAGTTTAACATACTACTATGGTTCCTAAGGATAGATGGCATAAAAAATACTGTGTTCTCATTTCTTTTCTATGTGACTCTAGATCTATAGCTATGAAGTTAGGTCCCGAAAGAATCTCAAAAATAAAGATTGTTGGAAACGTTGAGGTTGAAGAAAGCTTTTATGGGCAACTTGTTCTTGGTAAAGGAGTCACATCCGGTTTGGATGAGCAACTTGTCAGGGAAGCCCAGAAGGCTGGTGAGTATGACTGATTGAAAAACTTGCAGCCTGTTCTATATAGTCTTTGCTTTGAGTTTAATGGTCATTTTGCTGTTATTTCCAAACGTTCTGTTCCCACAGCTTCTGCAGAGAAGCAGAGGATTGCAGAAAAGGTTGCATCGATCCTAAAACTTAGTGTTGACATCACAGCATCCGAAAGGTTGTCGCTAACACTGAATGTGCATAATCTCCATACCTCCCTAAAAGAATATTGTCTAATTTTGACCTTGTCACTGTTACCAGCTCTGACAAGGTAATAGCTGCTCTCCGAGCTGGTTCAGAATACGTTGGGTGCGACGTGCAAAGCTGCATCCTTGTTGCGGGCAGCCAATCTGGTGTCCTTGCAGCCGAACGCATTGGCATGCCATGCATAGTTGTTCGAAGCAGGTAAGCTGGCCCTGTCTGCCGTGTAACTTGCATATCTCGGCCATGATACCTGTGCTTGTCGTTTACAAAGTTCATGTCTCCGTCTCCCCCCCAGCTTTACCGCAAGAGCCGAATTTCACTCCGCGAAGGCCGTTATGGATGGATTCGGCGACACAGACTTGACCGTTTCGAAACTGCTGAGCAAAAAGTGGTTTTGATTGTCTGTCACCTGTGGAAACGAAGGGTTGGATTGGAGGCTGTTGTGATTTATGAACCTGTAAATGATTCAGTGCTAACCGGAGCAAACCTTTGTATAAACAAGAGGTGTTGCTGATTAAAGTTAATGAGTAACAAACTGAAAGAATAAATTCAGGTGGCGCCATCGTGTGCTTCTGGTT
>GRMZM2G027462
CCCGTTCCACCCGCAACACTTCGCACTCTTCTCCCCCTCTTCTCTTCTCGTAGACGGCAGATCTCCAGGGGTGTCGCCGTCTCCGGCCACGGCGGCCGGCGCTCGGAGCATCGGTGGGGTTCGGTGCGGAGGTGGGCGGCCATGTACAAGAACCAGCTGCAGGAGCTGGCGCAGCGGAGCTGCTTCAACCTGCCGTCTTACACGTGCCTGCGGGAGGGGCCCGACCATGCGCCGCGGTTCAAGGCGGCGGTGAACTTCAACGGGGAGCAGTTCGAGAGCCCCGGCTTCTTCAGCACGCTCCGCCAGGCTGAGCACGCCGCCGCGGAGGTCGCGCTCGCCGCGCTCGCGCGGCGCGGCCCGTCCTACTCGCTCGCCGCCCGCATCCTGGATGAAACAGGGGTTTATAAGAACCTTCTACAGGAGGTAGCTCAAAGAGTTGGGGCGCCGTTGCCATTGTATACAACAGAGCGATCTGGCGTTGGCCACCTGCCGGTTTTCACATGCACTGTTGAGCTAGCTGGTATCACATTTACAGGTGATCATGCTAAGAATAAGAAACAGGCTGAAAAAAATGCAGCTTCAGCTGCATGGTCAGCACTAAAACAATTGGTACGCGAGGAAGTGAATTCATCCAATGAGACAGAAAACAGTGATGAGCAGGAGCAGATCAGGATTGCCCGAGCCCTCCTCAACTATCGCTTGAAGGAGAAGATGGCGATGGCCAATTATCCTCATGTTTCACCATTCCCTAAGAAATTTCCCATGCAGCCAGAGAGGAAGCCTTCTTTTGGTCAATCTTCTCAGTCCAGCTACTCAAAGATTCTCCCTCTATTCCGCCCTAAATCTAACTCAAGATCCAGACCAGAGTCACCAGCATCTACTGATGGCGCATCACAAATGCCTGGCCGGGCCATGGATATCCACACTCCAAGCCCAAGATCAAGATTTCCAGCTGCAGAGGCAGCCCCCTACGTGCCAGTTGGGCACTTCCGTATGCCTTGCCACAGCATGGCTCCTTCAGTCACAATTAGGACTGCTGTTCCTGTGTTCTCTGCTCCACCTCTCCCACCGCCGTCTGCACGCCCGCAGCAGCTTCCTCCACTCATGAGCCACCCACCACCGATTCGGATGGCATCCCCAGTTCGCATGAGGCCAGCCTCTCCAATGTTTGCCTCCTCAGCTCCAGCTCAAGGGCCGAAACTTGTGAGGCCTGTTCAATTGAAGGATGTGCAAGATCAACCAAGGAAGGAAACAGCTCCATCCGTGATCCCTGTTCAGGTAAAGGACGTGCAATACCAATCAAGGAAGAGCTCAATGTCTCCTGTGATTCCTGTCGTGGTAAAGGATGCACAACGCCAGCCTCTCCCAGTTCAGACGAAGGATGTGCAAACCCAAACCCAAGCCCCAAAGGAATCACTTGCAGATCCAATTCCAGCAATCAGGCCTGCAGTCAAGATTGATTTGCCTGCTCAAGGCAAGAAGGAAGCTTCAGCTGGTGCTACCAGCGAAGCGCCATCTTCTGCCACTGGCAATAATGGTGCTATGGAACGCGGTACATCATCAGACGTTCTCTTGGCAAGGCGATCAAGGGCTGCTGTGGACGGGGATGGCGACAAGGTGGAAGCAAAGCACGAGGCCGAGGCTCAAGCGGTGGCAGAGGCAGCCATCAGGCAGCTGGAGATCAATTGACTTCAGAAAATGCGCGCCACCATCTTCTCCCAGATTTTGTAATTAGCTGCCTTGCCTCCTGTGCACATTCCGTTCTGCTTAGTCCGTGTATGTCTTGTTCCGGTTAGGGCTGTCTGGGCAAGCTGCATTGTGGTAGGAACACCTAGGTTTTCTGTTGAGGAGAAAAAAACATGGAGTGGTGGTAGGCGGTTTGCCCAGTGTTTAGTTGGAGACGGTTATTACTTCGCTGGATATGCAATTGGTCTGCTTTTACCCCCGAATGATGAGGTGGACTGCGAGGTGCCTCTAAGGGAAGGATTCTGAATTCCTAGTTATTGTCGAACCGCCGTAATCCTATCCAGCTTCTTTTTTACTA
>GRMZM2G027595
ATGGGGAAGACGGCCCAGGCGGCCGCGGCGCACGCCGCGCTCTTCTGCTTCATTCTCCTCCTCGCGCTTAGGGTCGACGGATGCACCGCATACTCCTGGTGTGACCCAGTTATAATCGAGCTGATTCTGATTCAAATCATGGTACCATCTATCTATCCTGGGTTGGTCTACAACTGCAACAATATGATTGGATTGTTGCCAAATACTTTCTCTGTGGATGAGGGTCTGCATCAGTACAGGACAAGATCACCACCAAATGCGGTTGTAGGAGCGACCCGGCGTGGACGGTATCCTCTCGAACCTCACCAGCGACAGCGACAACAAGGTAATATTGCAAACTATTTGAGCCTGGCAGAGGTTGATTCCATATATCTTCCGATCCCTGTGAACTTCATCTTTATTGGATTTGATGGAAATGGACGGCATGAGTTTAAGTTGGGGCCTGAAGAACTGGAGCATTGGTTTACAAAAATAGATCACGTATTTGAGCACACAAGAATCCCTCCAGTTGGTGAAGTTCTTACCCCGTTCTATAAGACTACTGTTAAGAAACTTCAGCATTATGATCTTCCTTTAGTCAGCCATGTGAACCACAATTTCTCTGTGCATGCCATACACATGGGAGAAGATGTCTTATCTGTTTTTGAGCATGCTATAAAAGTTCTATACTATAAAGATGATCTCGTGGATTCCAGCAAGCCAACTGGGAAAAGAACAGGAAGGAAGGGCGGGGAGAGGTGGGCCCGAGCGGAGGTGGAGGCTAAGAGTGAAAAGCGGCCGAGCGCGTCGTTTCAGCGCACCTGGTCGATTGACGACGACTTCCGCATCCTGGAGGCCCTCGCTGCGCTTTTAAGTCAATTGGTGATCCTGGAGGCCCTCACGACGCGCTACCGGCGACGGCTGATGGGGGATACGGCGACATCGTCCCCCTCGGCACCTCCTCCATCCCCGACGTGGCGGCGCCAGCCTGCAGGTATTGGACTAGAGTCGAATGCTAGGCGGCTGCTAGCTGCTAGACCATGCGATTTGCAGCAGTTGTATGCATTTTTGGCTGGCTTACTGTATATTTTGCCAAGACGTACCAGGGCGAGAAGATCTGCCTCAACATGCACTTCTAGTTGTTGTGGGTCAAGAACTGTCCGAGGTGCAACCTCACGCACACGTTGTGCCTTGGCCTCACGTAGTGGCTGGCGTAGGAGGCCCGATTCTGGTGGACTTGGGCATGGAGAAACACAACTGCACAATGATGACGAGGTGACTCCGACCGAGGCTTTTGCCTCTACTGCTCCTGATTTGTATGGTAAACCAAGAACCTGCGATTTTTACAACCACAATCCTCGATTATACTACATGGAAAGCTAG
>GRMZM2G027663
GCGTTCCTCTCTCGCCGTCGCCAACCATCGCCGCCTCGCGTCCGGACCCGCCGTTCCTCCGAGGAAATGGCTGCACTGCAACCCTCATTTTCACCAGCAATGACTTTGAAGAGTAGCTGCAGCGCCCTGAAGTTCCCAAAAACTGCACTGTTATCTGGTTTTGGTGGCATTCCACGCCTTCAAGATGCGCAAGACAGGAACACTAGCGTCGCTTATTTGATCCCCAAGGCTGCTTCAGTGACTGACCAGTCAATAGCAGAGCCACCAAAAACCAAGCAAAATAGGCACACAGTCGACCCAACAGCTCCAGAATTTCTGCCACTCCCATCTTTTGAAGAATGCTTTCCAAGGAGTACCAAAGAATCAAGTGAAATCATCCACGAGGAATCAGGTCATGTCCTCAAGGTTCCATTCCGGAGAGTCCATTTGACTGGAGATCAGAAGCACTTTGATACATATGACACCAGTGGTCCTCAAAATATAAGCCCAAGGATTGGACTCCCAAAGATAAGGAAGGAATGGATTGATAGGAGGGAAAAGCTGGGTAGTCCTCGGTACACACAAATGTATTATGCTAAACAGGGAATTGTAACAGAGGAGATGTTATACTGTGCCAGCCGTGAGAACCTTAGTCCTGAATTTGTTCGGACAGAAGTTGCCCGTGGACGAGCCATAATTCCTTCCAACAAGAGGCACCTGGAATTGGAACCCATGATTGTTGGAAGAAACTTCCTTGTAAAGGTGAATGCAAATATTGGGAATTCAGCTGTTGTGAGCTCCATTGAGGAGGAAGTTCACAAGCTCCAGTGGGCCACGATGTGGGGAGCTGATACTGTCATGGACCTTTCAACAGGGCGACATATCCATGAGACGCGGGAATGGATTATTCGCAACTCTCCGGTTCCTATTGGGACTGTTCCTATTTACCAAGCACTTGAGAAAGTAAATGGTATTGCTGAAAATCTGAGCTGGGAAATTTTTAGGGATACCTTGATTGAACAAGCTGAGCAGGGCGTTGATTACTTCACAATCCATGCTGGTGTCCTGCTTCGTTACATTCCTCTTACAGCAAAGAGAATGACGGGCATAGTTTCACGTGGTGGCTCAATCCATGCAAAATGGTGCTTAACTTATCACAAGGAGAACTTTGCATATGAACATTGGGATGACATTCTTGACATATGCAATCAGTATGATGTGGCATTATCAATTGGTGATGGTTTGAGGCCTGGTTCCATTTATGATGCAAATGATAGTGCACAGTTTGCAGAACTGCTGACTCAAGGTGAACTAACACGTCGAGCATGGGCGAAAGATGTGCAGGTGATGAATGAAGGCCCGGGTCACATCCCAATGCATAAAATTCCTGAAAACATGGAGAAACAGTTGGAGTGGTGTAATGAAGCGCCTTTCTATACATTGGGTCCTTTGACAACTGATATTGCACCTGGTTATGATCACATCACTTCAGCCATTGGTGCTGCCAACATTGGAGCTCTTGGCACTGCACTTCTTTGCTATGTAACACCAAAGGAGCACCTTGGGTTGCCCAATCGTGATGATGTCAAGACTGGTGTAATATCCTACAAAATTTCTGCTCATGCTGCTGATTTGGCGAAGGGTCATCCCTATGCACAAGCTTGGGATGATGCACTTAGCAAGGCAAGGTTTGAGTTTAGATGGCTTGACCAATTTGCTTTATCTCTGGATCCAGTAACTGCTATGGCTTTCCATGATGAAACATTGCCCTCTGAGGGTGCCAAAGTGGCACATTTCTGCTCAATGTGTGGGCCCAAGTTTTGTTCAATGAAAATCACGGAGGATATCAGGAAGTATGCTGATGAAAATGGTTATGGAACAGTAGAGGAAGCTGTGATACAAGGAATGAATGCTATGAGTGCTGAATTTTTGGCTGCAAGGAAAACAATTAGTGGGGAACAACATGGTGAAGCAGGAGGGGAGATCTATGTACCAGAAAGCTATGCAGCTCAGAAATAAGGTTTCCTCGGAGACATCCATTCCAAATGAGGCTAAGGCATCAGCAGCTGTTCTGGCTAGTGGCTAAGGCATCAGCAGCTGTTCTACCATCTTATCTAATGAGATGTCTGAGAGCCTCTTAGCCTGGACTGTTGTGAGATGGGCTGAGAAAGTCCCTTTGAACCTGAACAGGATAATGCCTGCGAAGGGAGTGTGCAATTCTATTTTCCTGTTTTCCAGGAACCTATCAACCTTTTGGTGGAAATTGAGGTATTGTCCATGATTGCATGGAGCTCAGCAACAAGGTACCTGTTCTCTACTTGTTTGCATTTCTCAAGGGGAAGATTCTTAACAGGTATCAGCTTCGTCATGACATCTAACAATTTTATTTATAATGTTCAAGTTATTTAGTTAAATCTACACGACCATGAAATTTGTCAAAGCATTTCCTAGTCCTATATTATCTAGTTTTACTTCTACGTCTATCTGTTCTTTGATTGTGCGCTCCATCTATTCTTTGATGAAGCTTGCGAGTTCTACTTTCTAGACCTATTGAGATAGGACCTTTTGGCACGGTACAATATCAATACTGTTTTGGTGAAGGGAGTATATTTACAGTAGTACAAAAGGAGATGGCTAAACCTGCTACAATTTTTTTTAGATGGACGATGTTTGTCAATTGAGGGTGGGAA
>GRMZM2G027983
ATGGACCGTATCCAGATTTTTCCTCGTCTTTTCGGCCCGGGAACCGCGCCTCGTCGACCGGGGGTGGAAAATATCCCGTCTGAACCACACGCGAACACGAAGGGCACGCGACGGCTGTGGATACAACATTCTTCTCTCCGGCGTCGATCTGCTCTGGCGGCCGCTTCTCACCGATTATCCCTGCACCAGTTCGAGTTTGGAGAAGACGAACTTCCACCGTCTTGGGACCCTATATCCTCTCCTTTTAGTTACCATGCTTGGAAGGGGGTCTCCAAGATTAAACATGCTTGCAAGGGGGTCTCCTAGATTTAACATGCTCTTATCTAAAGGTGCACAAAAGAAAAAATCTCCTATAGCTACTGCTTCAAAGACACATGGAGGCTCTCCAAAAGATCTGCTATCTTTCACTTATGTCCAATCTTTCACTTGTGCCGGTGAATGGTGATGATGCATTGCTGCTTATTGCTGACGGCCGCCTGCTACTGCTTGCTACTTGTACCACGACAACAACGATTGCTGCTTGTTGTTGGCCATGTGTGCGAGGCCTGGTCATGCATAAACAATGGTGCATGTCATGAACTCTTTAACTGTAGGGCATTTCAGTGCATTGGATGGATTACTTGTCCTGTAATGAAACCTATAATAATGGTGCTTCTATGCGACTGCTGCAAGACATCACTTGTCTGCTATTTCTTGTGTAAACTGAGGATAATTATATGCTGTTGATAAAACTATATGCATGAATAGAAGCCTGACGATTCCTGGCCT
>GRMZM2G028286
TAAAAACTACTGGCTGCGAAAGACCACAGACATGCGGAAGGACGAGAGAAAGAAACATCGTAAAATATTGGGGGCTTCTATTCGGCCGGATCTCTCTCTTCTCTCTCTCCCAACCAAGACGTGTTGAGCTGTTTCCCAGTCCTTCGTCGCTTTCCCTCCGCTCAGGCCTCAGCAGCATCAGCTCCCCACCCCACCCCACGCCTCCCCTCCTCTTCCTTCATAAGCTCACTCTCAAACGGAGGTGGAGCGGAGCTAGCTTCTGCAGGGTACCACTAGTACCAGTAACCTCTGGGGATTTTCCTGTGAGAAGAGGGATTGGCATTGGACTGGACTGGAGCTTGGGGGGGAGCCAAAAGCAAAAAGAAGCCCAGGATTAGCGTGTGGCGGATTGCGTGGCTATTTCGGGAGGCGAGAGAACGAGAGGCGTGGGGCCTAGGCCGGGGGAGGCGGCGGCTCCTTGGACCGGCCATTGATGGCGCCGTGGAGCGGCTTCTGGGGCGGCAAGCCCGGCGGCGACGCCTACCGGGGCACGCCGGTGGTGGTCAAGATGGAGAACCCCAACTGGTCCATCTCCGAGATCTCCTCGCCGGAGGACGACGACGAGGACATCTTGGCCGCCGCCGCCGCCGCCGGCCGCCGCAACAAGGGGGGCCGCACCAAGAACGCCAAGCAGATCAGGTGGGTGCTGCTCCTCAAGGCGCACCGCGCCGCCGGGTGCCTCGCCTCGCTGGCCTCCGCCGCCGTCGCGCTCGGCGGCGCGGCCAGGCGCAGGGTGGCCGCGGGGAGGACCGACGCCGAGGCCGGCGTCGTGGCCGCCGCCGGCGAGAGCCCCGTGGTGCGCTCCAGGTTCTACGCCTTCATCAAGGCCTTCCTCGTCGTCTCCCTGCTGCTCCTGGCCGTCGAGGTCGCCGCGTACTTCAACGGCTGGGACCTCGCCGCCTCCGCGCTCGCACTCCCCGCCATCGGCCTCGAGTCGCTGTACGCCTCCTGGCTGCGCTTCCGCGCCACCTACGTTGCGCCGGGGATACAGTTCCTCACCGACGCCTGCGTCGTGCTCTTCCTCATCCAGAGCGCCGACCGACTCATCCAGTGCCTCGGCTGCTTCTACATTCACATCAAGCGCATCAAGCCCAAGCCCAGGTCGCTTGCATTGCCTGATGCGGAGGACCCGGATGCCGGGTACTACCCCATGGTACTTGTGCAGATACCAATGTGCAACGAGAAGGAGGTGTATCAACAATCAATCGCGGCCGTGTGCAACCTTGACTGGCCCAAATCCAACTTCTTGGTCCAGGTGTTGGATGACTCGGACGACCCACTCACACAGACTCTGATCAGAGAAGAGGTGGCCAAATGGCAACAGCAGGGTGCCCGGATTGTGTACAGGCACCGTGTGCTGAGGGATGGTTACAAGGCTGGAAACCTCAAGTCGGCCATGAGCTGCAGCTATGTGAAGGAGTACGAGTTTGTTGCCATCTTTGACGCAGACTTCCAACCTCATCCCGACTTTCTGAAGCGCACTGTGCCACATTTCAAGGACAATGATGAGCTTGGGCTAGTGCAAGCAAGATGGTCCTTTGTCAATAAGGATGAGAACCTGCTGACTCGGTTGCAATATATTAACCTTTGCTTCCACTTTGAGGTGGAACAGCAGGTGAATGGAGTGTTCTTAAACTTCTTTGGGTTCAATGGCACTGCTGGGGTGTGGAGGATCAAGGCATTGGAGGACTCAGGTGGATGGTTGGAACGGACAACCGTGGAGGATATGGACATTGCTGTTAGGGCACATCTCCATGGCTGGAAGTTTATATTCCTGAATGACGTTGAGTGCCAGTGCGAATTGCCCGAGTCTTATGAGGCTTACAGGAAGCAGCAGCATCGGTGGCATTCGGGTCCAATGCAGCTATTCAGGCTTTGTTTACCGGACATCATCAAATGCAAGATTGCATTTTGGAAGAAGGCGAACCTGATATTCCTTTTCTTCCTGCTCCGGAAGCTCATACTGCCTTTCTACTCCTTCACGCTGTTCTGCATCATCCTCCCGATGACGATGTTCGTGCCGGAGGCCGAGCTCCCCGACTGGGTGGTGTGCTACGTCCCGGCCCTGATGTCCCTGCTGAACATCCTGCCGTCCCCCAAGTCGTTCCCCTTCATCATCCCGTACCTGCTCTTCGAGAACACCATGTCCGTGACCAAGTTCAACGCGATGATCTCCGGGCTGTTCCAGCTGGGGAGCGCGTACGAGTGGGTGGTGACCAAGAAGTCGGGCCGCTCGTCGGAGGGCGACCTCATCGCGCTGGCCCCGCCCAAGGAGCCTGTGAAGCACGCGACGAGGACGGGCTCCGCGCCGAACCTCGACGCCGTCGCCAAGGAGGAGCAACAGCAGCAGCAGCTGGCGGCGTCGAGGAAGGACGCCGCCGCGAAGAAGAAGGAGAAGCACAACCGGATATACAAGAAGGAGCTGGCGCTGTCGATGCTGCTCCTGACCGCGGCCGCCCGGAGCCTGCTGTCGAAGCAGGGCATACACTTCTACTTCCTCCTGTTCCAGGGCGTGTCCTTCTTGCTAGTAGGCCTTGACCTCATAGGCGAGCAGGTCGAGTGAAATGTGTAAAACAGGAAATTGATAGGTGTGGGGAAAAAAAAACGGTGAGTCACCATGGATGGAAGTGCTGGGAGAGGAGGGGGATGTGTTATTTCTGGCTGGCTGCCATGGCACGGCGGCATGGCATGGCATGGCAGCAGCTCTTGGGCGCTTCTTGGCTGAGATTCGGAACATGCGTTGTGCGGTTGAGCCTTCCCGGATCTGTCCTGGCTGCACGGCATGGTATCCCACACGTGAGAGAGCAACCTCCTCCGCCTGTACGGAGGTGTAGATACAGTTTTCTCTTGTTTTTTCATGTGTGTGGGCCTGTTCGCCTGTACGAATGGTGAAGGTAAACAGAGAGTCGCCGCTGGATTAGGGAGA
>GRMZM2G028500
ATCCTTCTGACTCGTCCCTGGCCTGGTGGTGCGAGATCTTTCCTTCTTTCCCACGCTCCAAGAAAGAAAACCAGAGGCGCCCCCCGTTAGCCAATTCCGTTTGTTTCCGACGGCACAAGGAAAAACAAAAAAAACAAGACCAGACTGAGGGCTCCTCTCCCGTTCCGATCGCCAATTCGTCTTCCACCGCCTGCAACCCTTCTTCCCTTCTCCGTCATCGTGACGGCATCACGCGCGCGCTCTCCTCTCCCACGAGTCCGTCAGCCTGCTAAGTCTTAAGATGGCGTCAAGCAATGGTCAGACAGAAGCTCCAGCACCATCTGTCCCCAAAAATCCCGCTATGGCATCATGCCGGAAGAAGAAAACAGATGATGCTACCTTCCTTGAAGATCTGAAAGACCACATGGATGAGTTCATTCATGCCTCTATGGATGAGCACAAGACCTGCTTTAAGAAGACAATTCAGAAGATGTTTGGGATGTCGAAGGCTGTTGCAGAGAGATCCGCGGAAGCAAACAAAGCTGAAGTTGAAAGTGCTTTGCCACTTCAGACCAGTGTCTCGCAGTAGAATTTCATGTTGGTAGTTTCTTGCTCGTGCCAATAGTTTTATAAGGGTTTTTGTTGCTGTGTTTTCTGAAACGCATAAGCGTGTCAGTAGCATGTTTTCATAACCGGATTGTAGTGCTTCATTATCTATAGTTTTCTGTACGTGTAAAATAGACCAGCGTAACAGCGTAGTTTGCTTCATTCTCCGAAGTCTTGTATGGCTGTACACCCAGGCATCTGGGCATCATGAACCCAACTGATTGGCTAAATGAAATAAATCTCCTCCATCCAACAGCAACCACAAATA
>GRMZM2G028821
CCAGAGCATTAGACGATCGTACTTTGTGAGGCGCTGGTCTCTTGCACAGACTCGGAGCAAGATAGGCCTAGCTGGTTACAAGCCAAGAACAAGTAGAGCGGTAGAGGGAAAATATATCTGGAGAGGGAAACAATGGCGGGCGAGGAGGGTCTTAAGGTCCTCGGCCTGCAGGTGAGCCCGTTCGTGCTCCGCGTGTGCTTGGCGCTGAACATGAAAGGAGTGAGTTACGAGTACGTCGAGGAGGACATATCCAACAAGAGTGAGCTCCTGCTCAAGTCCAACCCGGTGCACAAGAAGGTGCCCGTGCTCATCCACAACGGTAAGCCCATCTGCGAGTCACTCGTCATCATGCAGTACGTCGACGAGCTGTTCGCCGGCCGGCCGATCCTCCCAACCGACCCCTACGAGCGCGCCACTGCTCGCTTCTGGGCTGCCTACGCCGACGACAAGGTATTATGAACTTGCACGCACGCGCGTTTACGTGCCTGATAGTCTGGTACCGATCGAATGGGCGGCGCCTTGCTCGCAGTTGTTTCCAGCGTGGTACGGCATGGTGAAGGCCCAGGCGGAGGAGGAGAGGGCGGAGAAG
>GRMZM2G029521
CTTGGCCGTCGCCCCCCTGCCCATCTCCTCCTCTCTCAATTCAGCCCCCAAACCCTAGCCGCCCCCCCCCCCCCTCAATCCCCTCCTCCCACGGAGCCAATCCTTGCCGCTCGGATCGTCGTCTCGTGGTGCGATTCTCCAACCGTTTTGGTGGAGGGAAGAAGGGAGGAAGGAAAGGGGGAGAACCCAAGGTGGTGGACTTCCAGATCGTTCTTAGGGATTTTGCCCAAACTTCGGTGAAGGCACCTAATTTCTGCTTTGGGGAATAAAGGGGATGTAGCAGCACGACCACTACACCTTTAATAAAGGAACCACCATTTAATAATGTTGATAATCAGAGTTGGACAAGTCTAGTGAATTGCTTTGTTCTTGGTTGAGCGTTTATTTTGGGGTGGGCTGAGTTTCTTATCCCATTTGTTTTACTTCAGTTGGGTCATAATTAGGTTTTACCACTTTTGCATTACAGTTTCTACTATGTGAATTATATGTCTTTATATCTTGTATGAGCTTCATGTTTCCCCTCCTTGTTATGCTAGTTTTCAAAGGAGGTGCTGCCGGATTTT
>GRMZM2G029527
GGATAAAAGAAAAGGAAAAATTGGAAATGTCGTGGGTTCGTAGCTCTCGCTTCCTGGTCGTCGCGAGTCCAAACAAAAAGAAGTTCACAATCACCGCGAGCACGCAGAAATGAACGGAGGCTTGCGCTTGCCTGTATCGCGCGACCGGAGCTGAGCAGCAGCACAGAGTGGAGCCAGCTCGCTTCGCCTCCTCGGTCGCCTCCACTTCTATATCACTTCCCCGTCTGGCCCCTTCCCCGTGCGCCACCGCGCACAATCACACGCGCGCGCCCACACGTGCGGCTTCCCGGATTCGCGCCGCCGCGCCAGAGCCAGCCAGGCCAGCTTCGGATCGAGGAAGAGGAGGTGGCGAAGGTGAGGAGTCAACCCAGCTTCCGAGCCATGGACGGATCGGCCGCGGAGCTGGAGGCGGCGGAGCGGGTGGTGATGCGGTGGGACTCATCCTCGGCGGGCGCCGGCGCGGACGAGCCGATGCTGTTCGACGGCGGCGGGGACCGGGCCGAGGCGGACAGGTTCCTCCGCGCCGTCGACGATCTGCGTCGGCTCGCGCCGCCGTCGCCCGCGGCAGTCGGCAGCCCGCGCCGCCTCTCGTCGTCCTCGGTGGCGGCGAGCGGCGCCGTGCAGGTCGCTATGGCGCGGCTCGAGGACGAGTTCCGCCACGTGCTGTCGACGCGCGCCCTCGACCTCGAGATCGAGGCGCTCGCCGACCTCAGCTCGCTCTCCATCAACAGTGACCGCACCAACTCGGCCTCCTCCGCCGACCTCCCCGCCGCTGACGAGGACGACTCCGTGTCCTCCTCCATCGGCCGCCGCAGCACCGCCTACCGCTCGCTCCGGAGCATCCGCGAGATCGACCTGCTACCCGACGACGCCGTCGCGGACCTCCGCGCCATCGCGTCCCGCATGGCCGCCGCCGGGTACGGCCGCGAGTGCGCGCAGGTGTACGCCTCCGTCCGCAAGCCCGCCGTCGACGCCTCCCTGCGCCGGCTCGGTGTCGAGCGCCTCAGCATCGGCGACGTCCAGCGCCTCGAGTGGGACGCGCTCGAGGCCAAGATCCGCCGATGGATCCGCGCCGCCCGCGCCGCCGTCCGCGGCGTCTTTGCCAGCGAGCGCCGCCTCTGCTTCCACATCTTCCACGACCTTCCTATCTCCACCACCACCATCTCCGCCGCCTCAGCGTCCGCCACGCACGACATCCCTTTCGCCGAAGCCGTCAAGGGCGCCGCGCTGCAGCTCTTCGGCTTCACCGAGGCCATCAGCATCGGTCGCCGCTCCCCTGAGAAGCTCTTCAAGATCATAGACCTCCACGACGCGCTCTCGGACCTCCTCCCCGACGTCTCCGACATCTTCGCCGCCTCCAAGGTCGCGGAGTCCATATACGTGCAGGCCGTTGAGATCCGGTCTCGCCTCGCCGATGCCGTGAGAGGGATACTCTCGGAGTTCGAGAACGCCGTGCTCCGCGACCCGCCCAAGACCGCGGTGCCTGGCGGTACCATCCACCCGCTCACTCGGTATGTGATGAACTATAGCAGCCTCATTTGCGACTACAAGGTCACGCTCTCCGAGCTGATCATATCACGTCCATCAGCTAGCGCTCGTCTTTCTGCTGAGGGCAATGAGCTCGCGCCGTCCTTGGCCGACCTCGAGCTCCCTGAGCTTGAGAACCAGTTACCGCTTGCCTCTCACATTGTCTGGATCATTGTTGTTCTTGAACACAACCTGGAGGGCAAGGCGGCACTCTACAAGGATCCAGCTCTCTCGCATCTGTTCATGATGAACAATGTTCACTACATTGTCCACAAGGTTAAAGATTCGCCAGATCTCTGGAGCATGATCGGTGATAATTACTTGAAACGGCTTACTACCAAGTTCACAATGGCGGCCACAAACTACCAGCGCACCTCATGGTTGAAGATCTTGAATTGTTTGCGTGATGAGGGGCTCCATGTAAGTGGTGGCTTTTCGTCGGGGATATCCAAGTCGGCACTGCGGGAGCGGTTCAAGTCCTTCAATGCTGCATTTGAGGATGCGCATAGGGTGCAGTCAGGGTGGTGTGTGCCAGACAACCAGCTGAGGGAGGAGCTCAGGATCTCAATTGCTGAGAAGCTGCTGCCAGCATACCGGTCATTCCTTGGCAGATTTCGACATCATATAGAGAACGGGAAGCATCCAGAGCTCTACATTAAGTTCTCCGTTGAGGACCTTGAGATAGCTGTGAGCGATTTCTTTGAAGGTGTTCCTCCTTCCCCACATAACAGGAGGAAATCACATGGATGAGGGACTTTTACCTCAGGTATTCAACTGGCTGATGTTGCTATTTATTCTTTTATTCTTCACAAAGAAGCTGGTTCTGGTATTTGGGCTCGATTTCTTCTGTCCTGATAGATGTGAGTATAAATTTGGTGGTCTTCAATCAGAGATGGCAAATATGAATACATTTTGGGATCTTTCTGAAGCTGTCAATCGGCCCAGTGATCCCTACTCTGTAAGAGAAGGTGTTCATTTGGTACACTATAATTATATAAATTTTGCAAGTAGCATGTCCATATAGAAAATTCTTTCAGCAACGTTGGATAGTTGGAACCCATGGCATTTTTGCCCCTGTTTTGCACCAGCTTCTGTTACCCTTTTCATTGTTAACAATTATCAAATGGGTCTACGCTTTGTGGATTAGATGTAAAAAGATTTCTACGACTCTCATGTACCACATATTTTTGTAATATGATAATATCACGCTGTTGCAAATT
>GRMZM2G029543
CCCATTTTCTCGGCCTGCCTCGCGCAACTCGTCCCAGCACACCGCTGTGGCGCTGTCGTCCTCGCTCACCTCGTCCGTCCTCGTGAGCTCCGCCTGCCCTCCATCTGGACAGCTCCAGCCTCCAGCCATCTCCCCCCACCTGTACACAGTTACAAAGCTTGGCACTTCGCAGTTCGCACTCGCATGCTCTTCGCCCCTCGCGCTTACCGCTGCCGCGCCTCCCGACTTGCCGCCTCCGCCTAGCTCCGGGCTCTCCAATGGCCTCCATGCTCGCCATCCTCAGGCCCTCCGCGCCGGCCCCGCTCGCGGGGCGCCGGGCCAGGGCTGCCGCGCCGGCGACCGCGAGGGTGGCGCTATCTTCCAGATCTAGGTATTCGTCGGTCAGGGTGTCGCTCGGCTCCGAGGTTGCAGTGGGCGCCGACGCGCTCTTCGCCGACTATAAGCCCACCACCGCTTTCCTCTTCCCCGGCCAGGGTGCCCAAACCGTTGGAATGGGGGCAGAAGCTCAGAGTGTTCCAGCAGCTACCAAATTGTTCAACCAGGCAAATGAAATCCTTGGATATGACTTGCTGGATCTTTGCACCAATGGACCAAAAGAAAAGCTTGACTCAACAATGATCAGTCAGCCGGCTATATATGTCACCAGCCTTGCAGCAGTAGAGGTACTACGTGCACGCGATGGAGGCCAAGATGTGATTAACTCTGTAGATGTTACATGTGGTCTCAGTTTGGGAGAGTATACCGCTCTTGCATTTGCCGGTGCTTTTAGCTTTGAGGATGGACTGAAGCTTGTCAAGCTAAGAGGAGAAGCTATGCAGGATGCTTCAGATGCTGCCAATAGTGCGATGGTTAGTGTGATTGGTCTGGATTCAGAAAAGGTGCAAGAACTATGTGATGCTGCTAATGACGAAGTAGATGAAAACGATAGAGTTCAAATAGCAAACTTTCTGTGCCCTGGGAATTATGCAGTTTCTGGTGGTGTAAAAGGTATTGAAGTAGTCGAAGCCAAAGCAAAGTCCTTCAAGGCCAGAATGACGGTTCGCCTAGCTGTTGCTGGCGCTTTCCATACTAGCTTCATGCAACCAGCTGTTTCAAGATTGGAATCTGCGTTGGCTGCCACTGAGATTAGAACACCTAGAATTCCGGTCATCTCCAATGTTGATGCGCAGCCCCACTCAGATCCTAACACCATCAAGCAGATTTTAGCTCAGCAGGTAACCTCTCCGGTGCAATGGGAAACCACTGTTAAGAATCTTATGGGCAAGGGGCTTGAGATAAGTTATGAACTCGGACCTGGAAAGGTAAGTTCCTGTTTGTGATTTATTTACTGTTTAGTAATGTTTGTCGAGTTATAGCAATGAGGTAAATTTGAAATTTCCAAGTTATTGTAGTATAACCGAACTCACTAGTAAAGTAGTAATGCTCTTGCACTATTTGTTTTTCTTTTCTTTCTGGCATCCAGGTTATAGCAGGTATTCTCAAGAGGATCAACAAAGGCACTAGCATTGAGAACATCGGGGCTTAAACGTCTGGGATCTGAAGAACTCTTGATGGAACCAAGTTACACAGCAGAGGATTGAAACATGCCATTATTGTGGAACGATGTTTCCACTCAGAGTTACCGTTTTTTTTACCTTAGTGGTTGAATTTTGATCTTGATGTAAAATTGACATGAAACACATGGTTAATGATTTTATGAACAGTGTAGTTTTCACAGTTTG
>GRMZM2G030173
AACCTGCTCGAGACCACTGTGAGTCTGTGACCAGTCACCACCTCTGCCCAGCGCTCCACTCACCAGTCACCACAATGGCGTCTGAATCCGAGGCCTGCAGCTGGGAGCCGCACCTGCTCCACCCCAACGGCACTGAGCCGCTGCACCGGATCGCCGTGGACTACTGCCCGGAGGCGTGCCTCCACGAGCGCCACGCGGGGGAGATCCACGTCACCTACGACGACCGCGGCGGCGCGCGCTGGCGCTCCTGCTGCCGGTTCCTGCCCGGCAGCGCCGTGGCCACCACGATCCGCGCGCCGGCGGGGGACACGTCGGGACTCAACTACAACATCTACTTGTCCTCCCTGGAGGGTTCCGCCGACCAGGACGAGATCGACTTCGAGTTCCTCGGCCACGACAAGCGCGCTGTCCAGACCAACTACTACGTCGGCGGCAACGGCGGGCGGGAGCAGATCCACGCGCTCCCCTTCGACTCCTCTGACGGCTTCCACCACTACGCCATCGCCTGGGACGCGGCCGCCATCGAGTGGCGCGTCGACGGCGAGCTCGTCCGGCGCGACAAGAGGCGCGAGGGGGAGCCGTGGCCGGAGAAGCCCATGTACCTGTACGCCTCCGTCTGGGACGCCAGCCACATCGCCGATGGGGCGTGGACCGGCACGTACCACGGCCGCGACGCGCCCTACGTCTGCAGCTACAAGGACGTCAGGGTGCCCACTGCTGAGCATTCAGTGGAAGACGCCGCTCATGCGCCCGCTGGCGATCCTGTCGCCGCTGACGCTGCCGCGGCGGCGGAAGAAGAGAAGGACGCCGGAGCAGGTGAAGTTTAGATCTTGGTGGTGCAATGGAATGTCTTTTGAGTGTCTCTGCAATTAAAAAGATCTATGAATAATGGATGCGGCCTCATCGGTGAAAAAAAACATTTCAGCTGCTGTATTTATGTTGTTCGTTGCTCAATGGTCAATGTGCTCTGTTTACTGTTTTGCACTTTTGCTTCGGTTCCTGTATTTTTATGTTAAGGGGATACTTGGTAAAGGGCTGAAATTTAATCTCTGAGACATCGAATGTTTAGATGTTTAATTATAAATATTAAATTA
>GRMZM2G030494
ACGCTTGGCAGTTGGCAAGCAGCGAGTGGGGGGAGACAGCCAACTCTCTATCCTCTTCCCCCCTCGTCCATCCCCATCCCACCGCCTTGCTCTCCCCTCTCCACTTCCAGCTGTCCATGGCTGCAGCAGCGTGCTCCTCTGCCTCGCCGCTCCTCCTCCCCTCAGGGCCGAGACATGCGTCGGCCTCCAGGGCGTGGTTTCTCGGCGGCAGGAGCAGGGCGCTGAGATCAGAGGCGCCGTGCTGCTGCAAGGCCGCCGCCGCCCGTGGAAGCGCTCCGCAATGCGGGACGGTCGGTGGTGGCAGCAGCAGCACCCGGAGGGGGCTGCTAGGCGTGGCCCTGGGAGCCTCTGCCTTGGGGCTGGCCGCGTTTGACGCCGTCGCCGCCGGGTTGCCGCCGGAGGAGAAGCCCAAGCTCTGCGACGCCGCCTGCGAAGGCGAGCTCGAAAATGTGCCTATGGTAACTACAGAATCCGGACTGCAGTACAAGGATATCAAAGTGGGCGAAGGGCCTAGCCCACCCGTTGGTTTCCAGGTTGCAGCAAATTATGTTGCTATGGTGCCAACTGGGCAGATATTCGACAGTTCGCTGGAGAAAGGTCAGCCCTACATATTCCGTGTTGGATCAGGGCAGGTGATCAAGGGGCTTGATGAGGGAATTTTGTCGATGAAGGTTGGAGGACTACGTCGGCTGTACATACCTGGGCCATTAGCGTTCCCCTAAGGGTCTTTACTTTCTGCTCCTGGGAAGGCCAAGAGTACCCCCAACCAGCCCTGTCGTTGTCGACGTCAATTTACTGTACATACCAG
>GRMZM2G030567
CCATCCACCTCTCCCCCCTTCTCATTTAAACGCGCACCCACGCTGAACACACAGCCTCACTGCCCTGCCGCCGGCCACTTCTTCTTCTTCGATCGCTTTCGCACGGGATGGCGGCGAGAGGCGTGCAGGCGCCGGCGCCGCGACGGCCGGTGACGCTGCGGGACTTCCTGGAGCTCGGCTGCGACTCCAGCAGCGACGGCTTCCGCTCCTACCCGCGCCGCCTGCTGCCCCTCCCTCCCGACGCCGTGCTGCACCTGCAGCAGCAGCAGGCGCCCCCGACCCCGCGGGCGGAGGCCGCGGCCGCCCAGCGGCTGCTCAGGCGGAGCTCGTCCTCGCTCGCGCTCGCGCTCTTCTCCTCCTCCCTCCCCGGCTCCGGCTCCGGCTCCGGCCCAGCTGGCGCGCTCGCCAGGATCTCCAGCATCTCCAGGAGCTTCTCGCGGCGGATCAAGGAAGGCTTCTGGAGGCGCCGCGACGAGGACGAGGGCGACGGCGACGGCGACGACGACTACGACGGCGACTACTTCGACGACCGGGACTCGTGCGGCTTCCCCTCGCCTCTCGTCAGCAGCTGCTCCGCCTCCGACTCGGACGAGTCCGAGGCGGACGTGACGACGGCGCCCGAGCGCAACAAAGCCACCGCTTCCTCCTCTACGTCGCCGTCGCCCTCCCCAAGCTCGGCGGACCACGACCGCACGCGCACGGACGCCGCCGTTGCTGACGGGGACAAGACGGCGGCGGTAGAGGACGGCGACTCGACGACGGGTGCGCCCAGCACGGTGGGGGACAAGCAGCAACAGCTCAGCCCCGTGTCCGTTCTGGATTTCGCCTTCGATGACAACGACGGCGAGGAGGAAGGGAGCGACGCCGGCACCAGCTGCTCCTGCTCCTCCCCCGCCTTCCAGTTCCAGCGCTGCACGCCGCCGGCGGTGGACCTCCACGGGACGAAGCCGCAGGCGCAGCTGCTGCACAAGATCAGACGGTACGACGGCGTTGCGCAGGGAATCGACCCCGTGGACCTCGACGCGCGGTTCACGGCGGCCACCTCGGAGTCCGGGGAGTCCGCCGACGCCAGCACGCGTCTCGCAACCACCACCAGCAGCTCGAGCACGGACACCAGCAGCAGCAGCAGCAGCAGCGCGGAGACAACGGCGCCACAGCACGACGACGAGGAGGCGGAGCACCAGAGCGCCGAGCGCGCGCTCTCGCCCTCGCCCTCGCTCCACTACCAGGCAGACCAAGAAGAGCCCGACGACGAGTACCGCCTGCTCGCGCGGCTGCTGGAGCACGACGCGGCGGCGGCGGAGTGCCTGGACGACGAGGTCGCACGGGTGCTCGTCCTCGACTTCTTCGCGGAGGGCGCCGACCGTCGTCTCACCCGTTCGGCGGCGGCCGGCGGCAGGCCGCTGCACGACGACCGAAGCGAGTCGCTGCTAGTGAGGGCCGCCGCCGCGTGGCTGCGTGGCGCGGGGCCGCGGTGGGGCATAGGGGACGTGGCGCGCTCCGGAAAGGCGGCGCTGGACGACATGGAGCGCAGCCGGCGGTGGATGTGCGTGGGCGAGGAGGAGTGCGACGTCGCCGCGGACGTGGAGTGCGACGCGGTCGACGCCCTCGTGGACGAGCTGGTCACCGAGCTAGCCATCGTGCTGCCCCGGTGGCCGCGCTGTGACGTGGCCGTCGATGATGATAATGTGCTCGTTGACTGA
>GRMZM2G031022
CTTAACATCAAACTCGTCGTCCACGCCTCCTCGGCAAGGTTGCGTACGGCGTGGCCCTAAGGTTCATCTCGCCGCCTCCCTCAACCTCTTGATTCCGCCTCCCTCAACCTCTTGATTCCGCCTCCCTGAAGGCATACCAGCGGGATCAAGCTATTTTGCTGGCCAACCGAACGGTCAAGCCGACGATGACGCTCGGATCGGCGGCACACAAGATCCCGCTGGAGGTTGCGCACACCCTCGTCGAGATCGCCGAGGTCGCGCGCTACGCCTACCACCACCGCCCCGGCCGCCCTGCAACCCACGAGGGGGACCCGACTGCGCCGCCCGCAGGGGCTGATAGCAGCGGGGGCACCAACGAGGATGCCGCGCGGCTGCTGGAGGAGAACGCCATGCTCCGCGCCCGACTCGCAGATGACCTCGCGCTCCTGCGTGAGCTCCACGGCGCGCCCTGCGTCTCCAAGGAGTGCCCTCCTGATCTATACAACCGATTGATGGCGGCGGTCAACAATGTTAGCTTCCTTGCTCATCTCGAGAAATTACAGGATGAGTCAGCACGTCAACTTAATGAACTAACTTCTGGCGACATGACAGAGGTGGAAGCTGCAGACATTCCGGACAAAGCGGGTAACGGGAAGAAAGGATTGTGGGTCTTGGTCCCTTGTGATACAGCTGGAGCTAATTTGGAGGAAATTAGTGGGATTGATGATGAAAATTATGTCATAGTAAATGAAGACGATATAGTCGATGGTATTGCCGCCTTTGTTGCTAGGTGCATTCTTGAAGATCCAAAATCCAAGGTACTTACCTCTTTAAGACTTTTTTAGATGCTATCAATGGTTGATGAGCATTCTCATTAGCATCTCTAATTTTCTATGATGTCTAACTATTTCTCATTATGTTCCCTCCAGTCGTTATCGCCAATGCAGCTCCAAAAGGGTTCGTCTATCCTCCATGCAACCATGCTGCACTCAAACATTGCACCGTTAAATAGCTAGCTGTCTGGGTTTCTGGGGTTCATCATTTCTGAATAGTTACATAAATTCTCAACTCCGCTACTATATATCTTACTATGCATTGATGATGATTGTAGCCTTTTGTTTTATTTATCTAGTTTTCTGATTACTTGATGATATGTGAGATATAGTGTATTGTACAAGATGTTAATCCTTATGGTACCTGAGAGTGTACACCTATGGTGTATGATGGACAACGTTGCTAAGTTTTGCCACTGTTTAAAGATCCATTGCTGCTTTGACGAGGTTGCATATGTGATGATTGATTAAGTTGATTTTAAGATTGCTATTTGATGAAGTTGTACTGTGTAGGACATGTTGGGTACTTTTTTCTTTCAATTTCTCATTAAATTAACCCCACTGGGGGTGTAACATGAATATTAGACAGTATACATGAGGTTGAACTTTGTATTTTTTTACTCGCCAACATCAGTTTCTTATTCATGGCTGAGCTTGAGCTGTGTTCATGTGCAATCTGATATTTTGTTGGATTTAACTTGTAAGCAGCTGTTGCAAAGGCATTAGATAGCATGAAAGCTCGATGGAGATGGTCAACCTTTTGGGAGGCTGGACAGATTATATATATCTTGGCTACTTGGGGCATCACATTAGCAGGGTTGTACAAGAGCCGCCATGTCCTGAAGGTGGCAGCAAAGGGTGCTGCTGTGTCTGCCAGATTTGTTATGAAGGCCATTTGAGTGTAAGAGGCACTCATGTGGGATCAGCAATTTGCAAAATGTAAATACAAAACTCGTCCCGTCAGTTGTGCATATGGTTGTGGCATGTTTATCATGATGAAGTTATGATCATCCAGACATGAAAAACTGTTTCATTTATTTTCGTTGTATGGACGGTGGTGTGATTGCAGAAAAAAAAAAGATACATATGTGATTACTTGTAGGATC
>GRMZM2G031591
CAGTAACGGCCCGCTTGGCGTGCGTCGCCGTCCACCGCCGCGACCTCGAGGTGTAGGGCCGGGTTGCTGACCGCATCGCCCGGCGTGTCGCTCGGCGTCGGTTCGGGCAGGCCGCGGCCGCGCGCGTGATCGATGGGGAAGAGACCGCCGACCGATCCGAAGCGCTTCGGGGATACGTCGAATGCAGGTTCATCGTCTGGATGGACCGATGAGAAGCACATGCTCTACATTACCTTTTTGGAGGAATCATTTGTTAACCAATTGTACAGTAGTAAGGGGGAAATGAATTCGGCAGAATCATTCTATGCAACTCCAGGTGCATGGCAAAAATCTTCTTATAGTGGAAATGGTAGAAACACAAAATATGATGAGGGACATGGATATTGGGGGACTGTCGAGGTTGACGGAGATGGAGCTGATTATATGGATGATGATGCATCAACTAATGGTCCAAGACAAGAGAGAGATACTAGTTACCATGCAAGGCAAAGGAATTCCAGGGGGTCAGCTGCTTTCCGTTTGCGCCAGCATGGGCATTCGTTTTCTTGGAGAGAATCATCAGACCAGAACTTCTTGGATGGGGAGACTCAAGGTAGCAAGGAACAAGGAAGAGGGTCTAGCAAAAACCAGCAAAAGCATGCTGATACGACCAAGGTCGGCCCACATGATTCATGAAATCACAGGTTTACGCTAGCAGCTCTTTTGTGATTCAGGAGATCAGTCATCCTCATGGGGAAGCTTAGGGGCCAATGGGATTGGTTCATGCAAGCTAATAAGTTTGTAAGAATAGCAGTGATGGAGGTGGGCAGATGTATATAAATCTGTTCATTCATCTCCAGATAGCCAAAAGATAGGTGTTTCCTGTTGGTAGTGTATCTATTAGGAATGTCGTAGATTGCTAATGACTTCCTGTAAAATCGTCCAGGAAGGTTTCAGATATTGAGGTGGACCAGCTGGGTAACTGTTGTTGTGTCCCGTAATGTACAAGTACAGATGTCTGCAATGTTCATTTGACTTGTTGACAAAATGGAATTTTATGATATTTGAAA
>GRMZM2G031677
CCGCCCCTCGCGCCAGCTGAGCTTTACAGTCTCACCCTCCCGCGGTTTGCTCCTTCTTTGCGCGATCTAACGGCGGTGTCCTTTGGCTGTGATTGAAGGGCTCACGGGGGTGCCGAACTCGGTGCACTCGTACGACGTGGAGACGCGCAGGTGGACGAGGTACAAGCCACTGCCCTCTTTAGATTTCGCTCCCCTTGCTTCCTGGAACGCGGACATTTAGCTCAATTTCGACTCCTGCTCTTGCTTTGGAGCTTTACTGGAGGTCAATTTTGTAGGTTTTTTCTCTGCGATAATAGTTTGGTTAGTGCGGTGAACTTTGTATGTATTTTTTTATTCTGATCAGAACTTCATAGAATTGTATGCTTTCCATCCATAATTCAGTGCTTGTTATGTCGCTTACTTGTTTGGAATGTGTCCCTGTGTTAGTGTGGTGACTGGCAGCTTTGCGTAACATTGTTTGTGGTGAAATGGATTGTGGATTCACTGAATGATCGGGGTTACATTCTACATTTCTGCAGGTTACATCCTGCTGGAGACCTCCGTCTCCGAGGGCTGCGCATGCTGCAGCTGCAGTGGGCACCATGGTTGTTTTCCATGTACTAGGGACTTGGGATCTTCAAATTCCATTTCCGCGCCAACTTTTTTCAGTTGCGATTTATAAAATGGCGACGCAGGGTGGAATTGGACCAGCAGGGCACTCCATAGACGATCTCTATGTCCTTGACCTCACAAACGACAAGTTTAAATGGCACATGTTAGGGTTGTTGTTCAAGGGGCAGGGCCTGGTCCTCGCTATGGTCACTGCATGGATTTGGCAGCTCAACGGTATCTTGTTACTGTATCAGGAAATGACGGACAATCCAGTTGAGAATTACAGCCAGGTTAACAAGATTTTTAATGTGGATTCTCAACCATGTACGTGCAAAACCTTTTGGAAGTCTCATGATGTTCCAGTTAGGGTTAAGAATTCATACAACCCTAAAGCTCCAGGCACCCTTATTACCAGACAAAGGGACATGGATAAGGTTGTACTAACTAGCATAGTGCTCAAGTCAAATGTCAATATGTTGGACATTTTGAGCACTCGGATGCTTGGTCAGTATGGTTTTCCTGGCAAGGGTATGTTGAACACTGAGCCATTTTTGTATTTATATTTCATTGTTCTGGTCACTGCATGTATTTTGGATGAGATGATGGATAATGGTTTTCCACTCACAACTGAGCCAAACATCTTGAAAGAGATGATCACCCCACCTAATATTGTGAACAAAATGTTGAATGTTGTTACTAGCAAGAGTTCTACCCTTGGCAGCAAACTTCCAGATGCAGCTGCTTCTTTTGTACCTTGGCGAAGAACAACGGTCAAGGATGCAAGCAATGAAGTCTATGTTAACATAGTCGAGGAACTTGATGCATGTGTGAACAGGCCTTGGGAATCAAATCAGATCCTATCATTTGTTCCTGCCGACGGGCAGTTCAAGCTCATGAGTTATAGCACGCTCACGTTTGATCAAACAAGCAATGTTCAGAAACTGAAGAAGACACCGATCTATGTGAAACCACAATTAACATCAGATTCCGGGAACTGCCGCGTTAGTGTGATGGTCGGGATTCGAAATGATCGTGGGAAACCTATTGATTCGATAACAGTGCAGTTCCAGTTGCCCCCTCTTATTGTTTCTGTTGATCTGACTGCAAACTATGGCACGGTTGACATCCTTGCCGACAAGGCGAAATTCAGGATTATGAGAGTTGCCCTATCTGGCCTTCAAATCGATAAGCTAGACGTGAAGAAACACCCCGAACGCTCCGTACAAAGGTCAATAGGTGTCTTGTACCTGAATCAGATTATCCTCTGTGGTGTGAAAGCAACAGAATACTGCGACCCTAGGCCTATCTAG
>GRMZM2G031718
CTTCATCTTCCTCCTCAGTCCCTCACCCGGCACGAATTTCTCTCTCTCCCAGCAATGGCGGGCTGGCCGCCGCCGCCCTAGGCGTGCTAGCCTACTGTATGGTGCAGAATATAGGTGGCAGGGCTCCTTTGCTGGCTTCGGGCGACGCCCAGTATTTGCTCCGCGCCTGCTCCTGCTCCTGCTCCAGCCAGGTCTGCCCATCAGCCCTCATCAAACCCGGCTCCTACCCCGTCCCGCGGGGGCCTGGCTGCCTTCACCACCGAAGCCGAAGCGGTAGCCGCGCCTCCTAGGATCCGCCACCTGCTAGCGGTGAAAGAGACCCGGCGGTCCGAGCTCCTCGCCACCGCCAGCACGTCGTGTCGGGCGTGAACCTGCGCCGACAACCGGGTGGATAACAGCAGGGTGACATGCTGACCCCGTGCGATTGCTTTCTCCATGTCCCCGCCCATCCACGGCCGAGTCTTAAAGCTCCGGCGCCCTGGAGAGACAATGTTCTCAGCTTCCAGATAAACACAGTCTCTGCGCCAGATAGGACTGTTGAAATTTGCCCAGATTTGGTAGTTCCATGCACGGTTTCCAAACGGGCTGTCAGAGGGAGGAAGAAGAAAGGCAACTGGGTCCATTACGGTGGGTTGCTTCCGGCAATGCTGGAGACACTAGAGGATGTTCGGGATGTTGGGGAAGCGCTCTGGGCGTGGAAGGACACCCTGAGCAACAGGGAGAAGACTATCATCCTCAAGGAGCAGAAAGATTGGCGACGGGCAGTCGAAATCTTTGACTGGTTTCGCAGGGAGCAAGGCCATGAGCTTAATGTGATTCACTACAATGTCGTGCTCAATACAGTTGGGAAGGCAAGGAGGTGGGACCTCGTTCTTAGGCTGTGGTATGAGATGCATTCCTTTGGCGTGGCTCCGGACAACTCAACATATGGTACGCTGATCAATGTCTGTTGTCAAGGCGGAAGAGAATGGACGGCTTTGCTTTGGCTTGGGGACATGTGCAAGCGTGGTCTGATGCCTGATGAGGTCACTATGAGTATTGTGATGCAGGCACATAAGAAGGCTGGAGAGTATGAAACAGCTGAGATTTTCTTTGAAAGGTGGTCCTCAGATTCAATCAGAAGGATGGAGGGACGTTCTCACTACAACCTATATACTTACAACACCTTGATTGATACTTATGGAAAGGCTGGTCATCTTGAGAAAGTATCAGATACATTCAACCAAATGTTGAGCGAAGGTGTTGCACCAAGCGTTGTTACATTTAACTCAATGATTCATGCTTGGGGTAAGCACCACCGAATGGAGAAAGTTGCTTCTTTGGTTCGAATGATGGAGGAATTCCAGTGCTTTCCTGACACCAGGACTTACAATATACTGATCGCACTTTACAGAGAAAGCGATGATATTGATATTGCAGAGTACTACTACTGGAAGATGAAAACAGAAAACTTGGTACCAGATGTTGTGAGCTGCCGCACGCTCTTATATGGATACTCTATCAGGGGCATGGTCACTAAAGCGGAAGCCCTTCTGAAGGAAATGGATGAGAGGGGCTTCATGGTAGATGAATACACACAATCAGCTTTGACAAGGATGTATGTAAATGTTGGGATGCTTGAACAAGCTTGGCGTTGGTTTGACAGGTTCCACCACCATATGAATTCTGAATGCTTTTCTGCAAATATTGATGCTTTTGGAGAGAAAGGATACATAGTTCTTGCAGAGAAGGCTTTTGTATGTTGCCTAAAGAAGAAGATGATCAGTGTTTCTGCATGCAATGTTATGATCAAAGCATATGGGTTGGTAGGGATGCTTGATGAGGCATGCGAGATAGCTAATGGCATGGAGAGGTATGACATTTTGCCTGATTATGTGACATACACTTCTCTCATTCAACTTCTGTCAACTGCTAAACTGCCAAAGAAGGCTATTTACTACTTAGAAAAAATGAAAGTTGTGAAATTGCTGTCAGATTGTATCCCATACTCTGTGGTAATTAGTAGCTTTGCTAAGAATGGTGATCTACGAATGTCCGAATACCTATTTAGAGAAATGATCATGTCAGGGGTCCGTCCTGATATTTTTGTCTACTCTATCTTAATTGATGCATACGCTGAAGTTGGAAATGTCCAACAAGCTTCAGCATATTTTGGTTTAATGAAAAAGGATGGTTTATATGAGAATGTTACAATCTACAATTCTTTGATAAAGCTCTACACAAAAGTAGGGTATGTGCCAGAGGCCCGAGGAGCATATAAGTTACTCAAATCATTGGATACCAATGCCATCCTTTATGCATCTAATTGCATGATTGATCTCTATAGTGATCATTGTATGGTGAAGGAAGCATGTGAGGTTTTTGACAGTTTGAAAGTTAGGGGAATTGCCAATGAATTCTCACATGCAATGATGGTGTGTATGTACAAGAAAGTTGGTCGCTATGATGTGGCTCACAGGGTTTGCAAGGAAATGCAAGCTTTAGGACTTCTAACTCAGTTACTAAGCTACAATTCTGTAATCCAAATGTATGTGTCTGGTGGAAGAACGGAGGAGGCTCTTAAAATATTCAAGAAGATGTTGGCATCGAACACACCACCAAATGATGCAACATTCCAGGCACTAAAGGTTATTCTAGTAAGAAGTGGAGTCACAAAGAATGAGACAAGAAAGTTAGAATTGTTAAGAAGAAATAACAGTCATGATTGCTTGCATCAGTGGTACAGGGCAATATCTTCAGCTGTAAGATCAAATGCAAATTCTTTTCAAACAGGGTTATTGATCGATCTGCTACAAGGGCACATCCTTTTGACATTAATAATTGTAGGAGTAGAAAAGGAAGTACACAAAAGCAAGTAACTTCCTAACTGATAATGGTTGAAACTTAGATGTAGATACACTTTAATGATGTTCCATCTACTGAACTGTACACAGAATGGGGTGAACCATCTTTGAGAAAAAGAATGTTGACAGTTGATTGGCTGTCTGGCTGATGCACGGTGAATTCATAGGAATCATTTTCACATGGGTGTGGATCCT
>GRMZM2G031788
ATGGCAGGGTGGGATGTTGCTGAATCTGCGCGACACATACCTAGGCGGGGAATGGCCTGGATCTGCGCGGTTTCCAAATCGCTGAGGGCAGGCGCTGATGGCGTCCAGGTTTGGAGATCCCGGATTCGAGGCGGGGAATGGCGCGGCAACCGCGGACAGGCTTCCCTGGCAACCTGGGAAAGGCCGCATCCAACGCTCTGTCCTCATCGGCACTCATCGGCCGGAACCAAAAGAACTCCTCTGGGGCTCCCGATCTCTCCTTCGGAACCATCTCTCCAGGCCGCGCTTCACCTCCTCCGGTGCCGCGAACACGAGCCCCGACGCCGCCTCCACAGCTTCACGCACTTCGCGAGCTTCGACCGCACCGGTCACGCGGAACGCGCCGAACTCCGCTGCCGCCGCAATCGCCCGCTGCTCCGCGTCCACGTCGCCCGAAACGAGGGCGTGAGAAGGGACCCCGTCCCGTTCCGGTGCTGGCGGCGGGAAGATGAAGCACTTCCGCGGGGGCAGGGAGAGGTCCGGCACGCGGAGGGAGGCCTCGAGGAACTCGGCGAGGACCCGCTCATCGGCGGCCACGCATCAGTCACAGAGGGTCATAGGAATCAGGGGCGTGAGGAAGCTGAAATAGCCGAGAATCTTACTCTCCAGCGGTACCATGTTCTCATGCACGATGAGCAGCTAACAACCTAG
>GRMZM2G031893
ATGGGGCAGTGCTACGCGAGGAACGTGCACGGCGTCGACGCGGACGGCGGCGGCGTGGAGGCGACCACCATCACGGTCTCGGCGGCGGGCGGGCCGGAGGATGCGGCGTCGGTAGGGGGAGGGCGAGGAGGAGGAGGGAGGCGGAGCGCGCGGCCGTCGCCGGCCGGGACGCCGCGCGGGGGCAGGGCCGGGGCGACTCCGGCGCGGTCGTCGGCGGCGGGCAGCCCCTGGACGGGGAGCCCGCTCGGCCTCCCCGACGGCATCGCGCCGTCGCCCGCGACCTCGGCGTCCACGCCGCGCCGGTTCTTCCGCCGCCCCTTCCCGCCGCCTTCCCCGGCCAAGCACATCAAGGCGTCCCTCGCTCGCCGGCTCGGCCATCGCTCGCCGGCCTCCGCGTCGCAGGTGCCCAGGCCGCCCGTCGAGGTCCCGATCCCGGAGCAAGGGGCCGGCGGCGCTGGGGAGGTGGAGCGGGAGCTTGACAAGAGCTTCGGCTACGACCGCCACTTCGCCGCCAAGTACGAGCTGGGGAAGGAGGTGGGCCGCGGCCATTTCGGCCACACCTGCCTCGCGCGCGCCCGCAAGGGAGACATGAGAGGCCAGGTCCTGGCTGTCAAGGTCATCTCCAAAGCCAAGATGACAACAGCAATATCTATTGAGGATGTGCGCAGAGAGGTGAAAATTTTGAAGGCGTTATCTGGACATTCCAACCTTGTCAAGTTTTATGATGCTTGTGAGGACGCCCTTAATGTCTACATAATCATGGAGCTTTGTGAAGGTGGAGAACTACTGGATAGAATCTTGTCCAGAGGTGGAAGATACAATGAAGGGGATGCAAAAATTATTGTTGAACAGATATTAAAAGTAGTTGCCTTTTGCCATCTTCAGGGTGTTGTTCACCGTGATCTGAAGCCAGAGAATTTCTTATTCAGCACTAGGGAAGAGCATTCTCCTATGAAGATAATTGATTTTGGTCTCTCAGATTTTATAAGACCAGATGAAAGGCTTAATGACATTGTTGGAAGTGCATACTATGTTGCTCCAGAAGTCTTGCATAGGTCATATAGCACAGAAGCAGACATGTGGAGCATTGGTGTTATCACTTATATATTGCTGTGTGGTAGCAGGCCATTCTGGGCACGAACTGAATCAGGTATTTTTCGCTCAGTGCTGAGAGCTGATCCTAATTTTGACGACTCACCATGGCAATCAGTATCGCCTGAAGCTAAAGATTTTGTCAAAAGACTTCTTAACAAGGATTACAGAAAAAGAATGACTGCTGCACAGGCACTCTCTCACCCCTGGCTGCGAGATGAACACCGACAAATACCTTTGGATATGCTAGTATTCAAGTTGGTTAAAGCATACCTTCGATCGACGCCTCTCAAACGGGCGGCATTGAAGGCCTTGTCAAGAGCAATAACAGAAGATGAGCTTATCTACATCAGGGCACAATACAACTTGTTAGAACCAGACAGCGGAGATGGTAGAATATGTATTGATAATTTCAGGATGGCTCTTTTACAGAACTGTACTGATGCTATGAAAGAATCTAGAACACTTGAGATCTTGAATGCGCTGGAGCCACTCGCGTATAGGAGAATGGACTTTGAGGAGTTCCGTGCAGCTACAATAAGCCCTTACCAGCTTGAGGCTGTGCCGCGCTGGGAAGAAATCGCCAGTACTGCATTCGAGTACTTTGAGCAGGAAGGCAACCGTGCTATCACAATCGAGGAGCTTGCTCAGGAGATGAATCTTTCTGCAGCAGCGTATTCCATCGTCCGTGACTGGATCAGACCGTTGGACGGCAAGCTTAGCTTTGTAGGCTACACCAAGTTTTTGCATGGACTAACGATGCGAAGCGGCAACACAAGGCGGCACCATTGATTCCCTTGCTGCCGCGGTGGTTGCTTGAATTGGTTCCATTGGTTTTGTTGATGGGGATTTGGAGAGATGGTGTTTTGTCCCTCTTCTTTTCTTGCCTTAGCTTTTTGTAGAATGCTTGTAGAGAGAGAGAGAAAGGGTAAAAGGAAAAAAAGAAACGGAAAGTGATAGCTCAAAATTGAGTTGTAGAAGAAAAGGTCATTTTTTTTTTGCCTTGGTTCTGGTACATTGTTTGCTTTCGGCTATGATGAATGGCATTGTACAGTTGTCAGTTGGCACATGCTACATGGTGCTGTGTCGAAC
>GRMZM2G032219
GTTCCGCTCGCTCGCCCGCCACCGAGAGACGACACTCTACGTGTGTGCCTGCGAGAGCGAGAGCGCACCAGCAGAGCAGACAGCTTCCTCTGCGGCCTGCTGGTCGCTTCGCTTCGCTCCAGTCCAGGGCAAAGGACGGCACATGGCGGGGGGCGGGGGCGGCCGGGACCTGCCGTCGACGCCGACGTGGGCGGTGGCCCTGGTGTGCGCCGTCATCGTGCTCGTCTCCGTCGCCATGGAGCATGGCCTCCACAAGCTCGGCCACTGGTTCCATACGCGGCAGAAGAAGGCCATGCGGGAGGCCCTGGAGAAGATCAAAGCAGAGTTGATGCTGATGGGCTTCATCTCGCTGCTCCTCGCCGTGGGGCAGACGCCCATCTCCAAGATATGCATCCCGGCCAAGGCTGGCAGCATCATGCTGCCGTGCAAGCCGCCGAAAGGCGCCGCCGCCGCCGCCGACGACGACAAGAGCGACGGCCGCCGGAGACTCCTCTGGTACCCGCCGTACCCTGGATACGATGAGCCCGGGCACCACCGCCGTTTCCTCGCCGGCGCGGCTCCGGACGACAACTACTGCAGTGACCAAGGCAAGGTGTCCCTCATCTCCTCGGCCGGCGTCCACCAGCTGCACATCTTCATCTTCGTGCTCGCGGTGTTCCATATCGTCTACAGCGTCGCCACCATGGCGCTGGGGCGTCTCAAAATGAGGAAATGGAAGAAATGGGAATCGGAGACCAACTCCCTGGAATACCAGTACGCAAACGACCCTTCACGGTTCCGGTTCACGCACCAGACGTCGTTCGTGAAGCGGCACCTGGGCCTCTCGAGCACCCCTGGAGTGAGATGGGTCGTGAGTACTCCGACGGATCGCCAGCTCTTTGCAGCCTGTTCCTATCGTTAAGTTTCTCCGCCTCGTTTTATAGCCTAGGCTCTCTGAACACTCCCCCTCCCCCGGCCCGCTGCAGGTGGCGTTCTTCA
>GRMZM2G032328
GCCTTTTTTTTCCCTACAGACTCCAGTCCACTGCGCAAACTCCACCAGTTGCTTTGCTCGAAAGGCGGATGCGCGCTATGCGCGCGGAGGCCACCGAGAGCAGCGCCTTAACCGCCGGGGCTGCGCATTTGCTCTGCTTTGCAGGCCTCGCTGCCGCCCACACCCTCGCTGGCCGCGGCGCGCTCGTCTCAGACCCCGCGCTCGCCCTCCGCCTTCTCGTGGTCTGTGAAGCGCCCATAGTCATCGCCGTGTTCAGCTACCTCCGGCGTGATGCCAAAAGCTGCTCGATTTTCAAAGCTGTTGCGAGAGGATTGATCTGCTTGCCCGTGGGAGCATTCCTTAATGCATTTGGAGCAATCGTTCTTGGTGCACCTGTTGGAATCAAATACTGGATACCTACTATATATTGGTCACTCCTCATGTCCCTGTTCACGTTTGTTCCAGCAGCATGTGTCTTTGGAGCATCCAAGATTGATTGGCAAAATGTGCTTTCTCACTCCATTTATTTCATGCCAAATGATGTTGAGAACTACATGATCTCTGCACCTTGTCATGGAGCTGTGCTAGGAGCATGGCTCGGTGGTTGGCCTATGCCCCTTGACTGGGAGAGGCCCTGGCAGGAATGGCCAATCTGTGTCTCTTATGGTGCCGTTGCTGGGTATTTGGTTGGAATGGCAGTGTCAGTGGTCCTAGTAGCTGTTCACAATAGAAGGGTTCGTGCAAAAGCTGACTAGCCTGTGGTCCTGTGGATGATGAGTGCAGCTGTCCTAATAGCTGTTCACAAGAACAATGTATTTGCTGATAACCTATCTTGTTAGTGTGAGTACTGGTTGTTTCCAATGTATAGCTTCATCCTGGTTCGATTGCTCTATTCTTTTTTAATATTTTTTTTTGCAGCTGTACATTGTAAGGGTCTCAGTTCAGTTTTTTTTCCACAGAGAAGAGGGAGATACTAGTTTATTACGTATTCTATTTTATGATGAATAAACGAAACTTTCCCTAA
>GRMZM2G032912
AGTAGTCAGTGCACACAGAAGGTGGATGCAGATAGATGCATTGCATTGTCACCATCGTAGCACCTCCCTCTCTCTCTCCCCTTTTCGTTCCGAGGAAGGAAGCACCACAGGGCCAGCAGAGATGTCTGGAAAAGGGAAGAGGCGAAGCGCTAGATTGTTGAAGCTGGAAGAGCAGAAGAACGACGGCGGCGCCGTCTGCTTCCTTGACCCCTGGCAGATCATCCGGAACAGCATTTCCGGTCCGAGCGCGCGAGGGAAAAGGAAAAGGAATGAAGGAATCCAGCCGCAGGGAGAAGCTTCTTGCAGCCGCCAGGAGCCACTGTATGCAGGAAACAGCAATAGCTTACCAAGCCAAACCTCGGTAGGACAGATCATCGAGTATATCCTTGACGAGTTGGAGATGAGAGACAGGCATGAGCTGTTTGCAATGCCAGACGACATCCAGGTGACTGATTATGCAGAGCTGGTGAGCAGGCCCGGTGACTTCGCGACACTGAGACAGAAGAACAGGGATGGCATGTACACGGCACTGGAGCAATTCGAGAACGATGTTTACATGGTGTTCCAGAAAGCGATAACGATGAACAGCCAGGACACCGTGCCTTTCAGAGAGGGCATGGCGCTGCTGGATCAAGCCAAGCTGGTGTTCATGTCCCTGAGGAGCAACCAGATGTTCTCGGAGTCGGAGCTCGCGGCGTGGCGCCAGAGGCACGCGGACCAGATGCAGCAGCCGATCACGCCGGAGGGAAGAGAGGGCGGCGGCAGGGGACCACCACGTCACACGGCTGCTGCGCCGCTGTTGCAGCCGTCCGCCGCCACGCCGAGGAAGAGGAGCGCCGCCGAGACGAAGAAGCAGGAGGACGCCCGCACCGGCGGGAACGCTACGGGGAACCAGAGAGGGAGGCCGCGCGGCGCCAGGGAGACCAAGGCCACGGCGCCCACGCCGCCGGGAAAGAGGGCGAGAAAAGACGCAGCAGCAACGGCGGGCTTTAACGGCGGCCGCGGTCTGGTGGCTCGAAGAAGGCTCACTTACAATGACGAAGCTGCTGCCGATCAAGGCTGGCGGGAGATAGCGGCGACGCCGGTCTTCCAAGGCCGGCACGTTACACTCAGAGACGTAAGACCCACTGACCGACCACTGGGGGAGTTCGGGTGGCCAAAAGTCTATTCTGAAGCATTTTTCTGGTGCAAATGCAACGCAAACCGTGCAGCAGCCGCAGGAGCAGACGTTCCGAGGCAGCCTGCAGCGCTTCGTGCGGCACGCGGGGCTGAAGGCGCGCGTGGCCGCCGAGTTCAGGAGCCTCGAGTGCGTCGCGCGGGCCAGGCACTGCCCCGTCCCGCAGTGCTGGAACGGCTTCGCTCCCAGCGCCGGTTTCCTCCCGCCGTCGCCCCGGCCTCCGGGCGCCGCCGCCGCGGAGCCGGGGACGTCGTCAGATCAGCAGGCGGCGGCGCCGGAGTGCAAGCTGGAGACGGACGAGGTGCTCAAGCTCTTCGTGCTCATGGGCACGCCCGCTGCGTTCTTGAGCAGAGCCAAGAAAATGTTCGGCCAAGATGAGCCAGAGAAAAGCGCGCAACCGGCCAAGGCTGCCGACGACGCCCGGGCGCGCGCTGGCGCTGCAACGACGGCCGAGACTGGGCACGGGAAGAAGAGCAGCGCGAGCGAGCCATCGGCCGCCGCGTGCGGGCCGTTCGCGCCGCCCAAGTTGGTCCCCGGCCGGCTGGGCTTCGGCCAGTTCGCCGCCTCTTCAGCACGTCCGTTCAAGCTGAACTCCAAGCCTTCGGCGTCAAATGATTCC
>GRMZM2G033570
ACAGCAGCAGAGCACCATCAGCACCAGCACGCCCACTTGCCTCCTATTATTTGCGCCAGAGGGCAGGGCAGGGCAGGGCAGGGGCCTTGGCGCTACCCCCGTTCTTATCCCCACCTCGTGCCTCCCCTCCTCCCCCCTTCCCCTCTCTCGCCCCTCCTCCCTCCGTCTCGTCTCCCAGGTCATGGCAAAAGCTGGAGCACCGGGAAAAATAACAAGTGGGAGATAAACAGGAAGAGCTAGGTGAATACTTGGAGAAAAAGGTCCCCCACACCCCCCACGCAGGTGAATACTACAAGTAGCAGTACAAGGAAGAGAGCCAATCTGCCCGTGACTGCCAGTGAGTTGCTCGGGTGTGGTGGTTAGTTGAGGTCACGATGATGGGAGGCGGGCTGATGATGGATCAGAGCGTGGTGTTCCCTGGCGTCCACAACTTCGTGGATCTCCTGCAGCAGAACGGCGACAAGAACCTGGGCTTCGCCTCACTCATGCCGCAGACGTCCTCCGGCGACCAGTGCGTGATGGGGGAGGGTGATCTCGTGGACCCACCGCCAGACAGCTTCCCGGACGCCGTGGAGGACGACAGCGATGACGACGTTGAGGACATCGAGGAGCTGGAGCGCCGCATGTGGCGCGACCGCATGAAGCTGAAGCGGCTCAGGGAGCTGCAGCAGAGCCGCGGCAAGGATCCCATGGCTAGCGGTGGGGGCCTGGCCGACGGCTCATCCAAGCCAAGGCAGTCGCAGGAGCAGGCCCGGCGCAAGAAGATGTCGCGCGCGCAGGACGGCATCCTCAAGTACATGCTCAAGATGATGGAGGTGTGCCGCGCGCAGGGGTTTGTGTACGGGATCATTCCGGAGAAGGGCAAGCCGGTGAGCGGCGCCTCCGACAACCTCCGTGCCTGGTGGAAGGAGAAGGTCCGCTTCGACCGCAACGGCCCGGCCGCCATCGCCAAGTATCAGGCCGACAACGCCGTCCCGGGCGCCGAGAATGAGCTCGCCTCGGGCGCTGCCAGCCCTCATTCCTTGCAGGAGCTGCAGGACACCACACTCGGCTCGCTGCTCTCAGCACTCATGCAGCACTGCGACCCCCCACAGCGGCGCTACCCGCTGGAGAAGGGCGTTCCTCCACCGTGGTGGCCTACCGGCGACGAGGAGTGGTGGCCGGAGCTTGGCATTCCCAAGGACCAGGGCCCACCTCCCTACAAGAAGCCCCATGACCTTAAGAAGGCCTGGAAGGTGAGCGTGCTCACCGCTGTCATCAAGCACATGTCACCAGACATAGAGAAGATCCGACGCCTCGTTCGCCAGTCCAAGTGCCTCCAGGACAAGATGACTGCCAAGGAGATCTCGACCTGGCTGGCGGTCGTCAAGCAGGAAGAGGAGCTGTACCTGAAGATGCACCCTGGCGCACGCCCGCCGGCATCCACTGGTGGCATCGCCAGTGCCATATCTTTCAACACCACCTCAAGCGAGTACGACGTGGACATCGTTGATGAGTGCAAGGGGGATGAGGCTGGCAACCAGAAGACAGCAGTCACTGACCCAACCTCCTTCAACCTTGGTGCGGCTATCCTAAGTGACAAGTTCCTCATGCCGACGCCGATGAAGGAGGAGACCGCTGACGTCGAGTTCATCCAGAAGAGGAACGCCCCCGCTCCTGCTGAGCCAGAGCTAATGCTAAACAACCGGGTGTACACCTGCAACAACGTCCAGTGCCCGCACAGTGACTACAGCTATGGATTCCTTGACCGGAATGCCCGCAACAGCCACCAGTACACCTGTAAGTACAACGATCCGATCACTCAGAGCGCCGAGAACAAGCCTCTGCCAGCACCGCCGCAACCACAAGCCTTCCAGCCGGCCTTCAGCCAAGCCAATCAGGCAGCGAACAATCTGGACTTCAGCCTGCCTATGGACGGGCAGAGGTCCATCGCCGAGCTGATGAACATGTACGACACCAACTTCATGACGAGCAAGACCATGAGCAGTAGTGACAGCGTCACCATCATGGAGAGGCCGAACGCGATGCCCCAGAGGATCCAGATGGACGAGGGCTTCTTCGGACAGGGCAACGGAGTCTTCGACGACGTCAATAGCATGATGCAGCAACAACAGCAGCAGGCACCACCCGTGGTGCAGCAGCAGCAGCAGCAGCAGTTCTTCATCCGCGACGACACGCCATTCATGAGCCAGATGGGCGACATCACCAGCACGGCGGAGTTCAGGTTCGGCTCTGGTTTCAACATGTCTAGCACCGCCGCCGCCGCTGATTACCCAGGCGCGGCGCAGAAGAACGACGGGACCAATTGGTTCTACTGAAGAATAAAACTTGTAGGGCTCCTCGTTATAAGCTTCGGATTCCTCCATGGATCTCCCAAGTTGTCAAGTCTTATAGGTCTTCGTTATATAGGTTTTGCAGTAGCTGCAAGACGGCTGGAACCTGGAACTGGTTTATACTTGTATGTCCGGCCAGCCATAAACCTCTCTTATTTGCAAACTTAATGTTATTCCTAGCTTTAAGTTGTTAGTCTCAGTCTGCTGTCCATGTATATGGCTGTTAAAATGCTTGTGCTTGTTTCTGTACTACCTGCTGTTTGGTGTCTGAATGAAGTGTTTTCTTCAGTGGTTCTGCTCGACGTGTCTGCTCACTGTTGATGAGGCACATCATCGCTGCTGCTCTTCACACAAACAACATGACTGACATATTC
>GRMZM2G033787
CGCGCTTATAGTGGCCGTCCATCATCATTAATCATCAATATAGATGATTGGCGCTCTACTGACTGTGCCTAGCGTGCGTGGCAATTGGACCCAATTTTTTCTCCCGAAATGGACGGCCCAATCCACGTGCTCCTGTCGCTCGGCCACAAATATCGTCCGGGGGGAGCTAGCTGGCGCGTACGTTTCCATATGCACTGTACCCGTGGCATACCAAACCATACCATACCAGTGGTGCGTCGTGCGTGGTTGCGGCCGTCACGTCAGCACGCACGTTGCATGTCTGCCCTTGGGGGCGACCACGCACGTCGATGTAACGACCGATACAGCAGTACTCGTCGACCATCATACATACATACACACAGTTATTAACTAACAACCATCATACAGCTAGCAGTGCATGCGTTGATCCATTCGTCAATCTCTCTGCTGTTTCCCGCACACCAGGTTGGCAAGAGGGCGAGGAGCAAGGAAGCGGACTACGCGGTGGAGAGCATCGGCGCGCTCCGGCGGGCCATCCCGGAGATCTGGGGCGAGGCCGCTGAACGCTCCTCCGACAAGCTGCCGGTGCCGGCCGTGAGCGTGGTGAGGTCGACGACGTCCGACCTGGACTCCATCATCATCCAGCCCACGTCCATCCACGCCTAATATATAACCTCATCGTCCCTAGCTCCCCACCCCCAATCAGAATCAGCGGGTGCGTGCGTGCGTGTGTGAATATCTCTCTCTCTCTCTCTCTCTCTCTCTCTCTCTCTCTGCCTGCCTGCCTCACAGGCTGAAAGGCGTGTACATTTCTGATCAGCACCACCGGTCGCCCGTCGGTGCGCGCGTGCATGTAAAGCAGGCACCACCAGCTGCAGCCCAAGTGCGTGCATGAGCATGACGAGTCATGCAATGTGTTGTACGTATTTTACATGATGATAAGAATAACAAACCGTGTTTAGCTGCAGAGACCCGAGCAGCGGTTTTAACCAA
>GRMZM2G033828
CCAACATCCGCCTCAGATTCCCGTCCATCGTTCGTCTCCGCTGTTTCCCGTCCCTCGTCCTCCGCCGAAACCCTAGCAGAGCTCCTCCTCCGCCTTCCCTCCGGTCGCCGGAGTGCCTGGTCCGGTCACGGGGGTGGTTTCGAGGCCTGGATTGGCGGAGTGTTTGGAAGGAGGCAGGGGCGGGACAGTAGGAATACATAAATTTTCTAGGTTTTCAGCCGCCCTATGCCTGACGCATCCACGCGCCCACGCCTGTCTCCGCACACACGCTGCCACGCACAGGCACCGCTCGTCCGCTCCAGCTCTTGCGTCGCACGGACAGACACAGCTCCACCCTCCATAGCTCCTCTTGCCGCTGCTTGTGCGCCGGATCACCGCCCCCGGCCTGAGTCTTCGGACAGTGCGTCCGCGGCAGAGCATCTGCGGCCTGCCCCCTGCGGGCGGCGGCGCCAGTGCGGCTCGCCCCCTCTGGCCGTCTTGGCCTGATTGGACCGAGAACCAGGAGGAGGGACATGGAGGGGTTCGCCAAGCCGTCCACGAGCTCGGGGTCTGGGGTCACGGTTAGGGCCTCCGTCGCCGCGGCCTCCATAGAGGAGAGGTTCGCCGATCTGTGCAAGGCCAAGCTGGGACTGGACGAGAGCACGACGAGGCAGGCAATGCAGCTCTTGAAGGAGACCAATAACATTCTCAAGTCCAGCATGTCTTCCTTGGGCGGCGGATCGCCCGAGGAGATCGAGAGGTTCTGGTCTGCCTGTGTTCTGTACTGTGTGTCAAGGCTCAGTAAAGCGGGGAGGTCGAAGGAAGATGGCAGTGTCTCACTTTGCCAGATTCTGAGGGCATCTAAGCTGAACATTGTGGATTTTTTCAAGGAGATGCCACAGTTCTGCATAAAGGTTGCACACATTTTGACTGGCCTATATGGTTCAGATTGGGAAAAAAGGCTTGAGTTGAAGGAACTGCAAGCGAATGTTGTCCATTTAAGCTTGCTAAGCAGTTACTACAAACGTGCATACCAGGAGCTATTCTTGTCAAATGATGGCAAGAGTTCAGACAATTCTTCAGAATCAAATAACCAAGAGGCTTCTGATTATTATCGCTTTGGATGGTTGCTCTTTTTAGTCCTAAGAATCCAAACATTCAGCAGATTCAAGGATCTTGTGACATCCACGAACGAACTGGTTTCTGTGTTGGCTGTACTTATCATTCATGTTCCTGTGCGACTAAGGAATTTCGATATAAAGGATTCATCCTACTTTGGTAAGAAGTCAGATAGGGGAGTCAGTCTTATTGCTTCTCTTTGTGAAAAACATCATACCTCAGAAGATGAGTTGAGCAAAGCACTGGAGAAGACAAATACTCTCATAATGGATATTCTGAAAAAGAAGCCATGCCCAGCTACTTCAGCATGCCAACAGGATAATTTGTCTTTCATCGATCCAGAAGGCTTGACAGTTTTTAAGGATTTGCTTCAGGGAGACTCATTGAAACCAAGTCTGATAATCCTGGAAAAGGAATATGAAAATGCAATTAACACAAAAGGTGAGCTAGATGAGCGCATGTTTGCTAATGATGAGGACAGTTTACTTGGTAGTGGAAGCCTTTCAGGTGGAGCCATTAATTTACCAGGCACAAAGAGAAAGTATGATGTTATGGCCTCACCTGCAAAATCAATATCAAGCCCAAATCCAATGTCTCCTCCACGCTTTTGTCTATCTCCTAAAGGAAACGGCTTTTGCAACTCAAAGATGGCTCCTAGCACTCCAGTGAGCACAGCCATGACAACTGCCAAGTGGCTTCGGAATACAGTATCTCCCCTTCCATCAAGACCTTCTGGGGAACTGTTGCGCTTCTTCTCGGCCTGTGACAAGGATCTAACAGATGACATTGCACACAGAGCTGGGATTATACTTGGAGCCATATTCACGAGCAGTTCTTTTGGTGAACGAATCTGTACTAGTATGCGAAGCGCAAGTAGGATGGATGCTATCTGGACAGAGCAAAGAAAAATGGAAGCTCTTAAGCTATATTATAGGGTCCTCGAATCTATGTGTAGGGCAGAGTCACAGATCTTGAGTGGGAACAATCTTACATCACTTTTGTCTAATGAACGTTTCCATCGGTGTATGATTGCATGTTCTGCGGAGTTAGTTCTTGCAACTCACAAGACTGTCACTATGATGTTCCCAGCTGTGCTGGAGAAGACTGGCATTACAGCATTTGACTTGAGTAAAGTCATAGAGGGTTTTGTTCGGCATGAAGATACACTCCCAAGAGAGTTAAAGCGCCATCTGAATTCTCTTGAGGAACGGCTTCTGGAAAGCATGGCATGGGAGAAAGGGTCATCAATGTACAATTCCTTAATCGTTGCGAGGCCGGCACTGTCTGTAGAAATAAGCCGGTTAGGTTTACTGGCTGAACCAATGCCATCGCTTGATGCAATTGCAGCACATCATAACATCTCATTGGGTGGCCTGCCACCTCTTCCCTTCCAGAAACAGGAGCGTTTGCAAGACAAAGATGAAGTCAGGTCTCCCAAAAGGGCATGCACTGAGAGGAGAAACGTGCTGGTGGACAGCAATTCATTGCGGTCACCAGTGAAGGATATTATTAAACCAAAGTTACCACCTCTCCAATCAGCTTTTGCAAGTCCAACAAGGCCGAATCCTGCAGCGGGAGGCGAAACGTGTGCAGAGACAGGAATAGGCGTGTTCTTTAGCAAGATATCGAAGCTCGCAGCCATTAGAATCAGAAGTCTCTGTGAAAGACTGCAGCTTCCCCAGCAAGTTCTGGAACGGGTGTATTCCCTTGTGCAGCAAATCCTTAGCCAACAGACTGGCCTTTTCTTCAACAGGCACATTGACCAGATCATACTATGCAGCATATATGGAGTTGCCAAGATCTCTCAACTGGAACTTTCATTCAAGGAGATTATTTTCGGCTACAGGAAACAACCTCAGTGCAAGCCACAAGTTTTCCGAAGCGTCTATGTTCATTGGCCCCCAAGAAGCCGTAACGGGAAAACAGGAGAAGACCACGTCGACATCATCACTTTCTACAACGAAGTATTCATTCCTGCCGTCAAGTCCTTGTTGGTGGAGGTAGGGCCTGGCGCCAGCGCCAGTCCAAAGAAGAAAGAAGAGGAAAAAGGTCCTGCTGATGTAGGTCCATTCCCAGAATCTCCCCGGCTGGCTCGGTTCCCGAACCTCCCCGACATGTCTCCAAAGAAGGTTTCTGCTACCCATAACGTGTACGTCTCACCGCTACGGTCATCGAAGATGGACACTCTTCTGTCCCCGAGCTCCAAGAGCTACTACGCGTGCGTCGGCGAGAGCACCTACGCGTTCCAGAGCCCCTCCAAGGACCTGAAGGCTATCAACAACCGCCTAAACAGGCAAGATCATCAAAAGAGCAGTTCGCTAGAGGTTTGCTGGTCCAGTTTCCAAAGCAACAGATAAACTGATGCCCAGATCGATCACCTGCAGTGTGTCCGGCGGGAAGAAAGTCAGCGGCCGGCTGAACTTCGACGTCGTCAGCGATCTGGTCGTGGCCAGTAGCCTCGGCAGTGACCGTGACGCCAAGCCTGCGGCCGATCCTGCCAAGACGACGCCGGTGAAGTGCGAGCCATCTGACTCGTGATCGTCGTCGACTCTGATGAGGCCCTTGTTATAGATTGTTATGTTTCAGATACTCGTGAGTTAGTAGATGGTAACTAGACGAGGAGGCCCTTGTTTCTGTTTGCGTCTTTTCTTTTTTTGACGTGGGAAACATCTCTGCGAGCAGCTCTACGTTGTGTAAAATATATATAAAGAAAGCTGCCCCGATGGCTCCCCTTAACCCAACTCGCGTTGTAGGGAGATGACAAGCACCATGGCCATGTAACTTCATAGAGGTTTTGAGAGAGCTGTGTAAATGCAAGATGGCCATGTATCAACAGCGGATATTTTGTTCGTGGCCGTTTTACTGTCAGGTGGCGGCGGCCTGTCAGCAGCGCGTCCCTGACTGGTTCGTAAATGGACACCTGCCATTACTGTTCTTGTACATGCCCATCGCCTCGCGGTGCAAGGATTCAACCAGAGTGCCGGCCGTGCCGATGTCAATGTTAAAAAAGGCGACGACGAACTATTCCGTCCGGGAGAACACGTCTCCGTTGGTTTTTTTTGACGGCCGTGCCGATGTCAATGTTCAAAAAGGCGACGACGAACTATTCCGTCCGGGAGAACACGTCTCCGTTGTTTTTTTTTGACGAAGGGGCGAAGCCTCTATTTCATGTAATACCCACTTTGTAAGAAAAGTCTAAAAAGAGAAATTATATTACTTTATAGCTATATGTGTTATTCATGTTTATCGTTTTACGTGAAC
>GRMZM2G034302
CACACCTCACGTCTCCTCACTACCCGCGCTCTCAGGCAGCGCACCTCGCTCCTCCTCCCCCACAGCGCTTTCCATTTTCGTCTATCTCCCGAGAACCCTCCTGCGCCTCCCAAAGCTCTCTTCTATCGCGGCCGCGCGCCTGATCGACGTACGACCGGTCTGGTACGTACGTGTGCTCGCCCGCCATGGCTCGCGGCGACGGCGAGCTGGAGCTGTCCGTGGGGGTCCGCGGCACCGGCGGCGCGGCGGCGGCGGCGGCGGACCACGTGGCGCCGATCAGCCTCGGCAGGCTCATCCTCGCCGGCATGGTCGCCGGCGGCGTGCAGTACGGCTGGGCGCTGCAGCTCTCCCTCCTCACGCCCTACGTGCAGACTCTGGGGCTCTCACATGCCCTCACTTCATTCATGTGGCTATGCGGTCCTATTGCTGGCTTAGTGGTCCAACCGCTGGTTGGCCTGTACAGCGATAGGTGCACAGCAAGATGGGGAAGACGCAGGCCATTTATCCTGATAGGATGCATGCTCATCTGCCTTGCCGTCATTGTTGTTGGCTTCTCGTCCGACATCGGAGCTGCTCTAGGGGACACAAAGGAACACTGCAGCCTCTACCACGGCCCTCGTTGGCATGCTGCGATCGTGTACGTTCTGGGGTTTTGGCTCCTTGACTTCTCCAACAATACTGTGCAAGGTCCAGCGCGTGCTATGATGGCTGATCTGTGCGGTCATCATGGGCCTAGTGCAGCCAACTCAATCTTCTGTTCTTGGATGGCGCTGGGAAACATCCTAGGCTATTCCTCTGGCTCCACAAACAACTGGCACAAGTAAAGCCCACCGCTCCCACACGAACTCTACCTGTTTTTTTTTAAATTATTCTGGAACTGGTTTTACTTAACACGGGCGCGTTCTGAATTTCTGGTGCTATCACATGCACAGGTGGTTTCCGTTCCTTATGACAAACGCGTGC
>GRMZM2G034383
GTTATTTACACATTTTCAATTTCGTACTGGGCGACTGGGCGTAGGGCGAGCTGAGCTCCCAAGTCGACGTGGCGGGGATGGCTGCGACGGCCGGCGTCGGCGGTGGTGGAGGGGCTAACGCGGCGGTGGCAGAGCAGATAGCACAGGCAGTGCGGTCCACCTCCAATCTCCTCCAGCTCATGGAGCAGTCCTCCCCCGCTCAGGTTCACTTGGCAAAACTACCCAAGAACCTGTTGGAAAAAGCATCCTTTGCAAAGAACACGGAGCATGTACTGCACCAGCTACCTCAAGTAATTTCATCCTTGGATGCTTATATGGACAGGAGTTTGCAAAGTGCATCTCAAATTAAGACTGTCACACAGCTCTTGTCAAACATGGAGAAGACACAGCTGAAGTCCATGTTGCCTTCCTCTCGAAGGAAGGAAGATCAGAAGAGTACTGAACCCTTAAGAACTCAGGGTTGATTGACGTCACCGAGACATAGTGGAAGGATAAGCTTTTGCCGTCTTATGCTAGAGAGATCTGAGTATGATGGTTTGGCTGATTGGCTCTATGCATCTATCCGGCATAAGGATCCATCGCTGCCTACCGTTTGCGCCACATTTTAAAATTTGGTTGGGGAATGCTGTTATGGTGTAATGGAGCTGTTTTTTATGAGTTGGAGGTGCTACAAGGAAAGCATGTCTGTTTATTTGTCGTCCGCTAAATCATTTTAACTAAATTGCGGCAAATAAAAAAGAACGGATGGATTAATTGCCACGCCTTTGGGTCTACAAACATGCTGTTTTCTTGTAATAGTATTGATTGTTTCTAGCAGAAAATTAAGGTAGAAATTAATAAGTGATCAAAT
>GRMZM2G034417
CCTCTTAAGAAAATCTGCTGGGGATACTAAACTGATAATTATACTGATTGATCAGGCTGGAACCAATAGAGACAAGACCACTGTGGATGATACAACCAACAGAATCAACAGGCTACTATACAAGATTCGATCCATACGGATGTGTGGATCATTGGCTTTAAACATGTGTGGAGTTGCCTGTGGTAGACTAGATTTGTGTTATGAGATAGGATTTGGTGGTCCATGGGATGTTGCTGCTGGTGCTGTAATTCTTCAGGAAGCCGGTGGCCTTGTTTTTGACCCAAGCGGCGGAGAGTTTGATTTGATGTCGCGAAGAATGGCAGGATCAAACAGCTTGCTGAAGGATAAGTTCGTCAAGGAACTGGGGGATACTAATTGAAACAAATGTTAGTATTATTCGTGGAACAGATTAAGACAATAAGGTTGCCCCGCCGCATGGTGATTAACTTATTGTTTGGGCAACAAAATTCCATGTAATTCTGCACCTGTACAACTATGTTGGACGCAGAACATTTTATTGAGTTTTGTGATTACATGGGAATACATAGGTTGAGGCAACGGTCCCTACTTTATGGCAATATGTTTGGGTTGGAATGGCTTGAGTCCAATTTCAAGTGTGCTGCAAGGAGGAAAGTAAATTGCTGGATCTTTACGCATTTGCTGATAATAATATATGGTTGCTACGCTGCAAACAATTTGCGGTGGCATATTTAAG
>GRMZM2G035890
GCCACAGCTAGCACAGCACTCATAAGTTAAGTTGTATAGCTAGAGATAGATCGAGCGAGCAGCTATCTATCTATCTATCTTAGCGGCATATATCGCGAAACATAGCTAGCTGGAGTGAGTTTTGTAATCATGGACGTCGCCAACAAAGTAGGCAAGCAGCTTAAGTTCGACGTCTCGTCGAAGGCGGACCGGCAACGCTTCAATACGACTTTCATCCAGGAGATTCGCCGTGAGCTCGGTGACACAAGCGTGATGCAGGAGGCGTTCCAGCTCCCGCCTCAGACGGACACCCCGAGCTTCCAGGACCTCGTGCTGATCGCCGGCGAGAGCACCGCCACCCTGCGGCTGCGTACCGACAACCTCTACGTCGTCGGCTTCCGCAACCAAGCCGGCCGGTGGTTCGAGTTCCGGCACGAGAACGGCGGACTTCCTCCGATCATACCAGGGGCGACGATGCTGCACTTCAGCGGGAGCTACGTGGGCACCAACAGTCTAGCTCCGCTAAATCGTCCACGAGATGTCAATATCGGTCGCCACACGATCGAGAGTGCTGTGCACAGCCTGGCCCAGTCGACGGGAGAAGAGGATCAAAGGCTGAAAGACTGGTTGCGCACGCTGATCGTGAGCTTCATCGAGTCGATCAGGTTCAACTCGGTGGCCAGCGCGGTGGCCGAAGCGCTGCGCAACGACCAAGTAAATCAGCTCGAGGAGCACCACATCCACCAAATCCGCAACTGGAGTGCCATCTCCACGGCGCTACTCGCCGCCGCCAACGACGTCGTCCAAGACCCCGACACCAACCTCTTCAGCCAGTTCGCCAACGAGTGCAGGATACGCAACGCCTACCAAGCGGCCATCACGCTCGGCCTGGTGCTCGTCACGGCCAGGACCAATCGCCGCCATCCCCGCGCGGCCGACACCGCCGCCCTCGGGCTCACCCTTGTGGAAGTCGTGTCGGTGCGGATCCTCTACATCGACGGGGAAAGACCCGGCGACCTCTACGGGACGGTCAGAGTCGTCGACTCCTTCGGCGGCGTGCACGTGTACGACCAGCCCAGAGGCAGCGCGCAGTCGGTCTACCCCGGGGACAACGCCAAGCTCGTCTGGCCGTCTCGTGTCGTGTCGGCCGCCGACGACTTCGTCATCGACGTCCACCTCATGGACCGGGACACAGACCCATCGCCGGACGATGAGGTGGCCAAGGGGATGGTGGCGTGGAACTCCCGCGACGCCCTCAGCAGCCACCGCAACGTCGTGACGAGCCAGCTCATCACGGGCGAGTACGGCTCGGCACAGGTCTTCTACGCGGTGTTGACCAACGCCGTGGTGGCCACCGTCGCCGTCCTGCTCATCAACGGCGACGACGAGAGCGTCCCCGACGTGTACGGCTCCATCACAGCCAGGACCGACATGTCCGCCGCCAGCAACTCGCTCCAGTACCAGCTGTTCAAAAGGGGGCAGAACCAAGATGTGGGTGTGCCGGCCAATACCTACATACCCCTTAACAGGAAGGTGGTCGCGGCGGCGCTGGGCTCGCCGTTCAAGGTGGACGCCGACCTGTGGGACAGAGACAGGGACCCCTCCCCTGACGACCAGATCGCGCTAGGCTCCGTCTCCTTCAACCCACGCTTCGTCGGCACGGACAATGCCAGGATCACCGGGAAGTACGGCGAGATTGAGGTGCAGGTCACCTGGTCATCCTCCGTCATCCAACCCTAGCTAGGTCATCCATCTTATTACAATAATAATGAATAAACCAAGATCGAGCGAATCCAACGATTCCTGCATAGATAAGATCGATCGATCGATCGATCTCGAAGTGTTTAGTTTTTGTATGCCAATAAACCGCATGCATGCTTGCGGGGATCAATAAATAAATGTTCTACTCTATAATTAGTACCAGTAGTTATGCACACACGTTAATAAAAACCAGTCGATT
>GRMZM2G036557
GCCCCCTCTCCTCCGCGATCCTCCCCAATCGCGCAGATCCCGTCTCTGCGCCGCCATCCGCGCCGCTCGCGGAGCCGCCCCTCCCCGCACCGCGCATTGCCCGGCGCGACAGACACCGCACGACCCCCAACTCGGCGCCCCACGCTCCGCGCCCCCTCTCCCCCCGGCATGAGACACCGTCCCTCTCGCCATGTGCCCCCACGCCCAGCGGCATATGAAATTAGCGAGGGGCGTACAGGTCGCTCTCGTCTGCTCGGGGCTGGGTCCGCTGCCGTGGTGGCCGTCCACTGGGCGAGTCGTCGAGGTACCCAATTTCTGCCATGGCGATCCGCCCGGACCAATGGTCGATTCTCCATCTGACCATCCTCAGTAAGCCTCCTGCCCCACTACTGCCCTCCAAAGCGGCGCGCGCGCCACCGCCATCTCCACCCACGCCCACCTTGCTGCCGTGGCCGCCCCATACCGCGCCCTCGATCTGACCCCACGGGGCAGGATGGACAAAGGGAAATCGGTGGTGGCCGAGCTGGCGGCGTCGTTCAGCGATGTCCTTGTCACACCGCGCGAGCCGCCAGAACCCCAAGCCAAGAGCTTCCTACCATCGCCCTCCTTCTTTACTAAGTTTGCCAGGGAGACAGGAGACACCCAAACGCTTTCAGATGTTGATATAAATATTATTGCTTTGGCTTACATGTTAGAAGCTGAGATCCATGGGACTAGCCATTTGCGAGAGCACCCTCCTCCTCTGAAAATTCTCGAATACTTCCTCTGAAGAATATTGAGAGTCAAGATATCTTCATGTGTGATACCAACAGTCTTTGTGGGGCACAAGAGGATATAGAGCTCTAGCCATCAAAGAAGGATGCACCTGTTGCATGGGAGGACGATGAGAACGATGTAGGTTGGATGCATGCTATTAGCCATAGCATGCACAGAAGATATTTGCAGAGGAAGGCAAGGCGTGATGCCCTCAAGGAATCTGGACAAAGTTTTGAGACAAGTTCTGTTGTTCCATCAATTGATGATGATAAAGTTCTCTCTGAAAATAGTGGATTGGAGCATGGTCTGACTTCAACTGATGGCCTTTCTTCTGTCTCTGAGATAATTAGTGCACGTTCTGATGATTTTGAACATCAAGCAGAGAATGACACTGAAATTCCTGGAGAACATTTGCATTCTGATCAGCGAGCTTACGGTGATGATGCTGATGCGTGCACCAAAGAATTGGAAAACCTAGATATAGAAGGTGAGGATGAGGGAGGTGGTGATGCACATTTCATTGTTGATGAGAGCAACGAGCAGAGTTGGACCCTGAGGTCCTTATCTGAATCGAGCATTCCACGTTATTCACTATGCAAAGAAAGAGACGTGAACTTGAAGTATGAGAAACATAAAAGGTTTAATGCTACTCTTTGCACTTATTGCAACTATATTTATTTGCTTTTGTTCATGGAAGGCTTCAACGTGTGGTTCTTTTTAAGAAGTCCATGGTCAATGGGTCAGTATACTGTCACAGAAACCGACAACACACATCGCAAAATCTTGGGCGTAGAGTTTTTTTTTCTAGACTCTAGTAATAAGCTGCAAGAAAATCTAAAGATGCGTAATCATGTAATTTGGGGGTCACTTCTTTCAGCTTGTAATTAAATTAGCTCCTATGATGTGGGAGCACGTGTGCTGATCTCAAACTTACATGCTGAAGGTGGTCAGTGGGATGACACAGAAAATAAGAGGGCAGATGGGAAGAGCATGGGTATAGAGAAGTCTCCTGACCATAGCTTCATCCAAGTAGAAACATTCATAATTTAGTTTAGCATGAATATGATATTTGCCTGCAATAGACGACTAACAAGAGTGATGCCAACCAATGTAGTTTCTGATTTACTGGGCATGAGCCCTCATATTTCAATTT
>GRMZM2G036629
ATCAACCAATCCATAACTCGAAACCTTTTCTTGTGCTCTGTTCTGTCTGTGTGTTTCCAAAGCAAACGAAAGAGGTCGAGGATGTCTTGCAGCTGCGGATCAAGCTGCAACTGCGGATCAAGCTGCAAGTGCGGCAAGATGTACCCTGACCTGGAGGAGAAGAGCGGCGGGGGCGCTCAGGCCAGCGCCGCCGCCGTCGTCCTCGGCGTTGCCCCTGAGACGAAGAAGGCGGCGCAGTTCGAGGCGGCGGGCGAGTCCGGCGAGGCCGCTCACGGCTGCAGCTGCGGTGACAGCTGCAAGTGCAGCCCCTGCAACTGCTGATCCTGCTGCGTTGTTTCGTTTGCGGCATGCATGGATGTCACCTTTTTTTTACTGTCTGCTTTGTGCTTGTGGCGTGTCAAGAATAAAGGATGGAGCCATCGTCTGGTCTGACTCTGGCTCTCCGCCATGCATGCTTGGTGTCGGTTCTGTTGTGCTTGTGTTGGTGCATGTAATCGTATGGCATCGTTACACACCATGCATCTCTGATCTCTTTGCGCCAGTGTGTGTGACTATGTCCCTGTAACGATTGGCTCAGTGATTGAATATATATACAATACTGTTTTACTAAGTAA
>GRMZM2G036927
CCACAACCCTCGCGCAATCAAGCGACGAGACGACCGACCCCAAGCCAAAGGACCAAAGCAAGGCTAGGCAAGCAGCGTCACTGAAGCGGAAAACGCGTCGCCTTCACCAGTCTCCACTCCAGAGAGGAGAGCTTTGATTGCTGGTGGTCTGGTCGGCGGCGGCGGCGGCAATGGAGCCCCTGGAGGTGGCCATAACGATCATATTCGACGCGCTGCTGCTGGTGTTCATGGTGAAGCTCTTCTTCGCCATGTTCCAGATGAAGCTCGTCGTCATCCTCTTCTACCTCGTCATCCTCCTCTTCGCCATGGCCTTCTCCGGCCGGGCGCCCAGCAGCTTCTAGCTCGACGATCGTAGCAGCAGAGGTGGCAAAAATTGAAGCTTTCTTCTCCCTCCCCCTCTTTCGTTTCTTCTCCCCCCTCTTGGAGGGTGGATCGGTGGAGTCTTGCAGCGCTACGTACGTTCTGTGAAAAAAGACAATCATCTCGGTTTTTGGTGGATGGCTAGCTAATTTATTTCTCTCTAGGAAAAAAAAGAATAAGAAGAACCGCGCATGATCCGAGGCGCAAATTGCGTAAGCGTGAAGAGAGAGAAATTAGTCAGTCTAGAGCTTCGATCTCCCGCGTCTCATGCTTCTATTTTCCATGTATGTAATTCGTGCTGTACCTCCTGCCTTTTTGTTACGGGTTTCGTGGATCGCAGAGCAGTGGTGCATATGAAAAGAGATGGACACGGTTTTCTTCCTTGGAAAAACTTGTTCATGGGTTCTTTTTTGGGGTAAGCTGTAAAATAGTGTTTCTCTTGGTTTTTTTAATAGAAGGGGCTCCA
>GRMZM2G037255
GCAGCTCGAACTAGCTTTAGCTACTACGTGTGCAAGTGCAAGCAGCTCACTCGTTCGACCATGGCTGCGAGAGCGGCGCTCCTCCAGCTGGCTGTCAGCCTGGTTATCCTTGCCGCCGTGGCGAGCGCGAGCGCGACCGACTGCCCACCGCCACCGCTGCCGCCGGCCCCAAAGCCGCCGACGCCCGGCGGCCACCACGGCCACGGGTCGTGCCCCAGGAACGCGCTGAAGCTGGGCGTGTGCGCCAACGTGCTGGGCCTGGTGAAGGCCAAGGTAGGCTCGCCGCCGTACGAGCCGTGCTGCTCGCTGCTGGACGGGCTCGTCGACCTGGAGGCCGCCGTCTGCCTCTGCACCGCCGTCAAGGCCAACATCCTCGGCATCAACCTTAACCTCCCCATCGACCTCAGCCTCATCCTCAACAACTGCGGCAAGAACTGCCCCAACGACTTCCACTGCGCGTAGATCATCAGTCAGTCAGTTATTGATCGTCGTCCATCGCCGGCCGGCCGTGGTTCATCGTCATCATTCCGTTTTGCTTAATTGTTGATCGATCGTCTTCTTCCTGTCAGTCCCAGCAGCTTATTTATTTTAAATTTGTCTCTTTATACATATATATGAGTGGTGTGGTTACACTTCTACATAGCCCAGGCAGCGGCTACGACGCGTGCGTGTATATGTCTGGCCTGGGGTGATCAGTTAATTACTGATCGGTGTTGCGCAGTAGTGCAGTACGTATATTCTTCATTTGTAGTCATGACGATCTGTTTGCATGGTTCGTTCAATAAATGAAGTTGACAAGTTGTACTTTCTTTCTCATAAAACCGAGTATGGAATTCGTTTGACCAAATAAAC
>GRMZM2G037265
GCCGGCCGGACCACCCAGAGCCAGAAGCGCGTCGCCAGCCAACTATCGCCGCTGATAACCAACCCAATCCAACCTAACCCAACCCTGCTCTCTGCCGACGCGGATTCGAATCCGAGGACGATCGATGACGGTGGGCGCCGGCATCGCCGTCCAGGACGGCAGCCTCCTGGCGCTGGGCGCCAAGGTCCTGCGGGAGGTGCGCGGCAACGTGCTCGTGACGCCGGCCGCCGGCGGGGGCCTAACCAACGGCGCGTTCCTCGGCGTCCGGTCCGCGCCCGCCGCCAGCCGCAGCATCTTCCCCGTCGGGAAGCTCCGGGACCAGCGGTTCGTGTGCACGTTCCGGTTCAAGATGTGGTGGATGACGCAGAGGATGGGCTCCGCAGGCCGCGACATCCCCTCCGAGACGCAGTTCCTGCTGGTGGAAGGGTCCGGCGGCGGCGAGCAGCCCGTCGTGTACACCGTCTTCCTCCCCGTGCTGGAGGGCTCGTTCCGTGCCGTTCTTCAGGGGAACGCCGCCGACGAGCTGGAGATCTGCCTGGAGAGCGGCGACCCGGACGTGGAATCTTTCCAAGGCTCCCATCTGGTCTTCGTTGGCGCCGGATCGGACCCGTTCGAGGTCATCACAAGTTCAGTCAAGGCTGTCGAGAGGCACTTGCAGACGTTCTCTCACAGGGAGAAGAAAAAGATGCCAGACATTCTGAACTGGTTTGGCTGGTGCACGTGGGACGCGTTCTACACCAATGTCACCGCCCAGGGAGTGAAGCAAGGATTGCAGAGCTTGGAAAAAGGCGGGGTCTCTCCTAGGTTCGTCATAATCGACGACGGATGGCAGTCCGTCGCCATGGACCCTGTGGGAATCGCTTGCCTATCTGACAACTCAGCCAACTTCGCAAACAGGCTGACTCACATCAGGGAGAACCACAAGTTTCAGAAAAATGGCAGGGAGGGTCACAGGGAAGATGACCCAGCGAAGGGCCTAGCACACGTCGTCAATGAGATTAAGGGGAAGCATCAGCTCAAGTATGTGTACGTATGGCATGCCATCACCGGATACTGGGGCGGAGTGAGGCCGGGTGCAGCTGGAATGGAGCACTACGGATCAAAGATGCAGCGGCCCGTGCCATCGCCGGGGGTTCAGAAGAACGAGCGCTGCGACGCCCTGGACAGCATGACGGCCAACGGGCTGGGCCTCGTGAACCCTGACAGGGCGTTCAGTTTCTACGACGAGCTCCACTCGTACCTCGCGTCTGCCGGGATCGACGGGGTGAAGGTGGACGTGCAGAACGTCCTCGAGACGCTGGGCGCCGGCCATGGCGGGAGGGTGATGCTGGCGAGGAAGTACCAGCAGGCTCTGGAAGCGTCCGTCGCCAGGAACTTCCCTGACAATGGCATCATATCGTGCATGAGCCACAGCACGGACAACTTGTACAGCTCGAAACGGAGCGCGGTGATTAGAGCCTCTGACGATTTCTGGCCGAGAGACCCCGCTTCCCATACCATACACGTCGCGTCCGTCGCTTATAACACCGTCTTTCTTGGGGAGTTCATGCAGCCAGACTGGGACATGTTCCATAGTGTTCATCCCATGGCTGAGTACCATGCTGCGGCTCGAGCGGTTGGTGGCTGTGCCATATATGTCAGCGACAAGCCTGGGAGCCATGACTTCAATCTGCTCAAGAAGCTCGTGCTTCCCGACGGATCGATCCTGCGCGCAAAGCTCCCCGGGAGGCCAACCAGAGACTGCCTCTTCTCTGACCCCGCAAGGGACGGCAAAAGCGTTCTCAAGATATGGAACCTGAACGAACACTCCGGCGTCGTTGGCGCCTTCAACTGCCAAGGCGCCGGCTGGTGCCGGGTAGCCAAGAAGAACCTCATCCACGACCAGCAGCCCGGAACGGTGAGCGGCGTCATCCGGGCGCAGGACGTGGAGCACCTTGGAAGGGTGGCTGATCACGGCTGGAACGGCGACGTGGTCGTGTATTTGCACGTGGGAGGGGAGGTGGTGTACCTGCCGAAGAACGCCTTGCTGCCTGTGACGCTGAGATCGCGCGAGTATGAGGTGTTCACCGTCGTCCCTCTCAAGCACCTGCCAAACGGTACCTCCTTTGCGGCGATCGGCCTTCTCGGCATGTTCAACTCCGGTGGCGCGGTGAGGGAGCTGAGATTCGGTGGTGAGGATGCCGACGTCGAGCTCAGAGTGCGGGGCTCGGGCACGGTCGGAGCTTATTCCTCGACCAAGCCAACGTGTGTCGCCGTCGATTCCAAGGCGGTTGGTTTCTCCTACGATGCCACCTGTGGCCTCATCAGCTTCGAGCTCGGCATTCCCGACCAAGAAATGTACTTGTGGACGGTTACAGTAGAGTATTGAAGTTACAACTGAGAATTGAGATAGATTTTCTAATGCGTCAGAGAACGCCCGGTGGTGTAGGTATTCTGATTTATTCAGTGTTGTACTTTCTATTGTTAGTTATATATATTCTGTACACATCCCGGGATTTTATGACAAATCTAGATAAGTGGCGGTCCTTAGATTTTAGGAGCCCAGAACGAAATTTTAAATAGAAGCCCTTGTTAATATTGTATATTGATTTTACAAATAAAAATCGAATGTGATCAATTAAAAATCACAACCTTGATAAGTTCTTTATGCTCCCGCGAGTGTGTTGCCAGGTGTCTTCCGTCACCGTCTTAGCTGATGTGATGTTTTTAGTTTGAGAGGTCACTTTATTCTAGACTAGCAAAGTATCCATACATTGTTATGATTTTTATTTGTACTTAAGTATTGAATATAAAAAACAAAGGC
>GRMZM2G037650
CGCTGCCATGGGACCCACGGAATCCAACCTCACCCGCCGGCTGCCGCTCGGCTGCCCTCCGGCCTCCGGGCATCGCCATCGGAGTGTGCAGGAACCAGGAGGAGGCCGGTAGAGTCCGTGCACCCGGGTCCCACTCCCCTGAGGCCGTCCGTGGCTCCGTGCAAGATGGGGATTGCGCAAGGGTGCGAGGTCACCATCCCCGCGCCTGGTCATCAGTAGTTTGGTGGCTCACAGCATATATAAAATGCAATATAAGCATACCGATAGCCTTGTTAACTCAGTGGTTAATCTAGTACAAGTTGCCAGCTGATAGTAAATTGATCAATGGGGAGACAGCCGTGCTGTGACAAGGAGGGGGTGAAGCGAGGGCCATGGACAGCGGAGGAGGACAAGAAGCTCATTAGCTTCATCCTGACACATGGCCGGTGCTGCTGGCGGGCAGTGCCTAAACTTGCAGGGCTGCTTCGTTGTGGCAAGAGCTGCCGTCTGCGGTGGACTAACTATCTTCGCCCTGACCTCAAGCGTGGCCTCCTCAGCACTGCCGAGGAGCAGCTTGTCATTGACCTCCATGCCAAGCTCGGAAATAGATGGTCCCAGATCGCTGCCAAGTTACCTGGAAGAACAGACAATGAGATCAAGAACCACTGGAACACGCACATCAAGAAGAAGCTTATCAAGATGGGCATCAACCCGGCCACGCACCAGCCTCTAGCCAACTCCAAGGCAGCTCCCTCACACTCCACAGGTACAGACGAATCCGCTAAATCCAGCGACACCAGAGAGGAGCTGAGCCTGAAGGATGACAACCATCATAGGGAGGTTCCGCTGTCCACCGATTCATCGGAGCAGTCCAGCTGGCCAGAGCCAGGCAGCAACGTCGGCGACCAAGACCCTGAACTGCTGGTGAATTGGCCGTCGGAGACCGACTTGTCAGTGGACGAGTCTTGGCTGGGTTTTATGAGCAACGGCAATGAGCTTGGCGATGTCGAGGGGACGTCGCCGTGGGACGGAACAACAGACTGGCTGCTGGACTACCAAGATTTTGGCATGTGCAGCTCCAACTTGGTGGACGATTCAATGTTCCGCGCCTCAAATGGATTGAACTTCTAAATGTCGGAGAAAGGCTGTCCAATTTCAAGAAATAGGGAGGAAGACAGACTGCAAGTTTGAGCGCACTGCACAGCTCCCAGTATAGAAAATAGATACAACACTTTCAAGAATAAGATTGTGAAAAGAGAGAGAGAGAGGCATGGGGCATATCTTGACCATAGAATAGTGATACCTTGCCCTTAAAAGTAAGGGGTTTGTATTGTTAGAAACCTAATGTTTCTCGGTACGAGAAGCTGAAGAACTAGACCCAAATGTTCGAACCATGCAAGGCATCCTATCCTATGAACAAAGTTAGGGTGTTGCAGCTTTTCTGTGCAAGCTAAGGCTGTGCTCTGAGCAGTACAACAGCGAGGTTTTATCTTGATATCTCCCTGTTGCTGTCCCTGGCAACTGTGGAGCAATTACAGAGTTCAGGACATGTTGTGTTAGAGACTCACACTCACCATCCTTGTTCCAACATCAGACTCATCACACAGGCTTGTGGACTTTGATGTGCGTAATGTTAAGCAGTTGCACGGCAGAGACGAAAGGAACACGACTGTACGTGGATCAGCA
>GRMZM2G038015
GCTCCGTGGTGCCATACTGCCATGTCGCTCACGGAGGTCAGCCTCCACTTCTGCTACCTCCACTCCCTCTCCATCGTGCTCCTATACTTCCTCTACGTGATCTCCTGATCGCCTCGGCCGCCTCCCGCCAAGCTCCGATCGAACAAGGCTTTGGTTTGATTCGATCAGAGCCGAAGCACTAGTATTAATTACTCGATGCTTGCTCCTCTTCGTTCTTCCATGATCTTGTCGTCCCGTTCTTCTCCCGGCCCTCTCCTGCTTTGCTGCTAAGTCTCATACGTGCCTCTCCTAGCGCGTACTCCCACACCCGATCGATCATTCGACTAGGAGCAGTGCGCGGCAGTGTTCGAGGAAGCAGGTAAGTGTTTCCCTTCTCAGGTAGTGGGATGGTTCCACTGGCTGGCGCCCAGGGAGCGCGCCGCGCCGCGGTGGTCATCACGGAGGAGGAGCGGCGGCGCAACCGCATGACCTCCAACAGGCTGTCGGCGCGCAAGTCCCGCATGAAGCGGCAGCGGCACGTGGACGACCTGGCCGCGGAGGCGGAGCGCCTGCGGCGCGAGAACGAGGCGATGCGCGCTGGCGTCGGCGACGCCGTGCTGCGGAGCCGCGCGCTCGAGCAGGAGAACCGGGTGCTCGCCGCGCACGCGCGCCAGCTGTGCGCCGCGCTCCTGCTGCGCAACTCCCAGCTCAGCCTGCTCGGCGACGTCGCCGGCGTACCGCTCGACGTGCCGGGCGTGCCCGACCATCTCGTGCAGCTCTACGGCGGCGTGCAGGTGCCAGTCATGCCGCTCTCGCCGTCAGTCATGCCGCTCTCGCCGTCGCCGCCGCCGCCCCTGCATCTGCAATTGCCGCTGGAGATCCAGCTGATGTTGCTCCAGCCCGACGTCATGGACGCCGTCGGTATGCTCGAGCTCTGA
>GRMZM2G038217
GATGTGATGTGTGAACATATTCTGACTTCTGAGAAATCTCCATCGCCGTATCTAATCATAGCTACGTAAGTACTTTGTTTGATACGTATTAAAAAAAATGTACTCGTTCAAAATCCAGATAGCTATATAGTCAAGAACCAGTTTAAGAAGGCACTATATAATAGTCAGTCTGCCACATCCCAAAACGCAACACACAAGCTAAAATAAAGCAAGCACCAGAACTCTTTTTTCCCCAAACTCGCAAGTCGCAACGGCCATGTCTCCGCTGCCCAAGTACGGCCTCCCGAAGGGGCTCATCCCGGACTCCGTCACCTCCTACAGCTTCGACGAGGCCACGGGCGCCTTCGAGATCCACCTCGCCAGCACCTGCTACGTCCACTTCGGCTCCCACCTCGTCTACTACGAGAGGACCATAACCGGCAAGCTCTCCAGGGGCGCCATCTCGGACCTCTCCGGCGTCCAGGCCAAGAAGCTCTTCCTCTGGGTCTACGTCACGGGGATGGTCGCGCACCCCGACCAGGGCACCATCGAGTTCCAGGCCGGCTTCGTCTCGGAGTCGCTATCAGCCTCCATGTTTGACGAGGTGCGCACCTGCGGTTCCAGCGCTGGCGCGCAGCTGCGCGGCGCGGCTGGGGTCATCGGAGAGCTTGGGCTGCTCCCCGTTGCGCAGGCATGAACCTCGAGTTTGAGAATCCACGCTACCAGAGAACCGCAAGAGCTTCCAGTCTGCTGTCGTTCTAGAGTGCAGGACGTTCAGCTGTGGGGTGTGTTCGAGTATCTGGTTGTTGCTTCCCGGTCTCAATGGACATGGATGCTCTGTAGAAATGTATATCCCATACGCTGTTGCTGAACCTGCGTAGGATGTAGGCAGGCTGGCTCTCTTCTCTCTTGTTTTCCTGGATCATCGTATATTCATGTCATCATCATGTGTGCAACCATGAACTGCCCCCAGAGGCGTAGCAGCACGAATTCGACTAG
>GRMZM2G038485
CCACTAATCAATAATAATAATTATGAAATTAATTATTTTTGAGTTTACTAGCAGATAACAATGTGTATTATTACTATAAATATGGCAGTGTTTTTTGAAACTCCAAAAACAAATGTAAAAAAAGTTAAATTGCTCAGTTAAAAGATAAAAAGAAAACTGAATAGGAAGAATGATAAGAGAGAAGATAAAATAATATTTAAATATGAATAAAAAGTATAAATAGCGGGGCTTTGAGAGGGGGAATGGTAGGAGATACTATAAGGAAAGTTGATCGAGAAGTCTTGGTAGACATGGAGCAGATCCAGTACTCCGAGAAGTACTACGACGACACCTATGAATACAGGCACGTCGTCCTCCCGCCCGAGGTCGCCAAGCTCCTCCCCAGGAACATCCTTCTCTCCGAGAAGCAGTGGCGGTTGGTGGGTGTGCAGCAGAGCCGCGGGTGGGTGCACTACGCGATCCACCGGCCGGAGCCGCACATCATGCTGTTCCGCCGCCCGATCAACTACCAGCAGCAGCAGGAGGAAGCGGCTGCCGCGCATGTGCTGCCCAAGTGAAGCCTCTGCTGGCGACCAGGAATGTTAAAAACCCCTAGCCCTCTTTTCATCTCTAAAAGGGGCGTAGCTGTTGTGTTGATTAATCCCTCTGGCTGTTAGTTGGAAACTTGGGATCTAGTTGGGTCGACTTGGTGTGTGCGTGGCGATCTGTTTGTGCTGACATTTAATCTGTGCGATGTGATCTTTGTGATTGTGATTCTGGTTAGTAGCGCTGGAATCAGGTTTAATCTGTTCTATGTGAGATTAAAATTGTCACCATGCATTTCAAAGTTCAAACATGCTGAGGAAGAAACTATCCTA
>GRMZM2G038494
ACTGTAATATTTGAAGAGGTTTTCGTTATCATTATTACTGCATGTGATTCTACATGTAGGCATGACTGCGCCACAAGCAGCTGGAGTTATTCATAGTGACTTCCAGAAAGGATTCATCAGAGCTGAAACTGTATCCTATGATGATTTTGTTGCAGCTGGTTCTCTTGGAGTAGCAAGGGAGAAAGGGCTGCTGAGGTTGGAAGGGAAGGATTATGTTGTGCAGGAAGGAGATGTCATGCTTTTCAGATTCAACGTGTGACAGCAATAGTAGCAAAAGGCTTCAAAAACACCGGAATTTGTACTAGGCAGAATATAGTTTGCCCATATTGTGAGATTTTTTTTTTGCCACTTGACCACCGATTATTGATCTACCACGCTGGTAGGGCAGCTTTCTT
>GRMZM2G038677
ATTCTAACGTGCCGGCTCTGCTCCCCTCGCATGCTCCTGCTCATTCCCAGCCGCGCCGCGGTTCTTGCATGCTTTCCTCGGCGCAAGGCCGGGGTCGGAAAGGAGACTCGGCCGTGGATTTAAGTATTTAACCCCACAGCAAGACCGGACTTGCTGGAAAGGCAGATCTTGATCCGTTCCTCTTCCTGTTCCTGCTGCTAGCTGCTGGCTGCTGGGGCCGTGTACGTACGCGTTGATGAAGGTGACCGTGGAAGGGAGCGGCGCCGGCCCGGCCGCGGTCAAGAGGAGGCGGAGTGGCGGGCCTGGCAGGCGCCAGAGCGGCGGCGTGAGCGTACGGCGGCGCGTGCAGGTGGACGCGGCGACCGCGCCAGAGCCGGCGCCGGCGCCACTCCAGCGTCTGCTTGCCGCGTGCCGCCGCGCGTTCGGAGGCCCCGGGACCGTGCCGGCGCACCACGACGTCGTCCTCATCAGAGACATCCTCGGTACGTACGCCGCCCCTTTTTCCTCATCGTTAAAGCCATCGCATTGCAAGAGCTAGACTGCCTTGTTCAGTCTGCTAATTAACCATGTCCTTTCCTTTGCACTGCAGACAAGATGGGACCAGAGGATGTGCACCTGAGAGCCGTCACCAAGGCCGCCGCCGCTTCCGGCGGCCCTCGAACGCACCCTGTTCCTATCATCACACGAACCACCATTTATAAATGCAAGAACTTCTCGGTCGTGGTGTTCCTGCTGCCCCCAGGCGCGACCATCCCTCTGCACAACCACCCGGGGATGACGGTGTTCAGCAAGCTTCTCCTCGGCTCGCTCCGCGTCACGTCCTACGACTGGGCCGAGGCCGACCAACGTCCCGTCGCCGTCGGCGGCGATCGCCCACTGCTGAGGCTGGCGAAGCTGGTGCTGGACGCCGACCTGAGCGCGCCGTGCGACGCCCTGGTGCTGTTCCCGGAGTCCGGCGGCAACATGCACAGGTTCGCCGCCGCCACGGCGTGCGCGGTCCTCGACGTCCTCGGCCCGCCCTACTCCGGCGACCGGGACTGCACCTACTACCAGGACTTGCCATACCGCCGTCATATCGACGATACAGATGAGGCCGCCGGGGATGAGGAGCAGAAGCCGCGTCTGGGGTGGCTGCTGGAGACGCGCAAGCCCAAGGAACTGCACATGTACGAGGTGCCGTACAGGGGCCCTCCGATCCTGTGGAAGAGACGGCCTGCATTTGACTCTTGGCGGCGGCAGCAGCAGCAGCACAAGGGACAGTGAGACATATAGCGAGTGTATGCAGCATGTGCCTCCGTATGTACGCTAGCTGTTGGTGGGAGGACGACGTGTGCAAATTGTTGAGAACTACGTTACCCTGGATCACCAGATTCGTTTCATTCCTCCCGTCAGCCGTAGAGGCGCGAGAAGTTGTAGAAGACCCGTCTCCCTTCCCAGAAGCACGACAAAGGAACACACGAGACACATGATATAGGGTTGGGGGCTTGGGGCTCTGGCCTCTTTCTCCTCTCTGTCATATGAAGGCGTGTACAAGTTCCTTATATAGAGATGTGGGACCCCTCAGGGGCAAAGTCGGTATTTGGCCACAT
>GRMZM2G038855
ATGGTCAAGCCGCCGCCGCCGCCGCCCACCTCCACCTGTACCTCCGACACCCCGCTACCCACCCCAGGGGGCCTCCTCGGCTCGCTCTCCTCCTCCGCGCACTCCCTCCTCGCCGCGGCGCGCCGCTCCCCGGTCACCACCCTGGTCGCCGCCTTCTTCCTCCTCGCGCTCTTCATGTACGGCGAGGACGTCCGCACCATCGCCGAGCTTTCCATCGACGACTACCTCTACCCCGACGCCGACTTCTACAACGTCTCCGCCCTCCCGCCCCTCGCGCTGCCCCCGGCCACCTGCGACCTCTCCCGCGGCCGCTGGGTCTTCGACAACGTCTCCCTCCCGGCGTATCGGGAGAAGGACTGCACCTTCCTCACCAAGCAGGTCACCTGCCTCGCCAACGGACGACCCGACGATCTGTGGCAGTACTGGAAATGGCAGCCCAACGAGTGCTCCCTCCCCACGTTCGACGCTCGGAGGTTCATGGAGGCGATGCGCGGGAAGCGGCTCATGTTCGTGGGGGACTCGCTCAACCGCAACCAGTGGGAGTCGCTGGTGTGCTTGGTGCAGCCCATTCTGTCGAAGGGCAGGAAGAAGATCGTCAAGCGGGGCTCCCTCACTGTATTCCACGCCAAGGAGTACCGCGCCACCCTCGAATTCTACTGGGCGCCCTTCCTCGTCGAGTCCAACTCCGATAACCCCAAGATCCACAGCATCGAGCACCGGATCATCAGGCCCGAGCGGATCGAGGGGCACGCCAAGTACTGGAGAGGCGTCGACTACCTCATCTTCAACACCTACATCTGGTGGATGAACACAGCCGACATGAAAGTCAGGAGACCAAATTCGAGGTATTGGTCTGAACATGACGAGGTTCCCAGGATTGAGGCGTATGGACTGGTGTTCAAGACGTGGTCTGATTGGCTCAATGACAACATCGATCCTGACCGCACACTTGTATTCTTCATGACAATTTCTCCACTCCACATCAGGCGTTGTGTGATTAACATGGTATATGAAAATCGAGTGCCGGTCTCGCTAACACTTGTCTACGTTCTTTTCTATGAAAACAGCCCACATAACTGGGGGAACCCGGACGGGATCAGGTGCGTGAAGGAGACGCTTCCGTACCAGAACTACAGCCAGCCGCTGGACCTGTACCACGACATGCGGATGCACGACCTGGTGGTGAAGGTGGCCAGCGCCATGGCGAAGGTGCCAGTGACGGTGATCAACATCACCAGGATGTCGGACTACCGGAAGGACGCACATACGGGGCTGTACTCCATCCGGCAAGGGAAGCTGCTGACGCCGGAGCAGAAGGGGGACCCGGAGAAGTTCGCGGACTGCATCCACTGGTGCCTCCCCGGCGTGCCGGACGTGTGGAACCAGATACTCTACACGAGGATCCTTTCCAAACCGCCTTCTTGGGGTTCTTCTAATGTTAGCCCCTTATCTCCATCCCAGTCCCTGCCTCCCCGGTGAGGATCACAAGCAGGGAAGGCAGGGTCTTTTTCTACCACAGCCTAAGCCTAGGAAAAGCGTACGGTTTTTCGTTCTCTTTCTCCTCCTTTTTAGTCGGTAGGGTAGGTTGAGTGAAGGTTAGAGCAAAAGGGAAATGGAGGGGGAGGTTACTAATGGCATGGCATGTAGGATCTTTGAGGTGTAGATGAGCTGTGAGTTTTGCCAATTGAGCAAACAGCAGCTAGCTCGTAGACAGTTGCGCTATGCACATGTATGTATATATATATATATATATAATATAAAGCCTTCTTCCTGCTGTA
>GRMZM2G039186
CTTTGCTTCTTCCACCACTGACCAGCGGGTCCCGCCTCGCCGGTGGAGTTTTCAGGGAGCTTCTTCTGCCCGCCGGCGCGATGATCCTGTCGGCGCTCACGACGTCGGTGGGGATCAACCTGGCCCTCACCGTGCTCCTCGCCGCGGCCTACTCGTTGCTCCGTCGCAGGCCACCGTACGTCGAGGTGTACTCCCCGCGCCGGCCCTACGCGCCGCTCGAGCCGTGGCTCGCTGCGGCGTGGCGCCGTGCCGAGGAGGACATCCACGCCGCCGCGGGGCTCGATGGCGTCGTCTTCATCCGCATCTTCGTATTCAGCATCAGGGTGTTCGCGGCGGCCGCGGTGCTCGGGGTCGGCGTGCTCCTGCCGGTGAACTTCCTCGGTGACCAGCTGCGGGAGATCGACTTCACCGACCTGCCTAACAAATCCATCGATCTATTCAGCATCTCCAACGTCCAGGACGGTTCCAGCAAATTGTGGCTTCACTTTTCAGCTGTGTATATCATAACTGGAATTACATGCTACCTACTGTATCATGAGTACAAATATATCTCTGGCAAGAGGCTAGAGTATTTTATGATCTCAAAGCCATTACCTCAGCACTTCACAGTTCTTGTTCGAGCTATTCCAGTATCTGATGGTGTTTCAGTGGGTGATGCTGTTGATAAGTTTTTTAAAGAGTATCATGCATCCACGTACTTATCACACACAATTGTTCGTCAAACTGGCAAACTTCGCCGTCTTCTGAACGATGCTGAGAGTATTTGTACAAAGCTTACCAACTTAAACCATGTCCGACGGTCAACTGGAGATCCTCCAAGAAAACTTGGATTATTTAGCAGAAATGATCTTGTTGGAGAATACCAGAAAAGGCTGGAAGACCTTGAAGAGAATGTTAGAATGGAACAGTCAGATGCTACTAGGAGACAGGAAATTCCTGCTGCCTTTGTTTCATTCAGATCTCGATATAGCGCTGCAAATGCAGTTTACATTAGACAGTCAGACAACCCAACTGAGTGGCAAACTGAGGAAGCTCCTGATCCTCATGACGTTTATTGGCCTTTCTTTTCTACATCCTTCATGGAAAGATGGATTGCCAAGTTTGTAGTATTTGTAGCTTCAGTTCTCCTGATACTTGTCTTTCTCCTAGTTGTGGCATTTGTTCAAGGACTCACCTATCTGGAACAACTAGAGAAGTGGTTGCCTTTTCTGAGGAACATACTGGAAATTGCTGTTGTGAGTCAACTGGTTACAGGATATCTTCCCAGTGTTATTCTTCACGTTCTTTCATCTTGTGTGCCCTCAATAATGAAGTTATTTTCAACTATGCAAGGATTTGTTTCTGTTAGTGGGATTGAGCAAAGTGCTTGCAATAAGATGCTTCGGTTTACAATATGGACTGCGTTCTTTGCCAATGTTCTCACTGGTTCAGCCTTAGTTCAATTCGAGATTTTCCTTAATCCAAAGGAGCTACCTTCAAAACTTGCAGTTCTTGTACCAGCGCAGGCCTCTTTCTTTATTGCATATGTGGTCACATCGTGGACAAGCATAACATCTGAACTCACTCAAATTACTGCTCTTTTCTGTCATCTGTGGGGAAAGTGTGCGAAGTGTTGCAAGCGGGATTACTCCAAAGCTCCATCAATGCCTTATTATAGTGAAATTCCACGGATTCTCTTGTTTGGGCTTATTGGACTCGCATATTTTATTGTAGCCCCCCTTATCCTACCATTTGTATTGGTCTACTTCTGCCTTGGCTACTTCATATTCCGTAATCAGCTTTTTAATGTATATGCGCCAAAGTATGATACTGGAGGGAAATTTTGGCCCGTTGTGCACAACACAACGATATTCTCTCTGGTTGTTCTGCATATAATTGCTATTGGAGTATTTGGGATAAAGAAGCTTCCCCTTGCGTCCAGTTTGCTACTTCCCCTACCACCGCTGACCCTTCTGTTCAACGAATTCTGCCGGAACAGATTTCTGCCTATCTTTGAAGCATACTCTACCGAGTCATTGCTAAAGAAAGATAGAGAAGAACAGAGCAAACCAGATATGGCGGAGTTCTTCAGTAATCTTGTAACAGCTTACTGTGACCCAGCTCTGAAACCTTTCCAACGGGCTTCTAACTCCGACGAACGCACCGCGCCGCTCTTGGCCTCTCTGTCTAGCTCCAGATAAGCTGTGGATGGCAGCTGACTCCGCTGTGTGAATTTCGATTTGATTTTGGTGTTTAGATACGGCTAGTAGCATAGGTATAATTTTATGCTACATTGTAAGAGTAGAACTTTTGACAGACATATAGTTTCTTATTGTTGTTGTCTGTTGTGCAATTTTTTGCCCTTCTGGTGTGGGGGGGAGTTCGTTGTACATATGTGAATGTACATGATATTTTGTGCACTTCTCAGAGATGAATTGCTCGTTTTATGATGTGTTGGCAACGCAAACTTATGCATCGTTCGTTCATGGGTTGTACGGTAAACTGCTTGTACCTTCAGAATTTTCATCAACTTCATTTTTAATTCGAGTAAACTGCTATGCATGTGAACATGTGAACCTTTTGCTTCGGTTTTCACATTATGCATCCTATGGGCTTGTTTGCCATTTGGAGCATCTGTGATGACGAGCAACTGCTTTACTCTATTTATTTGTTTTCTTTGTGCTCTACTTGACATTTTTTTGGGAGGCCACTATCATATAGCTGTCGCTGTCAAAGGGTTTTGTTTTCTGAAATCTCAAATGGTGTGAGAAAATCATCACGTGGAAGCCTGTCAGCCTGTGGCGTTGCTACCTGGTTTATATACGCTGAGACCATTAGACGCGCTAGTTACACTGACTCTACTCTGAAAGTGTCTCCCGCCGCTGGTTGTTTACCTGGTTTTAAATGTGATCCAAAAAGATTCGCTTGCACAGCTCGATCCTCTGAGAACGACAGCAGGTGATACATTAAAAATTACTACCTCCGTTTTCAAATATTACCTCCGTTTTCAAATATTTGTCGTCAGATAGTTCATTTTTAACTAAATAACGACAGATAAAAAAGAACGGAGAGAATAAATAAAAAAGAACGGAGGAAGTATATCACTGTACTGATTTTACAGCAGGTAATCCATCAACTTTTGAAAAAAAAAACACA
>GRMZM2G039238
CGCGGTCCAGCCCCTGTCCCCGTCACCTCCTCTGCTCCGTAGCGCCGCCATCCGTGGCGGCGGCAATCTACCGAACACCGTGCGTGCGTGTGTTGCCGCAATGGCCTCGCACCACCTCGCCAGCCCCGCCGCGGCCGCAACCTCCGCCGCCACCGTCTCCAGGGCTCTCTTCAAGCATGCCTACACTAAACCCTCTTACTCCCTTCTCCACGCCCCGCTCCTCCGCGCCGTCGCCGCCCGGCCCGCGCTCCTCTCCGCCGCCACCGCGGTCTCCACTACGGCGGCGCCCGCGGCCGCAGCTATGGACAACGTGGAGGAGTGGGGGCTGAGGCCGCTGGCCGAGGTCGACCCGGAGGTGTACGACCTAATCGAGCGCGAGAAGCGGCGGCAGCGAGCGGGTATCGAGCTCATCGCCTCGGAGAACTTCACCTCGCTCGCTGTCATGGAGGCGCTGGGCTCCCCGCTCACCAACAAGTACTCGGAGGGCATGCCGGGGGCGCGCTACTACGGCGGCAACGAGGTCATCGACGAAATCGAGGAGCTCTGCCGGACCCGCGCGCTCGCCGCCTTCCACCTCGACCCCGCCCGCTGGGGCGTCAACGTGCAGCCCTACTCGGGGTCCCCCGCCAATTTCGCGGCTTACACGGGGCTGCTCCAGCCGAACGACAGGATCATGGGGCTCGACCTGCCGTCCGGGGGCCACCTCACCCACGGGTACTACACGGCGAGTGGCAAGAAGATTTCTGCAACCTCCATCTACTTCCAGAGCCTGCCGTATAAGGTGAGCTCCGACACCGGGTACGTCGACTACGATAAGCTGGAGGAAAAGGCCATGGATTTCCGCCCCAAGCTTATCATCTGTGGCGGTAGTGCGTGCCCTCGGGAGTGGGATTACGCCAGGTTCAGGGCCATCGCAGACAAGTGCGGGGCCATGTTGCTCTGCGACATGGCTCATATCAGTGGTCTCGTTGCTGCGCAGGAGGCTTTGGATCCTTTTGAGTTCTCTGATGTGGTTACCACTACGACCCACAAAAGTCTTCGAGGGCCAAGGTCTGGTATGATTTTCTACAGGAAGGGCCCAAAGCCTCCAAAAAAAGGCCAGCCTGAGGGTGCTCTGTATGACTACGAGGACAAGATCAACTTTGCTGTGTTCCCGTCACTCCAGGGGGGGCCTCACAATCACCAAATTGCTGCTCTAGCTGTAGCCTTGAAACAGGCCATGTCACCTGGATTCAAGGCCTATATCCAGCAGGTCAAGGCAAACACAGTTTCCCTTGGTAACCATTTGATGAGTAAGGGCTACAAGTTGGTTACTGATGGAACAGAGAACCACCTTGTTCTCTGGGATCTGCGCCCTCTTGGCTTGACTGGTATGCATAGCAAGATTCTTTTGTTTTCCTTTTTGGCGAGGAGCATAGCAGGATTCGATGGCATGCTTTGGCTTTCCCTTAGCAGGCTGTACAAACTTGCTATAAAATTGGTTTATCAAAATTGCAGGCAATAAAGTTGAGATGCTATGTGACCTATGCAACATTACACTGAACAAAAATGCTGTCTTTGGTGACAGCAGTGCATTATCACCTGGTGGTGTGCGCATTGGTACACCTGCTATGACCTCAAGGGGTTTGGTTGAGAAGGACTTCGTGCAGATTGCCGAGTACCTTCACCGAGCTGTGACCATCTGCTTGAGCATCCAGGCGGAGCATGGCAAGATTCTCAAGGACTTCAAGAAGGGCTTGGTGCAAAACAAGGACATAGAGAACCTGAGGGCGGAGGTCGAGAAGTTCGCCACTTCATTTGACATGCCTGGCTTCAGGGTGTCTGACATGAAGTACACAGACTAGACTGCTGCTGACTTGGGTGCAAACCGTTGCTCCTGTTACAGTAACACTGGCAGGCTGGTGCAATGCAAACCGTTCTTCTGTTACGGTAATATTAACGCCTCTGAAATGTCACGTGAATGGTGGTAAACCTGAATTTCACACGACTAGAGGGATGGTTTACTTTCTATTCAGTGCTCTGCCATTCTGTTGGCCTGCTATTCCGTCGGTCTATTTTGTTGGAACTGATAATAATATGTTTAGAGAATAATGATTGAGAAAGAAAATGGCATTGCACTGGAGATAATTCTGCTTAGCTCGGCCTTCCAGAAGCTCTATGATAAACCCCCCTTGATTTGTTAGTTGGCTTGATATGACA
>GRMZM2G039278
GAGAAAGCCCACTCGTTAGTCGTTACTCCCAACACCGGGAATCCATGGAGCCGGCCTATGTCGTCACCCTCTCCTTCCTCTTCCTCTTCCTCTTCTTACTCCACCATCTCCTCGGCCGCCACCGCCGCAGGACCAATAATGGCAAGAACAAGAGAACGCAGCTGCCACCGAGCCCTCCCGCCATCCCGGTCTTGGGTCACCTCCACCTCCTACGGAAGCCTATCCACGCGGCGCTCGCTCGCCTCGCGGAACGCTACGGGCCGGTGTTCTTCCTCCGGCTCGGCTCGCGGCAAGCCGTGGTGGTGTCGTCCGCGGCTTGCGCCACGGAGTGCTTCACCGAGAATGACGTCTGCTTCGCGAACCGCCCGCGGTTCCCCACGCTCCTGCTGGTTTCCTTCGGCGGCGCCACGCTCCCAATGTGCCGCTACGGCCCGTACTGGCGCAACCTCCGCCGCGTCGCCACGGTGCAGCTCCTGTCCGCGCACCGCGTCAGCTGCATGCTCCCCGTCATATCCGCCGAGGTGCGCGCAATGGCGCGGAGGATGTACCAATCCGCCGCCGCCGCCCCCGCCGGCGCCGCGAGGGTCGAGCTGAAGCGGAGGCTGTTCGAGCTCTCCCACAGCGCCCTGATGGAGACCATCGCGCGAACCAAGACGTCCCGTGCCGTGGCGGACGACGACACGGACATGTCTCCGGAGGCCCAGGAATTCATGAAGGCGCTGGACGTGTTCCTTCCGCTTCTCAGCGGGGCCAACGCGTGGGACTACCTGCCGGTGCTACGGTGGCTCGACGTGTTCGGCGTGAGGAACAAGATCCTGCGCGCGGTGAGCGCAAGGGACGCGTTCCTACGGCGGCTCATCGACGCGGAGCGGCGGAGGCTGGAGGAGGGCGGCGAGAACAACGATAAGAAGAGCATGATTGGCGTTCTGCTCTCACTGCAGAAGTCAGAACCGGAGGTGTACACGGATACCATGATCATGGCTCTGTGCTCGAGCATGTTCGCTGGGGGTTCTGAAACAACGGCGACGACGGCGGAATGGGCGATGTCGCTGCTGCTAAGCCACCCCGATGTTCTGAAGAAAGCGCAGGCGGAGATTGACGCGTCCGTGGGGCATTCCCGGCTGCTCGGCGCCGACGACCTGCCGCGCCTCGGCTACCTCCACTGCATCGTCAGCGAGACCCTGCGGCTGTACCCGGTCGTGCCGACGCTGGTCCCGCACGAGTCCACCGTCGACTGCACGGTCGGCGGCCACCGTGTGCCGAGCGGGACGATGCTCCTCGTCAACGTGTACGCCATCCACAGGGACCCCGCGATATGGGCGGACCCAGCCGCGTTCAGGCCGGAGCGGTTCGAGGACGGCCGTGCCGACGGGCTGTTCGTGATGCCGTTCGGGATGGGAAGGCGGAAATGCCCCGGAGAGGCCCTCGCGCTGCGGACGCTGGGGCTGGTCCTGGGGACGTTGATCCAGTGCTTCGACTGGGACACGGTCGGCGGCGCCGAGGTCGATATGGCCGAAGGGGGCGGAATCACGCTCCCGAGGGCTGTCCCTCTGGAGGCCATCTGCAAGCCGCGCCATGCTATGCTTGGCGTCCTCAAGGGACTGTGAGCGCCATGCTATGCCTTGATACATAAGTAAGCTTTTTTTCTTTAGTAAAGCAGTCATCTTGCGTCTCAAGCAGTTGCTTGCTTTATTGCTTGAAACTCACTTTCTTCCTGGAGTGTAGCCGCCGCAGTGTAAGCGCGCGGGGTTCAAATGTTATTTCATTCACAGCCATCAGCCATGTATATGTTGAACTAGCAATGTGAATGTGACCCACGTAAAATCGCATGGGTTTACTAGTTTTTTTTTTCAGTTATAGCATTTGTGTTTTTTTATA
>GRMZM2G039422
CCCAAATCCCCCAACCCTAACTAATCCGCCGTCACCCCTCCCGGATCGCCAGCAGGCCTCATCCCTTCCACAGTTCCACGGCTACGCCGCCGTCGTCGGCTCATCCCTCCTCCCCCTCCCGCCCGCAGTTCCAGGTGGTGCACCCCTCGACCCCATCAGACTCGATCTGTCGTTTCCTGGCTCCCTTAGGTCCCCTCTTCGCCACCACTCCGCCGCATGCTCCCCAAATCCGCCGCTCTATGGGTGCATCAGGTCTCGCTGCCAGTTCCAATGGAGGGAATAAATGGGCAAAGGCGGCCAACGAGGAAGCTACGATGACGGTGGTGGCTGTGGAGTCAGATGAGCCTAGGACAGAATCGCCGTTGGAGCGGGGAACAATCATCTACAACCTCCTCGTCACGCTCCCCTTTCCCTCCGGCCTGATCTCGCGCCTCCGCCGTGCATTCCTCCTCTGCCGCTTCACCACCGACCTGGTCTCTAGATCCTCCCTCCACATGCTCCAACTCCTGGTACAAGAGTGCCTGAGGTCCGCTATCGACCTGAGCTCCGCTCAGGTCGCCGCTACCACTGATAATCGGCCTCCAGCCCACTGCTTTACTTTTGGCGACGAGTCGACGACTGGGCAACTACCGCTGCCCAAGTTGGAGGTGTCCATCCTGCGACCTCTGGTTTGGTCTGGGATGGAGCACCCATCTGTATTTGATAGATTCAACTATGATCGCGCATATGCTCCGCTTTGTAAACACGTAGACCACCAATCCTACATTCCAGGGTTTCAAGTTGACCAAACAGAGTGGATACAGTCATGCTCAAAGTTGGCAAGCTGTGTCAACAAGCAGGCCCCATCTGCTACTCGCTTCATGGGCATGCAACAAAGCCTTGGTATTCAGCCGACGCAGCTTGGGAAGGATGCACCTGCAGCAGATGATTATGCAGCAGAAAAACTTGATATTGAGCTGAGTGGAAGTTACCTGTTACCACCACGTTATTCTAAGGGTGCATTGTTCTGCCAGCTGTAGGAATAGGAATCATAAAAGCATATGGAGGAACTACGTATAGGCTACAAAGAAGCATAAGAAGCATGTTTATAGCAGAAGCAAAGTGTTCTGATGATTTTGTTTTTTCAATTGTGTTTTCTGTTATTGGTTCAGTATGCACATATATTGACATGATTTATGGCATGACATCTGCCATCTTTGTTATATTTATGACATCGTTCTTGATTGATGTGTGCAGACATGAATGATGGATCTTTTTTAACATCCTGACCATCATTATCGTATTTTGTATATCATTTATGGGTTCACAGATATGAAATGACAGGTTTCTTATTTTTGAGATCTGAACCATGTGTTGCCTTTTGGTTGTTACATAATAAATGGTCCTGTCGATGTGCTTTACGTT
>GRMZM2G039891
GAGACTTATTTTATAAACTTGATCTCACAAACTTTCTCTTATTTGGTCTCTGTATGATGGAATTATGTCATTTTATAATCTCTGTTCATTCAGTCAATCGTTGTGAACTCTCTTCTAATCGCTCACTTCATTGGCTGTGTTGTACCAAGACATATTTGCATGGAGTAAACAATAACATCAGTTAGCCAAATCAAAAAATATATTATACAGAGAGGGGAGACAATCAATAAAAAAATCTTGAAATTTTTTTGATGGATAGTTTACGTGGGTATTGTTGTAAGCCGTCACAACGCACGGGCAACCGACTAGTATTCACATCAAGGACAGCTAATATTTTGACCAAAATCTCAAGGTACCTGAACACTGAAGTAGCATACTATTAGCAGTCCGGTGAGTGAAGCTACTGATACTGAAGACGCGGGAGAAGAAAAGACGCGTCCAGTCGTAGGCGTCGTCCGAACAAGCGTGTTCATGGGCCAGAGTGTGCCAAATGAGTTCTAGCTTTAGGCGAGTCGGCCAAATGAGTGTGGGCTCCGTCCCAGGGTAGTATAAGTACTATGAGTCTGTAATAATCAGGACAAGAAGAATTTGGGTAAAGGAATACATCTATCGCCATCTTCCTGTCATTCTCTCCCACACGCTACTCTCTTCTCTGATCTTCTCTCCCTCGAATCCCAGTAGCATCCAGTAGCTAACATCTGATATCAGACTAGCGCAATCCGGGATCGTCATCCGCGTTCGATTGCTGTGGTCGGAATGGAATCCGCGATGCATCATATTCTGGAAGCTTTGGGTCAGATGGAGGAGCGATTGACGGCAACGCTGGAAGGCAGATGCGGCGCACTCGAGCAACGCAACACAACGGCCATGGCGCATCTGAGGCGCGGCTGCGTCGGGCTGGGCGATGGCGCGTGCGCGTCAGTGGCCACGGCCATGGACAACTTCTCCTTCGACTCGTTCAAGGGCCCCACCACTACCACCACCTCCGCCGCCGCCGCGCTACAGTACGACAACGACGAGCTGACCGGCTCCTGCCCCGAGTGCTCGCGATACTGCCTCCTCCTGGACCACATGGCCCTCGGCTACTTCCCCTACTCTGAGCTCGCCGCCGTGCCCACCAAGTGTTCAATGCTGGTCCTCAACCGTGGCACCGACGAAGGGGGCAACCTTCAATTGCAACATTCCACCACCTCACAGCTGCTTAACAGCGGGTACCTGTTCGACATCCGGCCGGACCTGGTGAAGGGCGACTCTGTCGTGCTGCCACTGGAATTCGCTTCCGCCGTAGAGGGTCGCGTGTTGCTGACGACGTGGTGGCCACAGGATGCGGCGCTCCAGCATGAGGCGGTTGGGGTGTTTCTCACTCACTCCAACTGGAACTCCTCCCAAGAGAGCCTCTGCGCGGGGGTGCCCATGCCGAGCGTTCGTGCTCCAGCAGGTGTTGTTCAGTGCTCGTCAACAGGGCCACCCGTGTTCACGCTCATCAACAGGGCCACCGGCCTCGCCATCAAGCACTCGCTCGGCCAGTTCCATCCCATGCTGGTCCCTTACAACCCGGAGTACCTGGATAGGACCCTGACATCAAGTTTATCACACATGCTTCCATATGCAAAGACATTTTCAGCTGCTGATGGACGTTTGCCCCAATGGCGCGCTTCTGAGTATGATGTTGAATCAAGTTTCTCTAGTGATGCCATCCTAAAGGTCAGTGCGGCTGCTGAAACAGTCGAGAAAGTTTACCAGGGGCAATTGGTTGGTCCAACCACATTTGCAGCAAAGTTGCAGCCTTATCTTTGGAGTTTTAATCAGGTGAAAGAGAACATCCTCTTCCAGCACATCAACGTTGCCTGTGGCTACTACCCTGTTGGAAAGGGGTTTGTGCTGGTAGCTGACAACTTGGGTGATGGCCTCTTTGCTGTCAGCAATGAGTTTCACTCAGTCATCGTCGTATCCCAGAATATTGTGGACCATATCCGGCCAAGGTTTTTCACTGCTAATCTCACCAATGCAACCTCAATTGATGATGCGATTGTTTGGTTCTGTTCTGCAACCAATGCCACACATGCTGTTTCGAAACTTTACCACCGTGAGGCGACGAACCAGAGGTTGAAGGTGGCAGAGGCGGCCATGAGGAGCCAGGACAAGAACGCCATCATGGCAGACAGCTGGTACCTCCCGCAGAACGTCGGGGAGCTGTGGGATCCATGGAGCTGGAGGAGGAGGTCGATCACCGCGGCGCTCGAGCAGGCGGCGGCGAACGAGACTATCGACAGGGCCTGCGAGATTTCAGATTTGCACTTGAACTCTTTTTTTTTAAAAATTTTGAATTGGCACGCCGGGACGCAGAAGAAGACTGTAGAGAGATACGTACGCAGTCTCCTACCACGACGATGA
>GRMZM2G039906
GTGGACTCTCCACTCTTCTTCTGCGGTCGGATCCCCCGGCGGGTCGGACTGCGGAGCACGGGCTCCGGCGAGCCGCTGACGAGGGCCTGTGCGGCGACCGAGCTCGTGGCGGGAGAAGATGGACGAAGCGAGCACCTCCGCGTCCGGCGCCGCGACGAGGCGCGGCTTCGTGCCTGCGAGATCGGGAGTTTGTTAGTTTTGCAGTTTTCTATAGGTTCACCCAGCAGAACCTCCCAGCTTGGAAGCCAGCAATGACACCTGGATGTATAATAGCAATGTTCTTGATTATCGGAATAATTTTCATACCTTTCGGGCTTCTTTGTCTCCAAACTTCAAATCATATTGCAGAAATCATCTACCGCTATGATGTTGACTGTGTGCCTGATGCTTACAGAGGAAATAGGCAAGCTTATATTAAGGACAGCTCGATTTCTAAGAACTGTACTCTGGAAGCGAAGGTTCTGGAATACATGAGAGCACCAATTTATGTTTATTATGAACTTGAGAATTTCTATCAGAATCACCGCAGGTATGTCAAAAGTAGAAGCGATAAACAGCTGCGTTTTGGGGCAAAATACACGGCCGACTCGTGCAGTCCTGTTGAGTGGGATAATAATGGTTCCCCAATTGTTCCCTGCGGCTTGATTGCCTGGAGCTTATTCAATGATACATATGGTTTTACTCGTGGGTCCAAGGAAATAAAGGTCAACAGGAAAAACATTTCATGGAAGAGCGACCGGGAGCATAAGTTTGGCAAACATGTGTTTCCTTCCAACTTTCAGAACGGAACCTTGATTGGAGGGGGGAAACTCGACCCTACTGTCCCACTGAGTGAACAGGAAGACCTTATTGTGTGGATGAGGACATCCGCTCTCCCCAAATTTCGAAAGCTCTATGGTGTGATTGAAGACGACCTGCATGCGGATGAGACCATAGCTATTTTCGTAGGAAACAATTACAACACCTACACTTTTGGTGGAAAGAAGAGCATAGTCCTGTCGACTGCGTCCTGGCTAGGCGGCAAGAACGACTTCCTTGGACACGCTTATATTGTCACTGGTTCGTTGAGCATCATCATATCGATTCTCTTTGCTCTGATCCATGTGAAGTACCCAAGGCCGCAAGGTGACCCCAATTGCCTATCCTGGAACAGGAAAAACAGCAATAGCTAAGGGGCCCCGCCTGTATCTACCATCTATGAGGGCGCCTCCACATGAATCAGTATTACACATCTGTATCTGAAACATGTCAGACACTGTGCCGCAAGGTTAATCCCAGATGATGAAAAGAAACTGCGTACACCATGTCCATCAGAAATACTAGTTCCAATTCCGACACATGCGCTGGGCATCAAGGTCAACACCGGGAGTTTTTATTATTATTATTCCAGAATGCGCACGGTAATTTGAAAATGAAATTGTGGTGGAAACTGTGGAATCCGCTAATCCGGTGCGGATCTGCACAGAGAAACTCTGGTGGCTGCTGTGACTAATGAAAAGTGGTTATTCTGGCTTGGCCGTTGTCCATCGAGGGAGATGTAATACCTGATCAGCCCTGAAATCTTAAAGGGCTCCCTTCTTTCCTCATGCTGGGACAACATTTATTTACATCGGGTGTGTTCTTGGAGTTCTCTCCATCACCGAATATATGTCGGCGTGATTGCTGGT
>GRMZM2G040369
ATCTTTGTCCACACCGCAGCCGCCGCCCGCTCGCTCGCCTCCGCTCCGGCAGCGAGCTCTATCTCCCGCGACGAGCAGCAGCTGCCACCGACGCACGCAGACCGGGGAATAAATATTGGTATTGGTAGTGTGATATCTATAAGAAGTCAAGATGGTGAAGTTCACAGCTGAAGAGCTCCGCGCTATCATGGACAAAAAGAACAACATTCGTAACATGTCTGTCATTGCTCATGTGGACCATGGCAAGTCTACGCTTACAGATTCCCTTGTGGCAGCTGCTGGGATTATTGCCCAGGAAGTTGCTGGTGATGTTCGCATGACTGATACTCGGGCAGATGAAGCAGAGCGTGGCATTACAATCAAATCTACTGGTATCTCTCTTTACTATGAGATGACTGACGAGTCACTGAAGAACTACAAGGGTGAGAGAGATGGTAACCAATACTTGATCAACCTTATTGACTCGCCTGGACACGTTGATTTTTCTTCGGAAGTCACAGCTGCTCTTCGCATCACCGATGGTGCTCTGGTTGTGGTTGACTGTATTGAAGGTGTCTGTGTGCAAACTGAAACTGTGCTTCGCCAAGCCCTTGGTGAGAGGATTAGGCCAGTTCTCACGGTGAACAAGATGGACAGGTGCTTCCTTGAGCTTCAGGTTGAGGGTGAGGAAGCGTATCAGACTTTCTCCCGTGTCATTGAGAATGCCAATGTCATCATGGCAACATATGAAGATAAGCTCCTTGGTGATGTCCAAGTATACCCAGAGAAGGGGACAGTTGCTTTTTCTGCTGGTCTGCACGGATGGGCCTTCACCCTCACTAACTTCGCAAAGATGTATGCATCTAAGTTTGGAGTTGATGAAACTAAGATGATGGAGAGGCTATGGGGTGAGAACTTCTTTGACCCTGCCACAAAGAAGTGGACCACCAAGAACACAGGTTCTCCTACCTGCAAGAGAGGATTTGTTCAGTTCTGCTATGAGCCAATCAAGCAAATCATCAAGACCTGCATGAATGACCAGAAGGAGAAATTGTGGCCCATGCTGCAAAAGCTCAATGTTACCATGAAGGCTGATGAGAAGGAGTTGATTGGCAAAGCTTTGATGAAGCGTGTTATGCAAACGTGGCTTCCAGCTAGCACTGCTCTGCTTGAGATGATGATATTCCACCTTCCTTCCCCAGCAAAGGCTCAAAAGTATCGTGTGGAGAACTTGTACGAGGGACCCCTTGATGATGTGTATGCAACTGCTATCAGAAACTGTGATCCAGAGGGTCCTCTTATGCTGTATGTTTCAAAGATGATTCCTGCATCTGACAAGGGCAGGTTCTTTGCCTTCGGTCGTGTCTTCTCAGGGAAGGTTGCTACTGGTATGAAGGTTCGGATCATGGGTCCCAACTATGTCCCCGGGCAGAAGAAGGATCTGTATGTCAAGAGTGTCCAGCGTACTGTTATCTGGATGGGAAAGAAGCAAGAGTCGGTTGAGGATGTTCCGTGTGGTAACACTGTTGCTATGGTTGGTCTGGATCAGTTCATCACGAAGAATGCTACACTCACTAATGAGAAGGAGACTGACGCTTGCCCAATCAGAGCAATGAAGTTCTCCGTCTCTCCTGTTGTGCGTGTTGCTGTTCAGTGCAAGGTTGCCTCTGACCTTCCCAAGCTAGTCGAAGGTTTGAAGCGTCTAGCAAAGTCCGATCCTATGGTTCTCTGTACAATGGAAGAATCTGGTGAGCATATCATTGCTGGAGCTGGTGAGCTTCATCTTGAGATTTGCCTGAAGGATCTGCAGGAGGACTTCATGGGTGGTGCTGAAATTATTGTTTCCCCTCCCGTCGTCTCCTTCCGTGAAACGGTTCTTGAGAAGTCCTGCCGTACTGTCATGAGCAAGTCTCCCAACAAGCACAACCGTCTGTACATGGAAGCGCGCCCCTTGGAGGAGGGTCTCGCTGAGGCCATCGATGACGGCCGTATTGGCCCACGTGATGATCCGAAGGTGCGCTCCCAGATCCTCTCTCAGGAGTTTGGGTGGGACAAGGACCTGGCCAAGAAGATTTGGTGTTTTGGACCTGAGACCACTGGCCCGAACATGGTTGTAGATATGTGCAAGGGAGTGCAGTATCTCAATGAAATCAAGGATTCTGTTGTGGCTGGTTTCCAGTGGGCATCAAAGGAGGGTGCACTGGCTGAGGAGAACATGCGTGGAATTTGCTTTGAGGTATGTGATGTCGTTCTTCATGCTGATGCTATCCACAGGGGTGGTGGTCAGGTCATTCCCACTGCCAGGAGGGTCATCTATGCCTCTCAGCTCACGGCCAAGCCAAGGCTGCTGGAGCCAGTCTACCTGGTGGAGATCCAGGCCCCAGAAAATGCACTTGGTGGTATCTACGGTGTTCTGAACCAGAAGAGAGGTCATGTCTTTGAGGAGATGCAGAGGCCGGGTACCCCGCTCTACAACATCAAGGCTTTCCTCCCTGTCATCGAGTCCTTTGGTTTCTCCAGCCAACTGAGGGCCGCAACCTCTGGTCAGGCGTTCCCCCAGTGTGTCTTTGACCATTGGGACATGATGGGCTCAGATCCTTTGGAGGCCGGCTCCCAGGCTGCTCAGCTGGTGCTGGATATCCGCAAGAGGAAGGGTCTCAAGGAACAGATGACCCCTCTTTCTGAGTTTGAGGACAAGCTCTAAAATTTTTGGCTGTTGGTGATACTGTTTCATCTGCCGGTTTAATCATCAATTCGTCTACTGTAATAGCAGCGACTTCAATATTTTATTTTGTTTTAGTTGTCAAATGCACCTGTTTTTGAACAATATTTGTGATGTAGTGCCCTGCCGCGCTTAGAGTCTGAGACTATTTTGTTATCTGCTGTGATGTTTCAGATGAAACAGAGTTGATGTCTGGTTTAGTAAATGGTTATATTCTTAGTGTATTGCTCTTTTGTATTGTCTTGTCTTATTAAGACCTGTTTGTGGAAAATGAAGTGGCATTCAAACAGGTGCCAAGAGGTTCCATTA
>GRMZM2G040515
GAGTCAGAAAAGCCGCTCTTCTTCCGTTCCGCCCGCCCGCCCGCTTCTCTCTCCCGCCCCAACCCGCGAGACCGCCGGCAGCTCAGGGCAGGAGGAGGAGCGGCTTCAATTCGTCCCCGCGCCGCGCGCTCAGGACCCGCCCCCGCTGCCTCTCCCGAGGGTTCCAGGTTCTCATCAGGCAGAGGCAGAGGTCACCTTCTGCTGCTCAACGCAACACTGCACATACATACATACAGATGGGTTCCGACTTCCGAGGGGCCTTCTCCCGTCACCACCACCGTCCACGTCACTGGGTTCAAGAAGTTCCACGGAGTCGCCGACAACCCCACCGAGAAGATCGTGCGCAACCTCGCGTCGTTCATGGACACCAGAGGGCTGCCCAAGGGCCTGGTGCTCGGGAGCTGCACCGTCCTCGAGGCCGCCGGGCAGGGCGCGCTTGGCCCACTGTACCAACTGCTGGAGTCCACCGTCGTCTCCGGCCGGGGACGTGGGATGCCGGCTCAGGAGCGAGTGATTCTGCTCCATTTTGGCGCCAACAGTGGTTCACATAGGTTTGCGCTTGAGAATCGAGCTGTCAATGAAGCTACTTTCCGTTGCCCTGATGAGCTAGGATGGAAACCACAGGTTTGCTATAATTTTACGGTTGCTCTCATGTACAAGCATGTTAATTCTTTGTGTCATTATATCTTCTTGGTTTCTTTACACTCCAGAGGACGCCTATCATATCATCCGATGGAAACATCTTACACGCAAGACAGACCACACTGCCACTGAAGGAAATAAGCAAGTCTCTCCAGCAAATGGGATATGATGTGATGCCTTCAGATGACGCTGGTCGATTTGTGTGCAACTATGTCTATTACCACTCGCTTAAGTTTGCAGAGAAGCATGGCATCACGTCTCTCTTCGTTCATTTCCCCCTCTTCCTGGCAATTGATGAGGAAGTTCAGATGCAATTTGTTGCCTCCCTTCTTGAAGTCCTCGCTTCCTTGAACTTCTAGTAGTAACCTGATGGTAGATCTATCTCTTCCAGCGGTGTATTGTTCCCAATTTATTTGGAAGGGTTCCCAATTTACATGTGGAGTGAATAAGAATGAGGAATCATTCATGGAGTTATGTGTGCTTCAAAATGTGTAAAAAAACAGCTCTTCTCAAAGAACATGTCCAGGCAGTACAGATGTACAAATATCCAAAGTGGTTTATATGACAGGTGCTATTGTTCTCAGAGATGTGTTTCACTCTGTTCTTTGACATTTACAGAAACATTTTTCTGATCATCAGATCATATGTAATAAAGTAACTTACAAACATGGTGC
>GRMZM2G040728
AGACATAGACAGAACGCACCCTCCAGTAAAGTCCCCATGGCTGCTTTCTGGTTGCTGCTGCTGTTCGTCGCTAGCGCAGTCCTTGTTCTTCGTACATGGAGAGCTCAAAGCTTCGTCAACAAGGCGCGGCAGGCAGGGCCGAGGTACCCGCCGGGGCTGGAGCCGTACCCGCTGATCGGGCACCTGCCACAGTTCTTGGCTAACCGGCACCGCGTGCTCGACTGGATGACCGAGGCGCTCGCGCGCCAGACGACCACGTGCACGTTCGTGCTGCGCCGGCCGGGAGGCGTGCGGGGTGCGATCACCGCGAACCCGGCGAACGTGGAGCACTTCCTGCGCACCAGCTTCGACCACTACCCCAAGGGGCCCCGGTTCGCGTCGCTGCTGCACGACTTCCTCGGCCGGGGCATCTTCAACGCCGACGGCGAGGCCTGGCGCGCGCAGCGGAAGGTCGCCAGCCACGAGTTCAACACGCGCTCGCTCCGAGCTTTCGTGGCGCGCTGCGTGCACGCCGAGCTACACGGCCGCCTGCTCCCGCTGCTGCGCCGCGCCGCGGCGTCCGGCTCCCCCCTCGACCTCCAGGACGTGCTCGAGCGGTTCGCGTTCGACAATATCTGCCGCGTCGCCTTCGACCACGACCCTCGCCAGCTCCCGGACGATGGCGACGACACGGCGGACAGCAGCTTCGCCGATGCGTTCCGCGACGCTGCGAATCTCAGCGCGGGCCGGTTCCGGTACGCGGTCCCGGGGTTCTGGAAGATCAAGAAAGCGCTGAACTTGGGTTCTGAGAAGCGGCTGCGGGAGTCCATCGCCATGGTGCACGACTTCGCCGATCGCATAATCCAGTCGCGCCGGGAGGAGATGTTGAGCGCCGGTTTTGAGAAGCACGATCTTCTGTCGCGGTTCATGGCTAGCCAGGACGAGACCTACTCCGAGTCCAAGGTGCCCCTCCGCGACGTGGTGATCAGTTTCCTACTCGCGGGGCGCGAGACCACGTCCTCGGCGCTCACCTGGTTCTTCTGGCTGCTGTCCTCGCGGCCGGACGTGCAGCGCCGCATCCGCGAAGAGGTCGCTGCTGTGCGCGCCCGACGGGCACAGGACGACGTCGATAGCGTCGTCGGGTTCGATCTGGACGAGATCCGCGAGATGCACTACGTGCACGCGGCCATCACGGAGTCGATGCGGCTGTACCCGCCGGTGCCGGTGAACTCGCTGCTGGCGGAGACGGACGACGTCCTGCCCGACGGCACAGCCGTGCGTGCAGGGTGGTTCGTGGCGTACAATTCATATGGGATGGGGCGGATGGAGTCGGTGTGGGGCGACGACGCGCGGGAATACCGGCCGGAGCGGTGGCTGAACCCCAGAGACGGAACGTTCCGGCCGGACAGCCCCTTTCGGTTCGTGGCATTTCACGCGGGGCCGAGGCTTTGTCTGGGCAAGGAAATGGCGTACATCCAGATGAAGTCCATCGTGGCGTGCGTGCTGGAGGAGCTCGACGTGGCGGTTGACGGCGCGTACCGGCCCCGGCAGGTTGCGTCGCTAACGCTGCGGATGGCGGACGGGCTACCTGTGACCGTGAAGCAGAGACGGGACTGACGAGCTGCTGTCACAAACCTGCAACTCCATCAGCCACCCATGAAGCCTCTGCAGCAGCACAAGGCAGGCAAAGCTGTTGTTCACCGACGAGCCTGAACAAAACTGTGGTTTGCTCAATGCGCTTGTCTCTGAACCAATGTTTTCAAATCGTCTCATTAATCGTGGATAGTCGCGATTAATCGTCCAAGTCAGT
>GRMZM2G040743
CCCCCACGGGCCCCACCCAGTCCACCACCCAGTATAAAACACCCTCCTCCTCCTCCGGCTGCTGCGCAGTGTGCTCCATCTCCATTTTTCTCCTCCTCTCGTTTTTGCGTTTAGGCCCCTGGGGAAGCAGGGATTCTGGCGACGGTCCCTCCCCCCGGCTCTCCCGCCTCGCGGCTCCGATCGAGGCCGCAGCGTCAGTGCAGTTGCATTAATGGGAAACCAATGCCAAAATGGAACCTACGGGTACGGGAGCAATTACAACAGCTACAACCACTTTCAGAAGGAGCCTCTGGCTTCTAGGCACTGTGATGGGGACGATACTGAGGGTTGCTACACAGGGCCATCTAGACCGAGCATAGCAGACCTTATGCGACAAGGACTGAGGCAGACTTTAACGTCCATCTCTGTTCTTGGTCGAGAGACTCCTAATGTCACAGAGCATTATACCCTTGGCCGGCAGCTTGGAGAGGGTCTCACTGGGACCACCTACCTCTGCACCGAGACCAGCACTGGGTGTCAGTTCGCATGCAAGTCCATCCTGAAGACAAGGTTCCGGAACATGCAAGATGTTGAAGACGTGCGCCGTGAGGTCCAGATAATGCGCTACCTTTCAGGGCAAAAGGATGTAGTCGCCATCAAGGACGCGTACGAGGACGAGGAGGCCGTGCACATTGTCATGGAGCTCTGCGAAGGCGGCGAGCTGTATGACCGGATTAAGAAGGGGAACTACAGCGAGCAGAAGGCTGCACATCTTATAAGGACTATTGTTGGCGTCATAGAGAACTTCCATTCACTTGGTGTCATGCACCGGGATCTTAAGCCAGAAAACTTCCTCTTACAGGATAAAGACGATGATTTGTCGATAAAAGTAATCGACTTTGGTCTCTCCGTGTTCTTCAAACCAGGTGAGGTCTTTACTGAAACAGTCGGAAGCCCGTATTATATTGCTCCAGAAGTATTGCAGAAACATTATGGACCAGAGGCTGATGTGTGGACAGCTGGAGTGATACTCTATGTACTGCTAAGTGGCGTGCCACCATTTTGGGCAGATACACATGAAGGAGTACTTGACAAAGTGCGGAATGGGCATTTTGATTTTGAATCAGACCAGTGGCACATGATTTCGGACAGCGCAAAGGATCTTATAAGAAAAATGCTCTGCCCTTGTCCATCGGAGAGATTGAAAGCCCATGAAGTTCTAAAGCATCCATGGATATGTGATAATGGAGTGGCTACTCATCAAACTCTGGATCCAACTGTTCTTTCTCGTACCAATAAATTATCTGCAGTGAATAAATCAAAGAAATTGGCTCTACAGGTTATTGCTAAGCATCTTTCAGAAGAGGAGATTGCTAGGTTAAGAGGAATGTTCAAGGCAATGGACAATGGAAACAATGTTGTGATTACTTTGTCTGAGCTTAAAGAAGGTTTGAGCAAATGCGGCTCAGTGTTTAGAAACATTGAGATTAGTGATATCGTGGAAGCGGATGATTATGACGGCAACACCAATATCAACTGGGAAGAGTTTATTGCTGTAACAGTGCCCCTAAATAAAACAGAACACAAAGAACACTTGATGGCGGCCTTAACATATTTCGACAAAGATGGAGGTGATTACATCACTGTCGACGAGCTTCAAAAGGCTTCAGTGGAACACGAGATGAAAAATGCTTTCCTTGAGGACACCATTTATCAGGTTGATCAGAACAATGACGGCCAGACCAACTATGGCGAGTTCGTCACAATGATGCAGAGCGACAGCTCTGGGCTTGGGTGGCAAACAATGGAAAGCAGCATGAACGTACCCCTGAGGGAGGCACCTGAAGTTTACTGATGTCTCTGTCGGTGCAAAGATACTGTTCTATTTGGCTGCTTTCGTGGTGGTTCGTCAGTCACAGGTCACAACCATCGGGCAAGGTTTGTGAACCGGGGAGAGGAGAATGTAGTCTGATTAGTCGAGGGCTAGTAGAAGGCTGCCTACTTCACATCATGCAGGTAGTGCAGGTGTGCTGTATGATCTATAAGAACAGAGCTGCGGTCGCCATATATGTATCAGTGACTGGTTTGTTGGTTGCTATGCTACCTTGCAATCTAATAGATTAAATACTAGCAGTAGAAG
>GRMZM2G040828
CCAAATCGCGATCAAATGCCACCGCGCGCATCGCTCCTCCTCCGCCGCCGCCTCTCCGCCCGCCCGCCTCACCGCGATCACCCCGAAGTCGCCGCGCTGCTAGGGGTCCTCAACTCGGCGCCGCCGTCCTCCACGTCGCTCTCACACGCGCTCTCCCGCGCCTTCCCGTCACCCTCCGACGCCTTCCCTCTCTGCAGGCTGCCTCACCTCCTCCCGCTGCTCCCCTCCCCTCTTCTCTCCCTCCGCTTTCTACTATGGCGCCTGACCCCATCCTCCCCGCTACCCTCCCAGCACGCTCTCTCCTCACTCGCCACCTCGCTCCCCGACCTCTCATACTCCGTGCCGCTCCTCCTCTCGTCCTCCCCACGGCCGCTCCAGCTCCCGCACTATGCCCTCCTCCTCAACATATCCGCTCACGCCAGTCTCTTCCCTGCCTCCCTCGCCGTCCTGCGCCACATGCGGTCCTTCGACCTCGTGCCCAGCGCCGCCTGCTTCCACCACGCCCTCCGCGCGGCGGGCTCCGCCAGCGATGTCTCGGCAGTGCTTGAGATAATGTCTGCGTCCGGCGCTTGTCCAACCGTGCCCGTGATCGTGGCCGCTGTGCATAAATTGGCGTCGGCGGGGGAATTCGAAGTCGCCTACCGGCTGATCGATAAAATGCCGGAGTTCGGGTGTGTGCCCAATGCTGTGGTTTACACGGCAGTGCTCGATGGGATGTGCAGTTTCGGGAACGTGGATGCGGCGTTGAGGCTGATGAAGGCGATGGAGGGTAGTGAGTTTGGTGCAAACTGTGCACCCACCGTGGTGACCTATACGTGTTTGGTGAAATGCCTCTGCGGGAAGGGGAGGGCGGTCGAGGCTCTCGCTGTGCTGGATAGGATGACAGAGAGACGGGTGATGCCAAACCGTGTTTTTATGCGGACGCTGGTTGAAGGGTTTTGCACTGAGCAGAGGGTTGTCGACGCGTATGATGTGGTGGAGCGTGTAATTGGTGATGGGAGTGTTTCGAGTACACAGTGCTACAATGTTCTACTCGTTTCCTTGTGGAAGGTTGGCATGGGAGAAGAAGCTGAAGGACTGGCACGGATGATGATGACGAAAGGGGTGCAGCTGACCCCACTCGCTGGCAGTTGTATGGTGAGGGAACTGTGCATAAGGAAGAGATCGTTGGATGCTTGCTACTGGCTGGGAGTGATAGAGGAGAACGGGGTGCTGTGTGACTCTGATGTGTATGGTACCTTGTTGCTTGGGCTGTGTGAGGAAGGCCACATTCATGAGGCATCAACATTGGGAAGGAAGGTTGTCGACAGGGGGATCCTCATAGAATTATCTTGTGCTGACCGTTTAGTGGAGTTGCTGAAGCAATATGGTGATGAGGAGCTTGCGTCAAATATATTGGGATTGAGAAGGCGCCCTGAAGGGTTGTCGTTTTAAGGATTTTGCGATTCTGTTCCATCCTTGTGAATGAAGAATATCTTGATTAGTCATGGGATGCGCCAAGAATAATGTT
>GRMZM2G041028
TGCACCAAGCCCATTTTTCGTCCGTTCAATACTGCTCCAGGCTCGATGAGCCGGCCCACATGAAGATGAACAAGTGAAGAGCATCAGAGCCCAGACTTCTTTAGAGCCCAGCCCACGTATAGCACGGAGCCCGCGACGAGCCGACCCGGCGAGCCTGGCCGGCCGGGCGGACCGAACCGAATAGCGAAGGCATAAGCCATCAGTTTCCACCGCACGTCCGCACCCCCTCTCCGGCGTGCCGACGGTATCCATGGCGGCGGTGGTGCGCGGCGTCTTGAGGGGCATCAAGGAGAAGGGACTCACCAACTTCATCCGCGACGTCCGCGACGAAGGATACTTCAAATGCCTTCTGGACGGGAACCTTTTGCAAACGAAAATCCACAATATTGGCGCAACACTTGTAGGAGTTGACAAGTTTGGTAACAAATATTATGAGAAACTACATGACACTCAGTATGGAAGGCATAGGTGGGTAGAATATGCAGAGAAAGGTCGTTACAATGCATCCCAAGTGCCTGCTGAATGGCATGGATGGCTGCACCACATCACAGATAGCACCGGGGATAAGCTGCTGAACCAGAAGACTGCTAGGTACCTTGTAGAGCACAAGCAGAACTACTCCGGTGAGGGTGAAGAGCTTATCTACCACTCCAAGGGGCATGCTTTGAATCCGGGACAAAGGGACTGGACGAGGTATCAGCCCTGGGAGCCAAAGAAAGAGCAAGCCTAGCTCGTGAGTACATTGTGGGGAAGCTGCTGAATGTTTTGCGTTTTCTTGCATTGCGCTGGGTCAGGTATCACCGAGCTGAATAGCCTCTGGGTTATTGCCTGGACGGGACCCAAATAATGTTGTTCTGAATACCAATATATTGTATATTTGATCATCTTTTGACATTGAAATGTTGTTGCTGTTGTAAAAGCAGCTTTGAGGAATATCTCATGCAGGTGTTACTGACTTCGGTTACGAGACATTGGGTCTATTTGTTTCAGTTTTTTTTTTGCTGATTCTGACCGTCAGAAGTTGTTGTAGACCAAACACTAAGCTTTTCAGTCAGCTTTTATATGAATCACTTTAGTATTACGGGGCGTTTGGATCCCTTCATTTTAGAGGAATTGGAATTCACTCAATAAAGTAACTTATTTAGTTTGGAATTTGACA
>GRMZM2G041996
ATGGCGCGGGCGCCGAGGAGCAGCCGGGCGGCGAGGAGGCGGGCGCAGGACCGGCTCCGCCGCGGCAGCGCGCACGCGGCGCTCCGCATCCCGGGCACCCGCGCCAGGCTGTGGATCGGCGGGTTCGAGCAGGCGCTGCAAGCGGCGCTCGCCTACGACGCCGCGATCTTCTATTTGTACGGCGCACTCCGCCTGCCCAGCCCGCGCAGGTTCAACTTCCCGGCGGCGCCGCGCCCGGACATACCCGAGGACGTGCGCGCCATGCTCTCCCGGGACGACATCAAGGTCATAGCGAAGAGCCACGCACGCTCCTTGGCCAGGTTCTTTCTCGGTCCACAGCCTGCCGTCAGCCCTGCAGCCACTTCACCACCACCACCACCAGCTCCTGCTGCTGCCGGCGAAGCAACTGCTACTAGCGACAGTGACAGTAGCAACGACAGCAACTACTACAAGGGTTAACAAGACATCTTGACCACTGCCATGGGTGATCGATCTTTAGCATCATCATCATCATGTATTCATGTCTAACTCATCATGTGTTTCTCTGTGTGAAGCTAGCCATATGCATGTCAAGCGATGAGGATCTCACAAGAAGACCAGATCGTCTGCTTATGAAATGAATAAGTTACAAGTTCCAATATGCAGTCTATCAGTGTGTAAGATGTATACAACAAGATGGAAGCCTTGAAATGGAAAATGCTTTATGTGTTT
>GRMZM2G042133
ATGGGAACAAGACGACAGACTGCGCTTACTGATATATCTAACCAAATTATCACAGGTCCGTCCAATGAACATGAGCGTCATCGGGAGGAGAGGAATAGAAAACAACGTGAATACTGTGCAAAAAGAAAGGCTGAAGAAACCAACAAAGAAAGGGAGGCGAGAAATAAAAGAATGCGTGATTACCGAGCGAGGAAGAAGGCTGACACGGTACTATACTCGCCCAGACAGACACAGGCTTATGCTACTAGATCTTCGATCGTAATACAAACCAACACACAGGTGGCAGAGCCGGTAACGCCTGTTGTTGCAAGGGGCTCTTTGCACCAACTGCCAACATCAGTGGAACCATTTTCAACCATTTCTCAACCTTCAACCTATAATCAATACGATAGCAATTACTGCATCTACCATGGGCAACCTCATAATGAACCGAGTGGGTACATCAATATGGATGATGCAGATAGAGAAATTCTACTGCATAAGCGATGTGAATACAAAAAGTTGAGACAATGTGGACAAGACGACACGATAACTGGCTTACCATGGCTTTCTACGCTGCCAGACACTCTATCAGGTGCTCCATTATCAATCCAGACACAACAACATATTGTCCATGACACACCTACCCATGAACCTGAATTGAGAGAGTATGATACTGTATTAATTGAGCCTACACAACCAAGCCTAGAAGGACATATGGAGCATCCAATAACACCACATGATTTCAATATTGCTCAACATAATGAATATACTAGAAGTCGGGAATTTCATGGAGAAGATGATGCATTTGAATCATATCGTCTGCTTGGGTACTCCAGTCATACCGAAGATCCATATGACTATGTCTACCATAAGTTGCCAGATAGACACCATGTTCTGCGAAAAATACCTGACTGTTGTTATTGCGGAGCCATGAAATTTCAATTTGAGCCACACGGAATGTGTTGCAGAAAGGGAAAGATTAAAGTGCACATACCTGATGTTCCTACTGAGTTGAAAAGGTTGTTCACCAGTCAGGGAGATGACGATGCAAAATATTTTAGAAAAAACATACGGTTCTTCAACTCTCATTTCTCCTACACCAGTCTTGGAGTTACATTGGATCAACGAGTTAGCACAGCAGCTAATACGGGTATATATACATTTCGTGTCCAAGGTGCCTTGTATCATCGTCTCGACCATTTAGTGCCAGGTTCTCAAGGCCCTCGTCATTTGCAACTTTACTTCTATGATACAGAAGATGCTACATTGGCCCACAGGGCACAGAGATCACCAGACCTTGATATTAATATCATTAAAAATATCTTGACAATATTAGAGGGAAATCCATATGTACAAACTTTCAATAGACTTGGATCCATTCCAAATCTAGATGACTATGTTATTGAACTCAACACTAATGTAACACCTGACCAACGAAGCACATTTCTTTTTGTAATACATGATTTTAACATGTTTATTCTGCATAAACAAGTAAATGCTACATTCAATGCTCCTGACCACAATGATACTCGATCTGTTAATAATGAACATACAGCTCATTATTATTTGGATGAAGACAACCAACAAGATGACTACGACATTTCGAATGGAGGAGTGGTTCAATCTGCAAGGTTTGTGACAGTAAGGGAGTATTACTGTTTCTTGCTACAAGCTAGAGAGGGGGGTTTTAATATCTTGTTATTTGGAGGGCGACTTTTCCAACAATGGGTCGTTGACATGTATATCAAGATTGAGTCTATGAGGCTTGACTGGTACTCTAACCCTGTTAACCAGAAAATTATACGGGCTGAACTATACCAGTTCAAGGAGCTCGCACAAGCCTATGAGGTTTTGAGTGATCCAGAGAAACGTGAGATTTATGATCAGTATGGTGAAGATGCCCTTAAGGAAGGAATGGGCGGTGGAGGATCCCATGTTGATCCATTTGACAAATTCTCATCATTTTTGGACCCTCTTTTGGAGCAAGGCTTGAAGTCCGGTGCCTCAATGAGGTGCCCTGGTTGCCAGGGCTCAGGCATGAAAGTCACTATTCGTCAGTTGGGCCCTTCCATGATACAGCAGATGCAGCAGCCTTGCAATGAGTGCAAGAGGACTAGAGAGAGCATCAATGAGAAGGACCGCTGCCCAGGGTGCAAGGGTGAGAAGGTCGTTCAAGAGAAGAAGGTTCTTGAGGTTCATGTTGAGAAGGGGATGCAACACAACCAGAAGATCACCTTCCCTGGTGAAGCTGATGAAGCAAAGGATCACTCCAAATTCAAAAGAAAGGGTGAAGATCTCCTCTATGAGCATACCTTGTCTCTGACCGAAGCACTATGTGGGTGCCAATTTGTTCTTACACATCTGGACAACAGGCAGCTTCTCATCAAATCAGACCCTGGTGAAGTTGTTAAACCTGACCAATTCAAGGCGATTAACGATGAGGGGATGCCAATTTACCAGAGGCCTTTCATGAAGGGGAAGCTATACATCCATTTCACGGTGGAGTTCCCTGACTCGCTGGCACCAGAGCAGTGCAAGGCTCTCGAGACAGTACTTCCACCAAGGCTTTCATCCAAGCTAACAGACATGGAGACAGATGAATGCGAGGAGACGACTATGCATGATGTGAACAACATCGAGGAAGAGATGCACAGGAAGCAAGCTCACGCTGCCCATGAGGCGTACGAGGAGGACGACGAGATGCCGGGCGGAGCCCAGAGAGTGCAGTGCGCGCAACAGATTCAGAAACAATTGGTTCGAATCTTTGTTGGTGGCAACAAAGAAAGAAACTGCATCCATATCATTCCCGTGAAACTTCTGCTGCTTCTGGTGCTTTATGGGATTCTACCAACATCAACTTCCTTAAATCAGGTACCAGCAGTAGTGTTCAACTGTGAGACGAACCAGGAAGCCTTGCTGGAACTGAAGGTTGTCCTAGCCTCCTAG
>GRMZM2G042253
CCTCGGCGTCCGGGCATCGCCATCGTAGACACGGCAAAGGAGACGCCGGAAGGCCCGGACGGAACAAGCGAGATATTTAAGGACGCCTTTTTGGCGCGACCCCACGACATGGCGGCATATCTATCTACTACACACGCCTTTAAAACCTTTCGCCCTCCTCCGCGCTCCCGGCTCCTCCCAGCACCAGCAAGCAGCCTTATCTATCCCCTCAGCTCTGCAGCTCAGTGTCCACCACCGCCGCCTCCTTCCAGCTGGGTGGAAGAAACATGTCGCGAATGGCGCCCCCGTCTCCGCCTCAGTCCCTGAAGCCCCCGACGCTGCCCTTCTCCCCGCCCAAAAAGCCACCGCCGATGCCGGTGTACAAGGACCTGCACTTCAACCGCGACCTCTCCGCCACCAAGAAGCTCCAGGCCGGAGTGGACCTGGTGGCACGGTTGTTGGGGGTCACCCTGGGGCCCAAGGGGAGGAACGTGGTGCTTGGCAACAAGTATGGCCCTCCCAAGATTGTCAATGACGGGGAGACCGTCCTTAAGGAGATCGAATTGGAAGATCCATTAGAAAATCTTGGAGTGAAGCTGGTCCGACAGGCTGGAGCAAGGACCAATGATATTGCAGGAGATGGTTGTACCACATCCATAATCCTTGCCCAAGGCCTCATTGCTGAAGGGATGAAGGTTCTTGCAGCTGGAATCAACCCAGTTCAGGTCGCACGTGGCATTGAGAAGACTGCTGCTGCTTTGGTGTCTGAGCTCAGACTGATGTCGCGGGTGATTGAAGACCATGAAATTGCACATGTGGCTGCAGTTAGTGCGGGAAATGATTATGCTGTTGGAAATATGATTTATGATGCTTTTCAAAGAGTAGGTAGACAAGGAATGGTGAGAATTGAAAATGGAAGAGGCACCGAGAACAGTCTGGAGGTTCTGGAAGGAATGCAATTTGAACGCGGTTACCTATCTCCTTACTTTGTTACCGATCGTGGTAACATGACGGTGGAGTTCACTGACTGTCAGATACTATTGGTTGACAAGAAAATTACGGATGCTAGTGAGATTATAAGGATACTGGACAGTGCTGTCAAAGAAAACTATCCGTTGTTAATAATCGCCGAGGATGTGGAAGAACAGGCAATGGCTGATTTGATAAAAAACAAGCTGAAAGGGACAATTAAGGTTGCAGCCGTTAAGGCCTTCTCTTTTGGGGAACAAAAGACTCAATGCTTGGATGACATTGCAATCATGACAGGAGGTACACTAGTGAGGGATGACATGGGGCATATACTGGAAAAGGCAGGAAAAGAGGTTCTTGGTTCCGCTTCTAAGGTGGTAATCACGAAAGATTCAACACTAATTGTTACTGACGGAAGCAATCGTCGAGCAGTTGAGGAAAGGGTTGCTATGATAAAAGGCCAAATTGAGAATTCTAAGGAAAGTTACAACAAGAAGATATTGGGTGAGAGGATAGCAAGGTTATGTGGTGCAATTGCAGTGATCCAGGTTGGTGCTCAAACAATCATTGAGATGAAAGATAAGAAGCTGAGGATTGAAGATGCACTTAACACAACAAGGGCAGCTATTGAGGAAGGTGTTGTAGTTGGTGGTGGATGTAGCCTACTAAGACTGTCAGAGAAGATTGACGCAATCAAGGAATCATCGTTGGATAATATAGAGCAGGAGGTTGGTGCTGACATCTTCAAACAAGCCTTGAGTTACCCTACCTCACTAATAGCAAAAAATGCAGGGGTGAATGGCGACTTTGTCATTAAAAAGGTGTTACTGAATGATGATGCAAATTATGGTTACAATGCTGCCAAGAACTGCTATGAGGACTTGATGGCTGCTGGAATACTGGACGCAACAAAGGTTGTGAGGTGTTGCATTGAGCATGCTGCTGTAGTTGCTAAGTCCTTTCTCACCTCTGATGTGGTGATTGTTGAGGCAAAAGAAGGCAAACCTATTCGAATAAGACCCCCAATGCCTCCTAGGCACTTAATTCCCCCAATGCCTGCTTCAATTTCAGGTATTCGAGTGTAGCAGGCGTCCTTTCCACCAAGAATCAGCCTCAACACAACAAGACTACGGGCCCGGTACCCCCAAGTTTCTAAGATAATAAAGCAAAGAAAACATAGTGAAATTTTGACGTCAAACGTGGCTTTGTATGATTGCTCCAAGAAGCTCTATGCACGCTATCGCATCATCGGAGCAGCAGCAAGGGTGGATGATATGTGTTATATAGGGAATACAAAGGTGAACAATTCAATTTTGATGTTCAAATGCTCCTTACCGTCATAAATATA
>GRMZM2G042313
GCAGTTTACTAGTTGTACACCCATAATGACCCATTCTACCGTCATATACATACACCGTTGGCACGCCATCTAATCAGCGAAGAGGAGACGACGACTGCTCTGCCTTTCTTCCCTACAGGAACAGGACGAATCAATCAATCATTCCCCTCTGCAGCCGCCGGCCCTCAGCAAGCAAGCAAGGGACAGACGCGGCGGGGATGGGCAGCGGGGTCCGGGCGCTGATGCGCCGGAAGCAGGTAGACTCCGAGCGGACGCGCGCCGCCGGCAGCGCCCACCAGCTCCGCAAGGAGCTCTCCGTCACCCAGCTCGTCGCCATCGGTGTTGGGTCGACGATTGGAGCTGGCGTCTACGTCCTTGTTGGCACAGTTGCGCGGGAGCATTCCGGGCCGGCATTGACGCTTTCATTTCTGATAGCCGGAATAGCAGCTGCGCTTTCAGCCTTCTGCTATGCGGAGCTGGCTAGCCGTTGCCCTTCGGCAGGAAGCGCCTATCATTATTCGTACATCTGCGTTGGCGAAGGAGTTGCATGGTTGATTGGCTGGGCTTTGATACTTGAATACACGATTGGTGGATCAGCCGTTGCCCGTGGCATTTCTCCTAATCTAGCCTTATTTTTTGGAGGACAGGATAGTCTGCCATGGATTTTAGCACGACATGAGATCCCATGGCTTGATGTCGTTGTAGATCCTTGTGCTTCTTTCCTCGTTTTCGTCGTCACTGGCCTTCTCTGTGTGGGGATAAAAGAGAGTTCATTTGTGCAAGGAGTTGTGACGGTCTTAAATTGCTTTGTGATGTTATTTGTTATCATAGCCGGTAGCTACATCGGCTTCCAAACAGGATGGGTTGGCTACAAGGTTGCTGGCGGATTTTTCCCTTATGGAGCGAATGGAATGCTTGCCGGGTCAGCAACTGTCTTCTTCGCCTACATAGGATTTGATTCAGTTGCCAGCACGGCTGAGGAGGTGAAAAATCCACAACGAGATCTGCCACTGGGAATCGGAACAGCATTGTCGATTTGCTGTTCCTTGTACATGTTGGTTTCAGTTGTTATTGTTGGTCTGGTACCATACTTTGCTATGGACCCAGACACCCCTATTTCATCTGCTTTTGCCAAACATGGGATGCACTGGGCAATGTATCTTGTAACAACTGGTGCTGTTCTTGCTCTCTGCTCAACCTTGATGGGATCTATATTGCCACAGCCAAGAATATTGATGGCCATGGCACGAGATGGCCTGCTACCATCATTCTTCTCTGATGTCCATAAGACGACACAAGTTCCAGTCAAAAGCACAGTAGTGACTGGCATCTGTGCAGCTGCTCTTGCTTTCTTCATGGATGTCTCTCAACTGGCTGGAATGGTTAGTGTAGGCACGCTACTCGCGTTCACTATAGTTGCTGTGTCCATCTTGATTCTTAGATACGTTCCTCCAGATGAGGTACCCCTCCCATCTTCCCTGCAAGCATCATTCCGCTTGAGCCAAGAAAATGACGAGGAAAAGCTGAGGGGTACCCTTGGAGATGATGATCATGAGCAAGGCTCAGCTGAAATAAGTGATGTTGTAGTAGAACCAATCACTGACCCCCTGATCGAGAAGCAGCTATACGCAAGCAATTTGAGTGAGGCAAAACGGCGTAAGACCGCGGCATGCAGCATCACATCTGTTTGCATAGGGGTTCTGATCCTCACGACGTCAGCCTCGGCAACATTCTTGCCCTTCCCGGTGAGATGCTCCGTTTGTGTTTTGGGTGGCATGCTCCTCCTAGCTGGTCTGGGCATGCTCTGCTGGATTGACCAAGATGATGGGAGGCACTCCTTTGGCCACTCCGGAGGATTCATCTGTCCGTTTGTTCCCTTGCTGCCGGTAATGTGTATCCTCATAAATACATACTTGTTAATAAATCTTGGTGGCGGCACGTGGATGCGAGTGGGGGTGTGGCTAGTGATGGGGGTGTTCGTCTACATTTTCTATGGCCGCACCCACAGCTCGTTGACGGATGTCGTGTATGTCCCTGTGGCCGAGGCGAATGAGATATACGGGTCATCCTCTTCGTTAGGGTTTGTGGCGTAAAGAGAGATGGAAGGAGATGTTTGTTGAAGCCTATCTTGAGCCAGTCATGGTACTTCTCACAAAAACCTCAAAGATCCTGACTGGAGCAGGTACCTGCTTGAGCTATTGTGTTGCAGGCATGGGTTTGAAGAATTCAATTTGTACGTCATATTTTTAAAATGTGTAAATTGTAACGCACGGCTAAGCTTGTGTGTCTCTGTTGGAGGAATGTAAATATTAGTATATTGCATAGAACTATATATAGGTGGTGCCAATATACAGGTGTTTAAAAAAAAGGGGGGGGGTCATTCTAGGAATCTGTATGTTTTACTACGAACTTGTTCTAAATTCCTAGGAATTCAAACAGGCATGTCTGAGGCGTATTATGTGGTTAAGGCCTCAAAGGTCCAAACACATTTTATTTCATGTTGAAATGAAGATTACACGAGCAGAAATGCTCACGGAAAAAACAATA
>GRMZM2G042552
GTCCGTTTCCTTCCTCTCTCTCTCTCTCTCTCTCTCTCTCTCTCTTCTGGGGCTTGCAGCAGAATCGCAGCGACCGCGTCGTCCCCACGCGGTGCGGCCGCTGCGCATTGCGGGCCGGGAGAGCGAGAACGGAGTGGGGAAGATGGAGACGGTGAAGAGCCTTCTGAAGCCGAAGCCGACGCCGCAGCAGCAGCTGCGCGAGTGGCAGCGCCGCCTCCGCAACGAGGGCCGCAACATCGACCGGCAGATCCGAGATGTGCAGAGGGAGGAGAAGAAGGTGGAGAAGGCCATCAGGGAGGCCGCCAAGCGCAACGACATGGGATCCGCCAAGGCGCTGGCCATGGAGGTGGTGCGCTCGAGGAAGGCAGTCAACCGCCTGTACGAGAACAAGGCCCAGCTCAACTCCATCTCCATGCACCTTGGCGAAATCGTTGGTACTAATAACTAACTATCCCACCCGTTGGTACTAGGCAAACAAGGTTGTGACTGAACTGAATCGACCTTCCTTCCATGTTTGGTATTTACATTTTTTGGAATGCTATGTGATTATGACTTAACCGACCACTGCACTTGTCCACTGGTTGGATGCCATGTTCCCATCTAATACTTGTCTCGGTGTCTCAGGCTGAAGCCTAATTAACCTTATTTATTTCTACGTATAGGTGTATATAAGTGTAGAAATAGATGAAGTGAAACGTCATGTGCCAATTCCTTGTATGCCATCGGAAAATATACTCGTTCCTTGTGTGCCACTGGCTCCACATGTCATACACACAAAAAATGTTGGCTCCACATGTCATACACACAAAAAATGTATCTATATGCCACTCAGTGGCACACAAGGGAATGAGTATAAAATCTGATAGCATACCAGGAATTTTTCCAAGAAAATTTTTAGTAGAATACCTCCTACTGACAAGAACTATAACCTTGTGTGTGTTCCTCGTTACCTAACGTCGGACTAGCTTCCCTCTGTTCCTTTCTTTCAACCACTGACATAGATCATGTGGATCATTCTTTATTGTGTCCTTATCCGTAAACATGGTAATGACACTCATAAGTGCAATATAGTAATCGCAGTATGATTGTATGAAACTTAGAGGTTGTACAAGCTGTACTGACAATAAGCTGGGAATACCGTAATCTTTCAGCTACAGCTAGGACAGTAGGCCACTTGTCCAAGAGCACTGAAGTGATGAAACTTGTCAACGGCCTCATGAAAGCCCCCGAGGTCGCAGCCACAATGCAGGAATTCAGCAAAGAGATGACAAAGGCTGGTGTGATGGAAGAAATGGTCAACGATGCTTTAGATTCAACGCTGGACAGCGAGGACATGGAGGAGGAAATTGAAGAGGAGGTTGACAAGGTCCTCACTGCAATCGCTGGGGAGACCGCCTCTGAGCTCCCGGATGCTGTCAGGAAGGAAAAGGAGAAGATGAAGCAGCCTTCAACAAGTGTACCTGAGGAGAGAACTGCTATAGCAGAGGCTGTTGATGACGGTGAGCTAGACCAGATAAGGGAAAGGCTTGCCAGAGTGAGGTCATAGAAGATAGCTGAACAAGGTCAGATCATTGAGGTGTTACGGCACATGACATCTCACTTGATAATGTATACACGTATCACACACAATCACTGTGATTAGCAGACCGATTTCCCCACATCCAGCAATGTGATTTTGTCCAGGCCCTGTTGTAACCTGTATGGGTCATGATTTCTAATATATATCACGTATTATATGTTTGGAAGCACCGTGTTTAATACTCTGAATAATCCATACATTTCATTGCACTGCGACGAAGTGGAAAGAGA
>GRMZM2G042683
CCCACCCGGTGTCCCTTGCTCCCTCTTCTGTCCAGTCCTCTGTCCTCACCTTATCCCCAAAACCCTATCAGCCCAAAACCGAACCCACACCTCTGCGGCTCTGCCCTTCCCATGGCGGCCACGCTATTCTCCACCTCCCTCTTGCCCCAGTTCCTCTCCCTCTCCGCTAAGCCCGCCGCCGCCGCCCCGTCCGCCGCCGCCTTCCCATCGGGGCTGCCGCAGCTCCACGCGCTGTCCGCCGCGGCGGTGGGCTTTAGGCCGCTCGAGCCCGTGCGAGCGGCCGCGACCGCGGCCGTGACGGAGGAGCTCGAGGCGGAGGGGCGTTCGGGCGGGGACGAGTTTTCAGATGATCTCAGGGTCTTCGTCGGTAACCTTCCGTTCAGCGTCGACAGCGCCCAGCTCGCGGGACTTTTCGAGCAGGCCGGCTCCGTCGAGATGGTCGAGGTTATCTATGACAAATTGACGGGAAGAAGCCGTGGATTCGGGTTTGTGACCATGTCTTCGGTCGAAGAGGTTGAGGTGGCTGTTGACCAATTTAATGGCTATGTGCTTGATGGAAGAAGTTTGAGGGTGAACTCTGGGCCGCCACCACCCAGAGATCGGTCATCACCGTCACCGCAAAGACCCAGGGGTGATGCCAACAGGGTCTACGTGGGTAACCTTTCCTGGGGAGTTGACAATTCAGCTCTCGCAAACCTGTTCAGTGAGCAAGGTGAGGTACTGGAAGCAAGGATCATCTATGACAGGGAGAGTGGAAGGTCAAGGGGGTTTGGTTTTGTCACGTACGGTTCCGCCGAAGAGGTTGAGAATGCAATATCTAATCTCGATGGCGCTGACTTGGACGGCAGACAGATCCGTGTTACGGTAGCAGAGTCGAAGCCACCTAGGCAGCAATACTGAAATTCCTCTTGAGATTTTTGTAGGTGTACCGGTAGCCCAAACTCTGGATTATAGTGACGCCAGTCCTGGATTTGGTCTCGAGATTCATTGAAGTTAAAAAGCCCTCATGTATATGGCTCACTATTTATATACATGTAATATTGGATTCCCGTGTTCAGTGTCCTTTTGTATCAATTTGGCTGCATAGTGTCTTGTGGCACTTCAAAGGACATAGATTGTTGACGGGCAACCAAACCTCAAGAAAGTATCTTGTATTGTTTCTTGTCTCGTGTGGTTTGTTCACTATATTTACTTTTGCAA
>GRMZM2G042704
AAGCCGGTCAGCCTTGCGGGTTGCGGTCTCGCCGCCGACGCCGGGCGCCGGGGATTGCCGCCTGCCCGCCTTGCTGGAGACGGGAGACGCCATGTCCTTGCTGCTCCTGCCCCTCTGTCGAACCTCCGCGGACCGCGCCGTTCCCTGGTTGTCGTAGGACGTCGGCAGGAGCCCCTCCGCCGTCACCCGTCAGACGCGCCACCGCGGCGCCGCCTCCCCAGGCTCCCCTGCTCTGCTCCACAGCTTCAGTGCTCCGTGGTAAGTGTCTAAGTGATAACAGAGTTGGTAGGATAGTTACTTTGTTGATAAAATTAATTATTTAGTATTTTGGTTTGGTCAAATATTTGCTAGGCTAGTTGATAAAAATAATTCAGTAGCCTCTCGATCCTGGATCCGCCACTGGTGTCCGTAAAGATTGAAGCATACTTCTGATGGCAGTCTTTCCCTGGATTTAGGCAGTCGTTTCCACTAGTGATCACCAAAAGTTGTTTCATAATTATACTAATTTTTTTCCATTGAAGATAAAATATTTCATGTAGGTTTTGTATCGAAGTCCAGTAGTCTGATTTAACTAGGAGAACCATTGATGTACTTGTACTCCAGATCGGAGTTTGTAGCCCGCACAAGGTAGCTTTCTTTAACTGCCTCACTCTTTAGAGCCTTCGGTTCCATGTCAGTATGTCACCAACTCACGATGACAAACTGGAATTTGGAATGACATCTGCTTGTGTGGAAATTTCAAAGCCGAATAAACTATCTCTTCAGGCTTCATTTGTCAAAGATTCCAAAGTATATTAACATAGCCACCCTTCGTTTTCCATTGGAATCTTAACCTGTAAAATTACGCCGGTGCAAATGATGATGGCATCAACACAGCCGTGACTCTCAGATGACTAGACACATCCGCACGCAAAGATAGACAAACATGTATTGATTATTTGCTGCTTAGTGGTTAGATATTGCAACTTAAGTACTTTGGGAATTGGGAGGCACAGAAGAGTTGACCTGGACTTTTAGGTTATTTGCTAATGACATAAAAGATTTAATATGTGCAAGGTTGTTCAGTTAGAGAGATCTTTTTTTTTGGGCCATGAAGCTGTATAAAATTTAGACGTCATATACTTGTAATGCTTCCAGTGCTAGGAAATTTCTTGTGGCGTAGACCTCTGAACTCTGTCCTTTTGCGTTGGCCCTAGCGGCCAAAAAGAAGAAACCTCACCTCAATTTCCAGGAATTTCTGAAACACTTACACATAGTTCCACATATAACGTGCGATATCACCTGTCCATGCTGAAGCAAGAGCAGGAAGACTCTTCCAGTAATCATGGGTGCATGTGCCTCTTCATCTCGTGGTAACACCGACTTGGTTTTCTTTTCTGCTGATATTACTCTCTTGGTATGGTCACTCGCTATACGGATTGCACTTTCCTCCCAGGTCGACCCAACCATGGCAAGAACCAGAAATCAGCAAAGGTCGCGGCAATTCCATGTACTCCGGCAGCGCAGGTAGGTCGTGGTGCTGCCTCTTCTGAAATGGAAGAGAAGAGCAGCTTCATTTGGCAAATCGATGGCTTCTCCTCGCTTCTTGACAAGCAAGAAGGATGGACCAACTCCGGATATTTTAAGATCAAGGACCTTAATTGGTACTTGCAGTTGAACCTGAAGGACCGGAAGAGTGGCGACGAAAGAGAATACGTCTCTCTTATCCTCGTGCTGTCAAAAACTTCTGGTCTGGAACCCGACACCATTGTCGAAGCATCGTTCAAGCTCTTGATATACGATCAAGCATACGGACGACATAGCGAACATGAATTTAGCCACAGATTCCAGACTACAGAGAGCAGCAGGAGCTCCGGGATCTCATGCATGATCCTCGTCTACACACTCAAGGAACCCTCCTCCGGTTTCATCGTTGGTGACAGCTGTGTCTTCGGAGTGGAGCTCATCAAGTTCACCACTGCTAAAGTCAAGGACGGTTCAGGAACGCTGCATGTTCAGAAGAGAATTGGCTTCTGTAGTGCCCGGGAGGCCTACACCTGGATCATCAATGACTTCTTAAGCCTGAAGGGGCGGTGCTACTCACCGGAGTTTGAGATCGGTGGACACAAATGGTACCTGACCATGTACCCTTCTGGCACTGGCATCGACGGTGATAAGGAAATTCTCTCCCTCTACCTGCATATGGCCAAGCCAAACGGAGACGCTTCCCTCCAGAACTCTGGGGTGCTTGTAGAAGTCAGTCTGTCCATCAAAGACAAGGTGACCAGCAATCGCAAAACAATGACAGGCCGGTGCCAGCTCCAAGCGACGGAGGGCGAAGGCTGGGGATGGTCAAATTTCATGGCGACGAAGTCTGTGAAGGACTGGTACCTTGTGAAGGGCAGCTGCTTAATCGAGGCAGATGTTGCCATTCTTGGATCGTCCAAGATGAATTAGGGATCATACGACTCTCTACTTTTGTGCGTGTGCCGAGCCAATAATGGAATTGTGCAGCGTTAGACCTTATCTGTTTCATCCCTAAATCATAGTGATTAGGAAGGATTGGAGAGGATTGAGGAGAATTTTGACTGTTAGGAAATTTAATCCC
>GRMZM2G043127
CAACCCATTTGGGTCGGAGGCCCATTCGTCTCCGAAATCCAGAGTGGGACCTGAGCGTAAATAGAACCCGAGCCCCTCTCCGCCTCCCTCCCCGCCGCACAGCCTCCACAGCCCGAAACCCTCGCCGCCGATCGGTTTCGGAGAAGAGAAGCAAATCAAGATGTTTCTCGGCTCGCTCCCGCGGCGCCCGAGCAAGGAGGCTGCGTACAAGCAGCTGCGGTCGCACATCATCATCATGGCCTCCTGCGCCGCCGTCATCCGCGCCACCCCTTACATCCTCCATTTCCTCGCCCGCGACGGCGACATCCAGGAACTCAAGCTCGATCTGTAGGCCCGTCCGTTGCTTCCCCACCTCCAGAGGTGCTACAAAGGCAACCGTTAGTTCGAGGCCACTGCAAGGTACTATGGAGTTAGTGGCTACAGTGCCTGCTTAAGTTTCTTTGTTGTTCCAAGTTTAGTGACAAAACTGACAATGGTGTAGCAACTGGGTTGTGCTGCGACCAGTATTTCGTTTTTGCCTACCTGTATGGTCTAGTCTTTGTTTGCACTGGTGGATTTGCAGAGATGTTATCATTCAACAATGTTCTGTGGTCAGTTGCAATTGTCCTTATGCTCTGTGAATAATGCTTGGACTGCCGACTGTGTATGATTTGGTTTCGGCTTGAACTTTGTTGTGTGTCAAGCTATTCCTAGGCGATGCTTGATTATATC
>GRMZM2G043291
CCGCCGGCCCAGCGAGAGCGAGCCAGCGAGGTGCCCAGGACCAGGACGGCTGGGGACCCTGTCATCCAATCAGTCCGTCACACGAACACGACACGATTCACACATTTCAATCACTCGCTTCCCATGAATTCGCTCGCTTTCCCTAGCTGCCCGTCAGCATTGACGCCCGCCTCCACCACCGCCCCCGCGTCCTCTCCCTTTCCCTCGCCGCGTATAAAGATTCGCTGCCCGCGACAAGAAGATGCAGCTCATTACCACCTCCGCCTCCGCGATCGAAGCTCCTCACAAACCGTTATCGTCGCCATGGCAGCCGCCGCGCCTGCAAGGTGAGAACTGAGAACTGAGCAGAACCAAGCGCTGAATTTCTGCGAAGGAGATTCTTTTCTGAGCTTTTTAATGGAACAATTCTTCCTCCTTCTCGTCCAGCTCCGTGAAGGAAGTGCTGCCATCTCCCCTGACCTCCGCCTCCGAGCCCCCTCCCCTCTTCGATGGCACCACCAGGTAGGTTTTCGACCCATTAATTATAAATCTTCAATTGTGCAGACCAGGAACTAGAAGTTAACCCTTTTTTGAGTCTCGTGAAGGCTGTACGTTGCCTATCATTGCCCGTACGCGCAGCGCGCTTGGATTGCCAGGAACTACAAGGTGCCATCACCAGTTCACCACCACCACTGTTCTTCGATTTTCAGAAGCGGTTCTCTTTTGTGGTGTCTTTCTTAAAAGGAAAACTGAAACCTTTTCTGCTCCCGG
>GRMZM2G043346
CCAGCCGCGGCCAAGGCGCGCGCATTGCGAGGGTTAGTTACCTCTAGGATATTTTATAGATGACGAAGGCAGCAACTCTTTATGGGAGCAAGACACAGAGCGATGCCCTACGGCCAGGGCCATTGCGCCCAGCAAATATTATCAGAAATAAATTCCCCACATACAAGAATGGTTCAAATGGTATAGTGATCAAGCTGGCTGATGGTCCAGAAATGCCACCTCTCAAGGAGATCGTTGCAAAGGAAACTGCAGATCTACTTGATCGTCGTCAGCGTCTCTCTGTTCGTGAACTTGCGATGAAGTTTGAGAAGGGTCTCAACACTGCCACGCTGTTGTCGAATGAGGTTAAATGGAGACAAGTAGCTTTGCTGGAGCGGGATATCCTTTTGAAAAATCTAAAGTGTGTATTAGAATCATTGAGAGGCCGGGTGACAGGCAAAACTAAGGATGAAATCGAGGAGTCTATATCTATGGTGGAGATCCTTGCGGTTCAGCTCTCCAAAAGAGAAGCCGAGTTGCTTCAACAAAAAGAAGAGGTCACAAAATTAGCAAAATCATTAAAGCAGGCTTCTGAAGATGCAAAGAGAATTGTTGAAGAAGAAAGAGCTAATGCTCATACAGAAATAGAAACTGCTAAGAGTTCTGTCCAAAGAGTTCAGCAAGCAGTTCAGGAGCATGAGAAGATGTCCCAAAATACCGGGAAGCAAGACATGGAAGAACTAAAGAAAGAAGTTAGAGAAGCCCGGAGGATCAAAATGTTGCATCAGCCCAGCAAGGCAATGGATCTGGAAAATGAAATACGAATTTTACGTAACACATTCGCTGAGAAGTCCAAGGATTGTGTTAATCTTTTGAAAGAGTTGGAAATGCATAAAAGGTTAAAAGAAAATGGCGCCACAAGACCAGTATATGCTCTGGAGCCACATGATGTTGGGCGCTATTTGCAAGCTGAAATCGATGTCGGCGGTGAAATTGCAGTTGCAAAGACAGCTGGGCCAGTAGACCCTGATGCTGGATTGGTTGATTATGTGGAGACACTCGTAAGGAAACCTGAAACTGAATTCAATGTTGTTGTGCTTCAATTGAATGGCATTGACCTGCCAAAAGAGTCAGTTCATGTTCTCAATGTCGGAAGGCTGCGGATGAGACTTACTAAAGGGAATTCAGTAGTTGCCAAGGAATTCTATTCCTCATCAATGCAGATCATCCTTGCTGGGCCAGGCGACAAAACTCCCTGGTGA
>GRMZM2G043470
CCACTCCCTCGCCACCACCACGCACCACCACCTCTGCTCTGCTGTGTGTGTGCCTAACGGGTCGGAGGCGGGGACGGCCCCACCGCCCCGAGCTCCCAACCGCCGACAGTCTCCGGCGGCTCCAACTTCAATACCTCCCTCCTCGGCATGCCGGTTGCCGTCGCGTTGGCGGCGGCCGCCGCGCTCGTCGTCCTGCTCGTCCTGTCCGCGGTGGCCGCCGCCGTTTTCTTCGCGCGCACGCGGGGCGCCAGGCCGCCCTCGCTGTCGCGCGTCGAGCACGCGCCGTCGTCCGCCTCCGGCTCCTCCCGCGCCGCGTCGTCCGCGCGCAAGGAGAAGGTCGGCGCGGACCAGGTCGCCGAGCCGGGCGCCGCCTCCTCTGGCGTGGCCAGCTCTTCCGCGGCCGCGAGCTCCCTCGAGTCGCCGGTGAAGAGGAAGGCGGAAGCGGTCAGGGTCGGCGGCGGCGGCGGCGGGGCCGCCGCGGGGGTGGAGATGGAGGTTGGGTGGGGGAGGTGGTACGACCTGACGGAGCTGGAGATCGCCACGGGCGGGTTCTGCCCAGCGAACGTGGTCGGGGAGGGAGGCTACGGCACCGTGTACCGCGGCATCCTTGCCGGCGGCGAGGTCGTCGCGGTCAAGGACTTGTTTGATCACAAGGGCCAGGCCGAGAAGGAATTCAAGGTGGAGGTTGAAGCCATCGGCAAAGTGAGGCACAAGCACCTTGTCGGTCTCATCGGGTACTGCGCAGAAGGTCCAAAACGGATGCTCCTTTACGAGTTCGTCGAAAATGGCAACTTGGAGCAGTGGCTGCACGGCGACGTCGGACCGGTCAGCCCTCTGACCTGGGAAATACGGATGAAGATCGCCGTCGGAACGGCCAAAGGCATAGCGTACCTGCACGAAGGCCTGGAGCCGAAGGTGGTGCACCGCGACATCAAGTCGAGCAACATCCTGCTGGACAAGAGATGGAACCCCAAGGTGTCGGACTTCGGCATGGCCAAGGTGCTGGGGCCCGGGTCCAGCTACGTGACGACCCGCGTGATGGGCACGTTCGGGTACGTGGCCCCCGAGTACGCGTCGACGGGCATGCTGAACGAGAGCAGCGACGTCTACAGCTTCGGCGTGCTGCTCATGGAGCTCATCTCCGGGCGGAGCCCCGTGGACTACAACCGGCCGGCCGGCGAGGTGAACCTGGTGGAGTGGTTCAGGGCCATGGTGGGCGCCCGGCGCGTGGAGGACCTGGTGGACCCGCGGATCCCCGCGCCGCCGCCGCCTCCGCGGGTGCTCAACCGGGTGCTGCTCGTCTGCCTCCGATGCATCGACGCCGACGCGCACAAGCGGCCCCGGATGGGGCAGATCGTGCACATGCTCGAGGGTGACGAGTTCCCCTTCCGCACGGAGCACCGCTCGCCGCGGGCGTCTCACCGGACGTCGACGGGCTCACGGCCGTCGCTTCTGTCGGAGAACGTCGGTGCCACCGACGACTCGGACAAGTCGATGGCGAGATGAAGGATCCGAGCTGCCTGCACAAGCAACTCTGCAAACAAGCAAGCAACCCTCCACTAACGGATCTGGCGCCGTCGTGCGGCGTGCGAGGAGCTGGAGCAGAGGGGCTTGGGGGCTGGACTGACTTTTTTTCACCCGATGCTTCCGGATTTGGGCACCACCCGAAGCTTTCTTCGACCGGCGTGCTCCCTCCGCCACATGATCGGATTGCTTACGGGACGACGGGAAATCCCGGTGATGAGATCAAGTGTGGAACAACATGTGATTTAGGGGCGAAAGGGAAGACGGGAGGGGTATTGTTTGGTTTAGGTTCTATATATTTTGTACCAACGATTATGCACTTAGATATAGATTTCTTTTATATCTATGTACCTAGTAGAAATAGTATATTTCTAAAGTTAAAGAGGTGTTATAGTTTATAATGAAGGGGACAGCTTCTTATTGCCTAGCAAAATAGAAGTCTAAGAGGAGATGATGCAGATAAAATAATCGTTACATGCCAAAGGAGCCCAATTTCTGACATAGTTACCCTATTTCGATCTAATTCCCTGACATAGTTACCCTGACCAAGATGGATCTGACCATGATAAAACTAGTTGGCATCCCCAAACATAATTACCCCGACCAGGTTGGACCCGACCTCGACCATCCCAAGCAAAAGTCTTGATCCAAGTTGTCCTAGTCGGTTGGCCTCGACTTTAGTCACGCCAAGATA
>GRMZM2G043819
GTAGTAGTCAATTGTCTATTACTCTTATACAATGCAAAATGCATAGTGCAAACTGATCGCTAAAAAAAGAATGGTTACCTTGCTTCCATCAAGGACGATTATTATTCTTTCTGTAGATGGTAAAAATGGTTTTTTGGTTTTCGTAGTACTATGCTGAACTATGTTGAGCTTTATTTTTGATATAGGTATTTGGTTTCAGAAATGACTTGGTCTACATTTCAGGCCTCTTTGGGACAGCTCCACCGCTAAAAAAATGAATATGGATCTAGGATTCAACACAAAGCAACTCCACCAGTGAATCTGGGATCTAGTAGGGAATTGTTTAGATAACACAATAAATCTAGATCCACACAAGAGTATTTTTATTGGAATGGCTAGATCTACCTTTAGCATATGTTCCACCTGTTAATGTTGGGAAAAAGCTTTTCAAAATTTCCCCCTTCTGCTAGTTCTGCACGGCACACGCGAACGGTAGCTCAACCACGCTCGAGTGTGGCCATGTGCGGCTAGGGGAGTACACTCGGTGGCTTGGGTCGGGCTGCCTATGCAACAATGGGTGTGCGCGGGAGGTTGCTTGGTGGTCTGGGGCGGGCACGCGGTGGCCAGGTGACATAGCCATGGTCAGGCGCGGCTAGGTAGTGGCCGAGAAGGGGTGCACAGTGTCCAGGCGGGTGCACGTGGACTGCAGCGCGGCCAGGCACGACCATGGGAGGGCGCGTGGACGATGATGTAGCCACGACTGGGCCTGGCCAGGCATGGCCAGGGGAGGGCGCTCGGTGGCCTGCCGGCCGGGCGCGGACGGTAGCGCAGCCATGGCCGAGCATGACCAGGAGAGGGCGCAGCCATGGCCGAGCATGAACAAGAGAATATGATGGAGAAGAGAAGGTGGGAAAGAATAGAACGAAACAGTACATTGGCAGTGGTGGGTAATTTTTTCTCAACTTCGCTAATTTGAGTTTGTTGGAGCACTCCTTGAGGTGCTCCACCAAAATTGTGAATTTGGCCTCTAGATCACTACTTCGGTTAATCTGAATTTCGTTAAGCAAGGCCATTTGGGTAACTTTCCGTGGAGTAGAGTTGTTTTGGTGGATCTAGAGCTGGTGGAGCTGTCCTAAACAAGCAATTCCTCTCACTTTTCTCTTTGATCTGCGGAAGGGAATGAGTTTATCCACCACCACATCATTTCTCACAAGCTAATAATTAGTATAAGCATGAGCGATGGAGCAATTCTACCAAATTCATGAGATGAACTCATGATGAACCACCTCTAACCAAACACCCCCGAAATGGGACAAGACCTACATTAGCTACTCTAGCTGAAAATGGAAGTGGCTGGTGGGCACATTAAAAGTGTTATATCATTACTGCCCTATGTTTTCAAGTCAAGCGATCAGCCGATCGACCTAGGGGTCCGACCAGGCAACTAATCTCGATTAGTCGACCAGGCGAGTATATATGGTATATAAGATCATATATGTATAGAGTATATAACATAGTATAGAGTATATATGTATAGAGTATATAACATAGTATATAACTATATATAAAGGGTAAACATGACATGATTTCTGTAATACTCATTTAAGAGAAGACATTTGTTCATCCAACTTAAAACAGTAGCTCTCCAATGGCCCTAAAGTAATTGAGGTGTTCAAAACAGTAAAGAAACACTTGCTACCACACTACCAGTGACCTAAAGAAGATCTTCATTCAACTGAAGTTCATCAACAGAAGCAGCTCCCCTTCCACCTGATTCATCTTCGCCTTCACCATCGTTCATTTTTCTTGCTGTCTCTTGTTCTTGTTGTTCAAAACAGCAGCAGCTCCCCTAAAAGCCCACGGAATTTTTTACAGGCTTCGGACTCTGGTCGCTCAGAAGCGCTCGAGCGACTAATCGTCCCTAGTCGTCAACTAGTCGGACGACCAGCGCGATCAGGTGTTCTGATCGGGCCGGCTTCCCTAATCGGCCACTCTAAACCAACCAGCCCGACTAATCATGACTAATCGCGATTAGTCGGACGACTTGAAAATAGAGTTACTGCAGCTTGAGCACAATGTTTCCTTCGTACTAGGCTACTGGCATATTTAACACACTTATTCTTCTGGATTTGACATAATTGTTCAGTTGGCTGAATCATTTGTTCTTTTTTATCAATAGTTGACATTTCTTGTACAGTATTGGTAGTAGTGTACAGGTTCGTTGATAATTTATTGGTCATTTTCAGTCTTCTGGCACCACATATTTCTTATAGCATTGTCTGGGAGATAGCAAAACTGTGGATGAAAGGCTGCAAGGTTATCATCCTTGACATCCCGCTGCTGTTTGAGACAAAGATGGATAGATGGACGAATCCAATCATTGTTCTCTGGGTTGATCCAAAAGTCCAGATTGAGAGGCTCATTTCAAGAGATGGATGCTCTGAAGGACAAGCTCAGAATAGGATCAATGCACAGCTTGCACTAGACTGGAAGAAATCAGAAGCAGACATAGTGATTGACAATTCTGGTTCCCTGGATGACACCAAACAGCAATTCCAAGAAGTGTTGATGAAAGTCTCGGAGCCCTTGACATGGAAGGAACGCTTGAGATCTAGAGATGGTCTGATCTCTGTTGTCGTCTTTACTGCAGTGGGCGTATTACTTGCCCAGAAGAATCTGCTATGATCATGAAGGCTTAGGGAGTTAAAAATGTTGATACGATGTTTTAAAGGACTGGCACAACTAAGTAAGAACCCTTAGTAAGAACCACTATTTTTAGTTGTCCTTACTGGATAATGGGTCAAGTAATGAAAGTCTGCATTTAGGGATTGCTGGGCTTAGCCAAAATCTTGTTGTACCAAATTGTGTTGATGGGCTGGGAATTACAACTATATTCGGACTACGGGCTATCCATGTTCATGTGATTTTTTGTACCGAGTATAAAGCATGGCCATGCATGCGAATCCGCACTGCCTAATTATGGAAGCCACTTGATTAGAAGCT
>GRMZM2G044236
CCATCGCCTCCACCAGGCCCGACGACGGCGGCACTGGTAGCCGGCGTGACAGTCGGTTCCGTGGCGTTCGTCGTCTGCTCCGGCGTCATTGCTTTCTTCCTGCTGCGTCGGCGCCAGAGGCGAAAGGCAGGAGAGCGCCGCGAACTAGACAAAGGAACGGGGCCGAGGCGTTTCCGGTACGGCGAGTTGGCCATGGCAACCAGCTTCTTCTCCGAGAAGGAGAAGCTCGGCGAAGGGGGCTTCGGGTCAGTGTACAGGGGGTACTTAAAAGACCTGGACCTCCACGTCGCCATAAAAAGGGTGTCCAAGAGCTCCAAACAGGGGAGGAAGGAGTACGTCTCCGAGGTGAAGATCACAAGCCGGCTGAGGCACCGCAACCTCGTGCAGCTGATCGGCTGGTGCCATGTCGGCGACGAGCTCTTGCTTGTCTACGAGCTCATGCCCAATGGAAGCCTCGACTCTCATGTCCACAGCACCGGCAATGTGCTGTCGTGGCAGCGCAGACATGAGATCGTGCTTGGAATCGGGTCTGCACTCCTGTACCTGCATCAGGAGTGGGAGCAGTGCGTCCTGCACCGCGACATCAAGCCGAGCAACGTCATGCTCGACGCCTCCTTCAACGCCAAGCTGGGCGACTTCGGGCTCGCGAGGCTGGTCGACCACGAGCGCCAGTCCCACACGACCGCGCTCGCCGGCACGATGGGCTACATGGACCCAGAGTGCATGTTCAGTGGCAGCGCCAGCACCAGCTCCGACGTCTACAGCTTCGGCGTCGTCGTCCTCGAGGTCGCCACCGGCCGGCGGCCGATCGTGGACACGGAGGAGGAGCACGTCACCATGCACCTGGTGCAGTGGATCTGGGAACGCTACGGCCAAGGAAGGATCCTCGACTGTAAACACACGCGATCACCCACAATAGTTTCTCCCACGACGAGGCAATTCGCTCGTTATCTCGCACCGACGACCAGGGATCGTGGCTGCCGCCAGTTTGCCGTATTCGTACAGCCTGCTGTTCACCGTCGAACAAGGGTTTATATACGAATCTATTACAAATGGGTTCAATTATCTTATTGTAGGCCGTAG
>GRMZM2G044281
AGCCCGGGCACCGCGTCCGCGACTCCGCGTCTCCGCCTGCAACTGCAAAGAGTATAGAAGGCACGCGGCGAAGCGGCCAGGAGTTCCTCCTCGCCCCGCGTTGAGTTGCCAGCACGGCCCCTCCCTCTCGTTCTCCTCGACTCCTCCCCGTCGCGGCAGCCAGCCAGCAGGCATCGTGATCGTCTGCCCTGGTTCCCGCCCTCGCTCCATCCCCCGGCACCCCCGCACGGGACGCGCGTGTGGACGTTCTTCGCCTCCGCGACAGGCTTGCGCCCCGGCTCGGCTCGGGTCTGCCTCCACTGCGGCCTTCCTGGATCTCGGCCGCCGCTCCTCCATATTATAACATATCACAGAACTATCAGACAAGGATGGCGACTTACGAGCCCAAGAACATTCTCATCACCGGTGCTGCTGGTTTTATTGCATCGCATGTCACCAACTGTCTGGTTAGGAACTACCCGCACTACAAGATTGTTGTCCTCGACAAGCTCGATTACTGCTCCAGCCTAAAGAACCTCAACCCCTCACGGGCTTCACCAAATTTGAAGTTTGTCAAGGGTGACATTGCAAGTGCTGATCTGGTGAACCACCTTCTGGTCACAGAGTCGATTGACACCATCATGCACTTTGCTGCTCAGACTCATGTAGATAATTCATTTGGCAATTCATTTGAGTTCACAAAAAACAATATATATGGTACCCACGTCCTTCTTGAGGCTTGCAAGGTCACTGGCCAGATCAGGAGGTTTATTCATGTCAGTACTGATGAGGTCTATGGAGAAACTGATGAAGATGCTGTGGTTGGTAATCATGAGGCCTCACAGCTGCTTCCAACAAATCCGTATTCAGCTACAAAAGCTGGGGCTGAAATGCTTGTGATGGCATATGGAAGATCTTATGGTCTTCCTGTGATAACCACTCGGGGCAACAACGTGTATGGGCCAAATCAGTTCCCTGAGAAACTTATTCCCAAATTCATTCTTTTGGCCATGAGAGGTCTGCCTCTTCCAATTCATGGAGATGGTTCCAATGTCAGGAGCTACCTATATTGTGAGGATGTGGCTGAAGCTTTTGAGGTTGTTCTTCACAAAGGGGAGGTTGGACATGTGTATAATATTGGTACTGTGAAGGAGAGGAGGGTGATTGATGTGGCCAAAGACATTTGCAGGCTCTTTGGCTTGGATACTGAGAAAGTAATCAGGTTTGTTGAGAACAGGCCCTTCAATGACCAGAGGTACTTCTTGGATGATCAGAAGCTTAAGAGACTGGGATGGGCAGAGCGCACACCATGGGAAGAGGGCTTGAAGAAGACAATCGAGTGGTACACCACCAATCCTGATTACTGGGGAGATGTCACTGGTGCTTTGCTCCCTCACCCAAGGATGTTGATGATTCCTGGAGTTGAAAGGCATAACTGGACTGAGGATATCAAATCTCTGACTTCTTCACCAGCTGAAGCTAGCACAACAGCTCCTGCAACCAGTGCCAAAAGGACCACTGCTGCCCCTCAAAAGCCTTTGTACAAGTTCTTAATCTATGGCAGGACTGGATGGATTGGTGGCCTCCTTGGGAAGATTTGTGACAAGCAAGGGATACCATATGAATATGGGAAAGGACGCTTGGAGGAGCGCTCTCAGCTGTTGGAGGACATTAGAAATGTGAAGCCAACTCAAGTTTTTAATGCTGCCGGAGTCACTGGGAGACCAAATGTTGATTGGTGTGAGACCCATAAACAGGACACCATCCGCACCAATGTTGTAGGCATATTGAATCTTGCTGATGTCTGTCGCGAGCAAGGTCTGCTAATGATTAATTATGCTACAGGTTGTATATTTGAGTATGATGCCAAGCACCCGGAAAGGTCTGGTATTGGCTTTAAAGAGGAAGACACACCCAACTTTACGGGTTCCTTTTATTCCAAAACAAAAGCAATGGTGGAAGAGCTGTTGAAGGAGTATGATAATGTCTGTACTCTTAGGGTCAGGATGCCTATATCATCAGATCTAAACAATCCTCGTAACTTCATCACAAAGATAGCTCGTTACGACAAGGTGGTGAACATTCCCAACAGCATGACAATTTTGGATGAGCTTCTGCCCATCTCCATTGAGATGGCAAAACGGGACTGCAGGGGCATATGGAACTTCACCAACCCTGGCGTTGTCAGCCACAATGAGATTCTGGAGATGTACAAGAAATACATCAATCCTGATTTTAAGTGGACCAACTTCACACTCGAAGAGCAATCCAAGGTCATAGTCGCACCTAGAAGCAACAATGAGATGGATGCGTCGAAATTGAAGGCCGAGTTCTCTCAACTGATGTCCATCAAGGATTCTTTGATCAAATATGTCTTTGAGCCTAACAGGAAGGTTCCAGCTAATTGAGGATTTAGGATAAGAAGGGCATCGAGGTATTAGTTACTATTAAACATTAAATTAGCTATAATGTTTGTCAATTTTTTTATGCATCGTATTTTAACAGAACACGTAGATGTCCTTATGTTCTATATAGTGGATGATGTGTTGAGATGTGGTTATGGACAACACAATAAGTCGTTCTGTTGTGCATTTTAATTATTTGTTGCAATGTGCTTTCTTTTCTTTC
>GRMZM2G044506
CAGGGTTCAAATGGACAGGACCTTGGAGGTTGTTAAGGAGAAAGAAAATGAAAACACAGAGTTGCAGGAGAAGCTGCAGCAGCTTGAATCTCAGCTAATGGAAGTGAACAGAATCAGAGAGGAAGGCAACACTGAAAGTATCTGATGGAAGGAGAACATATTAGACCAAGAGAATGAATTACAGAACATAAAACAGGAGAACGACGACCTGCAGACAAAGGAATCAGCGGCTTCTGAGAAGATTAAGGAACTCTCTTCCTAGCTTACTAATGCAAAATATGGCATGATAAATAGTAACACCAAGGAAGGAGATAATGAGAAGGGGGGCACTGAAGAGGACGATGAACCTGTTGTAGTAGTTGCCAAAATGTGGGAGAACAACAAGTTTGTTGACTATGATTCATCTAAGGAGAAGGAGAATGATGGTGACTCACAGGTTGATTTGGAATCAAACAAGGGGGATGCAGGTCTTGACAGCAACGGGTTGCACTCAACTAAAGAGAACAGTGGCAGGGCATCACCAACTAAACAGCACCAGCAGTATAAGAAGCCTCTACTAAAGAGATTCGGTGGTCTGCTAAAAAAGAAAAGCGAAAATTAGCATAAAACCGTCTGATGATATTCTTTATTCTATCATCTGACATATTTTTTTGTAAACCCTCTCAGAGATGCTGAAAGCCAACTTACTATTGAGAGTACTATGAAACCTCCTGCGCAGTGTGAAATAAATGACAGAAATGAAGTG
>GRMZM2G044557
ACACGCCATACCCTTCTCGCAAGCAGTCAAGCTCCTCCCCCAATCCTTCCCCGATGCTGCGGCGCAACAGCGTGTGCGAAACCGAGTCCGAATCCCGACGCGCTCCGGCTCCCATGGAGCTTAGATTTTAGGTGTGAGCTGCTCCCCCTGTATGGATCCAGATGTTCTCGTGGAGCCGTAAGCAGTCCTCCTCCGGCTCGTCCTCCGGCCGCCGCCGCGGCGGGGCGGACGCCTCCATGGACTCCAGCAGCCGCGGCGGCGGCGGGAGCGGGAGCCGCGGACGGAGCCCGCGGTTGGATCGCCGCAACGCAGTGAAGCGCATCGAGTACGAGGCGAGCGCGGGGGCGTCCGCGTCGTGGTCGTCCTCGTCCTCCGCGGAGCAGCAGCGCTCGCCGGGGCTCCGGCCCTCGCGCTCCCTGGACCTTGCCCCCGGCGCGGACCTCCGAATCAGCGGGAGCGTGGAGGGGGAGGTCGACGAGCTCTGCCGCAGCCTGGGGCTCTCGGGGCCCGAGGATTTCGCCGTCCCCGTCGCGGCCTGGGAGGCGCGCAAGTCGCGGTCTAACTCCGACCTCCTCCCGCGCTCCCGCCTCGACCCGTCCACACCCGCCGACGAAACCTCGCCGATTGCGCGGGCGGTCTCGGCGCCCGGTGCTCAGCCGACTCGCTCCTTCCCTGCCCCCATTCCCGAGGAGTCACTCCACTCTTCGCCTGCTTCCACCGCCACCGAGTCGGCGGAGGAGCCTACCGTTGCGGCGCCCGAGGAGTCACCCAACGCTGCCCCTGCCTCTGCTGTCGTGGCTCCCGTCGGGGGTTTGCCCCTGCCTTCGCCAAGGAGGGGAGGCGGGGAGGTAGGGATACGGGGTGCACGGCCGCCTTTACTCTCCCCGCCTCCGCCAATTGGTGCACTAGCTCCTCCGCCAGTTAGGAGGTCCTTCGTTGACAATGACATGACTGGGTCCGCTTGGGACATTGTGCAGTCGTTTGCTCCCAGGGATCAGGGAAGTGAACTGGGACTGGGAGGAAGTGTCGACAGTCGTTGCAATTCGGACAAAGAGGAAGAGAATGATGTTGAGGATGGGGACGCAGCGGTGGAGGGCGAGCTGAAGGAATTGAGGATAGGAGAGACTTTCGAGGGGTTCACTGGAACTTCTTCATTGTCGACGACGAATGATGATGACGCGTCCAGTACAACCACGGAGGCCATGTTCATCATTTCACCGAATGGCAAGTTCAAGCGGAACATTAAATCATGGATGCGTGGTGCTCTTCTGGGAAGCGGCTCATTTGGGATGGTGTACGAGGGGATCAGTGATGAGGGTGCATTTTTTGCTGTGAAGGAAGTATCTTTGCTTGACCAAGGAAGCAACGCACAACAATCTATTGTTGCACTTGAGCAGGAAATTGCACTCCTCAGTCAGTTTGAACATGAAAATATAGTCCAGTATTATGGAACTGACAAGGAAGAATCCAAACTCTATATTTTTATTGAGCTTGTCACACAAGGGTCTCTTTCATCCCTCTATCAAAAGTATAAACTACGAGAATCACAAGTCTCTGCATACACAAGGCAGATTCTTAATGGATTGGTTTATCTCCATGAGAGAAATGTGGTCCACAGAGATATCAAATGCGCCAATATATTGGTCCATGCAAATGGATCTGTAAAGCTTGCAGATTTTGGATTGGCAAAGGAGATGTCAAAAATTAATATGCTAAGGTCATGCAAAGGAAGTGTTTACTGGATGGCACCTGAGGTTATTAATCCTAAAAAGATGTATGGGCCTTCAGCTGATATATGGAGCCTTGGCTGCACCGTGTTGGAAATGCTAACCCGGCAAATACCATTTCCTAATGTCGAGTGGACAAATGCTTTCTTCATGATTGGAAGAGGGGAACAGCCTACTATTCCCAACTACCTGTCTAAGGAGGCACAAGATTTTATTGGCCAGTGCGTAAGAGTTGATCCTGAGAGCCGGCCTTCTGCGTCACAACTTCTGGAGCACCCATTTGTTAACAGACCACTGCGAGCTTCATTTGAATCTTCGTCTCCACCAGCCATCTGATTCTAGTATTGATATAATGGGGTGTTTCTCGTTGAGGCCAATGCTCAGGTCACGTACTCACGTGTTGATCTTCATGATCTACACTACTGGTTCCAGAATGGAATTACGTGGGCTTGTTTAGGATGTAGTTTAGTAGCTGTAGTCCGTAGGGTTGGTGGGCAGCATTGCTCTGTGGTTTTGTATTCTTTGGGGTGTTCTTCATTGGGCAAAGGGTTTTCTTCCTGGTTATTACGTAGATTTGTGTAAACTTGTAGGTAAAAGGGCTGCAATTGCCTCTGGGCTCTGGTGTAGGTTTAGCCGATGTTTGTGAATGTTTGACATCGCCATTCTTTACGTAAATGGTTTTGTTGCTCAAAAAAGCATCCGGAGCATTGAATCCC
>GRMZM2G044902
ATATCTCCTTCCCCGGCAGCGAACCAGCCGTTCTCTTCGTTCCGTCTCGCAGTGGTAGCACCGCAGCAGAGAGAAGAGAGATCTTCTAGCCTAGTAGTAGCATCTACTTACTAGTGAGTGAGTAGGAGTACTTGGCTAGGACGGGGGGGCCGTGACGACGGTAGCAGCATGAGCTGCAACGGGTGCCGGGTGCTGCGCAAAGGCTGCAGCGAGGCCTGCGTGCTGCGCCCCTGCCTCCAGTGGATCGACGCCGCCGAGGCGCAGGGCCACGCCACCGTGTTCGTCGCCAAGTTCTTCGGCCGCGCGGGCCTGCTCTCCTTCATCTCCGCTGTCCCGGACGCGCAGCGGCCCGCTTATTATTGCTTACCAGGCTTACTGTGGTCCATGGCACCTCCTCGCAGCCCTGTTCCAGTCGCTGCTGTACGAGGCGGCGGGGCGGACCATCAACCCGGTGCACGGCGCGGTGGGGCTGCTGGGCACGGGGAACTGGCACCTCTGCCAGGCCGCCGTCGACACCGTGCTGCGGGGCGGCGCCATCGGCCCGCTGCCGGAGCTTGGCGCCGGGACGGGCCACCTGTACGGGCCCCCCGCCGCCACCGACAAGCGCGCCGGCGGCTGGTCCACCTTCTCCACGGCGAAGCGGGCGCGGAAGGCCGCCGCCGGTGCCGGGGCGCCGCCCGCGGCGGAGGCGGCGGCGTACTGCGACCTAGGGCTGTGCCTCAGCAGCAGCCCCGGGTCCCCGCCGGCGACGGCGGACGGGAGGAGGGCCCCCCTCCTGCGGCCCGGCACGCCGTCCATGAGCTCGGACGAGTCCGTCACGACCACGGCCGGCGGCGACAGGGAGCCCGTGCTGCTCAACCTTTTTGCCTGATGAAGCCGCCGGTCGACGACGCAGGCCAAACCAAACCAAACCACACGCGCAGCGGCTCTCTTGATTGGCCGCCGTGTGATGTGATGTTTTGTCTGGACGATCTGTCCCGGCGGCCAGGCGTTTTCTCTCGTCGCCGGCGACGGCAAGGCCGTTTTTCATTCGTTTCTGGCTGCGGCCTTAGATTTTATTTTTGGTTGCGTAGTAGCGGTAGTAGAAAAGAAACTACCAGTAGCAGCCGGAGCCGGCCTCGAAGCCCCGTTTGCGTGTGGGCGAAGATGAGACTATGAGAGCGCCGGTGGCCACCCCACCAAAGTATAACTGTTTTTTCCCCCTGTTCTTTTTTTCCCCTTCTCTCCTTTATTGAACAATTACTATAATATAAATAAAATACTATAGCACCACCACTACATCTGAGCTTCGGTGGGTCGACCGACCGACTGTGTGCGTTTGTGCTTGTACGTATAACTGGTGTGTGTGTGGTTTATTACTGTTGTGATTGACATGAT
>GRMZM2G044908
ACTCTCGAATCTCGACTGTCGGTGCTGAACTCGATTACTCATCACTACTCGTCCTTCGCCGTTTACCTGTCTCAGGAGTAGTACGCAGAGTCGCTGGACGGTGGACGCTAGCCCAATTGACTGCTTCAGAATTTACAGCCTGCTTTCGATTGGATAATGATCAGCCCATTCCGTATTCAAGTTCCAAGCCCAAATGCAAATCCGATGCATGGGCCATGACCACCAATGGGCCTTCGCCGAGCATCGAGAAGCCTCCGCGCCCGCCGCACGCCGGAGGAAAGGAACTCCCCCCGTCCCCAAATTCCCAAAGACAGTACCGCCGAGAAGGACAGAGAGTCAGAGACTGAGAGACTGGAAGCGCCCGCGCGTGCCGGCGATGGAGAGGGACGTCGTGCTCTCCGCACCCGAGGCCGCTGGGTCCTCGTCCTCCCCCGCCTCCTCGTCGTACTCCTCCTTCGCCGAGACCAGGGTCATCTGCCGCGTGTGTCAGAAGCAGTTCGCGCAGTACACTTGCCCCCGCTGTAACGCCCGGTACTGCTCGCTCTCGTGCTACAAGGCTTGCAGCAGGTAGGGTATGGTAATGTCGCACTGGTGTCAATAGTCTTCCCTGACGACATCTTGGCACCCCCTGGCTCTGATACCACTTGTCAGGAACCACGCCGGAGAGACAACCTTCAGCAGGTTGCCGACAAACTCCTACCTCCCAGGGTCATAGTGTTCAATGCACTGAATCCTTCATGCGTGAGAATGTTATGGACGAGCTTAAGCAGATGCAACCTGAGGATGAATCAAAGAAAAAGATGCTAGATATCCTCAAGCGGCTCCACTTGGAAGAAGAGATGGCATCAGATGGTGAAGATGAGTCCATGCTATCAGAGGAGCTTATTCAAAAAGTTATGTCTGGGGAAGAGATAAAGCTGGAAGACCTCTCTGATTGTGAAATCAAACGATTCCGTCAAGCTCTGGCCTCAGGTGAGCTCAGTAAGATGATTGAACCGTGGACACCTTGGTGGAAAAAACCCTCAGCCAGATCTATTTCCCTTGGCCCGGATGGAAGCCAGCTTATCAGACAAGTAAACGCAGAAGACACTGCTGTACCATATCCAGATGCAAATACTGACCAAGAGGCTAGCATCAACGAAATCCCTGAAGGGCCAGAATCTCCTCTCCCGTCACTGAAACAGTTAACAAGGACAGAGCCATCTCCTTTGCTTGCTGTCCACTTGGTTGACATTCTGTACAGTTACTGCTTCACACTTCGGCTCTACAACGGTGATTGGCACTCAGATCCTTTGGGTGCTTCCACTGTCGCCCTGTCGATGTCGAAAGTCATGGGCCAGGATGCTAAACCTGAGACTGTACCTGAAGCACTCGCAGCCTGCATCGAGGAGACATGCTCACCAGCTTACAGGCATACTGGTGGTTTCAGGTTTGCTATTGGACTCGTGGACGATATCATCGCCATTCTCTCCTTGGGACAGAACGCACTTATTTGTGCCCTATGCGACTTCCATCGACTCGTTGAAGTTGGTAAGAGCATGCTCAAAGTGGAGAAGGTGGGCAAGACGGAGAGGGCACAGGGCTCTCCAAAGCTTCGCAGTGCAGCTAGGAAGCTATTCTTCATGACTTGTTGGGTCCATGAGCAGCCAGATGAGGCGTGGCCATCTTTAGCTCACATCGTCCAGGTGCAGAAAGCATCTATGGAGGAGTTGGAGACCGGGAATTGGAAGGCGGATAGAAAGAGCAAACCACAATCCGCGGTTCTTATCGAGGAGCTGTAGGCATATGGATGTACCACTGGAAACTGGATCGCGAAGCTCTGTACCCTTGTGTATCGCTCAGGATGAATCCAACGAGAGACCTTGTCCTTGTAATGCAGTTAGTTGCTTTTGTGTACACTTTTTTTTTTGAAAAAAATTGTATTTGTTGAAATCCTGGTTGAAGCGATCC
>GRMZM2G044914
ATAGAAAGAAGGTTAAGAAATAGGGAGCGTAGGATGGAGAATTTAAATGAACTCATTCGTGAGACTGATAGAAAATGTATTAGTGAGCTTCGTATGGATAGAAGAACTTTCTTTATTTTGTGTGAGATGCTTAGAGATGTTGGTGGGCTAAAGGCCACACGCAATATGACCATAGAGGAGATAGTGACTCATTTTTTGTATACATTGGCTCATCATTTGAAGAACCGAACAATTGGAAGGTTTTTCTTTCGAAGCGGCGAGACAGTTAGTAGGCAGTTCAACTTATGCCTTCTAGCTGTTCTAAAGTTGCAACATTTGCTTCTTAAGACCCCTGAGCCAATTCCAGAGAATAGCACTGATAATACTTGGAAAAACTTTAAGAATTGTTTGGGTGCATTAGACGGAACCGCTATCAAGGTAACTGTGCCAACACATCTAAAAGGAAGATATAGGTCAAGGAAAGCGGACATTGTGACAAATGTATTGGGGTGTTTGTGCACCCGATATGCAATTCATCTATATGCTACCTGGTTGGGAGGGTTCAGCGCATGATGGTCGTGTGCTGCGTGATGCTATCTTGAGGCCAAATGGATTGTGTGTCCCTCAAGGCGAGTTTTATTTCAATAACTTCCATTTGGTTTGGTGGTATAGTGTTTTAAGTGTGTATATTAACTTGAAAATATCCTTATAGGTTGTTATTATCTTGTTGATGCGGG
>GRMZM2G045135
AAAAATGTAATAAAATAGTCCAATCGCCTTGACTACCGCTTCCGGTTCCGGATCCGAATCTCGCCCTCCCCTCTCTTTCTTGCCTCCAGGTCCGGCCGTCCGGGCGGCGCCGGGAGGAGAGAATGGCCTCCACGGCGTCGCCGCCGGTGTTCGAGAGGGTGGCCGGGATCCGAGCCATTGCCGAGTCCGGCCGCTTCAAGGCATGGTTGCTGGACCAGTTTGGCGTTCTTCATGACGGGAAGAAGCCGTACCCCGGCGCCATTCTGGCATTGGAGAAGCTAGCGGAGAATGGGGCAAAGATGGTGATAATCAGCAATTCCTCTAGGCGGTCATCTGTGACAATGAAGAAGCTCAAGAGCCTGGGGTTCGACACGTCCTGTTTCCTCGCGACCATCACCAGTGGGGAGCTCACACATCAGCACCTTCAGAAGAGAGACGACCCATGGTTTGCTGCTCTTGGAAGGAAGTGTATCCATATCACTTGGGACGATCGAGGGGCAATTTCTCTCGAGGGCCTTGGTTTGCAAGTTGTGAACAATGTTGATGATGCAGAGTTCATATTAGCCCACGGTACTGAAGCTCTTGGCTCACCTTCTGGTGTTCCTCTTCCCAAAAGTCTTGAGGAGCTTGAGCAGGTTCTAATGCTTGGCATAGAAAAGCGACTTCCAATGGTGGTAGCTAATCCAGATTATGTCACTGTCGAAGCTCGAGATCTCCGTGTCATGCCTGGCACTCTGGCAGCTAAATATGAGAGTCTTGGTGGTGAAGTGAAATGGATGGGGAAGCCTGATAAGGTGATCTATACATCAGCGATGTCCCTAGCGGGCGTTGATGCCCGTGAATGTATCATGGTGGGTGATTCGCTGCACCACGACATCAAAGGAGCCAATGCGTCAGGGATGGCATCCGCGTTCGTCACTGGAGGGGTCCATGCGGACGAACTTGGACTCGGTGAATTTGGAGAAACTGCTGGGGAGGATGCTGTCAGTTCGCTGTGCAGCAAGCACGGATCGTACCCTTCTTATGTTCTGCCTTCATTCGCGTGATTGATCTCGATCAAGCTCGTCAAAGCATTGAACGGCATGATCTCCATAGAAGAAGAACGTCTTCAGCTCTGTCCTTGAAACTGTTATGGTGAAGATGACAGCATTCAGGGTACGGTCGGAGAGCTTTCCTCCAGTGACCAAGTGCTCACCGATGTATTATTGCTTCCTAAACCGGTCCAGCTGCATAATCAATGTATAATGACCCTGTCTTGATTTCTGATATTAGCTGGAGCTATTGGGAAAAAAAAGGGGCTCCAATCGGCTCTGCAAAACATTACTGGAGTTGATTGGAGTTCTAACAAAGGAGCCCTAGATAACTTTAGTTAGGTAAGCAAAACATTACCTTAAGGCATCTGTTTTTTCGAGGTGGTGGTCCAAA
>GRMZM2G045699
AATATGAACCAAAGGAGATACCACCGGATATAACATCTTGGATAGGTTATAAATTCACTTTTGTTGTTAGAGTCCTATCAAAGAAAAGTGTCAAGACTATTGATCCATCCTTTGAAGTGCTTATGATAAAAGAAAAATACCAGAAGGAACCTATTATATCATTTATCAGCTCAAGTGGAGTTGTACCAGCAGAATCATCTTCCTCTACAATGGCAGAATACAAGGAATTACCATTGCTAGTGCCAATTACCTCCAAAGACATAGAAAAAAAGGAGCGATCCACTTCACAACCAGAACACACCGAAGAAACTCAAGATATGGACATTGAACCATCTGGCATTTGGGAAGAATCTCAGATTTCAAACAAAAGAAGCTTTGGAGACCCAAACTATGACAAACAAGAAACAACTGATGACAAAGATGACCTTCCACAATTCAAGAAAATCAGGAGTACCCACTCTCAAGGAAAAAGCAAAAAATGATGCATGATAGACTAAGAAGACAAAGTAAAGTAGTAGACTTTAAAAGATCTTGACTAAAGTAATATATCTATATTTTCTGTTTCGATAAACAACGATAGCGCTAGTGCTACATCTTTTAATGTATATAACCATGTAGTATCAATAGCGCTACATCTTAAGCGTGTAGCACCAGCAGCGCTACATATTTTGATGTATATAAGCATGTAGCATCAATAGCGCTACATCTTTTGTTAAATATAAGCACATCTTTTGATATATATAAGCATGTAGCATCAATAGTGCTAGCTATGGTGCTAATCTTACATT
>GRMZM2G046101
TCATCGGCCTCTCACGGTCCAGGCTCCAGCGATCCGATCCGACCGCCGTCCACGCGCCACGGCCCACGCACGTGGGCATGCACAGGCGCACAGCACAGCGCGTGTCCCGCACAGCTCAGCTGCCTGCTTAAGACTCTGGTGCGCGTACACCAGACACCGGATGCCTTCCTTGCACTGGCCCGCGTCGGGACCTACGTGCTAGCGCCATACCATAGGCGGAGGCCACCCCCGCGTAGGCGTAGCCGCGTAGGCATACGATTCCTGCGTCATCTCGCCTCCCGTGGTCGACGAGCTCGCGTCCACGTTTAAATGGCTCCACTCACACTTGGCCTCGTTCTGCTGCAGCTCGTCCCTTTTGCCCCAATCTTCTTCTCCAAACCACATCCTCTGGCCTCTGACAGGTGACGAGTCCCATGGGTGCCGCGGCGAGGAAGCCCGCCGCCGCTCTGCTGCCAATCTGGCTCTGTCTCGTCTGCGTGTCAAGCTACGGCGCATGCGTGTACACCGGGGGAGGCCAATAATACACCGCGTGGCAGCGCACGATTAGTTTTGCGTGTACCATGCATGATGCCGAGCGAGGGAAGTTGGGCCCACAGGCTACAGCAAGGAGGTCTGGACTACCATGGATGCCAATGCGATCCACGGAGGCGAAGCATCCTCTTGTTTGGCGCGTCCTTTCCAGATGCCTTGCCTGCCAGGCTGGGATGTGTTTGTAACTTCGTGTAAAAAGAACTGTTAGATGTTTGCCAGTGTCACGTGATCTTTGTGCATATAGTACGCGTGTCTTAATTTACAAGTGGAATGAGATTGTATGTGTGATTAATTTTTTTAAATAATGTTTTATATATAAAAATGTTAGAATATAGTATAAATGAATTGTCTGTATCCTCCTATTAAC
>GRMZM2G046191
GTCGGTTAAATTTGTTGTCAAAAAACTTAAACGACAATCTTAGGGAGTACCAAAAAAATCAACACACGTGCATATGGAATGTAATTCTTGAATTAAAATTTTGTCAGGTTTGAGCCTCAGTTACTGCCCACAGTCGCCACAGATAGACCTCCAGTACCAGTCACACACGTGACACTCGCAATCGCAAAGTCGCAAGCGGATCGCAAACTCGCAATCAAGGCTGCTCCCCTCCGTCTCCGTGTTCGCCACTCGGTTCACCGCCCGCCGCCGCCGAGACCTCCTCCTCGCCGGCTACTCCTGACCCCACAAAGGCAGCGCTCGGAGGTGGCCCTCTGTCGGGTGGAGTGGTGGACACATCCGCGCCCATGGCCAACGGCGGCGCTGCGGCCGGCAAGCTCACCGTCGCCGAGACCTTCTCCAACCTCAGGGAGCAAGGCAAGGTGCGTGCGTTTGAGACCTCACGTTCGTGCTTCGCTTCGTCGCAACCCTTGCGGGGCAATTCACCCCAGCACCCACATTTCTCTTGCTGTTCCTGATTGAGTCGCAGGGTTGGATTGCTGGCGCCGTGGTGGCCGATACCCAATGTTGGTCCCGGTTGGTTGCAGGGAATACCTAATTTTGGTCCCATTTAGTTGCAAGGAAATGGATTAGGGCTTTGGAACAATCTGTGTATTCCTTGCATGAATTGTCCAAATCTAGTGGTTTTATGTCGAGTACACATCGTGCTGGTTTAATTTCCGTAAAAATCTAGCCTGATCTTGCACAATAGTGGCTGCTGGCTTGATGTGCACATTGATCCGTCTTTGTCTTTAAAAGCAGTGTTTATATTTTAGGTGCCACAGTGTTCATTCTCAACAAAGGTAACTGCATTAAGAAATTTGTATCCAGAGTAGCGATAACATGCTAAGCAGAGACCAATCTTTAGTTGCAGGGATCTTGCATTGTACTCCATTCCAAATTCTGTGTTA
>GRMZM2G046231
AGCCTGTTTTCAAGATATGGAGTCCGTGGTTTCCCAGCCATTCTTCTTGTAAATGAGACTACGATGGTTCGATATCGGGGTTCAAAAGATCTTAACTCTCTGGTCGATTTCTATAAAGAAACTACAGGTCTCGATCCAATTGCATATATTGATGTTGTTGAACAAGAGAGCACAGGAAGCTTGAGCTCAGTTATGCCATGGGATCGTTCTATTCGTGAAATGGCCAAAGATGAGATGTATTTGTTAGTTGCAGTTCTTTTTATTATCGTGAAGGTTGTAGCACACTTCATACCTGTTGTCATGTCTCATCTGAGAGCTTTCTTAGTTGTTCGTGTCCAAAACTTGAACCTAGGGATCCGTAGGGGATCAAACCAGCTCCTGGAACGAGCCTTGAATGTTCTTGATGTAAGGAGGCTTTGGAGCAAGCTGAGGCTGAGCAATAAGGCAACAGACTTGAGGAAGGGAGCAAATAATGCTCGAGCGTGGGCTTCCTCATTTCCTTCTGTTTCACTGGGTGAACCGTCATCTTCAAGACAAGCTTAGCCATCTTAGAGATGTTTGTTAGGGTAGCTGCTCACATGTTTCTGTGCAAAACCATTTAATCTTTGCTCCCCACTGTTTCTGTGCAGTCAGGAAGGGGGGGAAACCTTGCATGCATGTAAATTTTGAGGAAATCATGTGCTGTTGTATATTAGGAATACCTTTGCATTTGCTGGTGCCTAATCTTTCTGTCTATTAACCAGAGTTATTTGGCAATGTATCATGAACATCTTTGTAGGGGTTTTTTAGGATTTCTCTCTTGTTTGTGGTGTTGTTTTACTTTACACTGTAATCTTCATTAAAGAACTTGGTTTCACTTCGTTATTATACTCCAATTTGAAGAGCTTGAAGCTTAGTCCCTACA
>GRMZM2G046274
CCCGCGCCCGCGCGGAATCGGACGAGCCACGGTCTACCAGCACAGCGCTATACACCGCCGGCCTTCTTGGCTTCCTTCTACCGATTCCGTGTGCTGTTCGCTGTCGCCTATTGCGCTTGCGCCTACTTGGTAACTACAGCGTCGGCCGCCATCCCCCGCAGCAGCCGTTTTCTAGCTGCTTCCCGCTGGTTCGCGGCCGCCGTCCTGGGCGTCTGAGCGAGGGGTAACCCTGCCCTTTTGTTCCTGGGCTATTCCTCAGCTCGCGCCGCTGTCGCCTCACCCCCCAATCCAATCCTCCGCGATCGATCGGCGGGCGCGGATGGAGGCGCTGAAGAAGCAGGCCAGCAAGCTCCGCGAGCACGTCGCCAAGCAGCAGCAGGCGGTCCTCAAGCAGTTCAGTACGCGGTATAGTCAAGATCCTTCTCTTGTTGATGAAGCGGAGCTTGAGTGCCACCAGAATCTCCAAAGGCTTTACAGTACTACAAGAGCAGCTAAGCATTTCCAGCGGAATATTGTACGAGGGGTGGAAGGTTTCATTGCAGTTAGCACCAAACAGATGGAGATTGTGAAAAAACTAGCCGGGGATTGTTGTAAATATGGAGACGACAATCAGCATTTTGGTTTTGCTCTTGCAAGGGCGTCTGAGGAGTTCGGTAAATCTCATAAACAAATAGAGAAAGAGCGGGAGGATCTTCTTAAAATTCTTGGAGAGCAGATTTTTGAGCCTCTCCGAGAAATGATAATGAGTGCTCCTCTTGAAGATGCTCGATTGCTAACTTACCGTTATCAACGGATCAGACAGGACATGGAGTCTCAGATAGCTGATGTGATGAGAAAGCAACTTAAATCCAAGGAAAGTAGTGGTAACACAGATAACTCTGTGAAACTGCAACATGCAGAATCGAAATTATCAGATCTTCGAACTACACTGGCAGCGTTAGGAAGAGAAGCAACTGCAGCTATGGAGGCTGTAGAGGCTCAGCAACAGCAAGTTACGTACGAACGTCTCCTTGCAATGGTTGATGCTGAGAGGACATATCATCAAAATGCTGCTGATATTCTGAATAAACTCCATGATGAGATGCTCTATGCAAAGCATCATAATGAGTCAGCAAACCACTACGATGAACAGTCTTCAGAGCCTGAATCAGATGCAGGCCCAGCACAAGTGCACTCACGTAGCACATCTGAAGATCCAGTATTGACTAAACCTAGCGAATCCACAGGGAACAGTCAGGAGGTGCAATTTCTGGGGGAGGTTATTCATCCATTCGATGCTCAGGCTGATGGTGAGCTCAGTCTCGCGGTGGGTGAATACGTTGTGGTCCGCCAGGTGGCTGCAAATGGTTGGTCTGAAGGTGAATGCAAGGGAAAGGCTGGCTGGTTCCCATCTGCCTACGTAGAGCAGAGGGACAGAGCCCCGGCAAGCAAGGTGATAGAGCCTGGACTTCTGACTACCTGATCCATCCCGTAGTTATGGCTGCTGACTTGCTGTCATGGTCCTTTTTTTTTCTACATTATTGTACATGACATGCCCCATGAGTGATTAGCGTATGGCAGAACCTTCACCTTTTCTGTGCAGATTATTGTTCTTCTAGCCTTTTCGTTGGTCGGTAACTGTATGTAAAATGTAGTTCTGTCTGTTAGGATTTCCTTCCGGTATTATAACATTGTACAGAGCTATTGGTGATGAGATGCTGTCAGCTTGCCCTTTCTTTTCGGACAGTGTGCTTCCTGACAGATTTATGCTAACTAATGGTTTC
>GRMZM2G046382
AGCATTCTCCACGCTCCAATACAGCGGCGTCGTGTCTATCCGGGTCTATCCGCGAACACGTGAGAACTCTCCAGAAACTGCTTTCTCCTCCACTTCATCTCTCTCGCTTTCCCTCTATAAAAAGACCCCTTCTAGGAATTGAGGGAGACAGCAAGCACCAAGCAGCGATCCGAAGCTCAATCAATTCACTCAAACCTCTTCCCCAAATCTTCGATTAGATTCTCGTTGACAAGAAGACTAGAACCGAACCTGACCATGTCGCTGATCCGCCGCAGCAACGTGTTCGATCCCTTCTCCCTCGACCTCTGGGACCCCTTTGAGGGCTTCCCCTTCGGCTCCGGCAGCAGCAGCAGTCTCTTCCCCTCGTTCCCGCGGACCAGCTCGGAGACCGCGGCCTTCGCTGGCGCGCGGATCGACTGGAAGGAGACTCCAGAGGCGCACGTGTTCAAGGCCGACGTACCGGGGCTGAAGAAGGAGGAGGTCAAGGTGGAGGTCGAGGACGGCAACGTCCTTCAGATCAGCGGCGAACGCAACAAGGAGCAGGAGGAGAAGACGGACACCTGGCACCGCGTGGAGCGGAGCAGCGGGAGGTTCCTGCGCAGGTTCCGACTGCCCGAGAACGCTAAGACGGAGCAGATCACGGCCGCCATGGAGAACGGCGTGCTTACAGTCACTGTGCCGAAGGAGGACGCCAAGAAGCCTGAAGTGAAGTCCATTCAGATCTCCGGCTAGACCTCGGTCTGCGGTCGTCGTACCTGCGTGGTTTGAGGAACGGCAGTTCGCCTCGGTCGTTCTGTGAAATAAAATTGGGTTACAAGAATTATGGCGTTTGTCAATATGGTCGTAATGTCGTAGGATGGTGGAATGTGGTCACAAACTTTGCGTATGTTGGGTCTACTGGTGGTGTCTGAATCTATGTATGGATGTCATGAGTTTGTCTACTAGAGTCCCAGTTCCTGTGGTGTTCGTATGATGTATATCATGGGTTAACTCTATCTAAAATTTCTTCATTATGGTATTTTTAAGAAATAAATTCTTCATTATGGTATTTTTT
>GRMZM2G046430
TCCGCGGTAGGATTTTTTTTGGCCACGCCCCAGCCTCAGTCTTCTTCCCCGCGTGTGCAGCCGCTGTCTTCTTTCTCCCTGCGTGCTCCTCTCTAACCAGCCGTTCCTCTTCTCCCTCAGCTCGCGCCCTGAAGTTTCCCCTGCCGGCGTTCGGCTTCTGCTCGTCGGACCCCGTCCCGAGCTCGCCCCCATGGCGTCCAGTGGAGTTTCTCCTCGCCGACGCTGCTCCTTCCTGCCCCAGCGCCTGCTGCGAGCTCGCCAGGATGCCCCTGCTCGCGGCGCCCTCTGCTCAAGCTCGTCGTCCTGCGCCGTCAGTCGACCTTGCCGTGAAGCCCTGGCCGGTGCGGTGGTAGCGCCCAGCCCCCAGCGTTGGCCCCTCGCATGGCGCTGCTCCCTGGCTTCTCTCTCTCCCTCCATCTCTCTCTGCGTCGGCCTGCCTCAGCTCGGATCTCCCTCCCCAGCCGAGGCCCTTCTTCCCTGGTCTCCCATGGCCACCGTTCTTCAGTCGAGCTCCTCAGCGCCGAAGGCTCAGGTCCCTGCCGAGCTCGTCTCGAGCTCCCGCCCACCCTCTGCCCAGCCCCAGCGCCCAGCCCATGTGTCTGGTGCTTCTACCTGCTCAGATTTGGTGACCGTGTCCCCTGGTTCTTCAAGTTTGTCGCTGTCCCTGCTTGCCTCGGCACAGTTGGGTCCGACCACCACCCCCATGTCGACGGTGCCCTCGATTCGTCGGTGCCCAGGCGTGCATCCTCTGCACCGGCTATTCTCGCCCAAATTCACCCCTGCACTTGGTCCTCGTCGAGGATACGTCGCCCTCCACTCGGTTCATGGCGCTCGGCCTCCAGCTCGCGAAGCTTCCCTGGTGGCCGCTTCCTCGTCGTTTTCTATAGTCGCGCCCGGCCGAGGTTCCTCCCTGCGTGCGCAAGCTCTGTTGCGAGCGCCGATCCGTACCCACAAAGCCTCGTCGGTGCTCAATTGGCTCGAACCCTCTGCTCGGACCTTTCTTCCGTGGCGCTCAGCTCGGCCAGATGCGACCTCGCCTTGGCTCTCTGTCCCTACTGCGCTCGCCAGTCGGACTCCTGGCCATCGTCAACGAATCTCGCGATCACAGCTCTCTGTTGCTCAACCGGCGACTCGCTACTCGTCTTGCTCCAGCCTCCAGGTCTGTGTATCCGCACGTCGTTGTGCCTTCGCTTGGCACAATTTTTAATTTGATGATGTGTGTGGTTGATAATTGGAGTGAAATTCTAGCTGTTGGGCGACGACGTGTGGAACGTTGTTCATCACGCGCTAAGTGCTTGATGGACGGTCTCAACCGAAATCATCGTCGTTCTCGTGAATTTTACATCGACTAGTAATAGTACATTGATTCGCTAGTTCCTACTATTGGTTCATGGACTGGATTAATTATTTATATTAGTTATGTCAGTTTTCTGGACGGCTGCAACCGGGTGTTGTGGTTATATTAATTGTTAGGTTAAAATGCCTCGTGTCATGTGTTTTGATATATTGTTTCCTTCATGCTTGCGCAAAACCTTGTTGGGTTAAGAGGTTAATTAACTTGCTGTCACCCTTGTTCCGATTATGGGGTGACCAAAGTTAGTAAGTCGAAATATTGTACCAGTTAACCTAGAGAAGTAATTTATGAAGATTAGTTAAAT
>GRMZM2G046888
CGCCGCCACGCCGTCGCTGATCACCAGCGCCCATCACACACCGCCTTAGACGCCCATGCTCGCCGTGGCCGCGTCCCTCAGGGCCTCGGCCTCCGCGGTGGCCGAAGCTGGCGGCGACCCGGCCGTTCTTCACGCGGTCCTCATCAAGACCGCCTCGTCCTCTCGCGCCGCCTACAACCTCCTCTTCTCCCGCTACCATCCGTCGCTCTCGCTGCACCTCCTCTCCCACCTCCCGTTCTGCTTCCGCCCCACCGCCGGCTCGCTCACCTCCTCGCTCTCCTCCCTCTCCGCTTCCTCCCCGGCCTCCGCGCTCCCGCTCCTCCGCCGCGTCCTCGGCATGTCCCCTGCTCTCCTCTGCGACGGCCCGCTATCCTCACTCCTCCGCTCCATGCCGCCGTCCATCGCACCGCACGTGCACGCCCTCGCCTTCAAGCTCGCCCTCTCGTCGTCCCCCTACTCCGCCTCTTGCCTTATTACTCTCTACTCCAGAGCCCGCTCCCCGGCATGCGCCCGCCACCTGTTCGATGAAATCCCCGTTGCAAATCGGGACTCCGTTTGCTACTCCTCCACGATTGTTGGGCTCGCACAGAATGGGTGGTACGAAGAATCCCTCTCTGTGTTCGCTGGCATGCGCGCAAACGGTGTTGATTCTACCATGCATGCGCTCTCCGGTTCTCTCCGGGCAGCTGCAGGGCTTGCTGTGCTGGAGCAGACTTGTGGGATTCACGCCCATGCGGTGGTAGTTGGGCTTGATGGAAATGTGGCTGTTGGGACCGCCCTGGTGGATGCTTATGGTAAGGCTGGAGATGTGGATGATGCAGCCAAGGTTTTTGAGGGGTTGGGTGGTGACCGAAACCTGATTACATGGAACGCGGTGCTTTCTGCTCATGCTCAGCAGGGAGATGTGCAGGAGGTCACTGGACTGTTTAACCAGATGATGAAGCTGGGTTTTGCCCCTGATGGGCTAACATTCCTTGCTGTTCTCACGTCATGTAGTAATGCCGGAGCAGCCACTGAAGCCAAGTTTTGGTTGGAAGCAATGCAGTCGAAGTACGGCGTGAAGCCTGACCTTGAGCATTATACTTGCGTGGTGGGTGCAATGGCACGGGTGGGGCATCTAGAGGATGCAGAGAGTTTTGCTTGTACAATGCCATGCAAACCAGATGCAGCAGTGTGGCGGACACTTCTAATGGGCTGTGTGGTTCACCGCAGGGTTGACATGGCAGAATCCATGGGACAGAGGCTTCTGGAGATTAATCCCAAGGATGACTCAGCTTATGTCATGCTTGCCAACGTCTACTCAACAGCTGGGAAAACAAATGAGGAGGCTGAGGCATGGACTGCAATGAGGGACCATGGGGTCAGGAAGGAAGGTGGGCGAAGTTGGATTGAGGTCAGAGGGCTGGTACATGTTTTTGTTGCAAACGAAAGAAGGCATGAACAGCTGCTAGAAATATATGACAAACTGCATGAATTGATTCAAGAGGTAGAGAAGTTAGGGTACAAGGAGGCAGATGAGAGACTTTGGCATCATAGTGAAAGATTGGCTCTTGCATATGGGTTGATCAGTGGTGCTGCACCATCAGGAAAGGTGTTGAGAATAGTTAAGAACTTGAGAATATGTGCTCATTGTCATGAATTCTTCAAGTATGCTAGCATGGTGATCGACAGAGTAATTGTAGTACGGGATGTCAATAGGTACCACACAATTAAGAAAGGTGATTGCAGTTGCAGAGGCTGCTGGTGAAACACATATATCTTGAGGATAAACTATGAGGCAAGAAGCATCTGTATGATTTGCCGATAATCCACGAGATAATTGACTCCAGGAAAAAAACTCACTGCAGGATTGATTGGAATTTGGGAACTTGCTTGGAGTTGTTGCCATAGGGCCAACTTCCCTACATGTTTGAAATCTTGAAGAGAACTGTGGTCTTATGGTGTTGCAGACACCATAATATCTTGTTTGGATAGACACCGAAGCATCTTGTTACTCGTGGAGCATAAATTAACATGGCAAGTGATGCTCTTTAAGTGTCAATTATTCTGGGGAACATTTCGTGCCTGCTGATTAACAGTTTGAGTTCTCAGAGATGCCCCAGCTCAATAGTTGCTTCTTGGTCTTGTCTTAGGGCCGTTATGCTCATCTTGTTCGGTGACATAAACTGCTGAGAGGAAAGTACCATTCCTCAGTTGATCCATAGTCGGTAGCATCCGATTGATTCTTCTCTCCCTTTGTTTATGATTGTTTGGGTTTTCATAGTTTTTTCCTTTTTATTATGACTTAGTTATTTTTTTCCTTTCTATTATGACTTAATTGAAATTAAGTGGATACAGTGAAAAAAGTTCAGCTGGACTAGTACTTCAATCTGCTAATTTACTATATATAGATTCAAGATAATATAACAGAAAGAATCTAAAGTATGTTAGAATAAACTATAGGCAGTTTTTTCTACCA
>GRMZM2G046932
[truncated: 2,624,313 more chars]
